# Supplementary material for: Genome-Wide TSS Distribution in Three Related Clostridia with Normalized Capp-Switch Sequencing
Source: Microbiol Spectr. 2022 Apr 12;10(2):e02288-21. doi: 10.1128/spectrum.02288-21 (PMC9045289; doi:10.1128/spectrum.02288-21)
Supplement: SUPPLEMENTAL FILE 1 — Table S1. Download SPECTRUM02288-21-s001.xlsx, XLSX file, 2.8 MB [file spectrum02288-21-s001.xlsx]

## Sheet: Description
TSSs found with the normalization pipeline in the three strains, with 10 and 25 RPM thresholds.

## Sheet: DSM_6423_25RPM
Locus	Genome_position	Strand	Gene	Normalized_RPM	Class	Gene_Start	Distance	Annotation
Chromosome	2743	+	CIBE_0002	79.2445	intragenic_sense	1892	851	DNA polymerase III subunit beta CDS
Chromosome	3272	+	CIBE_0004	215.955	intergenic_sense	3284	12	recF CDS
Chromosome	6539	+	CIBE_0006	391.495	intragenic_sense	4702	1837	gyrB CDS
Chromosome	15071	+	CIBE_0012	303.96	intragenic_sense	14732	339	HD family phosphohydrolase CDS
Chromosome	15225	+	CIBE_0012	67.9219	intragenic_sense	14732	493	HD family phosphohydrolase CDS
Chromosome	16463	+	CIBE_0014	421.376	intragenic_sense	15786	677	Dehydrogenase CDS
Chromosome	18273	+	CIBE_0016	686.467	intergenic_sense	18315	42	GCN5-related N-acetyltransferase CDS
Chromosome	19496	+	CIBE_0017	108.833	intragenic_sense	18827	669	addB CDS
Chromosome	19505	+	CIBE_0017	64.7047	intragenic_sense	18827	678	addB CDS
Chromosome	25813	+	CIBE_0018	77.9775	intragenic_sense	22399	3414	addA CDS
Chromosome	28260	+	CIBE_0021	298.45	intergenic_sense	28267	7	Histidine kinase CDS
Chromosome	30740	+	CIBE_0023	309.197	intergenic_sense	30785	45	Transcriptional regulator, TetR family CDS
Chromosome	31344	+	CIBE_0023	90.7729	intragenic_sense	30785	559	Transcriptional regulator, TetR family CDS
Chromosome	31103	+	CIBE_0023	67.5577	intragenic_sense	30785	318	Transcriptional regulator, TetR family CDS
Chromosome	31300	+	CIBE_0023	99.0594	intragenic_sense	30785	515	Transcriptional regulator, TetR family CDS
Chromosome	31520	+	CIBE_0024	76.4595	intergenic_sense	31532	12	Haloacid dehalogenase CDS
Chromosome	31456	+	CIBE_0024	81.5976	intergenic_sense	31532	76	Haloacid dehalogenase CDS
Chromosome	34915	-	CIBE_0026	78.0342	intergenic_sense	34889	26	conserved protein of unknown function CDS
Chromosome	34935	-	CIBE_0026	130.739	intergenic_sense	34889	46	conserved protein of unknown function CDS
Chromosome	35057	+	CIBE_0027	215.345	intergenic_sense	35110	53	Channel protein, hemolysin III family CDS
Chromosome	35971	+	CIBE_0028	68.9854	intergenic_sense	35983	12	proB CDS
Chromosome	38015	+	CIBE_0029	72.5727	intragenic_sense	36812	1203	proA CDS
Chromosome	38291	+	CIBE_0030	67.4169	intergenic_sense	38331	40	mgsA CDS
Chromosome	38907	+	CIBE_0031	134.656	intergenic_sense	38987	80	Short-chain dehydrogenase/reductase SDR CDS
Chromosome	44417	+	CIBE_0033	125.229	intragenic_sense	41471	2946	pyrAB CDS
Chromosome	42603	+	CIBE_0033	116.159	intragenic_sense	41471	1132	pyrAB CDS
Chromosome	43946	+	CIBE_0033	392.134	intragenic_sense	41471	2475	pyrAB CDS
Chromosome	44282	+	CIBE_0033	105.758	intragenic_sense	41471	2811	pyrAB CDS
Chromosome	46638	+	CIBE_0036	185.654	intergenic_sense	46820	182	murI CDS
Chromosome	48663	+	CIBE_0039	65.6519	intragenic_sense	48655	8	DNA-binding protein CDS
Chromosome	55000	+	CIBE_0043	119.856	intergenic_sense	55015	15	ytqA CDS
Chromosome	54982	+	CIBE_0043	100.826	intergenic_sense	55015	33	ytqA CDS
Chromosome	58754	+	CIBE_0048	339.157	intragenic_sense	58631	123	conserved protein of unknown function CDS
Chromosome	58694	+	CIBE_0048	77.7586	intragenic_sense	58631	63	conserved protein of unknown function CDS
Chromosome	62155	+	CIBE_0050	290.764	intergenic_sense	62184	29	regA CDS
Chromosome	65508	-	CIBE_0054	1240.96	intragenic_antisense	65499	9	protein of unknown function CDS
Chromosome	66813	+	CIBE_0057	1242.3	intergenic_sense	66851	38	Peptidase M24 CDS
Chromosome	66977	+	CIBE_0057	79.9287	intragenic_sense	66851	126	Peptidase M24 CDS
Chromosome	73727	+	CIBE_0061	604.391	intergenic_sense	74006	279	3D domain protein CDS
Chromosome	73866	+	CIBE_0061	78.9476	intergenic_sense	74006	140	3D domain protein CDS
Chromosome	75136	+	CIBE_0062	458.98	intergenic_sense	75220	84	rnmV CDS
Chromosome	79871	+	CIBE_0066	245.863	intergenic_sense	79930	59	lgt CDS
Chromosome	81524	+	CIBE_0067	73.4665	intragenic_sense	80690	834	conserved exported protein of unknown function CDS
Chromosome	81378	+	CIBE_0067	87.0687	intragenic_sense	80690	688	conserved exported protein of unknown function CDS
Chromosome	85042	-	CIBE_0073	250.412	intergenic_sense	85012	30	DegV domain-containing protein CA C0948 CDS
Chromosome	85450	+	CIBE_0074	160.435	intergenic_sense	85473	23	Anaerobic ribonucleoside-triphosphate reductase CDS
Chromosome	85489	+	CIBE_0074	132.587	intragenic_sense	85473	16	Anaerobic ribonucleoside-triphosphate reductase CDS
Chromosome	85432	+	CIBE_0074	1722.25	intergenic_sense	85473	41	Anaerobic ribonucleoside-triphosphate reductase CDS
Chromosome	85457	+	CIBE_0074	122.697	intergenic_sense	85473	16	Anaerobic ribonucleoside-triphosphate reductase CDS
Chromosome	85466	+	CIBE_0074	122.519	intergenic_sense	85473	7	Anaerobic ribonucleoside-triphosphate reductase CDS
Chromosome	88115	+	CIBE_0075	109.374	intergenic_sense	88186	71	leuA CDS
Chromosome	88987	+	CIBE_0075	69.3652	intragenic_sense	88186	801	leuA CDS
Chromosome	90081	+	CIBE_0076	130.483	intragenic_sense	89371	710	Aconitate hydratase CDS
Chromosome	90121	+	CIBE_0076	72.5552	intragenic_sense	89371	750	Aconitate hydratase CDS
Chromosome	93123	+	CIBE_0080	117.2	intergenic_antisense	94131	43	ykoT CDS
Chromosome	95658	+	CIBE_0082	72.578	intergenic_sense	95670	12	serC CDS
Chromosome	95635	+	CIBE_0082	2034.84	intergenic_sense	95670	35	serC CDS
Chromosome	101616	+	CIBE_0086	89.0748	intragenic_sense	101383	233	purR CDS
Chromosome	102510	+	CIBE_0088	642.872	intragenic_sense	102399	111	protein of unknown function CDS
Chromosome	103375	+	CIBE_0090	91.526	intragenic_sense	102998	377	glmU CDS
Chromosome	102923	+	CIBE_0090	106.474	intergenic_sense	102998	75	glmU CDS
Chromosome	105606	+	CIBE_0092	102.303	intergenic_sense	105743	137	transposase CDS
Chromosome	105546	+	CIBE_0092	97.7197	intergenic_sense	105743	197	transposase CDS
Chromosome	106971	+	CIBE_0093	87.4204	intergenic_sense	107083	112	srrA CDS
Chromosome	109096	+	CIBE_0094	66.2227	intragenic_sense	107770	1326	Integral membrane sensor signal transduction histidine kinase CDS
Chromosome	113328	+	CIBE_0097	755.389	intergenic_sense	113592	264	Peptidylprolyl isomerase CDS
Chromosome	116930	+	CIBE_0099	152.236	intragenic_sense	115526	1404	Stage V sporulation protein B CDS
Chromosome	117008	+	CIBE_0099	324.933	intragenic_sense	115526	1482	Stage V sporulation protein B CDS
Chromosome	116926	+	CIBE_0099	477.17	intragenic_sense	115526	1400	Stage V sporulation protein B CDS
Chromosome	116948	+	CIBE_0099	152.236	intragenic_sense	115526	1422	Stage V sporulation protein B CDS
Chromosome	118101	+	CIBE_0100	70.2928	intragenic_sense	117079	1022	yabN CDS
Chromosome	118495	+	CIBE_0100	100.468	intragenic_sense	117079	1416	yabN CDS
Chromosome	118311	+	CIBE_0100	72.9607	intragenic_sense	117079	1232	yabN CDS
Chromosome	118685	+	CIBE_0101	93.4668	intergenic_sense	118751	66	hbs CDS
Chromosome	120113	+	CIBE_0104	74.7828	intragenic_sense	119876	237	Spore cortex biosynthesis protein YabQ CDS
Chromosome	120565	+	CIBE_0105	103.852	intragenic_sense	120346	219	Septum formation initiator CDS
Chromosome	123989	+	CIBE_0107	84.4083	intragenic_sense	123053	936	Sporulation protein CDS
Chromosome	124415	+	CIBE_0107	205.349	intragenic_sense	123053	1362	Sporulation protein CDS
Chromosome	126479	+	CIBE_0108	483.009	intragenic_sense	125712	767	tilS CDS
Chromosome	126949	+	CIBE_0108	274.523	intragenic_sense	125712	1237	tilS CDS
Chromosome	126445	+	CIBE_0108	84.2562	intragenic_sense	125712	733	tilS CDS
Chromosome	125665	+	CIBE_0108	77.4649	intergenic_sense	125712	47	tilS CDS
Chromosome	126931	+	CIBE_0108	71.2164	intragenic_sense	125712	1219	tilS CDS
Chromosome	128047	+	CIBE_0110	70.2607	intragenic_sense	127735	312	ftsH CDS
Chromosome	130622	+	CIBE_0111	76.03	intragenic_sense	129747	875	fhs CDS
Chromosome	129704	+	CIBE_0111	65.0077	intergenic_sense	129747	43	fhs CDS
Chromosome	131876	+	CIBE_0112	72.0306	intragenic_sense	131609	267	coaX CDS
Chromosome	131530	+	CIBE_0112	129.345	intergenic_sense	131609	79	coaX CDS
Chromosome	133848	+	CIBE_0114	119.623	intergenic_sense	133906	58	greA CDS
Chromosome	134222	+	CIBE_0114	120.566	intragenic_sense	133906	316	greA CDS
Chromosome	134332	+	CIBE_0114	81.7996	intragenic_sense	133906	426	greA CDS
Chromosome	134428	+	CIBE_0115	125.584	intragenic_sense	134403	25	lysS CDS
Chromosome	139100	+	CIBE_0118	452.652	intergenic_sense	139165	65	murD CDS
Chromosome	139401	+	CIBE_0118	70.5416	intragenic_sense	139165	236	murD CDS
Chromosome	141723	-	CIBE_0119	1313.45	intergenic_sense	141626	97	conserved exported protein of unknown function CDS
Chromosome	150568	-	CIBE_0126	2447.46	intergenic_sense	150543	25	Mg2+ transporter protein, CorA family protein CDS
Chromosome	152453	+	CIBE_0128	969.506	intragenic_sense	152387	66	conserved protein of unknown function CDS
Chromosome	153180	+	CIBE_0129	69.1282	intragenic_sense	152619	561	tmk CDS
Chromosome	153232	+	CIBE_0129	85.6494	intragenic_sense	152619	613	tmk CDS
Chromosome	152656	+	CIBE_0129	118.692	intragenic_sense	152619	37	tmk CDS
Chromosome	153297	+	CIBE_0130	80.6693	intergenic_sense	153334	37	darA CDS
Chromosome	156865	+	CIBE_0136	66.7181	intergenic_sense	156921	56	ctsR CDS
Chromosome	158715	+	CIBE_0138	101.046	intragenic_sense	157962	753	putative ATP:guanido phosphotransferase CLL A0206 CDS
Chromosome	162885	-	CIBE_0141	120.778	intergenic_sense	162846	39	Uncharacterized glutaredoxin-like 8,6 kDa protein in rubredoxin operon CDS
Chromosome	163458	+	CIBE_0142	85.3363	intragenic_sense	163330	128	DNA repair protein radA CDS
Chromosome	163313	+	CIBE_0142	216.508	intergenic_sense	163330	17	DNA repair protein radA CDS
Chromosome	164832	+	CIBE_0143	232.553	intergenic_sense	164933	101	disA CDS
Chromosome	165340	+	CIBE_0143	74.705	intragenic_sense	164933	407	disA CDS
Chromosome	166181	+	CIBE_0144	119.48	intergenic_sense	166252	71	yacL CDS
Chromosome	170128	+	CIBE_0146	123.5	intragenic_sense	168448	1680	proS CDS
Chromosome	172948	+	CIBE_0149	162.03	intragenic_sense	172072	876	rlmB CDS
Chromosome	173459	+	CIBE_0150	125.617	intragenic_sense	172988	471	yacP CDS
Chromosome	175739	+	CIBE_0153	70.3141	intergenic_sense	175796	57	rpmGA CDS
Chromosome	179326	+	CIBE_0160	137.61	intergenic_sense	179487	161	rpoB CDS
Chromosome	186253	+	CIBE_0161	108.956	intragenic_sense	183219	3034	rpoC CDS
Chromosome	186267	+	CIBE_0161	69.8805	intragenic_sense	183219	3048	rpoC CDS
Chromosome	186963	+	CIBE_0162	195.445	intergenic_sense	187012	49	rpsL CDS
Chromosome	186804	+	CIBE_0162	68.9538	intergenic_sense	187012	208	rpsL CDS
Chromosome	190164	+	CIBE_0165	84.559	intergenic_sense	190347	183	tufA CDS
Chromosome	190325	+	CIBE_0165	148.839	intergenic_sense	190347	22	tufA CDS
Chromosome	190303	+	CIBE_0165	500.421	intergenic_sense	190347	44	tufA CDS
Chromosome	191804	+	CIBE_0166	391.689	intergenic_sense	191997	193	rpsJ CDS
Chromosome	204828	+	CIBE_0194	144.394	intragenic_sense	204711	117	protein of unknown function CDS
Chromosome	207878	+	CIBE_0200	84.5774	intergenic_sense	208037	159	ecfA CDS
Chromosome	209557	+	CIBE_0201	109.901	intragenic_sense	208873	684	ecfAB CDS
Chromosome	209365	+	CIBE_0201	73.0231	intragenic_sense	208873	492	ecfAB CDS
Chromosome	210485	+	CIBE_0202	172.191	intragenic_sense	209751	734	ecfT CDS
Chromosome	211358	+	CIBE_0204	168.598	intergenic_sense	211469	111	rplM CDS
Chromosome	211708	-	CIBE_0204	65.676	intragenic_antisense	211469	239	rplM CDS
Chromosome	213061	+	CIBE_0206	83.5808	intragenic_sense	212843	218	N-acetylmuramoyl-L-alanine amidase CwlD CDS
Chromosome	214032	+	CIBE_0207	389.718	intergenic_sense	214084	52	putative fumarate hydratase subunit alpha CDS
Chromosome	216233	+	CIBE_0209	90.6086	intragenic_sense	215831	402	conserved exported protein of unknown function CDS
Chromosome	217042	+	CIBE_0210	82.7773	intragenic_sense	216662	380	vanR CDS
Chromosome	217892	+	CIBE_0211	70.0241	intragenic_sense	217326	566	Histidine kinase CDS
Chromosome	219249	+	CIBE_0212	105.321	intragenic_sense	218878	371	nrdA CDS
Chromosome	220350	+	CIBE_0212	84.9261	intragenic_sense	218878	1472	nrdA CDS
Chromosome	222533	+	CIBE_0215	1314.81	intergenic_sense	222629	96	ptsI CDS
Chromosome	222567	+	CIBE_0215	87.3558	intergenic_sense	222629	62	ptsI CDS
Chromosome	224734	+	CIBE_0216	77.0072	intragenic_sense	224400	334	Tetratricopeptide TPR 2 repeat protein CDS
Chromosome	224958	+	CIBE_0216	154.742	intragenic_sense	224400	558	Tetratricopeptide TPR 2 repeat protein CDS
Chromosome	224353	+	CIBE_0216	90.9424	intergenic_sense	224400	47	Tetratricopeptide TPR 2 repeat protein CDS
Chromosome	227896	+	CIBE_0219	868.68	intergenic_sense	227920	24	cdaA CDS
Chromosome	230481	+	CIBE_0221	67.6441	intragenic_sense	230133	348	conserved protein of unknown function CDS
Chromosome	230048	+	CIBE_0221	77.1011	intergenic_sense	230133	85	conserved protein of unknown function CDS
Chromosome	230613	+	CIBE_0221	77.1011	intragenic_sense	230133	480	conserved protein of unknown function CDS
Chromosome	230308	+	CIBE_0221	67.6441	intragenic_sense	230133	175	conserved protein of unknown function CDS
Chromosome	230594	+	CIBE_0221	126.769	intragenic_sense	230133	461	conserved protein of unknown function CDS
Chromosome	230558	+	CIBE_0221	104.534	intragenic_sense	230133	425	conserved protein of unknown function CDS
Chromosome	230024	+	CIBE_0221	577.536	intergenic_sense	230133	109	conserved protein of unknown function CDS
Chromosome	230371	+	CIBE_0221	86.5582	intragenic_sense	230133	238	conserved protein of unknown function CDS
Chromosome	231948	+	CIBE_0223	213.76	intergenic_sense	232007	59	ptb CDS
Chromosome	235596	+	CIBE_0227	693.46	intragenic_sense	235588	8	sulD CDS
Chromosome	237621	+	CIBE_0229	137.185	intragenic_sense	237441	180	TrpR like protein, YerC/YecD CDS
Chromosome	237458	+	CIBE_0229	1054.86	intragenic_sense	237441	17	TrpR like protein, YerC/YecD CDS
Chromosome	237909	+	CIBE_0230	483.884	intergenic_sense	238011	102	glmM CDS
Chromosome	240244	+	CIBE_0232	87.544	intergenic_sense	240549	305	ilvH CDS
Chromosome	241358	+	CIBE_0233	165.674	intragenic_sense	241124	234	Uncharacterized AIPM/Hcit synthase family transferase aq 356 CDS
Chromosome	242030	+	CIBE_0233	127.239	intragenic_sense	241124	906	Uncharacterized AIPM/Hcit synthase family transferase aq 356 CDS
Chromosome	243971	+	CIBE_0234	129.17	intragenic_sense	242733	1238	leuC CDS
Chromosome	247528	+	CIBE_0238	98.2425	intragenic_sense	247453	75	ilvC CDS
Chromosome	260084	+	CIBE_0249	648.2	intergenic_sense	260119	35	conserved protein of unknown function CDS
Chromosome	265282	+	CIBE_0253	4640.88	intragenic_sense	264094	1188	malQ CDS
Chromosome	265394	+	CIBE_0253	91.6692	intragenic_sense	264094	1300	malQ CDS
Chromosome	265294	+	CIBE_0253	91.6692	intragenic_sense	264094	1200	malQ CDS
Chromosome	265288	+	CIBE_0253	91.6692	intragenic_sense	264094	1194	malQ CDS
Chromosome	265818	+	CIBE_0254	99.6698	intergenic_sense	265972	154	Alanine racemase CDS
Chromosome	267017	+	CIBE_0255	88.9793	intergenic_sense	267222	205	Encapsulation protein CapA CDS
Chromosome	267076	+	CIBE_0255	74.3551	intergenic_sense	267222	146	Encapsulation protein CapA CDS
Chromosome	271841	+	CIBE_0258	95.2554	intragenic_sense	271030	811	conserved membrane protein of unknown function CDS
Chromosome	276210	+	CIBE_0263	365.367	intergenic_sense	276260	50	mtlA CDS
Chromosome	280249	+	CIBE_0264	74.6029	intragenic_sense	278207	2042	Transcriptional antiterminator, BglG CDS
Chromosome	280239	+	CIBE_0264	80.6169	intragenic_sense	278207	2032	Transcriptional antiterminator, BglG CDS
Chromosome	280059	+	CIBE_0264	92.645	intragenic_sense	278207	1852	Transcriptional antiterminator, BglG CDS
Chromosome	280209	+	CIBE_0264	504.452	intragenic_sense	278207	2002	Transcriptional antiterminator, BglG CDS
Chromosome	280101	+	CIBE_0264	72.4908	intragenic_sense	278207	1894	Transcriptional antiterminator, BglG CDS
Chromosome	277877	+	CIBE_0264	754.429	intergenic_sense	278207	330	Transcriptional antiterminator, BglG CDS
Chromosome	278977	+	CIBE_0264	75.1995	intragenic_sense	278207	770	Transcriptional antiterminator, BglG CDS
Chromosome	280252	+	CIBE_0264	135.066	intragenic_sense	278207	2045	Transcriptional antiterminator, BglG CDS
Chromosome	280187	+	CIBE_0264	89.3397	intragenic_sense	278207	1980	Transcriptional antiterminator, BglG CDS
Chromosome	280216	+	CIBE_0264	1208.06	intragenic_sense	278207	2009	Transcriptional antiterminator, BglG CDS
Chromosome	280255	+	CIBE_0264	201.542	intragenic_sense	278207	2048	Transcriptional antiterminator, BglG CDS
Chromosome	285551	+	CIBE_0269	144.441	intergenic_sense	285617	66	NADPH-dependent FMN reductase CDS
Chromosome	287423	-	CIBE_0270	111.127	intergenic_sense	287352	71	Transcriptional regulator, TetR family CDS
Chromosome	287432	+	CIBE_0271	532.099	intergenic_sense	287482	50	Dipeptidyl aminopeptidase/acylaminoacyl-peptidase related protein CDS
Chromosome	288512	+	CIBE_0271	77.5022	intragenic_sense	287482	1030	Dipeptidyl aminopeptidase/acylaminoacyl-peptidase related protein CDS
Chromosome	292439	-	CIBE_0276	120.659	intergenic_sense	292438	1	MarR family transcriptional regulator CDS
Chromosome	293288	-	CIBE_0277	525.88	intergenic_sense	293247	41	Cyclase CDS
Chromosome	293503	+	CIBE_0278	75.4514	intragenic_sense	293415	88	Transcriptional regulator CDS
Chromosome	293377	+	CIBE_0278	483.156	intergenic_sense	293415	38	Transcriptional regulator CDS
Chromosome	296880	+	CIBE_0282	89.8159	intragenic_sense	296253	627	conserved membrane protein of unknown function CDS
Chromosome	297208	+	CIBE_0283	92.8042	intragenic_sense	296963	245	yybJ CDS
Chromosome	297299	+	CIBE_0283	113.377	intragenic_sense	296963	336	yybJ CDS
Chromosome	302452	-	CIBE_0287	310.715	intergenic_sense	302416	36	Helix-turn-helix-domain containing protein, AraCtype CDS
Chromosome	302629	+	CIBE_0288	434.832	intergenic_sense	302741	112	Methyl-accepting chemotaxis sensory transducer CDS
Chromosome	304292	+	CIBE_0288	74.1325	intragenic_sense	302741	1551	Methyl-accepting chemotaxis sensory transducer CDS
Chromosome	303945	+	CIBE_0288	106.217	intragenic_sense	302741	1204	Methyl-accepting chemotaxis sensory transducer CDS
Chromosome	303033	+	CIBE_0288	74.1325	intragenic_sense	302741	292	Methyl-accepting chemotaxis sensory transducer CDS
Chromosome	304870	+	CIBE_0289	1582.56	intergenic_sense	304897	27	rbr CDS
Chromosome	305630	+	CIBE_0290	116.886	intergenic_sense	305642	12	conserved protein of unknown function CDS
Chromosome	305611	+	CIBE_0290	91.2096	intergenic_sense	305642	31	conserved protein of unknown function CDS
Chromosome	309521	+	CIBE_0294	65.4958	intragenic_sense	307769	1752	conserved protein of unknown function CDS
Chromosome	309573	+	CIBE_0294	98.2437	intragenic_sense	307769	1804	conserved protein of unknown function CDS
Chromosome	312608	-	CIBE_0295	219.359	intergenic_sense	312459	149	thrS CDS
Chromosome	312846	-	CIBE_0296	65.09	intragenic_sense	312901	55	protein of unknown function CDS
Chromosome	312868	-	CIBE_0296	118.041	intragenic_sense	312901	33	protein of unknown function CDS
Chromosome	315072	+	CIBE_0297	713.107	intragenic_sense	313057	2015	Methyl-accepting chemotaxis protein CDS
Chromosome	314790	+	CIBE_0297	991.307	intragenic_sense	313057	1733	Methyl-accepting chemotaxis protein CDS
Chromosome	316602	+	CIBE_0299	315.053	intragenic_sense	316584	18	conserved protein of unknown function CDS
Chromosome	317947	-	CIBE_0300	66.4334	intergenic_sense	317919	28	ispF CDS
Chromosome	318250	+	CIBE_0302	347.583	intergenic_sense	318300	50	conserved protein of unknown function CDS
Chromosome	320352	-	CIBE_0303	118.587	intragenic_sense	320405	53	Polysaccharide deacetylase CDS
Chromosome	320676	+	CIBE_0304	781.102	intergenic_sense	320709	33	conserved protein of unknown function CDS
Chromosome	322789	-	CIBE_0305	86.3138	intergenic_sense	322752	37	Biotin synthase CDS
Chromosome	323749	+	CIBE_0306	611.719	intragenic_sense	323285	464	adhE CDS
Chromosome	326513	+	CIBE_0307	201.346	intragenic_sense	326374	139	Two component transcriptional regulator, LytTR family CDS
Chromosome	326323	+	CIBE_0307	106.088	intergenic_sense	326374	51	Two component transcriptional regulator, LytTR family CDS
Chromosome	326303	+	CIBE_0307	488.693	intergenic_sense	326374	71	Two component transcriptional regulator, LytTR family CDS
Chromosome	327377	+	CIBE_0308	533.479	intragenic_sense	327122	255	Signal transduction histidine kinase regulating citrate/malate metabolism CDS
Chromosome	327634	+	CIBE_0308	104.311	intragenic_sense	327122	512	Signal transduction histidine kinase regulating citrate/malate metabolism CDS
Chromosome	327672	+	CIBE_0308	67.4924	intragenic_sense	327122	550	Signal transduction histidine kinase regulating citrate/malate metabolism CDS
Chromosome	327734	+	CIBE_0308	99.9295	intragenic_sense	327122	612	Signal transduction histidine kinase regulating citrate/malate metabolism CDS
Chromosome	331114	+	CIBE_0311	575.838	intergenic_sense	331156	42	conserved protein of unknown function CDS
Chromosome	331679	+	CIBE_0314	115.782	intergenic_sense	331717	38	conserved protein of unknown function CDS
Chromosome	333462	+	CIBE_0315	185.331	intragenic_sense	332229	1233	Radical SAM-family protein CDS
Chromosome	339954	-	CIBE_0320	244.707	intergenic_sense	339822	132	ycbL CDS
Chromosome	340550	-	CIBE_0321	157.185	intergenic_sense	340468	82	Regulatory component of sensory transduction system (fragment) CDS
Chromosome	345285	+	CIBE_0324	109.298	intragenic_sense	344542	743	Methyl-accepting chemotaxis protein CDS
Chromosome	345280	+	CIBE_0324	251.211	intragenic_sense	344542	738	Methyl-accepting chemotaxis protein CDS
Chromosome	346477	+	CIBE_0325	72.3506	intergenic_sense	346487	10	Phospholipase CDS
Chromosome	347935	+	CIBE_0326	113.468	intragenic_sense	347513	422	GntR domain protein CDS
Chromosome	348487	+	CIBE_0327	310.931	intergenic_sense	348738	251	etfB CDS
Chromosome	353665	+	CIBE_0331	1022.43	intragenic_sense	353113	552	conserved protein of unknown function CDS
Chromosome	354531	+	CIBE_0332	81.1928	intragenic_sense	354299	232	pflD CDS
Chromosome	354253	+	CIBE_0332	69.4793	intergenic_sense	354299	46	pflD CDS
Chromosome	354525	+	CIBE_0332	65.8419	intragenic_sense	354299	226	pflD CDS
Chromosome	354509	+	CIBE_0332	73.1167	intragenic_sense	354299	210	pflD CDS
Chromosome	354852	+	CIBE_0332	73.9179	intragenic_sense	354299	553	pflD CDS
Chromosome	357572	+	CIBE_0333	89.1603	intragenic_sense	356657	915	ybiY CDS
Chromosome	357451	+	CIBE_0333	132.819	intragenic_sense	356657	794	ybiY CDS
Chromosome	358375	+	CIBE_0334	130.55	intragenic_sense	357817	558	fsa CDS
Chromosome	357767	+	CIBE_0334	131.279	intergenic_sense	357817	50	fsa CDS
Chromosome	358157	+	CIBE_0334	67.2952	intragenic_sense	357817	340	fsa CDS
Chromosome	361239	+	CIBE_0338	169.394	intergenic_sense	361410	171	rex CDS
Chromosome	362302	+	CIBE_0339	484.228	intergenic_sense	362423	121	yngF CDS
Chromosome	366372	+	CIBE_0343	170.947	intergenic_sense	366447	75	mmgB CDS
Chromosome	367568	+	CIBE_0344	253.177	intergenic_sense	367817	249	8-oxoguanine DNA glycosylase domain protein CDS
Chromosome	367793	+	CIBE_0344	169.056	intergenic_sense	367817	24	8-oxoguanine DNA glycosylase domain protein CDS
Chromosome	367581	+	CIBE_0344	179.9	intergenic_sense	367817	236	8-oxoguanine DNA glycosylase domain protein CDS
Chromosome	369113	+	CIBE_0346	146.291	intergenic_sense	369129	16	Ferredoxin hydrogenase CDS
Chromosome	369083	+	CIBE_0346	174.064	intergenic_sense	369129	46	Ferredoxin hydrogenase CDS
Chromosome	370951	+	CIBE_0347	104.377	intergenic_sense	371027	76	groES CDS
Chromosome	374180	+	CIBE_0350	74.3783	intergenic_sense	374186	6	guaB CDS
Chromosome	375827	+	CIBE_0351	81.6281	intergenic_sense	375831	4	guaA CDS
Chromosome	380546	+	CIBE_0357	469.499	intergenic_sense	380598	52	protein of unknown function CDS
Chromosome	382470	-	CIBE_0359	251.328	intragenic_antisense	382346	124	protein of unknown function CDS
Chromosome	383177	+	CIBE_0361	82.7292	intergenic_sense	383264	87	putative Transcriptional regulator, XRE family CDS
Chromosome	383163	+	CIBE_0361	518.285	intergenic_sense	383264	101	putative Transcriptional regulator, XRE family CDS
Chromosome	384155	-	CIBE_0361	209.277	intergenic_antisense	383264	295	putative Transcriptional regulator, XRE family CDS
Chromosome	383270	+	CIBE_0361	102.54	intragenic_sense	383264	6	putative Transcriptional regulator, XRE family CDS
Chromosome	383183	+	CIBE_0361	230.937	intergenic_sense	383264	81	putative Transcriptional regulator, XRE family CDS
Chromosome	384133	+	CIBE_0362	140.526	intergenic_sense	384403	270	conserved protein of unknown function CDS
Chromosome	384595	+	CIBE_0362	153.117	intragenic_sense	384403	192	conserved protein of unknown function CDS
Chromosome	383958	+	CIBE_0362	388.713	intergenic_sense	384403	445	conserved protein of unknown function CDS
Chromosome	395073	+	CIBE_0374	1142.34	intragenic_sense	395054	19	protein of unknown function CDS
Chromosome	411638	+	CIBE_0394	86.4902	intragenic_sense	410793	845	protein of unknown function CDS
Chromosome	410797	+	CIBE_0394	84.4514	intragenic_sense	410793	4	protein of unknown function CDS
Chromosome	412600	+	CIBE_0397	2174.64	intergenic_sense	412639	39	Bacterial surface protein CDS
Chromosome	415285	+	CIBE_0401	293.842	intergenic_sense	415779	494	conserved protein of unknown function CDS
Chromosome	415751	+	CIBE_0401	86.6379	intergenic_sense	415779	28	conserved protein of unknown function CDS
Chromosome	418347	+	CIBE_0407	157.875	intragenic_sense	418030	317	Transcriptional antiterminator, BglG CDS
Chromosome	418048	+	CIBE_0407	157.875	intragenic_sense	418030	18	Transcriptional antiterminator, BglG CDS
Chromosome	423428	+	CIBE_0413	67.6606	intragenic_sense	423327	101	sorD CDS
Chromosome	424512	+	CIBE_0414	127.081	intergenic_sense	424556	44	pgi CDS
Chromosome	426696	+	CIBE_0416	236.303	intragenic_sense	426598	98	Two component regulator three Y domain protein CDS
Chromosome	429019	+	CIBE_0417	525.308	intergenic_sense	429050	31	Lytic transglycosylase, catalytic CDS
Chromosome	431010	-	CIBE_0418	119.077	intergenic_sense	430984	26	ytzG CDS
Chromosome	431893	-	CIBE_0419	293.974	intergenic_sense	431866	27	nfsB CDS
Chromosome	431958	+	CIBE_0420	504.829	intergenic_sense	432001	43	Transcriptional regulator, HxlR family CDS
Chromosome	432462	+	CIBE_0421	411.33	intergenic_sense	432488	26	MarR family transcriptional regulator CDS
Chromosome	433379	+	CIBE_0423	242.923	intergenic_sense	433388	9	Methyl-accepting chemotaxis sensory transducer CDS
Chromosome	435338	+	CIBE_0424	74.3444	intragenic_sense	435297	41	pcrA CDS
Chromosome	435289	+	CIBE_0424	145.243	intergenic_sense	435297	8	pcrA CDS
Chromosome	435272	+	CIBE_0424	3686.34	intergenic_sense	435297	25	pcrA CDS
Chromosome	435421	+	CIBE_0424	73.8795	intragenic_sense	435297	124	pcrA CDS
Chromosome	435502	+	CIBE_0424	208.2	intragenic_sense	435297	205	pcrA CDS
Chromosome	435485	+	CIBE_0424	93.4104	intragenic_sense	435297	188	pcrA CDS
Chromosome	440011	+	CIBE_0427	94.7249	intergenic_sense	440017	6	Peptide ABC transporter substrate-binding protein CDS
Chromosome	440523	+	CIBE_0427	189.45	intragenic_sense	440017	506	Peptide ABC transporter substrate-binding protein CDS
Chromosome	440473	+	CIBE_0427	94.7249	intragenic_sense	440017	456	Peptide ABC transporter substrate-binding protein CDS
Chromosome	442806	-	CIBE_0428	351.599	intragenic_sense	443393	587	conserved protein of unknown function CDS
Chromosome	443238	+	CIBE_0428	4172.16	intragenic_antisense	443393	155	conserved protein of unknown function CDS
Chromosome	443382	+	CIBE_0428	224.348	intragenic_antisense	443393	11	conserved protein of unknown function CDS
Chromosome	443336	+	CIBE_0428	351.599	intragenic_antisense	443393	57	conserved protein of unknown function CDS
Chromosome	443457	+	CIBE_0429	107.464	intergenic_sense	443490	33	AIR synthase related protein domain protein CDS
Chromosome	444584	+	CIBE_0430	585.907	intergenic_sense	444680	96	rdgB CDS
Chromosome	450215	+	CIBE_0435	580.686	intergenic_sense	450248	33	conserved protein of unknown function CDS
Chromosome	450471	+	CIBE_0435	154.992	intragenic_sense	450248	223	conserved protein of unknown function CDS
Chromosome	450233	+	CIBE_0435	71.9352	intergenic_sense	450248	15	conserved protein of unknown function CDS
Chromosome	451652	-	CIBE_0437	238.268	intragenic_sense	451707	55	membrane protein of unknown function CDS
Chromosome	453911	+	CIBE_0442	86.7791	intergenic_sense	453954	43	conserved protein of unknown function CDS
Chromosome	455642	+	CIBE_0444	117.452	intragenic_sense	454985	657	conserved protein of unknown function CDS
Chromosome	455420	+	CIBE_0444	128.469	intragenic_sense	454985	435	conserved protein of unknown function CDS
Chromosome	457579	+	CIBE_0446	70.8114	intragenic_sense	456574	1005	dnaC CDS
Chromosome	459570	+	CIBE_0450	105.742	intragenic_sense	459514	56	conserved protein of unknown function CDS
Chromosome	459626	+	CIBE_0450	64.8782	intragenic_sense	459514	112	conserved protein of unknown function CDS
Chromosome	459813	+	CIBE_0451	587.635	intergenic_sense	459867	54	Acetyltransferase, GNAT family CDS
Chromosome	461623	+	CIBE_0453	80.4864	intragenic_sense	460920	703	conserved protein of unknown function CDS
Chromosome	461917	+	CIBE_0454	75.0604	intragenic_sense	461639	278	conserved protein of unknown function CDS
Chromosome	462238	+	CIBE_0454	89.3522	intragenic_sense	461639	599	conserved protein of unknown function CDS
Chromosome	462251	+	CIBE_0454	89.3522	intragenic_sense	461639	612	conserved protein of unknown function CDS
Chromosome	462220	+	CIBE_0454	89.3522	intragenic_sense	461639	581	conserved protein of unknown function CDS
Chromosome	462193	+	CIBE_0454	172.267	intragenic_sense	461639	554	conserved protein of unknown function CDS
Chromosome	462183	+	CIBE_0454	129.392	intragenic_sense	461639	544	conserved protein of unknown function CDS
Chromosome	462844	+	CIBE_0456	293.669	intergenic_sense	462950	106	conserved protein of unknown function CDS
Chromosome	463766	+	CIBE_0457	106.158	intragenic_sense	463129	637	conserved protein of unknown function CDS
Chromosome	464858	+	CIBE_0459	72.1218	intergenic_sense	464869	11	conserved protein of unknown function CDS
Chromosome	466449	+	CIBE_0460	76.5559	intragenic_sense	465213	1236	conserved protein of unknown function CDS
Chromosome	468150	+	CIBE_0461	66.0176	intragenic_sense	467050	1100	conserved protein of unknown function CDS
Chromosome	468061	+	CIBE_0461	64.7074	intragenic_sense	467050	1011	conserved protein of unknown function CDS
Chromosome	468406	+	CIBE_0462	102.924	intragenic_sense	468386	20	putative SPP1 gp7 family phage head morphogenesis protein CDS
Chromosome	483331	+	CIBE_0479	84.9831	intragenic_sense	482203	1128	Phage minor structural protein (modular protein) CDS
Chromosome	483309	+	CIBE_0479	147.257	intragenic_sense	482203	1106	Phage minor structural protein (modular protein) CDS
Chromosome	483183	+	CIBE_0479	97.789	intragenic_sense	482203	980	Phage minor structural protein (modular protein) CDS
Chromosome	485505	+	CIBE_0481	80.8565	intragenic_sense	484880	625	protein of unknown function CDS
Chromosome	487541	+	CIBE_0485	763.282	intergenic_sense	487580	39	Bacterial surface protein CDS
Chromosome	491805	-	CIBE_0491	220.552	intergenic_sense	491474	331	protein of unknown function CDS
Chromosome	491985	+	CIBE_0492	74.6051	intragenic_sense	491848	137	protein of unknown function CDS
Chromosome	493249	+	CIBE_0494	65.3207	intragenic_sense	492932	317	protein of unknown function CDS
Chromosome	493078	+	CIBE_0494	91.179	intragenic_sense	492932	146	protein of unknown function CDS
Chromosome	492969	+	CIBE_0494	142.896	intragenic_sense	492932	37	protein of unknown function CDS
Chromosome	493210	+	CIBE_0494	85.0518	intragenic_sense	492932	278	protein of unknown function CDS
Chromosome	496206	-	CIBE_0497	521.557	intragenic_sense	496257	51	Arsenical pump membrane protein CDS
Chromosome	496229	+	CIBE_0497	174.777	intragenic_antisense	496257	28	Arsenical pump membrane protein CDS
Chromosome	498178	+	CIBE_0502	174.916	intragenic_sense	498146	32	protein of unknown function CDS
Chromosome	498544	+	CIBE_0503	81.9898	intergenic_sense	498778	234	Hydrolase CDS
Chromosome	498534	+	CIBE_0503	69.7429	intergenic_sense	498778	244	Hydrolase CDS
Chromosome	501558	+	CIBE_0504	76.0268	intragenic_sense	500185	1373	Histidine kinase CDS
Chromosome	500120	+	CIBE_0504	103.223	intergenic_sense	500185	65	Histidine kinase CDS
Chromosome	502276	+	CIBE_0505	67.4821	intergenic_sense	502328	52	conserved protein of unknown function CDS
Chromosome	506148	+	CIBE_0508	70.845	intragenic_sense	503748	2400	Glutathionylspermidine synthase-like protein CDS
Chromosome	515531	+	CIBE_0518	152.424	intergenic_sense	515619	88	transposase CDS
Chromosome	518101	+	CIBE_0519	68.3089	intragenic_sense	517006	1095	Peptidase U62, modulator of DNA gyrase CDS
Chromosome	516893	+	CIBE_0519	66.644	intergenic_sense	517006	113	Peptidase U62, modulator of DNA gyrase CDS
Chromosome	516902	+	CIBE_0519	88.7944	intergenic_sense	517006	104	Peptidase U62, modulator of DNA gyrase CDS
Chromosome	522560	-	CIBE_0522	167.051	intergenic_sense	522532	28	Sulfatase CDS
Chromosome	522684	+	CIBE_0523	136.885	intergenic_sense	522822	138	Transcriptional regulator CDS
Chromosome	522791	+	CIBE_0523	99.8024	intergenic_sense	522822	31	Transcriptional regulator CDS
Chromosome	529926	+	CIBE_0530	68.3368	intergenic_sense	529939	13	licA CDS
Chromosome	539595	+	CIBE_0539	117.878	intergenic_sense	539683	88	gpo CDS
Chromosome	540725	+	CIBE_0542	223.671	intergenic_sense	540741	16	veg CDS
Chromosome	541420	+	CIBE_0543	135.533	intergenic_sense	541446	26	Peptidoglycan-binding LysM CDS
Chromosome	541237	+	CIBE_0543	696.175	intergenic_sense	541446	209	Peptidoglycan-binding LysM CDS
Chromosome	546962	+	CIBE_0547	94.0262	intragenic_sense	546958	4	ispE CDS
Chromosome	547080	+	CIBE_0547	220.265	intragenic_sense	546958	122	ispE CDS
Chromosome	547020	+	CIBE_0547	129.969	intragenic_sense	546958	62	ispE CDS
Chromosome	547046	+	CIBE_0547	191.936	intragenic_sense	546958	88	ispE CDS
Chromosome	547007	+	CIBE_0547	104.384	intragenic_sense	546958	49	ispE CDS
Chromosome	546953	+	CIBE_0547	677.604	intergenic_sense	546958	5	ispE CDS
Chromosome	549628	+	CIBE_0552	69.8152	intergenic_sense	549722	94	pyrG CDS
Chromosome	549614	+	CIBE_0552	147.697	intergenic_sense	549722	108	pyrG CDS
Chromosome	554708	-	CIBE_0555	201.308	intergenic_sense	554655	53	rpmEA CDS
Chromosome	554811	+	CIBE_0556	823.276	intergenic_sense	554844	33	tdk CDS
Chromosome	554814	+	CIBE_0556	299.101	intergenic_sense	554844	30	tdk CDS
Chromosome	557916	+	CIBE_0558	168.922	intragenic_sense	557352	564	prfA CDS
Chromosome	557323	+	CIBE_0558	69.165	intergenic_sense	557352	29	prfA CDS
Chromosome	558050	+	CIBE_0558	116.374	intragenic_sense	557352	698	prfA CDS
Chromosome	558767	+	CIBE_0559	95.3737	intragenic_sense	558498	269	conserved protein of unknown function CDS
Chromosome	559938	+	CIBE_0560	937.068	intragenic_sense	559140	798	tsaC CDS
Chromosome	560173	+	CIBE_0560	131.281	intragenic_sense	559140	1033	tsaC CDS
Chromosome	562183	+	CIBE_0564	92.8854	intergenic_sense	562447	264	mnaA CDS
Chromosome	565726	+	CIBE_0566	141.807	intragenic_sense	565620	106	conserved membrane protein of unknown function CDS
Chromosome	566642	+	CIBE_0567	131.102	intragenic_sense	565987	655	atpB CDS
Chromosome	572594	+	CIBE_0575	80.8938	intragenic_sense	572463	131	conserved exported protein of unknown function CDS
Chromosome	574082	+	CIBE_0576	75.9134	intragenic_sense	573275	807	murAA CDS
Chromosome	573985	+	CIBE_0576	174.225	intragenic_sense	573275	710	murAA CDS
Chromosome	573114	+	CIBE_0576	69.4032	intergenic_sense	573275	161	murAA CDS
Chromosome	579763	+	CIBE_0583	168.246	intergenic_sense	579775	12	protein of unknown function CDS
Chromosome	581728	+	CIBE_0585	128.916	intragenic_sense	580555	1173	conserved protein of unknown function CDS
Chromosome	580465	+	CIBE_0585	213.037	intergenic_sense	580555	90	conserved protein of unknown function CDS
Chromosome	580505	+	CIBE_0585	110.238	intergenic_sense	580555	50	conserved protein of unknown function CDS
Chromosome	583286	+	CIBE_0587	71.2119	intragenic_sense	582812	474	metK CDS
Chromosome	587512	+	CIBE_0589	116.518	intragenic_sense	586519	993	conserved protein of unknown function CDS
Chromosome	587469	+	CIBE_0589	99.8643	intragenic_sense	586519	950	conserved protein of unknown function CDS
Chromosome	587109	+	CIBE_0589	91.7355	intragenic_sense	586519	590	conserved protein of unknown function CDS
Chromosome	588172	+	CIBE_0591	449.58	intergenic_sense	588580	408	hpf CDS
Chromosome	588612	+	CIBE_0591	79.0971	intragenic_sense	588580	32	hpf CDS
Chromosome	589360	+	CIBE_0592	225.863	intergenic_sense	589458	98	secA CDS
Chromosome	592085	+	CIBE_0593	373.09	intergenic_sense	592311	226	prfB CDS
Chromosome	592877	+	CIBE_0593	129.764	intragenic_sense	592311	566	prfB CDS
Chromosome	592355	+	CIBE_0593	85.4425	intragenic_sense	592311	44	prfB CDS
Chromosome	593926	+	CIBE_0596	267.249	intergenic_sense	593949	23	gtcR CDS
Chromosome	593951	+	CIBE_0596	65.0163	intragenic_sense	593949	2	gtcR CDS
Chromosome	596628	+	CIBE_0599	748.652	intergenic_sense	596676	48	ydcI CDS
Chromosome	596559	+	CIBE_0599	86.1728	intergenic_sense	596676	117	ydcI CDS
Chromosome	599413	+	CIBE_0600	69.8022	intragenic_sense	599111	302	Oxidoreductase domain protein CDS
Chromosome	599048	+	CIBE_0600	228.61	intergenic_sense	599111	63	Oxidoreductase domain protein CDS
Chromosome	602628	+	CIBE_0603	67.1279	intragenic_sense	602563	65	ROK family protein CDS
Chromosome	602961	+	CIBE_0603	96.1808	intragenic_sense	602563	398	ROK family protein CDS
Chromosome	612466	-	CIBE_0610	96.8777	intragenic_sense	612535	69	Glycosyl hydrolase, family 88 CDS
Chromosome	612744	-	CIBE_0610	620.327	intergenic_sense	612535	209	Glycosyl hydrolase, family 88 CDS
Chromosome	613082	+	CIBE_0611	183.684	intragenic_sense	613035	47	Xylose isomerase domain protein TIM barrel CDS
Chromosome	616497	-	CIBE_0613	92.0688	intergenic_sense	616470	27	rhaU CDS
Chromosome	616587	+	CIBE_0614	1091.51	intergenic_sense	616706	119	ydjF CDS
Chromosome	616655	+	CIBE_0614	75.6311	intergenic_sense	616706	51	ydjF CDS
Chromosome	617695	+	CIBE_0615	442.919	intergenic_sense	617838	143	rhaD CDS
Chromosome	622606	+	CIBE_0621	98.7629	intragenic_sense	622154	452	Cof-like hydrolase CDS
Chromosome	624176	+	CIBE_0623	214.147	intragenic_sense	624121	55	protein of unknown function CDS
Chromosome	624156	+	CIBE_0623	270.814	intragenic_sense	624121	35	protein of unknown function CDS
Chromosome	624250	+	CIBE_0623	90.0414	intragenic_sense	624121	129	protein of unknown function CDS
Chromosome	624977	+	CIBE_0624	97.867	intragenic_sense	624262	715	kduD CDS
Chromosome	626168	+	CIBE_0626	69.0505	intergenic_sense	626214	46	2-dehydro-3-deoxyphosphogluconate aldolase/4-hydroxy-2-oxoglutarate aldolase CDS
Chromosome	627177	+	CIBE_0627	69.7401	intragenic_sense	627157	20	Bacteriohemerythrin CDS
Chromosome	627173	+	CIBE_0627	72.7996	intragenic_sense	627157	16	Bacteriohemerythrin CDS
Chromosome	627696	+	CIBE_0628	70.8026	intragenic_sense	627587	109	protein of unknown function CDS
Chromosome	629740	+	CIBE_0631	124.193	intragenic_sense	629723	17	DeoR faimly transcriptional regulator CDS
Chromosome	629569	+	CIBE_0631	255.247	intergenic_sense	629723	154	DeoR faimly transcriptional regulator CDS
Chromosome	632382	-	CIBE_0634	90.4329	intergenic_sense	632269	113	tsaE CDS
Chromosome	632913	+	CIBE_0635	127.615	intragenic_sense	632717	196	Periplasmic solute binding protein CDS
Chromosome	632526	+	CIBE_0635	516.446	intergenic_sense	632717	191	Periplasmic solute binding protein CDS
Chromosome	634034	+	CIBE_0636	455.695	intergenic_sense	634089	55	ridA CDS
Chromosome	637228	+	CIBE_0638	141.011	intragenic_sense	636055	1173	conserved protein of unknown function CDS
Chromosome	636005	+	CIBE_0638	134.418	intergenic_sense	636055	50	conserved protein of unknown function CDS
Chromosome	639796	+	CIBE_0642	126.416	intragenic_sense	639547	249	Metallophosphoesterase CDS
Chromosome	641797	+	CIBE_0643	170.028	intragenic_sense	640782	1015	conserved protein of unknown function CDS
Chromosome	642760	+	CIBE_0643	69.4528	intragenic_sense	640782	1978	conserved protein of unknown function CDS
Chromosome	642731	+	CIBE_0643	111.684	intragenic_sense	640782	1949	conserved protein of unknown function CDS
Chromosome	643586	+	CIBE_0644	509.383	intergenic_sense	643627	41	ABC transporter substrate-binding protein CDS
Chromosome	646268	-	CIBE_0646	202.982	intergenic_sense	645940	328	protein of unknown function CDS
Chromosome	646445	+	CIBE_0647	181.456	intergenic_sense	646495	50	DNA mismatch repair protein MutS CDS
Chromosome	646216	+	CIBE_0647	65.0869	intergenic_sense	646495	279	DNA mismatch repair protein MutS CDS
Chromosome	646523	+	CIBE_0647	241.523	intragenic_sense	646495	28	DNA mismatch repair protein MutS CDS
Chromosome	649317	+	CIBE_0649	307.397	intergenic_sense	649362	45	CBS domain containing protein CDS
Chromosome	651427	-	CIBE_0652	125.058	intragenic_sense	652060	633	conserved exported protein of unknown function CDS
Chromosome	652426	+	CIBE_0653	2370.73	intragenic_antisense	652437	11	protein of unknown function CDS
Chromosome	652481	+	CIBE_0654	75.8175	intergenic_sense	652513	32	RNA binding S1 domain protein CDS
Chromosome	655281	-	CIBE_0655	285.591	intergenic_sense	655159	122	pykF CDS
Chromosome	655337	+	CIBE_0656	106.542	intragenic_sense	655323	14	Aminoacyl-histidine dipeptidase CDS
Chromosome	655271	+	CIBE_0656	236.346	intergenic_sense	655323	52	Aminoacyl-histidine dipeptidase CDS
Chromosome	657131	+	CIBE_0657	105.203	intergenic_sense	657144	13	NLP/P60 protein CDS
Chromosome	657855	+	CIBE_0658	142.158	intergenic_sense	658058	203	conserved protein of unknown function CDS
Chromosome	658840	+	CIBE_0659	307.54	intergenic_sense	659027	187	maf CDS
Chromosome	666655	+	CIBE_0666	66.0449	intragenic_sense	666480	175	protein of unknown function CDS
Chromosome	666650	+	CIBE_0666	72.4399	intragenic_sense	666480	170	protein of unknown function CDS
Chromosome	666602	+	CIBE_0666	1766.94	intragenic_sense	666480	122	protein of unknown function CDS
Chromosome	666862	+	CIBE_0667	102.746	intragenic_sense	666664	198	minC CDS
Chromosome	668656	+	CIBE_0670	283.434	intergenic_sense	668697	41	Cell cycle protein CDS
Chromosome	671669	+	CIBE_0672	68.2019	intragenic_sense	670839	830	Peptidase M50 CDS
Chromosome	672702	+	CIBE_0674	506.309	intergenic_sense	672747	45	S-layer protein CDS
Chromosome	674934	+	CIBE_0675	139.202	intergenic_sense	675004	70	conserved membrane protein of unknown function CDS
Chromosome	677872	+	CIBE_0675	76.1296	intragenic_sense	675004	2868	conserved membrane protein of unknown function CDS
Chromosome	677863	+	CIBE_0675	90.625	intragenic_sense	675004	2859	conserved membrane protein of unknown function CDS
Chromosome	675563	+	CIBE_0675	79.394	intragenic_sense	675004	559	conserved membrane protein of unknown function CDS
Chromosome	679644	+	CIBE_0676	88.4118	intragenic_sense	679500	144	Fe-S oxidoreductase CDS
Chromosome	679699	+	CIBE_0676	122.563	intragenic_sense	679500	199	Fe-S oxidoreductase CDS
Chromosome	679316	+	CIBE_0676	129.893	intergenic_sense	679500	184	Fe-S oxidoreductase CDS
Chromosome	679516	+	CIBE_0676	87.0076	intragenic_sense	679500	16	Fe-S oxidoreductase CDS
Chromosome	683770	+	CIBE_0679	490.195	intergenic_sense	683855	85	rplU CDS
Chromosome	687023	+	CIBE_0684	261.722	intergenic_sense	687073	50	nadD CDS
Chromosome	690153	+	CIBE_0687	70.3262	intragenic_sense	689943	210	yjbO CDS
Chromosome	689927	+	CIBE_0687	168.562	intergenic_sense	689943	16	yjbO CDS
Chromosome	691903	+	CIBE_0689	65.0158	intergenic_sense	691936	33	asd CDS
Chromosome	694362	-	CIBE_0690	538.993	intergenic_sense	694320	42	D-Ala-D-Ala carboxypeptidase CDS
Chromosome	695385	+	CIBE_0692	115.979	intergenic_sense	695450	65	conserved exported protein of unknown function CDS
Chromosome	696046	+	CIBE_0692	68.1718	intragenic_sense	695450	596	conserved exported protein of unknown function CDS
Chromosome	696026	+	CIBE_0692	314.367	intragenic_sense	695450	576	conserved exported protein of unknown function CDS
Chromosome	695255	+	CIBE_0692	158.322	intergenic_sense	695450	195	conserved exported protein of unknown function CDS
Chromosome	696717	+	CIBE_0694	68.3162	intragenic_sense	696673	44	putative enzyme CDS
Chromosome	698737	+	CIBE_0695	955.674	intragenic_sense	698540	197	putative repressor protein CDS
Chromosome	704351	+	CIBE_0702	82.2782	intragenic_sense	703930	421	Histidine kinase CDS
Chromosome	705171	+	CIBE_0703	205.607	intergenic_sense	705218	47	conserved protein of unknown function CDS
Chromosome	706942	+	CIBE_0704	85.2524	intragenic_sense	705783	1159	Multidrug transporter MATE CDS
Chromosome	707720	+	CIBE_0705	429.592	intergenic_sense	707738	18	protein of unknown function CDS
Chromosome	708508	+	CIBE_0707	285.329	intergenic_sense	708529	21	conserved protein of unknown function CDS
Chromosome	709598	-	CIBE_0708	308.411	intergenic_sense	709568	30	conserved protein of unknown function CDS
Chromosome	719538	+	CIBE_0720	253.089	intragenic_sense	719408	130	araD CDS
Chromosome	722065	+	CIBE_0723	79.6521	intergenic_sense	722075	10	nfo CDS
Chromosome	725676	-	CIBE_0725	178.143	intergenic_sense	725659	17	cstA CDS
Chromosome	724615	-	CIBE_0725	81.4331	intragenic_sense	725659	1044	cstA CDS
Chromosome	726357	+	CIBE_0726	72.6242	intragenic_sense	725879	478	Histidine kinase CDS
Chromosome	725873	+	CIBE_0726	123.168	intergenic_sense	725879	6	Histidine kinase CDS
Chromosome	726686	+	CIBE_0726	116.784	intragenic_sense	725879	807	Histidine kinase CDS
Chromosome	725852	+	CIBE_0726	145.248	intergenic_sense	725879	27	Histidine kinase CDS
Chromosome	727091	+	CIBE_0727	71.7501	intergenic_sense	727100	9	LytTR family transcriptional regulator CDS
Chromosome	727088	+	CIBE_0727	285.003	intergenic_sense	727100	12	LytTR family transcriptional regulator CDS
Chromosome	728498	-	CIBE_0728	65.4854	intergenic_sense	728460	38	Uncharacterized HTH-type transcriptional regulator HI 0186 CDS
Chromosome	728721	+	CIBE_0729	220.194	intergenic_sense	728766	45	Aldo/keto reductase CDS
Chromosome	730945	+	CIBE_0730	134.602	intragenic_sense	730106	839	conserved protein of unknown function CDS
Chromosome	733365	+	CIBE_0733	65.6221	intragenic_sense	733324	41	namA CDS
Chromosome	734752	+	CIBE_0735	154.632	intergenic_sense	734780	28	conserved protein of unknown function CDS
Chromosome	742484	-	CIBE_0743	622.668	intergenic_sense	742450	34	CDP-diacylglycerol--serine O-phosphatidyltransferase CDS
Chromosome	742599	+	CIBE_0744	169.128	intergenic_sense	742756	157	Diacylglycerol kinase, catalytic region CDS
Chromosome	744037	+	CIBE_0745	138.643	intragenic_sense	743686	351	Membrane protein CDS
Chromosome	746671	-	CIBE_0746	128.655	intergenic_sense	746524	147	conserved protein of unknown function CDS
Chromosome	746870	+	CIBE_0747	173.771	intergenic_sense	747085	215	MgtE intracellular region CDS
Chromosome	751175	+	CIBE_0750	107.852	intragenic_sense	751075	100	1-acyl-sn-glycerol-3-phosphate acyltransferase CDS
Chromosome	751048	+	CIBE_0750	220.321	intergenic_sense	751075	27	1-acyl-sn-glycerol-3-phosphate acyltransferase CDS
Chromosome	754797	+	CIBE_0755	90.7856	intergenic_sense	754868	71	Phosphofructokinase CDS
Chromosome	757284	-	CIBE_0756	97.9913	intragenic_sense	757554	270	Cysteine desulfurase CDS
Chromosome	758638	-	CIBE_0758	72.6079	intragenic_sense	758921	283	TetR family transcriptional regulator CDS
Chromosome	759067	+	CIBE_0759	200.076	intergenic_sense	759182	115	ydiF CDS
Chromosome	761409	+	CIBE_0760	103.092	intergenic_sense	761454	45	vanR CDS
Chromosome	765248	+	CIBE_0763	72.7128	intragenic_sense	764868	380	VanW family protein CDS
Chromosome	764758	+	CIBE_0763	175.735	intergenic_sense	764868	110	VanW family protein CDS
Chromosome	765236	+	CIBE_0763	111.467	intragenic_sense	764868	368	VanW family protein CDS
Chromosome	766642	-	CIBE_0764	145.416	intragenic_sense	767808	1166	transposase CDS
Chromosome	768159	+	CIBE_0765	83.6744	intragenic_sense	768021	138	trmL CDS
Chromosome	767979	+	CIBE_0765	132.936	intergenic_sense	768021	42	trmL CDS
Chromosome	767997	+	CIBE_0765	99.6308	intergenic_sense	768021	24	trmL CDS
Chromosome	769572	+	CIBE_0767	66.9085	intergenic_sense	769583	11	rpoN CDS
Chromosome	769506	+	CIBE_0767	311.887	intergenic_sense	769583	77	rpoN CDS
Chromosome	769614	+	CIBE_0767	98.7165	intragenic_sense	769583	31	rpoN CDS
Chromosome	771324	+	CIBE_0768	847.26	intergenic_sense	771344	20	Transcriptional regulator, DeoR family CDS
Chromosome	772424	+	CIBE_0769	229.688	intergenic_sense	772477	53	gapA CDS
Chromosome	778251	+	CIBE_0773	210.693	intragenic_sense	778224	27	conserved protein of unknown function CDS
Chromosome	780693	+	CIBE_0775	96.5555	intergenic_sense	780724	31	Preprotein translocase subunit SecG CDS
Chromosome	780702	+	CIBE_0775	82.0495	intergenic_sense	780724	22	Preprotein translocase subunit SecG CDS
Chromosome	801703	+	CIBE_0797	92.8182	intragenic_sense	800712	991	rnr CDS
Chromosome	806476	+	CIBE_0799	90.4812	intragenic_sense	803757	2719	2', 3'-cyclic nucleotide 2'-phosphodiesterase CDS
Chromosome	806398	+	CIBE_0799	90.4812	intragenic_sense	803757	2641	2', 3'-cyclic nucleotide 2'-phosphodiesterase CDS
Chromosome	804674	+	CIBE_0799	98.9685	intragenic_sense	803757	917	2', 3'-cyclic nucleotide 2'-phosphodiesterase CDS
Chromosome	803730	+	CIBE_0799	134.787	intergenic_sense	803757	27	2', 3'-cyclic nucleotide 2'-phosphodiesterase CDS
Chromosome	807228	+	CIBE_0800	67.4785	intergenic_sense	807245	17	transposase CDS
Chromosome	810424	+	CIBE_0803	443.782	intragenic_sense	809869	555	metP CDS
Chromosome	811803	+	CIBE_0805	66.7109	intragenic_sense	811662	141	conserved protein of unknown function CDS
Chromosome	811595	+	CIBE_0805	600.163	intergenic_sense	811662	67	conserved protein of unknown function CDS
Chromosome	811979	+	CIBE_0805	110.504	intragenic_sense	811662	317	conserved protein of unknown function CDS
Chromosome	818041	+	CIBE_0811	73.9729	intragenic_sense	817733	308	clpB CDS
Chromosome	817650	+	CIBE_0811	124.418	intergenic_sense	817733	83	clpB CDS
Chromosome	821283	-	CIBE_0812	472.765	intergenic_sense	821186	97	Membrane protein CDS
Chromosome	822373	+	CIBE_0813	73.684	intragenic_sense	821809	564	Thiamine biosynthesis protein ThiF CDS
Chromosome	822838	+	CIBE_0814	87.2891	intragenic_sense	822620	218	Thiamine monophosphate synthase CDS
Chromosome	822713	+	CIBE_0814	78.6067	intragenic_sense	822620	93	Thiamine monophosphate synthase CDS
Chromosome	824218	+	CIBE_0815	189.764	intragenic_sense	823454	764	PP-loop domain protein CDS
Chromosome	823383	+	CIBE_0815	66.2025	intergenic_sense	823454	71	PP-loop domain protein CDS
Chromosome	824478	+	CIBE_0816	113.206	intragenic_sense	824410	68	conserved protein of unknown function CDS
Chromosome	824802	+	CIBE_0818	133.578	intragenic_sense	824794	8	Diguanylate cyclase/phosphodiesterase CDS
Chromosome	826880	+	CIBE_0819	136.094	intergenic_sense	826994	114	trpP CDS
Chromosome	829395	+	CIBE_0821	77.7815	intragenic_sense	828478	917	Diguanylate cyclase CDS
Chromosome	829941	+	CIBE_0821	198.28	intragenic_sense	828478	1463	Diguanylate cyclase CDS
Chromosome	828505	+	CIBE_0821	320.356	intragenic_sense	828478	27	Diguanylate cyclase CDS
Chromosome	832968	+	CIBE_0821	80.2518	intragenic_sense	828478	4490	Diguanylate cyclase CDS
Chromosome	829933	+	CIBE_0821	116.003	intragenic_sense	828478	1455	Diguanylate cyclase CDS
Chromosome	830874	+	CIBE_0821	103.857	intragenic_sense	828478	2396	Diguanylate cyclase CDS
Chromosome	832235	+	CIBE_0821	86.3248	intragenic_sense	828478	3757	Diguanylate cyclase CDS
Chromosome	829872	+	CIBE_0821	197.834	intragenic_sense	828478	1394	Diguanylate cyclase CDS
Chromosome	834588	+	CIBE_0823	79.8626	intergenic_sense	834616	28	dut CDS
Chromosome	835480	-	CIBE_0824	85.6808	intragenic_sense	835656	176	Type 11 methyltransferase CDS
Chromosome	835730	-	CIBE_0824	85.6808	intergenic_sense	835656	74	Type 11 methyltransferase CDS
Chromosome	838896	+	CIBE_0828	179.632	intragenic_sense	838555	341	putative AgrB-like protein 1 CDS
Chromosome	838805	+	CIBE_0828	222.494	intragenic_sense	838555	250	putative AgrB-like protein 1 CDS
Chromosome	840253	+	CIBE_0830	76.6874	intragenic_sense	839617	636	conserved protein of unknown function CDS
Chromosome	839595	+	CIBE_0830	68.8315	intergenic_sense	839617	22	conserved protein of unknown function CDS
Chromosome	839577	+	CIBE_0830	181.476	intergenic_sense	839617	40	conserved protein of unknown function CDS
Chromosome	843177	+	CIBE_0833	324.933	intragenic_sense	843174	3	transposase CDS
Chromosome	843143	+	CIBE_0833	109.062	intergenic_sense	843174	31	transposase CDS
Chromosome	848193	+	CIBE_0835	99.5766	intragenic_sense	847652	541	Chemotaxis protein CDS
Chromosome	850029	+	CIBE_0836	124.97	intragenic_sense	849797	232	putative anti-sigma regulatory factor, serine/threonine protein kinase CDS
Chromosome	849669	+	CIBE_0836	588.832	intergenic_sense	849797	128	putative anti-sigma regulatory factor, serine/threonine protein kinase CDS
Chromosome	851287	+	CIBE_0837	69.282	intragenic_sense	850258	1029	Chemotaxis protein CDS
Chromosome	858449	+	CIBE_0841	93.9613	intragenic_sense	855913	2536	conserved protein of unknown function CDS
Chromosome	858647	+	CIBE_0841	131.158	intragenic_sense	855913	2734	conserved protein of unknown function CDS
Chromosome	858487	+	CIBE_0841	65.5788	intragenic_sense	855913	2574	conserved protein of unknown function CDS
Chromosome	858830	+	CIBE_0842	77.0207	intergenic_sense	858858	28	protein of unknown function CDS
Chromosome	859429	+	CIBE_0843	77.2072	intergenic_sense	859521	92	conserved protein of unknown function CDS
Chromosome	859367	+	CIBE_0843	82.7693	intergenic_sense	859521	154	conserved protein of unknown function CDS
Chromosome	859782	+	CIBE_0843	172.326	intragenic_sense	859521	261	conserved protein of unknown function CDS
Chromosome	863607	+	CIBE_0845	69.4707	intragenic_sense	861844	1763	protein of unknown function CDS
Chromosome	863752	+	CIBE_0845	122.345	intragenic_sense	861844	1908	protein of unknown function CDS
Chromosome	865855	-	CIBE_0847	528.444	intragenic_antisense	865797	58	protein of unknown function CDS
Chromosome	865875	-	CIBE_0847	257.482	intragenic_antisense	865797	78	protein of unknown function CDS
Chromosome	865941	+	CIBE_0848	250.742	intergenic_sense	865989	48	NADPH-dependent FMN reductase CDS
Chromosome	869689	+	CIBE_0853	67.731	intragenic_sense	869626	63	Transcriptional regulator CDS
Chromosome	876432	+	CIBE_0858	933.851	intergenic_sense	876491	59	yciT CDS
Chromosome	876672	+	CIBE_0858	78.9416	intragenic_sense	876491	181	yciT CDS
Chromosome	878101	-	CIBE_0861	307.262	intragenic_sense	878199	98	protein of unknown function CDS
Chromosome	878349	+	CIBE_0862	190.868	intergenic_sense	878431	82	ybiW CDS
Chromosome	878566	+	CIBE_0862	174.5	intragenic_sense	878431	135	ybiW CDS
Chromosome	880046	+	CIBE_0862	121.789	intragenic_sense	878431	1615	ybiW CDS
Chromosome	881617	-	CIBE_0863	2378	intergenic_sense	881436	181	MarR family transcriptional regulator CDS
Chromosome	883235	+	CIBE_0865	118.064	intergenic_sense	883406	171	conserved protein of unknown function CDS
Chromosome	883312	+	CIBE_0865	140.527	intergenic_sense	883406	94	conserved protein of unknown function CDS
Chromosome	883919	+	CIBE_0865	84.8282	intragenic_sense	883406	513	conserved protein of unknown function CDS
Chromosome	884900	+	CIBE_0866	78.2783	intragenic_sense	884038	862	Uroporphyrinogen decarboxylase (URO-D) CDS
Chromosome	887033	+	CIBE_0867	195.49	intragenic_sense	885086	1947	Histidine kinase CDS
Chromosome	888062	+	CIBE_0869	559.186	intergenic_sense	888360	298	manX CDS
Chromosome	894246	+	CIBE_0875	75.401	intergenic_sense	894337	91	XRE family transcriptional regulator CDS
Chromosome	897206	-	CIBE_0877	78.2132	intergenic_sense	897122	84	Uncharacterized HTH-type transcriptional regulator HI 0186 CDS
Chromosome	897374	+	CIBE_0878	286.375	intergenic_sense	897399	25	MarR family transcriptional regulator CDS
Chromosome	897394	+	CIBE_0878	395.773	intergenic_sense	897399	5	MarR family transcriptional regulator CDS
Chromosome	899436	+	CIBE_0880	142.544	intragenic_antisense	899731	295	conserved protein of unknown function CDS
Chromosome	910604	+	CIBE_0888	243.578	intragenic_sense	909188	1416	Drug resistance transporter, EmrB/QacA subfamily CDS
Chromosome	910780	+	CIBE_0889	128.783	intergenic_sense	910793	13	Nitroreductase CDS
Chromosome	913910	+	CIBE_0892	69.0895	intragenic_sense	913719	191	Methyltransferase type 11 CDS
Chromosome	913756	+	CIBE_0892	80.1306	intragenic_sense	913719	37	Methyltransferase type 11 CDS
Chromosome	914763	+	CIBE_0893	182.047	intergenic_sense	914792	29	dhaS CDS
Chromosome	914656	+	CIBE_0893	99.8371	intergenic_sense	914792	136	dhaS CDS
Chromosome	918103	-	CIBE_0894	125.954	intergenic_sense	917912	191	conserved protein of unknown function CDS
Chromosome	918132	-	CIBE_0894	243.041	intergenic_sense	917912	220	conserved protein of unknown function CDS
Chromosome	918347	+	CIBE_0895	96.3705	intergenic_sense	918365	18	regA CDS
Chromosome	918332	+	CIBE_0895	548.117	intergenic_sense	918365	33	regA CDS
Chromosome	919739	+	CIBE_0896	369.996	intergenic_sense	919845	106	ABC transporter substrate-binding protein CDS
Chromosome	919836	+	CIBE_0896	104.636	intergenic_sense	919845	9	ABC transporter substrate-binding protein CDS
Chromosome	921798	+	CIBE_0897	73.4934	intragenic_sense	921269	529	Carbohydrate ABC transporter membrane protein 1,CUT1 family CDS
Chromosome	922717	+	CIBE_0898	95.7892	intragenic_sense	922129	588	ABC transporter permease CDS
Chromosome	925437	+	CIBE_0900	162.541	intragenic_sense	925190	247	conserved protein of unknown function CDS
Chromosome	925140	+	CIBE_0900	267.722	intergenic_sense	925190	50	conserved protein of unknown function CDS
Chromosome	925379	+	CIBE_0900	113.263	intragenic_sense	925190	189	conserved protein of unknown function CDS
Chromosome	925556	+	CIBE_0900	155.918	intragenic_sense	925190	366	conserved protein of unknown function CDS
Chromosome	925399	+	CIBE_0900	655.33	intragenic_sense	925190	209	conserved protein of unknown function CDS
Chromosome	925108	+	CIBE_0900	113.263	intergenic_sense	925190	82	conserved protein of unknown function CDS
Chromosome	925650	+	CIBE_0900	133.132	intragenic_sense	925190	460	conserved protein of unknown function CDS
Chromosome	928543	+	CIBE_0902	359.264	intragenic_antisense	929121	578	MFS transporter CDS
Chromosome	929100	-	CIBE_0902	250.742	intragenic_sense	929121	21	MFS transporter CDS
Chromosome	929224	+	CIBE_0903	96.1808	intergenic_antisense	929881	22	FMN reductase CDS
Chromosome	929795	-	CIBE_0903	67.1279	intragenic_sense	929881	86	FMN reductase CDS
Chromosome	930218	+	CIBE_0904	74.7098	intergenic_sense	930269	51	ydeS CDS
Chromosome	933298	+	CIBE_0906	231.192	intragenic_sense	932398	900	Membrane protein CDS
Chromosome	932362	+	CIBE_0906	141.208	intergenic_sense	932398	36	Membrane protein CDS
Chromosome	934318	+	CIBE_0907	79.5283	intragenic_sense	933990	328	FliB family protein CDS
Chromosome	933956	+	CIBE_0907	508.957	intergenic_sense	933990	34	FliB family protein CDS
Chromosome	936022	+	CIBE_0908	71.7978	intragenic_sense	935452	570	Diguanylate cyclase CDS
Chromosome	935444	+	CIBE_0908	83.3059	intergenic_sense	935452	8	Diguanylate cyclase CDS
Chromosome	936661	+	CIBE_0908	65.0073	intragenic_sense	935452	1209	Diguanylate cyclase CDS
Chromosome	938085	+	CIBE_0909	579.043	intergenic_sense	938113	28	Glycosyl hydrolase, BNR repeat-containing protein CDS
Chromosome	938105	+	CIBE_0909	97.0697	intergenic_sense	938113	8	Glycosyl hydrolase, BNR repeat-containing protein CDS
Chromosome	939322	+	CIBE_0909	71.9586	intragenic_sense	938113	1209	Glycosyl hydrolase, BNR repeat-containing protein CDS
Chromosome	940935	+	CIBE_0911	122.001	intergenic_sense	941015	80	RpiR family transcriptional regulator CDS
Chromosome	942593	-	CIBE_0912	119.759	intergenic_sense	942563	30	greA CDS
Chromosome	944768	+	CIBE_0913	85.2267	intragenic_sense	942868	1900	ptsG CDS
Chromosome	942721	+	CIBE_0913	119.559	intergenic_sense	942868	147	ptsG CDS
Chromosome	944091	+	CIBE_0913	66.5033	intragenic_sense	942868	1223	ptsG CDS
Chromosome	948764	+	CIBE_0917	156.404	intergenic_sense	948976	212	cheV CDS
Chromosome	950268	+	CIBE_0918	316.326	intergenic_sense	950431	163	ErfK/YbiS/YcfS/YnhG family protein CDS
Chromosome	953476	+	CIBE_0921	299.204	intergenic_sense	953666	190	celA CDS
Chromosome	955282	+	CIBE_0922	69.4992	intragenic_sense	954261	1021	Serine--pyruvate transaminase CDS
Chromosome	954259	+	CIBE_0922	123.431	intergenic_sense	954261	2	Serine--pyruvate transaminase CDS
Chromosome	955189	+	CIBE_0922	102.006	intragenic_sense	954261	928	Serine--pyruvate transaminase CDS
Chromosome	954233	+	CIBE_0922	533.513	intergenic_sense	954261	28	Serine--pyruvate transaminase CDS
Chromosome	956742	+	CIBE_0924	73.5841	intragenic_sense	956167	575	Ribose 5-phosphate isomerase CDS
Chromosome	956155	+	CIBE_0924	90.7031	intergenic_sense	956167	12	Ribose 5-phosphate isomerase CDS
Chromosome	957371	+	CIBE_0925	224.945	intragenic_sense	956895	476	Oxidoreductase CDS
Chromosome	958820	+	CIBE_0927	238.373	intergenic_sense	958855	35	Aldo/keto reductase CDS
Chromosome	965421	+	CIBE_0934	180.807	intergenic_antisense	965702	33	protein of unknown function CDS
Chromosome	966339	+	CIBE_0935	94.659	intragenic_sense	965838	501	N-acetyltransferase GCN5 CDS
Chromosome	967079	+	CIBE_0936	518.592	intergenic_sense	967097	18	MFS transporter CDS
Chromosome	974676	-	CIBE_0942	124.382	intergenic_sense	974652	24	bcp CDS
Chromosome	975054	+	CIBE_0943	284.84	intergenic_sense	975198	144	O-acetylhomoserine aminocarboxypropyltransferase CDS
Chromosome	975057	+	CIBE_0943	81.1169	intergenic_sense	975198	141	O-acetylhomoserine aminocarboxypropyltransferase CDS
Chromosome	979338	-	CIBE_0945	4403.41	intergenic_sense	979321	17	Histidine kinase CDS
Chromosome	986901	+	CIBE_0950	110.146	intragenic_sense	985260	1641	Oligoendopeptidase, pepF/M3 family CDS
Chromosome	987371	+	CIBE_0951	68.9611	intragenic_sense	987122	249	4Fe-4S ferredoxin, iron-sulfur binding domain protein CDS
Chromosome	990375	+	CIBE_0955	73.5413	intragenic_sense	990163	212	Thioredoxin reductase CDS
Chromosome	990199	+	CIBE_0955	71.2053	intragenic_sense	990163	36	Thioredoxin reductase CDS
Chromosome	990627	+	CIBE_0955	84.8249	intragenic_sense	990163	464	Thioredoxin reductase CDS
Chromosome	990124	+	CIBE_0955	114.4	intergenic_sense	990163	39	Thioredoxin reductase CDS
Chromosome	990170	+	CIBE_0955	87.1608	intragenic_sense	990163	7	Thioredoxin reductase CDS
Chromosome	991116	+	CIBE_0956	953.248	intergenic_sense	991204	88	ohrR CDS
Chromosome	991149	+	CIBE_0956	167.736	intergenic_sense	991204	55	ohrR CDS
Chromosome	992606	+	CIBE_0958	66.6742	intragenic_sense	992526	80	putative transcriptional regulator, Crp/Fnr family CDS
Chromosome	997530	+	CIBE_0963	190.859	intergenic_sense	997564	34	hcp CDS
Chromosome	1000525	+	CIBE_0964	68.4209	intragenic_sense	999498	1027	ydaO CDS
Chromosome	1000519	+	CIBE_0964	68.0158	intragenic_sense	999498	1021	ydaO CDS
Chromosome	999397	+	CIBE_0964	271.844	intergenic_sense	999498	101	ydaO CDS
Chromosome	1005324	-	CIBE_0968	385.774	intragenic_sense	1005428	104	GntR family transcriptional regulator CDS
Chromosome	1005261	-	CIBE_0968	86.3419	intragenic_sense	1005428	167	GntR family transcriptional regulator CDS
Chromosome	1005295	-	CIBE_0968	125.331	intragenic_sense	1005428	133	GntR family transcriptional regulator CDS
Chromosome	1007901	+	CIBE_0972	334.431	intragenic_sense	1007865	36	nadC CDS
Chromosome	1008095	+	CIBE_0972	140.749	intragenic_sense	1007865	230	nadC CDS
Chromosome	1009835	+	CIBE_0974	201.887	intergenic_sense	1009841	6	Universal stress protein CDS
Chromosome	1009815	+	CIBE_0974	98.3408	intergenic_sense	1009841	26	Universal stress protein CDS
Chromosome	1010519	+	CIBE_0975	99.3647	intergenic_sense	1010590	71	conserved protein of unknown function CDS
Chromosome	1010394	+	CIBE_0975	301.078	intergenic_sense	1010590	196	conserved protein of unknown function CDS
Chromosome	1010499	+	CIBE_0975	247.692	intergenic_sense	1010590	91	conserved protein of unknown function CDS
Chromosome	1013731	-	CIBE_0978	201.504	intergenic_sense	1013652	79	ampS CDS
Chromosome	1015479	+	CIBE_0979	74.1847	intragenic_sense	1013966	1513	polA CDS
Chromosome	1020488	+	CIBE_0984	159.48	intragenic_sense	1018895	1593	Phage infection protein CDS
Chromosome	1020149	+	CIBE_0984	83.6642	intragenic_sense	1018895	1254	Phage infection protein CDS
Chromosome	1023686	+	CIBE_0986	416.054	intergenic_sense	1023689	3	Integral membrane sensor signal transduction histidine kinase CDS
Chromosome	1023664	+	CIBE_0986	103.806	intergenic_sense	1023689	25	Integral membrane sensor signal transduction histidine kinase CDS
Chromosome	1027006	+	CIBE_0987	140.137	intragenic_sense	1025602	1404	Integral membrane sensor signal transduction histidine kinase CDS
Chromosome	1030161	+	CIBE_0989	87.8775	intragenic_sense	1028616	1545	ATP-dependent protease CDS
Chromosome	1030017	+	CIBE_0989	903.504	intragenic_sense	1028616	1401	ATP-dependent protease CDS
Chromosome	1030057	+	CIBE_0989	183.998	intragenic_sense	1028616	1441	ATP-dependent protease CDS
Chromosome	1030234	+	CIBE_0989	114.422	intragenic_sense	1028616	1618	ATP-dependent protease CDS
Chromosome	1029904	+	CIBE_0989	87.8775	intragenic_sense	1028616	1288	ATP-dependent protease CDS
Chromosome	1032696	+	CIBE_0992	86.4875	intergenic_sense	1032776	80	spoIIAA CDS
Chromosome	1032699	+	CIBE_0992	128.965	intergenic_sense	1032776	77	spoIIAA CDS
Chromosome	1039393	+	CIBE_0999	75.4446	intragenic_sense	1039301	92	Competence protein ComEC CDS
Chromosome	1040973	+	CIBE_0999	226.334	intragenic_sense	1039301	1672	Competence protein ComEC CDS
Chromosome	1040991	+	CIBE_0999	75.4446	intragenic_sense	1039301	1690	Competence protein ComEC CDS
Chromosome	1040959	+	CIBE_0999	434.622	intragenic_sense	1039301	1658	Competence protein ComEC CDS
Chromosome	1040731	+	CIBE_0999	183.542	intragenic_sense	1039301	1430	Competence protein ComEC CDS
Chromosome	1040977	+	CIBE_0999	399.736	intragenic_sense	1039301	1676	Competence protein ComEC CDS
Chromosome	1040900	+	CIBE_0999	161.029	intragenic_sense	1039301	1599	Competence protein ComEC CDS
Chromosome	1040942	+	CIBE_0999	1458.19	intragenic_sense	1039301	1641	Competence protein ComEC CDS
Chromosome	1040956	+	CIBE_0999	226.334	intragenic_sense	1039301	1655	Competence protein ComEC CDS
Chromosome	1040981	+	CIBE_0999	487.553	intragenic_sense	1039301	1680	Competence protein ComEC CDS
Chromosome	1041522	+	CIBE_1000	115.502	intragenic_sense	1041042	480	DNA polymerase III, delta subunit CDS
Chromosome	1042483	-	CIBE_1001	148.128	intergenic_sense	1042406	77	rpsT CDS
Chromosome	1045636	+	CIBE_1005	705.824	intergenic_sense	1045694	58	lepA CDS
Chromosome	1049329	+	CIBE_1007	72.8653	intragenic_sense	1048333	996	putative oxygen-independent coproporphyrinogen III oxidase CDS
Chromosome	1048504	+	CIBE_1007	72.8653	intragenic_sense	1048333	171	putative oxygen-independent coproporphyrinogen III oxidase CDS
Chromosome	1050684	+	CIBE_1008	118.978	intragenic_sense	1049675	1009	hrcA CDS
Chromosome	1050687	+	CIBE_1008	75.3563	intragenic_sense	1049675	1012	hrcA CDS
Chromosome	1050672	+	CIBE_1008	116.954	intragenic_sense	1049675	997	hrcA CDS
Chromosome	1050716	+	CIBE_1008	67.3453	intragenic_sense	1049675	1041	hrcA CDS
Chromosome	1049648	+	CIBE_1008	108.988	intergenic_sense	1049675	27	hrcA CDS
Chromosome	1051381	+	CIBE_1009	70.6442	intragenic_sense	1050765	616	grpE CDS
Chromosome	1055403	+	CIBE_1013	115.03	intragenic_sense	1055029	374	Nitrite and sulphite reductase 4Fe-4S region CDS
Chromosome	1055979	+	CIBE_1013	96.2194	intragenic_sense	1055029	950	Nitrite and sulphite reductase 4Fe-4S region CDS
Chromosome	1055211	+	CIBE_1013	76.4833	intragenic_sense	1055029	182	Nitrite and sulphite reductase 4Fe-4S region CDS
Chromosome	1055137	+	CIBE_1013	93.7581	intragenic_sense	1055029	108	Nitrite and sulphite reductase 4Fe-4S region CDS
Chromosome	1056850	+	CIBE_1014	1116.87	intergenic_sense	1057001	151	trmB CDS
Chromosome	1058899	+	CIBE_1015	80.0045	intragenic_antisense	1059173	274	transposase CDS
Chromosome	1059104	+	CIBE_1015	73.1435	intragenic_antisense	1059173	69	transposase CDS
Chromosome	1063634	+	CIBE_1019	66.1841	intergenic_sense	1063764	130	Uncharacterized HIT-like protein aq 141 CDS
Chromosome	1063745	+	CIBE_1019	267.995	intergenic_sense	1063764	19	Uncharacterized HIT-like protein aq 141 CDS
Chromosome	1064197	+	CIBE_1020	90.208	intergenic_sense	1064252	55	rpsU CDS
Chromosome	1066369	+	CIBE_1023	98.7149	intragenic_sense	1065485	884	putative stage IV sporulation YqfD CDS
Chromosome	1066372	+	CIBE_1023	3766.64	intragenic_sense	1065485	887	putative stage IV sporulation YqfD CDS
Chromosome	1066474	+	CIBE_1023	122.294	intragenic_sense	1065485	989	putative stage IV sporulation YqfD CDS
Chromosome	1068621	+	CIBE_1024	69.0373	intragenic_sense	1066673	1948	Phosphohydrolase CDS
Chromosome	1066656	+	CIBE_1024	99.2354	intergenic_sense	1066673	17	Phosphohydrolase CDS
Chromosome	1066676	+	CIBE_1024	73.9061	intragenic_sense	1066673	3	Phosphohydrolase CDS
Chromosome	1071730	+	CIBE_1028	87.9033	intragenic_sense	1071252	478	recO CDS
Chromosome	1072776	+	CIBE_1030	109.226	intergenic_sense	1072837	61	ccpN CDS
Chromosome	1073484	+	CIBE_1031	519.195	intergenic_sense	1073558	74	ppdK CDS
Chromosome	1076915	-	CIBE_1032	94.6897	intergenic_sense	1076884	31	Transcriptional regulator CDS
Chromosome	1077022	+	CIBE_1033	516.061	intergenic_sense	1077188	166	mdtG CDS
Chromosome	1081743	+	CIBE_1037	101.09	intragenic_sense	1081485	258	Deoxyguanosinetriphosphate triphosphohydrolase-like protein CDS
Chromosome	1081472	+	CIBE_1037	1262.49	intergenic_sense	1081485	13	Deoxyguanosinetriphosphate triphosphohydrolase-like protein CDS
Chromosome	1082752	+	CIBE_1038	178.138	intergenic_sense	1082783	31	dnaG CDS
Chromosome	1084200	+	CIBE_1038	222.611	intragenic_sense	1082783	1417	dnaG CDS
Chromosome	1093454	+	CIBE_1046	941.951	intragenic_sense	1093338	116	protein of unknown function CDS
Chromosome	1093621	+	CIBE_1047	82.1241	intergenic_sense	1093717	96	Transglutaminase domain protein CDS
Chromosome	1094691	+	CIBE_1048	362.729	intergenic_sense	1094753	62	msmX CDS
Chromosome	1094732	+	CIBE_1048	71.8419	intergenic_sense	1094753	21	msmX CDS
Chromosome	1097147	+	CIBE_1050	74.0262	intergenic_sense	1097247	100	HTH-type transcriptional regulator MalR CDS
Chromosome	1097084	+	CIBE_1050	173.62	intergenic_sense	1097247	163	HTH-type transcriptional regulator MalR CDS
Chromosome	1099793	+	CIBE_1051	171.171	intragenic_sense	1098356	1437	malQ CDS
Chromosome	1098749	+	CIBE_1051	141.536	intragenic_sense	1098356	393	malQ CDS
Chromosome	1099710	+	CIBE_1051	95.7382	intragenic_sense	1098356	1354	malQ CDS
Chromosome	1101420	+	CIBE_1052	201.667	intragenic_sense	1099846	1574	glgP CDS
Chromosome	1101727	+	CIBE_1052	99.0424	intragenic_sense	1099846	1881	glgP CDS
Chromosome	1102507	+	CIBE_1053	75.8796	intergenic_sense	1102521	14	2-hydroxyacid dehydrogenase CDS
Chromosome	1102404	+	CIBE_1053	131.135	intergenic_sense	1102521	117	2-hydroxyacid dehydrogenase CDS
Chromosome	1102436	+	CIBE_1053	66.9327	intergenic_sense	1102521	85	2-hydroxyacid dehydrogenase CDS
Chromosome	1104622	+	CIBE_1055	420.965	intergenic_sense	1104742	120	DNA topoisomerase CDS
Chromosome	1106047	+	CIBE_1055	67.1013	intragenic_sense	1104742	1305	DNA topoisomerase CDS
Chromosome	1108385	+	CIBE_1057	437.72	intragenic_sense	1108163	222	conserved protein of unknown function CDS
Chromosome	1109281	+	CIBE_1058	86.631	intergenic_sense	1109455	174	amtB CDS
Chromosome	1112368	+	CIBE_1059	68.8776	intragenic_sense	1111188	1180	Methyl-accepting chemotaxis protein CDS
Chromosome	1111155	+	CIBE_1059	508.645	intergenic_sense	1111188	33	Methyl-accepting chemotaxis protein CDS
Chromosome	1112343	+	CIBE_1059	65.3899	intragenic_sense	1111188	1155	Methyl-accepting chemotaxis protein CDS
Chromosome	1114864	+	CIBE_1061	65.6361	intergenic_sense	1115127	263	Transferase CDS
Chromosome	1114931	+	CIBE_1061	66.8795	intergenic_sense	1115127	196	Transferase CDS
Chromosome	1114833	+	CIBE_1061	84.8781	intergenic_sense	1115127	294	Transferase CDS
Chromosome	1119706	-	CIBE_1063	971.309	intergenic_sense	1119693	13	opuE CDS
Chromosome	1119531	-	CIBE_1063	388.069	intragenic_sense	1119693	162	opuE CDS
Chromosome	1125460	+	CIBE_1069	81.618	intragenic_sense	1124347	1113	protein of unknown function CDS
Chromosome	1129800	-	CIBE_1072	382.573	intergenic_sense	1129773	27	DNA-binding protein CDS
Chromosome	1129446	-	CIBE_1072	141.167	intragenic_sense	1129773	327	DNA-binding protein CDS
Chromosome	1130062	+	CIBE_1073	152.236	intragenic_sense	1129949	113	XRE family transcriptional regulator CDS
Chromosome	1130239	+	CIBE_1074	97.4847	intragenic_sense	1130191	48	Transcriptional regulator CDS
Chromosome	1130263	+	CIBE_1074	84.8282	intragenic_sense	1130191	72	Transcriptional regulator CDS
Chromosome	1137386	+	CIBE_1090	489.969	intergenic_sense	1137410	24	Ig-like domain-containing protein,putative cell wall binding protein (fragment) CDS
Chromosome	1138381	+	CIBE_1090	86.7581	intragenic_sense	1137410	971	Ig-like domain-containing protein,putative cell wall binding protein (fragment) CDS
Chromosome	1138358	+	CIBE_1090	268.534	intragenic_sense	1137410	948	Ig-like domain-containing protein,putative cell wall binding protein (fragment) CDS
Chromosome	1151960	+	CIBE_1108	355.218	intragenic_sense	1149850	2110	putative Phage tail tape measure protein, family, core region domain protein CDS
Chromosome	1152760	+	CIBE_1108	911.916	intragenic_sense	1149850	2910	putative Phage tail tape measure protein, family, core region domain protein CDS
Chromosome	1159363	+	CIBE_1116	541.582	intergenic_sense	1159435	72	conserved protein of unknown function CDS
Chromosome	1161270	+	CIBE_1119	273.095	intragenic_sense	1160976	294	conserved membrane protein of unknown function CDS
Chromosome	1161340	+	CIBE_1119	70.4546	intragenic_sense	1160976	364	conserved membrane protein of unknown function CDS
Chromosome	1161308	+	CIBE_1119	67.1431	intragenic_sense	1160976	332	conserved membrane protein of unknown function CDS
Chromosome	1164660	+	CIBE_1125	317.379	intergenic_sense	1164734	74	Murein hydrolase transporter LrgA CDS
Chromosome	1166701	+	CIBE_1128	158.855	intragenic_sense	1166180	521	conserved protein of unknown function CDS
Chromosome	1166098	+	CIBE_1128	151.739	intergenic_sense	1166180	82	conserved protein of unknown function CDS
Chromosome	1170891	-	CIBE_1131	109.054	intergenic_sense	1170816	75	D-Ala-D-Ala carboxypeptidase CDS
Chromosome	1173166	-	CIBE_1133	382.069	intergenic_sense	1173081	85	conserved protein of unknown function CDS
Chromosome	1174892	+	CIBE_1134	69.8459	intragenic_sense	1173356	1536	conserved protein of unknown function CDS
Chromosome	1175485	+	CIBE_1135	69.0634	intragenic_sense	1175337	148	Peptidase U32 CDS
Chromosome	1175945	+	CIBE_1135	178.507	intragenic_sense	1175337	608	Peptidase U32 CDS
Chromosome	1179508	+	CIBE_1136	99.7552	intragenic_sense	1177853	1655	mutS CDS
Chromosome	1187471	+	CIBE_1147	230.388	intergenic_sense	1187496	25	Transcriptional regulator CDS
Chromosome	1187487	+	CIBE_1147	202.436	intergenic_sense	1187496	9	Transcriptional regulator CDS
Chromosome	1187493	+	CIBE_1147	120.49	intergenic_sense	1187496	3	Transcriptional regulator CDS
Chromosome	1190060	+	CIBE_1147	148.443	intragenic_sense	1187496	2564	Transcriptional regulator CDS
Chromosome	1187409	+	CIBE_1147	239.068	intergenic_sense	1187496	87	Transcriptional regulator CDS
Chromosome	1195744	+	CIBE_1152	277.038	intragenic_sense	1194921	823	levG CDS
Chromosome	1196434	+	CIBE_1153	112.174	intragenic_sense	1195828	606	Sugar isomerase (SIS) CDS
Chromosome	1198654	-	CIBE_1155	129.17	intragenic_sense	1198836	182	PHP C-terminal domain protein CDS
Chromosome	1200403	+	CIBE_1156	277.613	intragenic_sense	1199391	1012	Transcriptional antiterminator CDS
Chromosome	1200086	+	CIBE_1156	348.45	intragenic_sense	1199391	695	Transcriptional antiterminator CDS
Chromosome	1201789	+	CIBE_1156	151.827	intragenic_sense	1199391	2398	Transcriptional antiterminator CDS
Chromosome	1200249	+	CIBE_1156	151.827	intragenic_sense	1199391	858	Transcriptional antiterminator CDS
Chromosome	1201569	+	CIBE_1156	96.8777	intragenic_sense	1199391	2178	Transcriptional antiterminator CDS
Chromosome	1201599	+	CIBE_1156	416.419	intragenic_sense	1199391	2208	Transcriptional antiterminator CDS
Chromosome	1199776	+	CIBE_1156	96.8777	intragenic_sense	1199391	385	Transcriptional antiterminator CDS
Chromosome	1201619	+	CIBE_1156	96.8777	intragenic_sense	1199391	2228	Transcriptional antiterminator CDS
Chromosome	1201234	+	CIBE_1156	193.755	intragenic_sense	1199391	1843	Transcriptional antiterminator CDS
Chromosome	1199802	+	CIBE_1156	96.8777	intragenic_sense	1199391	411	Transcriptional antiterminator CDS
Chromosome	1201655	+	CIBE_1156	151.827	intragenic_sense	1199391	2264	Transcriptional antiterminator CDS
Chromosome	1199323	+	CIBE_1156	96.8777	intergenic_sense	1199391	68	Transcriptional antiterminator CDS
Chromosome	1207830	+	CIBE_1163	408.548	intergenic_sense	1207949	119	DNA-binding protein CDS
Chromosome	1209108	+	CIBE_1164	822.148	intergenic_sense	1209229	121	Non-specific serine/threonine protein kinase CDS
Chromosome	1210617	+	CIBE_1164	72.3041	intragenic_sense	1209229	1388	Non-specific serine/threonine protein kinase CDS
Chromosome	1213529	-	CIBE_1165	77.2298	intergenic_sense	1213321	208	RpiR family transcriptional regulator CDS
Chromosome	1215935	+	CIBE_1168	235.746	intergenic_sense	1215966	31	yncA CDS
Chromosome	1219769	+	CIBE_1172	144.165	intergenic_sense	1219817	48	Major facilitator superfamily MFS 1 CDS
Chromosome	1222219	-	CIBE_1173	111.741	intergenic_sense	1222160	59	Membrane protein CDS
Chromosome	1222429	+	CIBE_1174	73.9933	intergenic_sense	1222441	12	Exonuclease CDS
Chromosome	1227529	+	CIBE_1176	86.9988	intragenic_sense	1227466	63	rplY CDS
Chromosome	1227222	+	CIBE_1176	303.449	intergenic_sense	1227466	244	rplY CDS
Chromosome	1228567	+	CIBE_1177	712.369	intergenic_sense	1228596	29	pgcA CDS
Chromosome	1230606	+	CIBE_1179	90.9358	intergenic_sense	1231012	406	Tetratricopeptide TPR 2 repeat protein CDS
Chromosome	1232659	+	CIBE_1180	144.571	intragenic_sense	1232224	435	UDP-N-acetyl-D-mannosaminuronic acid transferase CDS
Chromosome	1234137	+	CIBE_1181	181.448	intragenic_sense	1232976	1161	Protein MurJ homolog CDS
Chromosome	1234134	+	CIBE_1181	132.291	intragenic_sense	1232976	1158	Protein MurJ homolog CDS
Chromosome	1241593	+	CIBE_1189	139.719	intergenic_sense	1241622	29	engD CDS
Chromosome	1244577	+	CIBE_1190	74.1302	intragenic_sense	1242996	1581	Tetratricopeptide TPR 2 repeat protein CDS
Chromosome	1244821	+	CIBE_1190	98.8727	intragenic_sense	1242996	1825	Tetratricopeptide TPR 2 repeat protein CDS
Chromosome	1249037	+	CIBE_1194	82.6392	intragenic_sense	1248873	164	putative Beta-lactamase CDS
Chromosome	1252267	+	CIBE_1197	69.879	intragenic_sense	1251337	930	pyrC CDS
Chromosome	1252380	+	CIBE_1197	130.366	intragenic_sense	1251337	1043	pyrC CDS
Chromosome	1252212	+	CIBE_1197	69.879	intragenic_sense	1251337	875	pyrC CDS
Chromosome	1251926	+	CIBE_1197	109.514	intragenic_sense	1251337	589	pyrC CDS
Chromosome	1253501	+	CIBE_1198	95.8114	intragenic_sense	1252931	570	pyrF CDS
Chromosome	1254588	+	CIBE_1200	99.4331	intergenic_sense	1254603	15	pyrD CDS
Chromosome	1255489	+	CIBE_1200	173.822	intragenic_sense	1254603	886	pyrD CDS
Chromosome	1255717	+	CIBE_1201	96.2765	intragenic_sense	1255592	125	pyrE CDS
Chromosome	1255964	+	CIBE_1201	96.2765	intragenic_sense	1255592	372	pyrE CDS
Chromosome	1255714	+	CIBE_1201	70.6918	intragenic_sense	1255592	122	pyrE CDS
Chromosome	1257286	+	CIBE_1202	69.4032	intragenic_sense	1256848	438	surE CDS
Chromosome	1259064	-	CIBE_1203	809.742	intergenic_sense	1259024	40	conserved protein of unknown function CDS
Chromosome	1259038	-	CIBE_1203	176.395	intergenic_sense	1259024	14	conserved protein of unknown function CDS
Chromosome	1259615	+	CIBE_1204	223.208	intergenic_sense	1259676	61	pflB CDS
Chromosome	1262234	+	CIBE_1205	115.988	intergenic_sense	1262248	14	pflA CDS
Chromosome	1263881	+	CIBE_1206	86.7581	intragenic_sense	1263415	466	pflB CDS
Chromosome	1263625	+	CIBE_1206	118.158	intragenic_sense	1263415	210	pflB CDS
Chromosome	1263244	+	CIBE_1206	166.076	intergenic_sense	1263415	171	pflB CDS
Chromosome	1263702	+	CIBE_1206	79.318	intragenic_sense	1263415	287	pflB CDS
Chromosome	1263622	+	CIBE_1206	79.318	intragenic_sense	1263415	207	pflB CDS
Chromosome	1267027	+	CIBE_1209	594.85	intergenic_sense	1267163	136	ldh CDS
Chromosome	1269917	+	CIBE_1211	87.2599	intergenic_sense	1269969	52	conserved exported protein of unknown function CDS
Chromosome	1270579	+	CIBE_1211	117.135	intragenic_sense	1269969	610	conserved exported protein of unknown function CDS
Chromosome	1271162	+	CIBE_1212	88.6122	intragenic_sense	1271024	138	conserved protein of unknown function CDS
Chromosome	1275988	+	CIBE_1215	92.88	intragenic_sense	1275563	425	Permease CDS
Chromosome	1277504	+	CIBE_1217	533.108	intergenic_sense	1277524	20	conserved protein of unknown function CDS
Chromosome	1278713	+	CIBE_1218	137.622	intragenic_sense	1278267	446	conserved protein of unknown function CDS
Chromosome	1278636	+	CIBE_1218	115.024	intragenic_sense	1278267	369	conserved protein of unknown function CDS
Chromosome	1281512	+	CIBE_1220	407.813	intragenic_antisense	1281576	64	Beta-lactamase domain protein CDS
Chromosome	1281960	+	CIBE_1221	66.2696	intergenic_sense	1281974	14	conserved protein of unknown function CDS
Chromosome	1285676	-	CIBE_1224	147.541	intergenic_sense	1285643	33	asnC CDS
Chromosome	1287533	+	CIBE_1227	334.036	intergenic_sense	1287556	23	conserved protein of unknown function CDS
Chromosome	1296446	+	CIBE_1233	74.9731	intergenic_sense	1296610	164	conserved protein of unknown function CDS
Chromosome	1296474	+	CIBE_1233	96.6658	intergenic_sense	1296610	136	conserved protein of unknown function CDS
Chromosome	1297273	+	CIBE_1234	88.2198	intergenic_sense	1297359	86	putative sulfonate/nitrate transport system substrate-binding protein CDS
Chromosome	1299937	+	CIBE_1237	100.312	intragenic_sense	1299809	128	protein of unknown function CDS
Chromosome	1303860	-	CIBE_1240	67.8311	intergenic_sense	1303801	59	ilvE CDS
Chromosome	1306035	-	CIBE_1241	118.123	intergenic_sense	1305921	114	NAD+ synthetase CDS
Chromosome	1306153	+	CIBE_1242	71.557	intergenic_sense	1306238	85	conserved protein of unknown function CDS
Chromosome	1307650	+	CIBE_1244	75.2096	intergenic_antisense	1309142	173	conserved protein of unknown function CDS
Chromosome	1310269	+	CIBE_1246	257.608	intergenic_sense	1310298	29	conserved protein of unknown function CDS
Chromosome	1310950	+	CIBE_1247	90.9989	intergenic_sense	1310963	13	Extracellular solute-binding protein, family 3 CDS
Chromosome	1313367	+	CIBE_1250	95.2728	intergenic_sense	1313471	104	Cytochrome C551 CDS
Chromosome	1314843	+	CIBE_1252	127.988	intragenic_sense	1314346	497	Phosphoribosylformylglycinamidine synthase CDS
Chromosome	1318009	+	CIBE_1252	78.133	intragenic_sense	1314346	3663	Phosphoribosylformylglycinamidine synthase CDS
Chromosome	1316593	+	CIBE_1252	78.133	intragenic_sense	1314346	2247	Phosphoribosylformylglycinamidine synthase CDS
Chromosome	1314180	+	CIBE_1252	450.173	intergenic_sense	1314346	166	Phosphoribosylformylglycinamidine synthase CDS
Chromosome	1321232	+	CIBE_1255	93.9856	intragenic_sense	1319952	1280	purF CDS
Chromosome	1322524	+	CIBE_1257	71.0031	intragenic_sense	1322426	98	purN CDS
Chromosome	1322986	+	CIBE_1257	135.764	intragenic_sense	1322426	560	purN CDS
Chromosome	1323296	+	CIBE_1258	75.4446	intragenic_sense	1323051	245	purH CDS
Chromosome	1326452	+	CIBE_1260	94.956	intergenic_sense	1326909	457	conserved protein of unknown function CDS
Chromosome	1327692	+	CIBE_1261	73.4107	intergenic_sense	1327718	26	CopY family transcriptional regulator CDS
Chromosome	1327976	+	CIBE_1261	67.1152	intragenic_sense	1327718	258	CopY family transcriptional regulator CDS
Chromosome	1327695	+	CIBE_1261	209.028	intergenic_sense	1327718	23	CopY family transcriptional regulator CDS
Chromosome	1327786	+	CIBE_1261	67.1152	intragenic_sense	1327718	68	CopY family transcriptional regulator CDS
Chromosome	1327674	+	CIBE_1261	99.9795	intergenic_sense	1327718	44	CopY family transcriptional regulator CDS
Chromosome	1329490	+	CIBE_1262	114.433	intragenic_sense	1328091	1399	Peptidase M56 CDS
Chromosome	1329443	+	CIBE_1262	78.1347	intragenic_sense	1328091	1352	Peptidase M56 CDS
Chromosome	1330625	+	CIBE_1263	71.9352	intragenic_sense	1330624	1	Tetratricopeptide TPR 2 repeat protein CDS
Chromosome	1330616	+	CIBE_1263	91.8943	intergenic_sense	1330624	8	Tetratricopeptide TPR 2 repeat protein CDS
Chromosome	1331152	+	CIBE_1263	75.6796	intragenic_sense	1330624	528	Tetratricopeptide TPR 2 repeat protein CDS
Chromosome	1330571	+	CIBE_1263	308.335	intergenic_sense	1330624	53	Tetratricopeptide TPR 2 repeat protein CDS
Chromosome	1338284	+	CIBE_1270	70.8616	intragenic_sense	1337765	519	fabG CDS
Chromosome	1339785	+	CIBE_1272	237.338	intergenic_sense	1340015	230	Acetyl-CoA carboxylase, biotin carboxyl carrier protein CDS
Chromosome	1343611	+	CIBE_1276	129.762	intragenic_sense	1343188	423	accA CDS
Chromosome	1344047	+	CIBE_1277	71.0678	intergenic_sense	1344321	274	conserved protein of unknown function CDS
Chromosome	1345717	+	CIBE_1277	142.136	intragenic_sense	1344321	1396	conserved protein of unknown function CDS
Chromosome	1344304	+	CIBE_1277	64.9732	intergenic_sense	1344321	17	conserved protein of unknown function CDS
Chromosome	1345746	+	CIBE_1277	64.9732	intragenic_sense	1344321	1425	conserved protein of unknown function CDS
Chromosome	1345740	+	CIBE_1277	84.5994	intragenic_sense	1344321	1419	conserved protein of unknown function CDS
Chromosome	1345840	+	CIBE_1277	71.0678	intragenic_sense	1344321	1519	conserved protein of unknown function CDS
Chromosome	1344307	+	CIBE_1277	84.5994	intergenic_sense	1344321	14	conserved protein of unknown function CDS
Chromosome	1345832	+	CIBE_1277	90.694	intragenic_sense	1344321	1511	conserved protein of unknown function CDS
Chromosome	1344346	+	CIBE_1277	64.9732	intragenic_sense	1344321	25	conserved protein of unknown function CDS
Chromosome	1345790	+	CIBE_1277	374.965	intragenic_sense	1344321	1469	conserved protein of unknown function CDS
Chromosome	1355883	+	CIBE_1286	338.398	intragenic_sense	1355637	246	ywqF CDS
Chromosome	1356318	+	CIBE_1286	544.164	intragenic_sense	1355637	681	ywqF CDS
Chromosome	1360914	+	CIBE_1291	172.227	intragenic_sense	1360793	121	dTDP-4-dehydrorhamnose reductase CDS
Chromosome	1363121	+	CIBE_1293	82.7693	intragenic_sense	1362628	493	spsJ CDS
Chromosome	1363281	+	CIBE_1293	82.7693	intragenic_sense	1362628	653	spsJ CDS
Chromosome	1362705	+	CIBE_1293	118.592	intragenic_sense	1362628	77	spsJ CDS
Chromosome	1372775	+	CIBE_1301	218.596	intragenic_sense	1372581	194	Coenzyme PQQ synthesis protein CDS
Chromosome	1376399	+	CIBE_1305	128.237	intergenic_sense	1376473	74	conserved protein of unknown function CDS
Chromosome	1380595	-	CIBE_1308	65.6905	intragenic_sense	1380918	323	ABC transporter CDS
Chromosome	1381023	-	CIBE_1308	214.528	intergenic_sense	1380918	105	ABC transporter CDS
Chromosome	1382597	+	CIBE_1312	163.947	intragenic_sense	1382368	229	Autolysin (fragment) CDS
Chromosome	1382864	+	CIBE_1313	388.927	intergenic_sense	1382874	10	conserved exported protein of unknown function CDS
Chromosome	1383986	+	CIBE_1315	988.431	intergenic_sense	1383991	5	conserved protein of unknown function CDS
Chromosome	1383995	+	CIBE_1315	65.9555	intragenic_sense	1383991	4	conserved protein of unknown function CDS
Chromosome	1383966	+	CIBE_1315	96.1861	intergenic_sense	1383991	25	conserved protein of unknown function CDS
Chromosome	1387004	+	CIBE_1318	411.835	intergenic_sense	1387021	17	transposase CDS
Chromosome	1388459	+	CIBE_1320	213.895	intergenic_sense	1388493	34	conserved protein of unknown function CDS
Chromosome	1390517	+	CIBE_1321	267.55	intragenic_sense	1388990	1527	Diguanylate cyclase CDS
Chromosome	1395723	+	CIBE_1325	97.1318	intragenic_sense	1394618	1105	conserved exported protein of unknown function CDS
Chromosome	1397513	+	CIBE_1326	463.448	intragenic_sense	1396025	1488	AMP-dependent synthetase and ligase CDS
Chromosome	1400304	+	CIBE_1330	1478.37	intergenic_sense	1400764	460	rarA CDS
Chromosome	1400339	+	CIBE_1330	67.7994	intergenic_sense	1400764	425	rarA CDS
Chromosome	1402057	+	CIBE_1331	643.832	intergenic_sense	1402131	74	cymR CDS
Chromosome	1405657	+	CIBE_1335	640.995	intergenic_sense	1405684	27	conserved protein of unknown function CDS
Chromosome	1411663	+	CIBE_1339	139.376	intergenic_sense	1411764	101	yrzL CDS
Chromosome	1413575	+	CIBE_1343	567.27	intragenic_sense	1413118	457	fur CDS
Chromosome	1413578	+	CIBE_1343	120.02	intragenic_sense	1413118	460	fur CDS
Chromosome	1415763	+	CIBE_1345	558.151	intragenic_sense	1415727	36	protein of unknown function CDS
Chromosome	1415855	+	CIBE_1345	97.279	intragenic_sense	1415727	128	protein of unknown function CDS
Chromosome	1423990	+	CIBE_1352	75.266	intergenic_sense	1424058	68	pilT CDS
Chromosome	1426252	+	CIBE_1353	242.898	intragenic_sense	1425189	1063	Cell division protein FtsA CDS
Chromosome	1425170	+	CIBE_1353	133.883	intergenic_sense	1425189	19	Cell division protein FtsA CDS
Chromosome	1426290	+	CIBE_1353	76.1441	intragenic_sense	1425189	1101	Cell division protein FtsA CDS
Chromosome	1426146	+	CIBE_1353	3086.47	intragenic_sense	1425189	957	Cell division protein FtsA CDS
Chromosome	1426149	+	CIBE_1353	70.7327	intragenic_sense	1425189	960	Cell division protein FtsA CDS
Chromosome	1431143	+	CIBE_1358	128.642	intragenic_sense	1431101	42	ylmC CDS
Chromosome	1431090	+	CIBE_1358	361.357	intergenic_sense	1431101	11	ylmC CDS
Chromosome	1431403	+	CIBE_1359	164.331	intergenic_sense	1431441	38	nrdR CDS
Chromosome	1433772	+	CIBE_1362	91.6688	intragenic_sense	1433619	153	Multi-sensor signal transduction histidine kinase CDS
Chromosome	1435466	+	CIBE_1363	523.515	intergenic_sense	1435528	62	pstS CDS
Chromosome	1437224	+	CIBE_1364	932.145	intragenic_sense	1436460	764	pstC CDS
Chromosome	1438660	+	CIBE_1366	98.3205	intragenic_sense	1438247	413	pstBB CDS
Chromosome	1439822	+	CIBE_1368	225.119	intergenic_sense	1439940	118	phoU CDS
Chromosome	1439997	+	CIBE_1368	65.5788	intragenic_sense	1439940	57	phoU CDS
Chromosome	1439793	+	CIBE_1368	65.5788	intergenic_sense	1439940	147	phoU CDS
Chromosome	1439921	+	CIBE_1368	65.5788	intergenic_sense	1439940	19	phoU CDS
Chromosome	1440780	+	CIBE_1369	173.276	intragenic_sense	1440753	27	Fe-S oxidoreductase CDS
Chromosome	1441914	+	CIBE_1369	230.649	intragenic_sense	1440753	1161	Fe-S oxidoreductase CDS
Chromosome	1440723	+	CIBE_1369	232.877	intergenic_sense	1440753	30	Fe-S oxidoreductase CDS
Chromosome	1440747	+	CIBE_1369	202.338	intergenic_sense	1440753	6	Fe-S oxidoreductase CDS
Chromosome	1440803	+	CIBE_1369	77.1784	intragenic_sense	1440753	50	Fe-S oxidoreductase CDS
Chromosome	1441884	+	CIBE_1369	464.867	intragenic_sense	1440753	1131	Fe-S oxidoreductase CDS
Chromosome	1440807	+	CIBE_1369	108.468	intragenic_sense	1440753	54	Fe-S oxidoreductase CDS
Chromosome	1443938	+	CIBE_1371	67.7162	intragenic_sense	1443464	474	gpsA CDS
Chromosome	1447883	+	CIBE_1375	89.1806	intergenic_sense	1447924	41	conserved protein of unknown function CDS
Chromosome	1448147	+	CIBE_1375	86.2453	intragenic_sense	1447924	223	conserved protein of unknown function CDS
Chromosome	1453215	+	CIBE_1380	250.008	intragenic_sense	1451296	1919	Primosomal protein N CDS
Chromosome	1453327	+	CIBE_1380	252.375	intragenic_sense	1451296	2031	Primosomal protein N CDS
Chromosome	1453414	+	CIBE_1380	390.921	intragenic_sense	1451296	2118	Primosomal protein N CDS
Chromosome	1453389	+	CIBE_1380	75.1912	intragenic_sense	1451296	2093	Primosomal protein N CDS
Chromosome	1453281	+	CIBE_1380	78.0799	intragenic_sense	1451296	1985	Primosomal protein N CDS
Chromosome	1453465	+	CIBE_1380	78.0799	intragenic_sense	1451296	2169	Primosomal protein N CDS
Chromosome	1453359	+	CIBE_1380	70.978	intragenic_sense	1451296	2063	Primosomal protein N CDS
Chromosome	1453456	+	CIBE_1380	1609.42	intragenic_sense	1451296	2160	Primosomal protein N CDS
Chromosome	1461776	+	CIBE_1388	1780.62	intragenic_sense	1461049	727	cpgA CDS
Chromosome	1463946	-	CIBE_1391	190.242	intergenic_sense	1463898	48	rpmB CDS
Chromosome	1464820	+	CIBE_1392	249.799	intergenic_sense	1464848	28	yloU CDS
Chromosome	1464838	+	CIBE_1392	149.336	intergenic_sense	1464848	10	yloU CDS
Chromosome	1468684	+	CIBE_1394	86.1135	intragenic_sense	1466913	1771	recG CDS
Chromosome	1467484	+	CIBE_1394	76.796	intragenic_sense	1466913	571	recG CDS
Chromosome	1468390	+	CIBE_1394	80.3267	intragenic_sense	1466913	1477	recG CDS
Chromosome	1468592	+	CIBE_1394	206.604	intragenic_sense	1466913	1679	recG CDS
Chromosome	1468983	+	CIBE_1395	95.3794	intergenic_sense	1469207	224	DNA methyltransferase CDS
Chromosome	1473911	+	CIBE_1400	710.789	intergenic_sense	1473944	33	pta CDS
Chromosome	1477506	+	CIBE_1404	527.693	intergenic_sense	1477526	20	plsX CDS
Chromosome	1478585	+	CIBE_1405	300.006	intergenic_sense	1478608	23	acpA CDS
Chromosome	1480460	+	CIBE_1407	77.1013	intragenic_sense	1479804	656	Radical SAM protein CDS
Chromosome	1480360	+	CIBE_1407	66.3733	intragenic_sense	1479804	556	Radical SAM protein CDS
Chromosome	1481098	+	CIBE_1408	291.504	intergenic_sense	1481116	18	conserved protein of unknown function CDS
Chromosome	1481450	+	CIBE_1409	93.5825	intragenic_sense	1481226	224	smc CDS
Chromosome	1486310	+	CIBE_1411	1750.55	intergenic_sense	1486327	17	ylxM CDS
Chromosome	1487976	+	CIBE_1412	73.9958	intragenic_sense	1486669	1307	ffh CDS
Chromosome	1487968	+	CIBE_1412	186.514	intragenic_sense	1486669	1299	ffh CDS
Chromosome	1487980	+	CIBE_1412	91.7909	intragenic_sense	1486669	1311	ffh CDS
Chromosome	1487937	+	CIBE_1412	656.872	intragenic_sense	1486669	1268	ffh CDS
Chromosome	1487912	+	CIBE_1412	427.158	intragenic_sense	1486669	1243	ffh CDS
Chromosome	1488051	+	CIBE_1413	149.341	intergenic_sense	1488074	23	rpsP CDS
Chromosome	1489589	+	CIBE_1416	75.6892	intragenic_sense	1489520	69	trmD CDS
Chromosome	1490282	+	CIBE_1417	89.5362	intergenic_sense	1490356	74	rplS CDS
Chromosome	1495107	+	CIBE_1423	65.0343	intragenic_sense	1495005	102	DNA processing protein DprA CDS
Chromosome	1495730	+	CIBE_1423	75.7799	intragenic_sense	1495005	725	DNA processing protein DprA CDS
Chromosome	1495425	+	CIBE_1423	349.209	intragenic_sense	1495005	420	DNA processing protein DprA CDS
Chromosome	1498005	+	CIBE_1424	75.576	intragenic_sense	1496107	1898	topA CDS
Chromosome	1498447	+	CIBE_1425	87.432	intragenic_sense	1498409	38	codY CDS
Chromosome	1498308	+	CIBE_1425	401.207	intergenic_sense	1498409	101	codY CDS
Chromosome	1499616	+	CIBE_1426	80.1463	intergenic_sense	1499719	103	rpsB CDS
Chromosome	1500284	+	CIBE_1426	85.0526	intragenic_sense	1499719	565	rpsB CDS
Chromosome	1502094	+	CIBE_1428	91.0606	intragenic_sense	1501542	552	pyrH CDS
Chromosome	1503177	+	CIBE_1430	249.758	intergenic_sense	1503235	58	uppS CDS
Chromosome	1505955	+	CIBE_1432	861.036	intragenic_sense	1505209	746	conserved membrane protein of unknown function CDS
Chromosome	1505419	-	CIBE_1432	256.398	intragenic_antisense	1505209	210	conserved membrane protein of unknown function CDS
Chromosome	1508634	+	CIBE_1435	74.3501	intergenic_sense	1508833	199	ispG CDS
Chromosome	1510281	+	CIBE_1436	179.633	intergenic_sense	1510446	165	rimP CDS
Chromosome	1511505	+	CIBE_1437	109.947	intragenic_sense	1510921	584	nusA CDS
Chromosome	1518167	+	CIBE_1445	251.801	intergenic_sense	1518252	85	rpsO CDS
Chromosome	1522924	+	CIBE_1449	92.1647	intragenic_sense	1522450	474	dapG CDS
Chromosome	1524629	+	CIBE_1451	167.067	intergenic_sense	1524676	47	spoIIIE CDS
Chromosome	1524663	+	CIBE_1451	309.24	intergenic_sense	1524676	13	spoIIIE CDS
Chromosome	1524680	+	CIBE_1451	66.0358	intragenic_sense	1524676	4	spoIIIE CDS
Chromosome	1528476	+	CIBE_1452	222.945	intragenic_sense	1527256	1220	rimO CDS
Chromosome	1529770	+	CIBE_1454	67.2822	intragenic_sense	1529399	371	recA CDS
Chromosome	1529941	+	CIBE_1454	65.9308	intragenic_sense	1529399	542	recA CDS
Chromosome	1529882	+	CIBE_1454	125.037	intragenic_sense	1529399	483	recA CDS
Chromosome	1531601	-	CIBE_1455	440.214	intragenic_antisense	1530779	822	rny CDS
Chromosome	1530674	+	CIBE_1455	371.144	intergenic_sense	1530779	105	rny CDS
Chromosome	1531939	+	CIBE_1455	123.647	intragenic_sense	1530779	1160	rny CDS
Chromosome	1532500	+	CIBE_1456	204.7	intergenic_sense	1532541	41	spoVS CDS
Chromosome	1532880	+	CIBE_1457	158.685	intergenic_sense	1532924	44	ptsH CDS
Chromosome	1533688	+	CIBE_1459	446.703	intergenic_sense	1533732	44	Adenylosuccinate lyase CDS
Chromosome	1536827	+	CIBE_1461	287.254	intergenic_sense	1536965	138	conserved protein of unknown function CDS
Chromosome	1536809	+	CIBE_1461	4228.89	intergenic_sense	1536965	156	conserved protein of unknown function CDS
Chromosome	1537003	+	CIBE_1461	134.408	intragenic_sense	1536965	38	conserved protein of unknown function CDS
Chromosome	1541460	+	CIBE_1464	118.406	intragenic_sense	1540542	918	ribAB CDS
Chromosome	1541678	+	CIBE_1464	169.652	intragenic_sense	1540542	1136	ribAB CDS
Chromosome	1540940	+	CIBE_1464	118.406	intragenic_sense	1540542	398	ribAB CDS
Chromosome	1540616	+	CIBE_1464	118.406	intragenic_sense	1540542	74	ribAB CDS
Chromosome	1541809	+	CIBE_1465	915.628	intergenic_sense	1541898	89	ribH CDS
Chromosome	1543620	+	CIBE_1466	405.301	intergenic_sense	1543689	69	LacI family transcriptional regulator CDS
Chromosome	1550557	+	CIBE_1471	68.9597	intergenic_sense	1550615	58	2-dehydropantoate 2-reductase CDS
Chromosome	1565211	-	CIBE_1482	94.7249	intergenic_sense	1565179	32	transposase (fragment) CDS
Chromosome	1565885	-	CIBE_1483	256.764	intergenic_sense	1565795	90	luxS CDS
Chromosome	1567022	+	CIBE_1485	350.891	intergenic_sense	1567047	25	Peptide transporter CDS
Chromosome	1570413	+	CIBE_1487	129.17	intragenic_sense	1569720	693	conserved protein of unknown function CDS
Chromosome	1569867	+	CIBE_1487	667.036	intragenic_sense	1569720	147	conserved protein of unknown function CDS
Chromosome	1571364	+	CIBE_1488	65.8625	intergenic_sense	1571372	8	NLP/P60 protein CDS
Chromosome	1573025	+	CIBE_1489	336.3	intergenic_sense	1573043	18	Membrane protein CDS
Chromosome	1576955	+	CIBE_1494	1033.36	intragenic_sense	1576409	546	Protein CA C1420 CDS
Chromosome	1580030	+	CIBE_1497	74.4132	intergenic_sense	1580080	50	Thioesterase CDS
Chromosome	1582607	+	CIBE_1501	71.9329	intragenic_sense	1582507	100	AcrR family transcriptional regulator CDS
Chromosome	1583925	+	CIBE_1502	139.558	intragenic_sense	1583195	730	lon CDS
Chromosome	1586772	+	CIBE_1505	163.501	intergenic_sense	1586847	75	ydcN CDS
Chromosome	1587533	+	CIBE_1506	126.059	intergenic_sense	1587602	69	cbiH CDS
Chromosome	1590970	+	CIBE_1512	115.967	intergenic_sense	1591143	173	Mannosyl-glycoprotein endo-beta-N-acetylglucosamidase CDS
Chromosome	1591490	+	CIBE_1512	120.925	intragenic_sense	1591143	347	Mannosyl-glycoprotein endo-beta-N-acetylglucosamidase CDS
Chromosome	1591863	+	CIBE_1512	134.01	intragenic_sense	1591143	720	Mannosyl-glycoprotein endo-beta-N-acetylglucosamidase CDS
Chromosome	1593742	+	CIBE_1514	86.9021	intragenic_sense	1593695	47	Cobinamide adenolsyltransferase CDS
Chromosome	1593528	+	CIBE_1514	90.6225	intergenic_sense	1593695	167	Cobinamide adenolsyltransferase CDS
Chromosome	1595914	+	CIBE_1517	270.619	intragenic_sense	1595575	339	putative Cobalamin biosynthesis protein CobU, , truncation CDS
Chromosome	1595905	+	CIBE_1517	88.3063	intragenic_sense	1595575	330	putative Cobalamin biosynthesis protein CobU, , truncation CDS
Chromosome	1596919	+	CIBE_1519	86.2213	intragenic_sense	1596681	238	cobD CDS
Chromosome	1598664	+	CIBE_1520	340.265	intragenic_sense	1597818	846	putative L-threonine-O-3-phosphate decarboxylase CDS
Chromosome	1598900	+	CIBE_1520	111.264	intragenic_sense	1597818	1082	putative L-threonine-O-3-phosphate decarboxylase CDS
Chromosome	1598775	+	CIBE_1520	184.675	intragenic_sense	1597818	957	putative L-threonine-O-3-phosphate decarboxylase CDS
Chromosome	1603655	+	CIBE_1526	77.946	intergenic_sense	1603780	125	yidA CDS
Chromosome	1603747	+	CIBE_1526	109.539	intergenic_sense	1603780	33	yidA CDS
Chromosome	1603873	+	CIBE_1526	69.8784	intragenic_sense	1603780	93	yidA CDS
Chromosome	1604879	+	CIBE_1527	103.078	intergenic_sense	1605040	161	Metal dependent phosphohydrolase CDS
Chromosome	1605049	+	CIBE_1527	66.6416	intragenic_sense	1605040	9	Metal dependent phosphohydrolase CDS
Chromosome	1607242	-	CIBE_1528	165.972	intragenic_sense	1607964	722	ade CDS
Chromosome	1609289	-	CIBE_1529	197.756	intergenic_sense	1609281	8	conserved protein of unknown function CDS
Chromosome	1609306	-	CIBE_1529	164.696	intergenic_sense	1609281	25	conserved protein of unknown function CDS
Chromosome	1609863	+	CIBE_1530	72.994	intergenic_sense	1609873	10	metAA CDS
Chromosome	1617032	+	CIBE_1538	129.201	intragenic_sense	1616415	617	Uroporphyrin-III C-methyltransferase CDS
Chromosome	1619983	+	CIBE_1541	70.9414	intragenic_sense	1619503	480	hemL CDS
Chromosome	1623712	-	CIBE_1544	116.333	intergenic_sense	1623519	193	Lipase CDS
Chromosome	1623515	-	CIBE_1544	81.1928	intragenic_sense	1623519	4	Lipase CDS
Chromosome	1623478	-	CIBE_1544	81.1928	intragenic_sense	1623519	41	Lipase CDS
Chromosome	1623959	+	CIBE_1545	121.789	intragenic_sense	1623893	66	conserved protein of unknown function CDS
Chromosome	1624008	+	CIBE_1545	121.789	intragenic_sense	1623893	115	conserved protein of unknown function CDS
Chromosome	1624907	+	CIBE_1546	1384.91	intergenic_sense	1624992	85	Threonine synthase CDS
Chromosome	1625222	+	CIBE_1546	70.0086	intragenic_sense	1624992	230	Threonine synthase CDS
Chromosome	1628970	+	CIBE_1550	402.039	intergenic_sense	1629005	35	conserved protein of unknown function CDS
Chromosome	1629001	+	CIBE_1550	167.553	intergenic_sense	1629005	4	conserved protein of unknown function CDS
Chromosome	1628993	+	CIBE_1550	740.065	intergenic_sense	1629005	12	conserved protein of unknown function CDS
Chromosome	1634652	+	CIBE_1556	455.684	intragenic_sense	1633773	879	Membrane protein CDS
Chromosome	1637819	+	CIBE_1559	89.8285	intergenic_sense	1637835	16	msrA CDS
Chromosome	1638756	-	CIBE_1560	1378.53	intragenic_sense	1639242	486	AraC family transcriptional regulator CDS
Chromosome	1640777	+	CIBE_1561	66.6034	intragenic_sense	1639571	1206	murE CDS
Chromosome	1639720	+	CIBE_1561	66.6034	intragenic_sense	1639571	149	murE CDS
Chromosome	1639673	+	CIBE_1561	66.6034	intragenic_sense	1639571	102	murE CDS
Chromosome	1639839	+	CIBE_1561	66.6034	intragenic_sense	1639571	268	murE CDS
Chromosome	1639757	+	CIBE_1561	104.381	intragenic_sense	1639571	186	murE CDS
Chromosome	1642716	+	CIBE_1563	269.994	intergenic_sense	1642755	39	RelA/SpoT domain protein CDS
Chromosome	1644654	+	CIBE_1565	294.501	intergenic_sense	1644748	94	iscS CDS
Chromosome	1644650	+	CIBE_1565	99.3447	intergenic_sense	1644748	98	iscS CDS
Chromosome	1647921	-	CIBE_1567	134.918	intergenic_sense	1647863	58	conserved membrane protein of unknown function CDS
Chromosome	1649169	+	CIBE_1568	656.294	intragenic_sense	1648140	1029	hisZ CDS
Chromosome	1649125	+	CIBE_1568	71.4325	intragenic_sense	1648140	985	hisZ CDS
Chromosome	1649951	+	CIBE_1570	159.455	intergenic_sense	1650049	98	hisD CDS
Chromosome	1651403	+	CIBE_1571	97.7197	intragenic_sense	1651334	69	Aminotransferase class I/II CDS
Chromosome	1653674	+	CIBE_1573	73.0774	intragenic_sense	1653306	368	hisH CDS
Chromosome	1656324	+	CIBE_1578	97.9388	intergenic_sense	1656813	489	conserved protein of unknown function CDS
Chromosome	1656831	+	CIBE_1578	66.2729	intragenic_sense	1656813	18	conserved protein of unknown function CDS
Chromosome	1657094	+	CIBE_1579	162.795	intergenic_sense	1657137	43	conserved exported protein of unknown function CDS
Chromosome	1657560	+	CIBE_1579	90.7199	intragenic_sense	1657137	423	conserved exported protein of unknown function CDS
Chromosome	1658035	+	CIBE_1580	77.9183	intergenic_sense	1658048	13	tig CDS
Chromosome	1658009	+	CIBE_1580	112.444	intergenic_sense	1658048	39	tig CDS
Chromosome	1664625	+	CIBE_1584	67.3131	intragenic_sense	1663648	977	lonA CDS
Chromosome	1664379	+	CIBE_1584	72.5669	intragenic_sense	1663648	731	lonA CDS
Chromosome	1663604	+	CIBE_1584	125.981	intergenic_sense	1663648	44	lonA CDS
Chromosome	1671606	-	CIBE_1593	74.2086	intragenic_sense	1672677	1071	pncB CDS
Chromosome	1672797	+	CIBE_1594	836.486	intergenic_sense	1672978	181	UvrD/REP helicase CDS
Chromosome	1673288	+	CIBE_1594	190.859	intragenic_sense	1672978	310	UvrD/REP helicase CDS
Chromosome	1674166	+	CIBE_1594	128.731	intragenic_sense	1672978	1188	UvrD/REP helicase CDS
Chromosome	1674277	+	CIBE_1594	81.0164	intragenic_sense	1672978	1299	UvrD/REP helicase CDS
Chromosome	1673505	+	CIBE_1594	85.4921	intragenic_sense	1672978	527	UvrD/REP helicase CDS
Chromosome	1679870	-	CIBE_1597	490.68	intergenic_sense	1679858	12	Histidine kinase internal region CDS
Chromosome	1685506	+	CIBE_1601	157.374	intragenic_sense	1683447	2059	Cell division protein FtsA CDS
Chromosome	1683391	+	CIBE_1601	177.306	intergenic_sense	1683447	56	Cell division protein FtsA CDS
Chromosome	1685680	+	CIBE_1602	70.4158	intergenic_sense	1685694	14	cpsA CDS
Chromosome	1691665	+	CIBE_1606	138.596	intragenic_sense	1691432	233	Methyl-accepting chemotaxis sensory transducer CDS
Chromosome	1691389	+	CIBE_1606	368.859	intergenic_sense	1691432	43	Methyl-accepting chemotaxis sensory transducer CDS
Chromosome	1691702	+	CIBE_1606	72.7081	intragenic_sense	1691432	270	Methyl-accepting chemotaxis sensory transducer CDS
Chromosome	1692688	+	CIBE_1607	71.3579	intragenic_sense	1692493	195	Methyl-accepting chemotaxis sensory transducer CDS
Chromosome	1692449	+	CIBE_1607	1490.97	intergenic_sense	1692493	44	Methyl-accepting chemotaxis sensory transducer CDS
Chromosome	1695250	+	CIBE_1609	95.9919	intragenic_sense	1695034	216	conserved protein of unknown function CDS
Chromosome	1695322	+	CIBE_1609	91.4898	intragenic_sense	1695034	288	conserved protein of unknown function CDS
Chromosome	1695494	+	CIBE_1609	940.691	intragenic_sense	1695034	460	conserved protein of unknown function CDS
Chromosome	1695639	+	CIBE_1610	70.1205	intragenic_sense	1695563	76	Radical SAM domain protein CDS
Chromosome	1697419	+	CIBE_1611	105.773	intergenic_sense	1697549	130	conserved exported protein of unknown function CDS
Chromosome	1698224	+	CIBE_1611	216.229	intragenic_sense	1697549	675	conserved exported protein of unknown function CDS
Chromosome	1698831	+	CIBE_1612	431.134	intergenic_sense	1698872	41	Transcriptional regulator, MarR family CDS
Chromosome	1701005	+	CIBE_1615	338.824	intragenic_sense	1700928	77	putative transcriptional regulator (MerR family)(modular protein) CDS
Chromosome	1701064	+	CIBE_1615	73.8163	intragenic_sense	1700928	136	putative transcriptional regulator (MerR family)(modular protein) CDS
Chromosome	1703089	+	CIBE_1617	138.903	intergenic_sense	1703157	68	Glycosyl transferase, family 4 CDS
Chromosome	1706786	+	CIBE_1619	85.6654	intragenic_sense	1705148	1638	Homocysteine methyltransferase CDS
Chromosome	1710948	+	CIBE_1623	193.566	intergenic_sense	1711051	103	conserved protein of unknown function CDS
Chromosome	1711818	+	CIBE_1625	98.8293	intergenic_antisense	1712356	326	conserved protein of unknown function CDS
Chromosome	1711809	+	CIBE_1625	113.912	intergenic_antisense	1712356	335	conserved protein of unknown function CDS
Chromosome	1711802	+	CIBE_1625	65.4297	intergenic_antisense	1712356	342	conserved protein of unknown function CDS
Chromosome	1711765	+	CIBE_1625	320.663	intergenic_antisense	1712356	379	conserved protein of unknown function CDS
Chromosome	1711821	+	CIBE_1625	135.348	intergenic_antisense	1712356	323	conserved protein of unknown function CDS
Chromosome	1711812	+	CIBE_1625	196.784	intergenic_antisense	1712356	332	conserved protein of unknown function CDS
Chromosome	1711778	+	CIBE_1625	120.265	intergenic_antisense	1712356	366	conserved protein of unknown function CDS
Chromosome	1712658	+	CIBE_1626	134.574	intergenic_sense	1712662	4	conserved protein of unknown function CDS
Chromosome	1713258	+	CIBE_1627	143.953	intragenic_sense	1712869	389	hprK CDS
Chromosome	1713168	+	CIBE_1627	130.156	intragenic_sense	1712869	299	hprK CDS
Chromosome	1715999	+	CIBE_1630	284.069	intragenic_sense	1715834	165	Integrase, catalytic region CDS
Chromosome	1719973	-	CIBE_1634	76.0293	intragenic_sense	1720189	216	Membrane protein CDS
Chromosome	1721903	-	CIBE_1636	72.2701	intergenic_sense	1721873	30	conserved protein of unknown function CDS
Chromosome	1721044	-	CIBE_1636	104.083	intragenic_sense	1721873	829	conserved protein of unknown function CDS
Chromosome	1721049	-	CIBE_1636	2012.41	intragenic_sense	1721873	824	conserved protein of unknown function CDS
Chromosome	1721029	-	CIBE_1636	90.9658	intragenic_sense	1721873	844	conserved protein of unknown function CDS
Chromosome	1720989	-	CIBE_1636	87.8997	intragenic_sense	1721873	884	conserved protein of unknown function CDS
Chromosome	1722201	+	CIBE_1637	1070.88	intergenic_sense	1722283	82	rbr3A CDS
Chromosome	1723611	-	CIBE_1638	340.121	intergenic_sense	1723573	38	Appr-1-p processing domain protein CDS
Chromosome	1724601	-	CIBE_1639b	89.4351	intergenic_sense	1724466	135	putative HNH endonuclease
Chromosome	1724522	-	CIBE_1639b	72.3054	intergenic_sense	1724466	56	putative HNH endonuclease
Chromosome	1725970	+	CIBE_1640	294.013	intragenic_sense	1724803	1167	MATE efflux family protein CDS
Chromosome	1727065	+	CIBE_1641	86.9109	intragenic_sense	1726373	692	conserved exported protein of unknown function CDS
Chromosome	1727004	+	CIBE_1641	166.182	intragenic_sense	1726373	631	conserved exported protein of unknown function CDS
Chromosome	1726396	+	CIBE_1641	260.733	intragenic_sense	1726373	23	conserved exported protein of unknown function CDS
Chromosome	1726823	+	CIBE_1641	99.4331	intragenic_sense	1726373	450	conserved exported protein of unknown function CDS
Chromosome	1728982	+	CIBE_1644	153.647	intergenic_sense	1729110	128	lgt CDS
Chromosome	1732479	+	CIBE_1647	163.478	intragenic_sense	1731881	598	Membrane protein CDS
Chromosome	1732293	+	CIBE_1647	80.9742	intragenic_sense	1731881	412	Membrane protein CDS
Chromosome	1732286	+	CIBE_1647	70.558	intragenic_sense	1731881	405	Membrane protein CDS
Chromosome	1732765	+	CIBE_1648	71.726	intergenic_sense	1732787	22	gltX CDS
Chromosome	1732548	+	CIBE_1648	669.205	intergenic_sense	1732787	239	gltX CDS
Chromosome	1732725	+	CIBE_1648	222.368	intergenic_sense	1732787	62	gltX CDS
Chromosome	1732732	+	CIBE_1648	73.9524	intergenic_sense	1732787	55	gltX CDS
Chromosome	1732535	+	CIBE_1648	101.505	intergenic_sense	1732787	252	gltX CDS
Chromosome	1738314	-	CIBE_1650	199.669	intergenic_sense	1738222	92	glnS CDS
Chromosome	1740669	-	CIBE_1654	378.9	intergenic_sense	1740651	18	transposase CDS
Chromosome	1740686	-	CIBE_1654	189.45	intergenic_sense	1740651	35	transposase CDS
Chromosome	1746928	+	CIBE_1659	95.4294	intragenic_sense	1746740	188	protein of unknown function CDS
Chromosome	1748064	+	CIBE_1660	81.9734	intragenic_sense	1746995	1069	Heavy metal-associated domain-containing protein CDS
Chromosome	1747594	+	CIBE_1660	81.9734	intragenic_sense	1746995	599	Heavy metal-associated domain-containing protein CDS
Chromosome	1749634	+	CIBE_1661	97.5237	intragenic_sense	1749165	469	Peptidase S8 and S53, subtilisin, kexin, sedolisin CDS
Chromosome	1751886	+	CIBE_1663	128.579	intragenic_sense	1750674	1212	putative Lipoprotein CDS
Chromosome	1751792	+	CIBE_1663	89.7394	intragenic_sense	1750674	1118	putative Lipoprotein CDS
Chromosome	1751040	+	CIBE_1663	167.418	intragenic_sense	1750674	366	putative Lipoprotein CDS
Chromosome	1751880	+	CIBE_1663	128.579	intragenic_sense	1750674	1206	putative Lipoprotein CDS
Chromosome	1751330	+	CIBE_1663	179.479	intragenic_sense	1750674	656	putative Lipoprotein CDS
Chromosome	1751957	+	CIBE_1664	248.497	intergenic_sense	1751977	20	conserved protein of unknown function CDS
Chromosome	1759778	+	CIBE_1670	370.15	intragenic_sense	1757528	2250	Alpha-glucosidase 2 CDS
Chromosome	1761928	+	CIBE_1672	603.25	intergenic_sense	1761991	63	conserved exported protein of unknown function CDS
Chromosome	1762019	+	CIBE_1672	79.7888	intragenic_sense	1761991	28	conserved exported protein of unknown function CDS
Chromosome	1765375	+	CIBE_1676	70.5423	intergenic_sense	1765393	18	cadC CDS
Chromosome	1765352	+	CIBE_1676	128.055	intergenic_sense	1765393	41	cadC CDS
Chromosome	1779784	+	CIBE_1685	76.3435	intergenic_sense	1780024	240	kdpA CDS
Chromosome	1780976	+	CIBE_1685	99.4043	intragenic_sense	1780024	952	kdpA CDS
Chromosome	1779767	+	CIBE_1685	289.475	intergenic_sense	1780024	257	kdpA CDS
Chromosome	1784743	+	CIBE_1688	120.074	intragenic_sense	1784542	201	conserved exported protein of unknown function CDS
Chromosome	1787234	+	CIBE_1689	74.6029	intragenic_sense	1785159	2075	kdpD CDS
Chromosome	1785635	+	CIBE_1689	153.108	intragenic_sense	1785159	476	kdpD CDS
Chromosome	1784928	+	CIBE_1689	169.957	intergenic_sense	1785159	231	kdpD CDS
Chromosome	1790008	+	CIBE_1693	274.475	intergenic_sense	1790232	224	conserved protein of unknown function CDS
Chromosome	1795544	+	CIBE_1696	103.966	intragenic_sense	1794495	1049	bdhA CDS
Chromosome	1794722	+	CIBE_1696	328.95	intragenic_sense	1794495	227	bdhA CDS
Chromosome	1795179	+	CIBE_1696	103.966	intragenic_sense	1794495	684	bdhA CDS
Chromosome	1795097	+	CIBE_1696	148.963	intragenic_sense	1794495	602	bdhA CDS
Chromosome	1794521	+	CIBE_1696	103.966	intragenic_sense	1794495	26	bdhA CDS
Chromosome	1796364	+	CIBE_1697	94.6666	intragenic_sense	1795728	636	conserved protein of unknown function CDS
Chromosome	1797476	+	CIBE_1698	101.039	intragenic_sense	1796618	858	sudA CDS
Chromosome	1797552	+	CIBE_1698	71.8527	intragenic_sense	1796618	934	sudA CDS
Chromosome	1797607	+	CIBE_1698	126.113	intragenic_sense	1796618	989	sudA CDS
Chromosome	1797386	+	CIBE_1698	204.706	intragenic_sense	1796618	768	sudA CDS
Chromosome	1797579	+	CIBE_1698	67.7405	intragenic_sense	1796618	961	sudA CDS
Chromosome	1797164	+	CIBE_1698	118.631	intragenic_sense	1796618	546	sudA CDS
Chromosome	1798203	+	CIBE_1699	66.653	intergenic_sense	1798230	27	Metal dependent phosphohydrolase CDS
Chromosome	1798222	+	CIBE_1699	142.624	intergenic_sense	1798230	8	Metal dependent phosphohydrolase CDS
Chromosome	1798706	+	CIBE_1699	80.1685	intragenic_sense	1798230	476	Metal dependent phosphohydrolase CDS
Chromosome	1803520	+	CIBE_1705	164.181	intragenic_antisense	1803641	121	protein of unknown function CDS
Chromosome	1803435	+	CIBE_1705	800.394	intergenic_antisense	1803641	63	protein of unknown function CDS
Chromosome	1805861	-	CIBE_1706	434.961	intergenic_sense	1805767	94	brnQ CDS
Chromosome	1806503	+	CIBE_1707	74.7828	intergenic_sense	1806540	37	licA CDS
Chromosome	1807457	+	CIBE_1709	436.249	intragenic_sense	1807280	177	bglC CDS
Chromosome	1810294	+	CIBE_1711	147.913	intergenic_sense	1810310	16	Transcriptional regulator, RpiR family CDS
Chromosome	1813427	-	CIBE_1715	117.159	intragenic_sense	1813900	473	conserved membrane protein of unknown function CDS
Chromosome	1814928	-	CIBE_1716	134.864	intergenic_sense	1814901	27	Histidine kinase CDS
Chromosome	1817559	-	CIBE_1718	315.361	intragenic_sense	1817987	428	conserved membrane protein of unknown function CDS
Chromosome	1818000	-	CIBE_1718	320.842	intergenic_sense	1817987	13	conserved membrane protein of unknown function CDS
Chromosome	1819393	+	CIBE_1721	319.914	intergenic_sense	1819501	108	conserved protein of unknown function CDS
Chromosome	1822304	+	CIBE_1723	107.149	intragenic_sense	1821647	657	Diguanylate cyclase (GGDEF) domain-containing protein CDS
Chromosome	1822420	+	CIBE_1723	159.616	intragenic_sense	1821647	773	Diguanylate cyclase (GGDEF) domain-containing protein CDS
Chromosome	1822234	+	CIBE_1723	107.149	intragenic_sense	1821647	587	Diguanylate cyclase (GGDEF) domain-containing protein CDS
Chromosome	1823301	+	CIBE_1725	150.511	intergenic_sense	1823376	75	TfoX, N-terminal domain protein CDS
Chromosome	1824728	+	CIBE_1728	278.043	intergenic_sense	1824743	15	Transcriptional regulator, PadR-like family CDS
Chromosome	1826703	+	CIBE_1731	104.7	intergenic_sense	1826754	51	conserved protein of unknown function CDS
Chromosome	1826206	+	CIBE_1731	287.578	intergenic_sense	1826754	548	conserved protein of unknown function CDS
Chromosome	1826253	+	CIBE_1731	111.247	intergenic_sense	1826754	501	conserved protein of unknown function CDS
Chromosome	1829753	+	CIBE_1737	129.109	intergenic_sense	1829853	100	conserved protein of unknown function CDS
Chromosome	1830801	+	CIBE_1738	481.239	intergenic_sense	1830912	111	Mn transporter CDS
Chromosome	1832891	+	CIBE_1739	203.675	intragenic_sense	1832358	533	fldH CDS
Chromosome	1832915	+	CIBE_1739	200.807	intragenic_sense	1832358	557	fldH CDS
Chromosome	1837704	-	CIBE_1743	100.797	intragenic_sense	1838484	780	ilvD CDS
Chromosome	1838527	-	CIBE_1743	94.7445	intergenic_sense	1838484	43	ilvD CDS
Chromosome	1839292	-	CIBE_1744	158.163	intragenic_sense	1839311	19	Transcriptional regulator CDS
Chromosome	1839335	-	CIBE_1744	89.6368	intergenic_sense	1839311	24	Transcriptional regulator CDS
Chromosome	1844774	+	CIBE_1751	569.988	intergenic_sense	1844791	17	ABC transporter related CDS
Chromosome	1844794	+	CIBE_1751	67.6746	intragenic_sense	1844791	3	ABC transporter related CDS
Chromosome	1847370	+	CIBE_1753	185.4	intergenic_sense	1847464	94	Thiamine biosynthesis protein ThiS CDS
Chromosome	1849521	+	CIBE_1755	69.6654	intragenic_sense	1848649	872	Thiazole biosynthesis protein ThiH CDS
Chromosome	1849443	+	CIBE_1755	108.991	intragenic_sense	1848649	794	Thiazole biosynthesis protein ThiH CDS
Chromosome	1851022	+	CIBE_1757	2615.94	intragenic_sense	1850920	102	Major facilitator transporter CDS
Chromosome	1855783	+	CIBE_1761	83.5473	intragenic_sense	1855546	237	conserved protein of unknown function CDS
Chromosome	1855399	+	CIBE_1761	140.526	intergenic_sense	1855546	147	conserved protein of unknown function CDS
Chromosome	1856966	+	CIBE_1763	130.309	intergenic_sense	1857347	381	Radical SAM domain protein CDS
Chromosome	1856949	+	CIBE_1763	82.3695	intergenic_sense	1857347	398	Radical SAM domain protein CDS
Chromosome	1856919	+	CIBE_1763	3816.01	intergenic_sense	1857347	428	Radical SAM domain protein CDS
Chromosome	1859397	+	CIBE_1765	73.1435	intragenic_sense	1859086	311	conserved protein of unknown function CDS
Chromosome	1860310	+	CIBE_1766	90.8375	intragenic_sense	1859861	449	ruvA CDS
Chromosome	1860517	+	CIBE_1767	66.9936	intergenic_sense	1860523	6	ruvB CDS
Chromosome	1861743	+	CIBE_1768	79.4795	intragenic_sense	1861699	44	queA CDS
Chromosome	1861660	+	CIBE_1768	90.8027	intergenic_sense	1861699	39	queA CDS
Chromosome	1865078	+	CIBE_1772	949.85	intergenic_sense	1865289	211	secD CDS
Chromosome	1868022	+	CIBE_1774	80.145	intragenic_sense	1867547	475	Phosphoesterase, RecJ domain protein CDS
Chromosome	1868436	+	CIBE_1775	214.19	intergenic_sense	1868513	77	apt CDS
Chromosome	1869203	+	CIBE_1776	65.1964	intragenic_sense	1869172	31	protein of unknown function CDS
Chromosome	1869256	+	CIBE_1776	70.007	intragenic_sense	1869172	84	protein of unknown function CDS
Chromosome	1873982	+	CIBE_1780	74.5128	intragenic_sense	1872726	1256	Coproporphyrinogen dehydrogenase CDS
Chromosome	1873946	+	CIBE_1780	2986.28	intragenic_sense	1872726	1220	Coproporphyrinogen dehydrogenase CDS
Chromosome	1874116	+	CIBE_1780	187.263	intragenic_sense	1872726	1390	Coproporphyrinogen dehydrogenase CDS
Chromosome	1875339	+	CIBE_1781	1594.07	intragenic_sense	1874213	1126	hisS CDS
Chromosome	1879118	+	CIBE_1785	129.148	intergenic_sense	1879127	9	Membrane protein CDS
Chromosome	1879111	+	CIBE_1785	68.407	intergenic_sense	1879127	16	Membrane protein CDS
Chromosome	1879578	+	CIBE_1785	118.635	intragenic_sense	1879127	451	Membrane protein CDS
Chromosome	1879108	+	CIBE_1785	73.6632	intergenic_sense	1879127	19	Membrane protein CDS
Chromosome	1881374	+	CIBE_1787	295.628	intragenic_sense	1880695	679	hom CDS
Chromosome	1880651	+	CIBE_1787	358.256	intergenic_sense	1880695	44	hom CDS
Chromosome	1883817	+	CIBE_1789	81.1472	intragenic_sense	1883681	136	Multi-sensor signal transduction histidine kinase CDS
Chromosome	1884309	+	CIBE_1789	70.2322	intragenic_sense	1883681	628	Multi-sensor signal transduction histidine kinase CDS
Chromosome	1886633	+	CIBE_1790	153.093	intragenic_sense	1886117	516	conserved membrane protein of unknown function CDS
Chromosome	1886817	+	CIBE_1790	66.768	intragenic_sense	1886117	700	conserved membrane protein of unknown function CDS
Chromosome	1887793	+	CIBE_1791	488.648	intergenic_sense	1887898	105	conserved protein of unknown function CDS
Chromosome	1888456	-	CIBE_1792	68.6234	intergenic_sense	1888322	134	conserved protein of unknown function CDS
Chromosome	1888990	-	CIBE_1793	79.5295	intragenic_sense	1889034	44	ydeB CDS
Chromosome	1889358	+	CIBE_1794	90.8895	intergenic_sense	1889389	31	conserved protein of unknown function CDS
Chromosome	1890320	+	CIBE_1796	153.85	intergenic_sense	1890390	70	udk CDS
Chromosome	1891289	+	CIBE_1797	68.2637	intragenic_sense	1891137	152	Haloacid dehalogenase CDS
Chromosome	1893842	-	CIBE_1799	266.034	intergenic_sense	1893799	43	Threonine dehydratase CDS
Chromosome	1893793	-	CIBE_1799	200.17	intragenic_sense	1893799	6	Threonine dehydratase CDS
Chromosome	1893821	-	CIBE_1799	74.3105	intergenic_sense	1893799	22	Threonine dehydratase CDS
Chromosome	1898395	-	CIBE_1803	899.672	intergenic_sense	1898291	104	yfmM CDS
Chromosome	1898605	+	CIBE_1804	97.1919	intergenic_sense	1898759	154	GCN5-related N-acetyltransferase CDS
Chromosome	1901052	+	CIBE_1807	128.642	intragenic_sense	1900827	225	Sporulation protein CDS
Chromosome	1901325	+	CIBE_1807	67.486	intragenic_sense	1900827	498	Sporulation protein CDS
Chromosome	1900998	+	CIBE_1807	321.981	intragenic_sense	1900827	171	Sporulation protein CDS
Chromosome	1902401	+	CIBE_1808	91.8258	intragenic_sense	1901861	540	infC CDS
Chromosome	1902189	+	CIBE_1808	98.1495	intragenic_sense	1901861	328	infC CDS
Chromosome	1902456	+	CIBE_1809	87.5462	intragenic_sense	1902440	16	rpmI CDS
Chromosome	1904221	+	CIBE_1812	192.3	intragenic_antisense	1904378	157	protein of unknown function CDS
Chromosome	1904437	+	CIBE_1813	362.634	intergenic_sense	1904575	138	pheS CDS
Chromosome	1908445	+	CIBE_1815	451.07	intragenic_sense	1908385	60	protein of unknown function CDS
Chromosome	1908465	+	CIBE_1815	271.967	intragenic_sense	1908385	80	protein of unknown function CDS
Chromosome	1908450	+	CIBE_1815	110.351	intragenic_sense	1908385	65	protein of unknown function CDS
Chromosome	1908460	+	CIBE_1815	150.755	intragenic_sense	1908385	75	protein of unknown function CDS
Chromosome	1908870	+	CIBE_1816	71.7788	intragenic_sense	1908522	348	mraZ CDS
Chromosome	1910522	+	CIBE_1819	73.2198	intergenic_sense	1910538	16	Stage V sporulation protein D CDS
Chromosome	1915114	+	CIBE_1821	442.905	intragenic_sense	1913032	2082	Stage V sporulation protein D CDS
Chromosome	1915487	+	CIBE_1822	83.2381	intergenic_sense	1915594	107	murE CDS
Chromosome	1918375	+	CIBE_1823	106.551	intragenic_sense	1917151	1224	UDP-N-acetylmuramoyl-tripeptide--D-alanyl-D-alanine ligase CDS
Chromosome	1918483	+	CIBE_1823	74.1174	intragenic_sense	1917151	1332	UDP-N-acetylmuramoyl-tripeptide--D-alanyl-D-alanine ligase CDS
Chromosome	1918363	+	CIBE_1823	176.412	intragenic_sense	1917151	1212	UDP-N-acetylmuramoyl-tripeptide--D-alanyl-D-alanine ligase CDS
Chromosome	1920871	+	CIBE_1826	131.384	intergenic_sense	1920943	72	Polypeptide-transport-associated domain protein,FtsQ-type CDS
Chromosome	1921559	+	CIBE_1826	94.75	intragenic_sense	1920943	616	Polypeptide-transport-associated domain protein,FtsQ-type CDS
Chromosome	1923647	+	CIBE_1830	185.65	intergenic_sense	1923685	38	conserved protein of unknown function CDS
Chromosome	1924315	+	CIBE_1830	207.993	intragenic_sense	1923685	630	conserved protein of unknown function CDS
Chromosome	1924256	+	CIBE_1830	71.8709	intragenic_sense	1923685	571	conserved protein of unknown function CDS
Chromosome	1928736	+	CIBE_1837	365.349	intergenic_sense	1928768	32	rluD CDS
Chromosome	1929223	+	CIBE_1837	319.059	intragenic_sense	1928768	455	rluD CDS
Chromosome	1931023	+	CIBE_1839	70.8053	intragenic_sense	1930263	760	ypsC CDS
Chromosome	1933808	+	CIBE_1842	121.433	intragenic_antisense	1934437	629	Fibronectin-binding A domain protein CDS
Chromosome	1934465	-	CIBE_1842	247.621	intergenic_sense	1934437	28	Fibronectin-binding A domain protein CDS
Chromosome	1934753	+	CIBE_1843	214.204	intergenic_sense	1934865	112	dapF CDS
Chromosome	1936379	+	CIBE_1844	79.1129	intragenic_sense	1935719	660	conserved exported protein of unknown function CDS
Chromosome	1940307	-	CIBE_1848	71.8527	intergenic_sense	1940294	13	Resolvase, N-terminal domain CDS
Chromosome	1940098	-	CIBE_1848	71.8527	intragenic_sense	1940294	196	Resolvase, N-terminal domain CDS
Chromosome	1941291	+	CIBE_1849	91.9633	intergenic_sense	1941408	117	conserved protein of unknown function CDS
Chromosome	1944354	+	CIBE_1852	111.045	intragenic_sense	1944262	92	protein of unknown function CDS
Chromosome	1944336	+	CIBE_1852	106.808	intragenic_sense	1944262	74	protein of unknown function CDS
Chromosome	1945596	+	CIBE_1854	90.6763	intragenic_sense	1945422	174	conserved protein of unknown function CDS
Chromosome	1945269	+	CIBE_1854	160.556	intergenic_sense	1945422	153	conserved protein of unknown function CDS
Chromosome	1945189	+	CIBE_1854	64.8724	intergenic_sense	1945422	233	conserved protein of unknown function CDS
Chromosome	1947695	-	CIBE_1857	82.3326	intergenic_sense	1947677	18	transposase CDS
Chromosome	1952537	-	CIBE_1863	163.502	intergenic_sense	1952516	21	Helix-turn-helix domain protein CDS
Chromosome	1953445	-	CIBE_1866	635.281	intergenic_antisense	1952991	212	conserved protein of unknown function CDS
Chromosome	1954933	-	CIBE_1870	81.0966	intragenic_antisense	1954488	445	conserved protein of unknown function CDS
Chromosome	1962689	+	CIBE_1882	159.577	intergenic_sense	1962758	69	conserved protein of unknown function CDS
Chromosome	1963587	+	CIBE_1883	295.709	intergenic_sense	1963600	13	protein of unknown function CDS
Chromosome	1966571	+	CIBE_1889	76.4444	intergenic_sense	1966595	24	putative cell wall binding protein CDS
Chromosome	1982193	+	CIBE_1906	2027.42	intragenic_sense	1979980	2213	conserved protein of unknown function CDS
Chromosome	1983663	+	CIBE_1906	271.444	intragenic_sense	1979980	3683	conserved protein of unknown function CDS
Chromosome	1983731	+	CIBE_1907	117.655	intergenic_sense	1983987	256	protein of unknown function CDS
Chromosome	1984112	+	CIBE_1908	315.314	intragenic_sense	1984105	7	conserved protein of unknown function CDS
Chromosome	1987470	+	CIBE_1912	234.399	intragenic_sense	1987080	390	conserved protein of unknown function CDS
Chromosome	1994202	+	CIBE_1919	70.1017	intragenic_sense	1994091	111	conserved protein of unknown function CDS
Chromosome	1994823	+	CIBE_1921	65.0048	intergenic_sense	1994837	14	conserved exported protein of unknown function CDS
Chromosome	1994778	+	CIBE_1921	466.29	intergenic_sense	1994837	59	conserved exported protein of unknown function CDS
Chromosome	2000188	-	CIBE_1927	299.312	intragenic_sense	2000991	803	D-galactose-binding periplasmic protein CDS
Chromosome	2002036	+	CIBE_1929	74.4815	intragenic_sense	2001930	106	transposase CDS
Chromosome	2002011	+	CIBE_1929	133.964	intragenic_sense	2001930	81	transposase CDS
Chromosome	2001913	+	CIBE_1929	247.246	intergenic_sense	2001930	17	transposase CDS
Chromosome	2001931	+	CIBE_1929	171.461	intragenic_sense	2001930	1	transposase CDS
Chromosome	2001928	+	CIBE_1929	102.15	intergenic_sense	2001930	2	transposase CDS
Chromosome	2001946	+	CIBE_1929	72.1527	intragenic_sense	2001930	16	transposase CDS
Chromosome	2002100	+	CIBE_1929	93.6251	intragenic_sense	2001930	170	transposase CDS
Chromosome	2005037	+	CIBE_1932	83.5681	intergenic_sense	2005062	25	conserved exported protein of unknown function CDS
Chromosome	2005056	+	CIBE_1932	84.8944	intergenic_sense	2005062	6	conserved exported protein of unknown function CDS
Chromosome	2006078	+	CIBE_1933	225.464	intergenic_sense	2006106	28	putative cell wall binding repeat-containing protein CDS
Chromosome	2006094	+	CIBE_1933	175.961	intergenic_sense	2006106	12	putative cell wall binding repeat-containing protein CDS
Chromosome	2006688	+	CIBE_1934	465.385	intergenic_sense	2006706	18	Beta-lactamase domain protein CDS
Chromosome	2007335	+	CIBE_1934	74.8686	intragenic_sense	2006706	629	Beta-lactamase domain protein CDS
Chromosome	2007917	+	CIBE_1935	65.0269	intergenic_sense	2008067	150	conserved protein of unknown function CDS
Chromosome	2008312	+	CIBE_1936	304.197	intergenic_sense	2008353	41	protein of unknown function CDS
Chromosome	2009088	-	CIBE_1938	1233.85	intragenic_antisense	2008792	296	conserved protein of unknown function CDS
Chromosome	2009973	+	CIBE_1939	124.448	intergenic_sense	2010008	35	conserved membrane protein of unknown function CDS
Chromosome	2014196	-	CIBE_1943	256.798	intergenic_sense	2014163	33	putative transcriptional regulator CDS
Chromosome	2014343	+	CIBE_1944	98.7336	intergenic_sense	2014355	12	munIC CDS
Chromosome	2017027	-	CIBE_1949	76.804	intergenic_antisense	2016829	10	conserved protein of unknown function CDS
Chromosome	2025272	+	CIBE_1961	193.834	intragenic_sense	2024784	488	conserved protein of unknown function CDS
Chromosome	2025216	+	CIBE_1961	114.159	intragenic_sense	2024784	432	conserved protein of unknown function CDS
Chromosome	2025132	+	CIBE_1961	204.542	intragenic_sense	2024784	348	conserved protein of unknown function CDS
Chromosome	2025311	+	CIBE_1961	193.834	intragenic_sense	2024784	527	conserved protein of unknown function CDS
Chromosome	2026140	+	CIBE_1962	91.1565	intragenic_sense	2025503	637	conserved protein of unknown function CDS
Chromosome	2030322	+	CIBE_1969	121.925	intergenic_sense	2030339	17	conserved protein of unknown function CDS
Chromosome	2030625	+	CIBE_1970	246.563	intergenic_sense	2030647	22	protein of unknown function CDS
Chromosome	2035522	+	CIBE_1973	70.5718	intragenic_sense	2034104	1418	Phage putative head morphogenesis protein, SPP1 gp7 family (modular protein) CDS
Chromosome	2035565	+	CIBE_1973	82.4001	intragenic_sense	2034104	1461	Phage putative head morphogenesis protein, SPP1 gp7 family (modular protein) CDS
Chromosome	2035492	+	CIBE_1973	88.3568	intragenic_sense	2034104	1388	Phage putative head morphogenesis protein, SPP1 gp7 family (modular protein) CDS
Chromosome	2042653	+	CIBE_1986	111.554	intragenic_sense	2041754	899	conserved protein of unknown function CDS
Chromosome	2048121	+	CIBE_1991	161	intragenic_sense	2047026	1095	xkdT CDS
Chromosome	2048067	+	CIBE_1991	68.03	intragenic_sense	2047026	1041	xkdT CDS
Chromosome	2057549	+	CIBE_2004	128.543	intergenic_sense	2057610	61	conserved protein of unknown function CDS
Chromosome	2058915	+	CIBE_2005	70.2976	intragenic_sense	2058521	394	Beta-lactamase domain protein CDS
Chromosome	2058503	+	CIBE_2005	67.5739	intergenic_sense	2058521	18	Beta-lactamase domain protein CDS
Chromosome	2060206	+	CIBE_2007	121.72	intergenic_sense	2060247	41	lexA CDS
Chromosome	2060231	+	CIBE_2007	422.626	intergenic_sense	2060247	16	lexA CDS
Chromosome	2063658	+	CIBE_2012	623.798	intragenic_sense	2063650	8	conserved exported protein of unknown function CDS
Chromosome	2065709	+	CIBE_2016	120.367	intragenic_sense	2065623	86	conserved protein of unknown function CDS
Chromosome	2066527	+	CIBE_2018	1522.71	intergenic_sense	2066718	191	efp CDS
Chromosome	2066475	+	CIBE_2018	95.1662	intergenic_sense	2066718	243	efp CDS
Chromosome	2072098	+	CIBE_2026	298.312	intragenic_sense	2071888	210	Stage III sporulation protein AG CDS
Chromosome	2072324	+	CIBE_2026	102.647	intragenic_sense	2071888	436	Stage III sporulation protein AG CDS
Chromosome	2072121	+	CIBE_2026	102.647	intragenic_sense	2071888	233	Stage III sporulation protein AG CDS
Chromosome	2072523	+	CIBE_2027	321.683	intergenic_sense	2072548	25	Stage III sporulation protein AH CDS
Chromosome	2073118	+	CIBE_2028	151.101	intergenic_sense	2073165	47	conserved protein of unknown function CDS
Chromosome	2084928	+	CIBE_2040	131.973	intragenic_sense	2084786	142	protein of unknown function CDS
Chromosome	2084712	+	CIBE_2040	122.278	intergenic_sense	2084786	74	protein of unknown function CDS
Chromosome	2084932	+	CIBE_2040	90.476	intragenic_sense	2084786	146	protein of unknown function CDS
Chromosome	2086182	+	CIBE_2042	184.865	intergenic_sense	2086681	499	Hemerythrin CDS
Chromosome	2086556	+	CIBE_2042	289.839	intergenic_sense	2086681	125	Hemerythrin CDS
Chromosome	2087498	+	CIBE_2043	102.463	intergenic_sense	2087499	1	conserved protein of unknown function CDS
Chromosome	2087480	+	CIBE_2043	415.932	intergenic_sense	2087499	19	conserved protein of unknown function CDS
Chromosome	2087503	+	CIBE_2043	64.8796	intragenic_sense	2087499	4	conserved protein of unknown function CDS
Chromosome	2087495	+	CIBE_2043	97.6976	intergenic_sense	2087499	4	conserved protein of unknown function CDS
Chromosome	2088536	+	CIBE_2044	66.5792	intragenic_sense	2088076	460	uraA CDS
Chromosome	2090093	+	CIBE_2045	260.733	intragenic_sense	2089549	544	conserved protein of unknown function CDS
Chromosome	2090341	+	CIBE_2046	200.826	intergenic_sense	2090374	33	conserved protein of unknown function CDS
Chromosome	2091797	+	CIBE_2047	76.8531	intragenic_sense	2090814	983	putative Prophage ps3 protein 01 CDS
Chromosome	2094220	+	CIBE_2050	2429.14	intergenic_sense	2094271	51	adh CDS
Chromosome	2096216	+	CIBE_2051	129.306	intragenic_sense	2095862	354	Chemotaxis protein CDS
Chromosome	2096785	+	CIBE_2051	108.624	intragenic_sense	2095862	923	Chemotaxis protein CDS
Chromosome	2096546	+	CIBE_2051	69.3109	intragenic_sense	2095862	684	Chemotaxis protein CDS
Chromosome	2097117	+	CIBE_2051	99.3087	intragenic_sense	2095862	1255	Chemotaxis protein CDS
Chromosome	2098108	+	CIBE_2052	65.9325	intragenic_sense	2097884	224	ykcC CDS
Chromosome	2097822	+	CIBE_2052	234.416	intergenic_sense	2097884	62	ykcC CDS
Chromosome	2103939	+	CIBE_2055	217.716	intragenic_sense	2103228	711	gtaB CDS
Chromosome	2103918	+	CIBE_2055	94.7249	intragenic_sense	2103228	690	gtaB CDS
Chromosome	2106465	+	CIBE_2058	81.0966	intragenic_sense	2106391	74	NUDIX hydrolase CDS
Chromosome	2106303	+	CIBE_2058	168.977	intergenic_sense	2106391	88	NUDIX hydrolase CDS
Chromosome	2107020	+	CIBE_2059	87.4609	intergenic_sense	2107046	26	resD CDS
Chromosome	2108365	+	CIBE_2060	83.898	intragenic_sense	2107726	639	Integral membrane sensor signal transduction histidine kinase CDS
Chromosome	2109792	-	CIBE_2061	139.758	intergenic_sense	2109719	73	conserved membrane protein of unknown function CDS
Chromosome	2115431	+	CIBE_2067	83.5047	intragenic_sense	2114993	438	conserved protein of unknown function CDS
Chromosome	2116113	+	CIBE_2068	72.4754	intragenic_sense	2115845	268	rnz CDS
Chromosome	2116989	+	CIBE_2069	495.039	intergenic_sense	2117036	47	1-acyl-sn-glycerol-3-phosphate acyltransferase CDS
Chromosome	2118770	+	CIBE_2070	90.9813	intragenic_sense	2118017	753	Small GTP-binding protein CDS
Chromosome	2117975	+	CIBE_2070	144.094	intergenic_sense	2118017	42	Small GTP-binding protein CDS
Chromosome	2118105	+	CIBE_2070	330.814	intragenic_sense	2118017	88	Small GTP-binding protein CDS
Chromosome	2121345	-	CIBE_2072	149.456	intragenic_sense	2121474	129	Membrane protein CDS
Chromosome	2121995	-	CIBE_2073	94.2737	intergenic_sense	2121918	77	conserved membrane protein of unknown function CDS
Chromosome	2122062	+	CIBE_2074	109.298	intergenic_sense	2122091	29	Cyclic nucleotide-binding protein CDS
Chromosome	2122026	+	CIBE_2074	218.596	intergenic_sense	2122091	65	Cyclic nucleotide-binding protein CDS
Chromosome	2124483	-	CIBE_2075	159.267	intergenic_sense	2124432	51	RNA helicase CDS
Chromosome	2124572	+	CIBE_2076	1219.32	intergenic_sense	2124739	167	Rrf2 family transcriptional regulator CDS
Chromosome	2131658	+	CIBE_2083	116.784	intragenic_sense	2130812	846	trpB CDS
Chromosome	2133601	+	CIBE_2086	1038.69	intergenic_sense	2133621	20	conserved protein of unknown function CDS
Chromosome	2133911	+	CIBE_2086	97.7898	intragenic_sense	2133621	290	conserved protein of unknown function CDS
Chromosome	2141638	+	CIBE_2097	173.984	intergenic_sense	2141742	104	MATE efflux family protein CDS
Chromosome	2145823	+	CIBE_2101	123.141	intergenic_sense	2145984	161	Lactate utilization protein B/C CDS
Chromosome	2146081	+	CIBE_2101	83.8537	intragenic_sense	2145984	97	Lactate utilization protein B/C CDS
Chromosome	2145969	+	CIBE_2101	242.164	intergenic_sense	2145984	15	Lactate utilization protein B/C CDS
Chromosome	2146767	+	CIBE_2102	893.426	intergenic_sense	2146845	78	conserved protein of unknown function CDS
Chromosome	2146868	+	CIBE_2102	116.133	intragenic_sense	2146845	23	conserved protein of unknown function CDS
Chromosome	2146964	+	CIBE_2102	75.346	intragenic_sense	2146845	119	conserved protein of unknown function CDS
Chromosome	2147946	+	CIBE_2103	85.8314	intergenic_sense	2148171	225	Branched-chain amino acid ABC transporter substrate-binding protein CDS
Chromosome	2147998	+	CIBE_2103	80.4268	intergenic_sense	2148171	173	Branched-chain amino acid ABC transporter substrate-binding protein CDS
Chromosome	2147949	+	CIBE_2103	103.236	intergenic_sense	2148171	222	Branched-chain amino acid ABC transporter substrate-binding protein CDS
Chromosome	2151219	+	CIBE_2105	90.8895	intragenic_sense	2150257	962	ABC transporter permease CDS
Chromosome	2155833	+	CIBE_2110	80.8938	intragenic_sense	2154964	869	Diguanylate cyclase CDS
Chromosome	2155597	+	CIBE_2110	80.8938	intragenic_sense	2154964	633	Diguanylate cyclase CDS
Chromosome	2155918	+	CIBE_2110	112.917	intragenic_sense	2154964	954	Diguanylate cyclase CDS
Chromosome	2157860	-	CIBE_2111	72.0917	intragenic_sense	2157862	2	MFS transporter CDS
Chromosome	2157959	-	CIBE_2111	230.944	intergenic_sense	2157862	97	MFS transporter CDS
Chromosome	2158266	+	CIBE_2112	121.917	intergenic_sense	2158312	46	Nitrite reductase CDS
Chromosome	2158421	+	CIBE_2112	279.393	intragenic_sense	2158312	109	Nitrite reductase CDS
Chromosome	2159035	+	CIBE_2113	132.444	intergenic_sense	2159073	38	HAD-superfamily hydrolase, subfamily IA, variant3 CDS
Chromosome	2160088	+	CIBE_2114	216.949	intergenic_sense	2160242	154	Hydrogenase, Fe-only CDS
Chromosome	2159952	+	CIBE_2114	150.739	intergenic_sense	2160242	290	Hydrogenase, Fe-only CDS
Chromosome	2162516	+	CIBE_2115	190.859	intragenic_sense	2162365	151	protein of unknown function CDS
Chromosome	2162350	+	CIBE_2115	4604.59	intergenic_sense	2162365	15	protein of unknown function CDS
Chromosome	2162849	+	CIBE_2116	667.055	intergenic_sense	2162907	58	Pit accessory protein CDS
Chromosome	2164862	+	CIBE_2118	114.194	intragenic_sense	2164698	164	conserved protein of unknown function CDS
Chromosome	2164756	+	CIBE_2118	456.778	intragenic_sense	2164698	58	conserved protein of unknown function CDS
Chromosome	2170922	+	CIBE_2124	119.115	intergenic_sense	2171042	120	valS CDS
Chromosome	2170915	+	CIBE_2124	305.107	intergenic_sense	2171042	127	valS CDS
Chromosome	2171480	+	CIBE_2124	65.6109	intragenic_sense	2171042	438	valS CDS
Chromosome	2174976	+	CIBE_2126	79.0776	intergenic_sense	2175020	44	FolC bifunctional protein CDS
Chromosome	2177991	+	CIBE_2127	66.0663	intragenic_sense	2176438	1553	HIRAN CDS
Chromosome	2178907	-	CIBE_2128	118.371	intergenic_sense	2178804	103	conserved protein of unknown function CDS
Chromosome	2180706	-	CIBE_2130	145.659	intergenic_sense	2180676	30	conserved protein of unknown function CDS
Chromosome	2180850	+	CIBE_2131	259.253	intragenic_sense	2180844	6	Deacetylase CDS
Chromosome	2183060	+	CIBE_2133	84.2388	intragenic_antisense	2183433	373	dapH CDS
Chromosome	2183464	-	CIBE_2133	1479.05	intergenic_sense	2183433	31	dapH CDS
Chromosome	2185361	+	CIBE_2136	100.431	intergenic_sense	2185444	83	DNA methyltransferase CDS
Chromosome	2190076	+	CIBE_2141	83.2584	intragenic_sense	2189412	664	S-adenosylmethionine-dependent methyltransferase CDS
Chromosome	2189372	+	CIBE_2141	86.2551	intergenic_sense	2189412	40	S-adenosylmethionine-dependent methyltransferase CDS
Chromosome	2190104	+	CIBE_2141	67.9034	intragenic_sense	2189412	692	S-adenosylmethionine-dependent methyltransferase CDS
Chromosome	2189818	+	CIBE_2141	96.2482	intragenic_sense	2189412	406	S-adenosylmethionine-dependent methyltransferase CDS
Chromosome	2193917	+	CIBE_2146	64.9867	intragenic_sense	2193389	528	Integral membrane sensor signal transduction histidine kinase CDS
Chromosome	2194600	+	CIBE_2146	125.881	intragenic_sense	2193389	1211	Integral membrane sensor signal transduction histidine kinase CDS
Chromosome	2194512	+	CIBE_2146	100.427	intragenic_sense	2193389	1123	Integral membrane sensor signal transduction histidine kinase CDS
Chromosome	2195880	+	CIBE_2149	147.168	intergenic_sense	2195898	18	conserved exported protein of unknown function CDS
Chromosome	2195887	+	CIBE_2149	73.5841	intergenic_sense	2195898	11	conserved exported protein of unknown function CDS
Chromosome	2198238	+	CIBE_2150	96.9798	intragenic_sense	2197145	1093	Secretion protein HlyD CDS
Chromosome	2197980	+	CIBE_2150	141.977	intragenic_sense	2197145	835	Secretion protein HlyD CDS
Chromosome	2198584	+	CIBE_2150	74.4815	intragenic_sense	2197145	1439	Secretion protein HlyD CDS
Chromosome	2200615	+	CIBE_2152	77.4309	intragenic_sense	2199362	1253	ABC transporter permease CDS
Chromosome	2202567	+	CIBE_2155	97.9913	intergenic_sense	2202585	18	hisC CDS
Chromosome	2203091	+	CIBE_2155	83.8544	intragenic_sense	2202585	506	hisC CDS
Chromosome	2206686	+	CIBE_2159	1156.41	intergenic_sense	2206711	25	putative cell wall binding repeat-containing protein CDS
Chromosome	2206704	+	CIBE_2159	258.979	intergenic_sense	2206711	7	putative cell wall binding repeat-containing protein CDS
Chromosome	2212901	-	CIBE_2164	773.13	intergenic_sense	2212759	142	conserved exported protein of unknown function CDS
Chromosome	2213648	-	CIBE_2165	95.7319	intragenic_sense	2214414	766	DEAD/DEAH box helicase domain protein CDS
Chromosome	2214459	-	CIBE_2165	381.036	intergenic_sense	2214414	45	DEAD/DEAH box helicase domain protein CDS
Chromosome	2214669	+	CIBE_2166	856.247	intergenic_sense	2214729	60	deaD CDS
Chromosome	2214993	+	CIBE_2166	89.4968	intragenic_sense	2214729	264	deaD CDS
Chromosome	2218273	+	CIBE_2168	70.7413	intragenic_sense	2217437	836	ATP-dependent DNA helicase RecQ CDS
Chromosome	2220696	+	CIBE_2170	136.334	intergenic_sense	2220830	134	protein of unknown function CDS
Chromosome	2221078	+	CIBE_2171	756.163	intergenic_sense	2221101	23	RNA polymerase, sigma 28 subunit, FliA/WhiG family CDS
Chromosome	2224514	+	CIBE_2173	77.3888	intragenic_sense	2223103	1411	Methylenetetrahydrofolate reductase CDS
Chromosome	2224604	+	CIBE_2173	73.1135	intragenic_sense	2223103	1501	Methylenetetrahydrofolate reductase CDS
Chromosome	2225638	+	CIBE_2175	69.1873	intergenic_sense	2225655	17	Dihydropyrimidine dehydrogenase subunit A CDS
Chromosome	2226223	+	CIBE_2175	78.8601	intragenic_sense	2225655	568	Dihydropyrimidine dehydrogenase subunit A CDS
Chromosome	2225649	+	CIBE_2175	64.8307	intergenic_sense	2225655	6	Dihydropyrimidine dehydrogenase subunit A CDS
Chromosome	2227314	+	CIBE_2176	106.005	intragenic_sense	2227072	242	exuR CDS
Chromosome	2226954	+	CIBE_2176	93.5648	intergenic_sense	2227072	118	exuR CDS
Chromosome	2238744	+	CIBE_2184	137.753	intergenic_sense	2238822	78	Phosphomethylpyrimidine kinase type-1 CDS
Chromosome	2239793	+	CIBE_2185	119.649	intergenic_sense	2239808	15	fruR CDS
Chromosome	2241200	+	CIBE_2186	76.099	intragenic_sense	2240553	647	fruK CDS
Chromosome	2241211	+	CIBE_2186	81.5812	intragenic_sense	2240553	658	fruK CDS
Chromosome	2241975	+	CIBE_2187	198.198	intragenic_sense	2241580	395	fruA CDS
Chromosome	2243715	+	CIBE_2188	83.1434	intergenic_sense	2243843	128	conserved protein of unknown function CDS
Chromosome	2245820	-	CIBE_2190	412.171	intergenic_sense	2245800	20	Rrf2 family transcriptional regulator CDS
Chromosome	2257756	+	CIBE_2199	187.368	intragenic_sense	2257321	435	sodA CDS
Chromosome	2257614	+	CIBE_2199	253.096	intragenic_sense	2257321	293	sodA CDS
Chromosome	2258913	+	CIBE_2201	101.38	intergenic_sense	2258924	11	DegV domain-containing protein CA C1624 CDS
Chromosome	2258894	+	CIBE_2201	83.6689	intergenic_sense	2258924	30	DegV domain-containing protein CA C1624 CDS
Chromosome	2260025	+	CIBE_2202	213.616	intragenic_sense	2259917	108	ydaD CDS
Chromosome	2261242	+	CIBE_2204	156.388	intergenic_sense	2261263	21	arsR CDS
Chromosome	2261395	+	CIBE_2204	142.881	intragenic_sense	2261263	132	arsR CDS
Chromosome	2261222	+	CIBE_2204	84.9476	intergenic_sense	2261263	41	arsR CDS
Chromosome	2263789	+	CIBE_2206	125.299	intragenic_sense	2263043	746	gshAB CDS
Chromosome	2268838	-	CIBE_2211	211.251	intergenic_sense	2268808	30	Membrane protein CDS
Chromosome	2269064	+	CIBE_2212	252.631	intergenic_sense	2269156	92	glyA CDS
Chromosome	2270406	+	CIBE_2213	68.0362	intergenic_sense	2270612	206	Isochorismatase hydrolase CDS
Chromosome	2270575	+	CIBE_2213	80.8477	intergenic_sense	2270612	37	Isochorismatase hydrolase CDS
Chromosome	2270400	+	CIBE_2213	177.609	intergenic_sense	2270612	212	Isochorismatase hydrolase CDS
Chromosome	2272657	+	CIBE_2217	279.211	intergenic_sense	2273032	375	topB CDS
Chromosome	2284287	-	CIBE_2227	282.522	intergenic_sense	2284228	59	Transcriptional regulator, MerR family CDS
Chromosome	2284441	+	CIBE_2228	364.326	intergenic_sense	2284464	23	conserved protein of unknown function CDS
Chromosome	2284445	+	CIBE_2228	69.6009	intergenic_sense	2284464	19	conserved protein of unknown function CDS
Chromosome	2284461	+	CIBE_2228	93.8894	intergenic_sense	2284464	3	conserved protein of unknown function CDS
Chromosome	2286708	+	CIBE_2233	182.256	intragenic_sense	2286679	29	protein of unknown function CDS
Chromosome	2286718	+	CIBE_2233	207.186	intragenic_sense	2286679	39	protein of unknown function CDS
Chromosome	2291495	+	CIBE_2242	66.3857	intergenic_sense	2291571	76	conserved protein of unknown function CDS
Chromosome	2292726	+	CIBE_2245	97.588	intergenic_sense	2292801	75	conserved protein of unknown function CDS
Chromosome	2294221	+	CIBE_2246	84.0299	intragenic_sense	2293567	654	Integrase family protein CDS
Chromosome	2295039	+	CIBE_2247	132.103	intragenic_sense	2294655	384	conserved protein of unknown function CDS
Chromosome	2295885	+	CIBE_2248	95.8114	intragenic_sense	2295338	547	conserved protein of unknown function CDS
Chromosome	2295998	+	CIBE_2248	95.8114	intragenic_sense	2295338	660	conserved protein of unknown function CDS
Chromosome	2295791	+	CIBE_2248	80.4864	intragenic_sense	2295338	453	conserved protein of unknown function CDS
Chromosome	2296546	+	CIBE_2250	72.7377	intergenic_sense	2296652	106	conserved protein of unknown function CDS
Chromosome	2302099	+	CIBE_2255	97.4724	intragenic_sense	2300896	1203	Bacteriophage portal protein, SPP1 Gp6-like CDS
Chromosome	2301875	+	CIBE_2255	96.4213	intragenic_sense	2300896	979	Bacteriophage portal protein, SPP1 Gp6-like CDS
Chromosome	2309035	+	CIBE_2267	72.2454	intragenic_sense	2308167	868	conserved protein of unknown function CDS
Chromosome	2317015	+	CIBE_2277	83.5448	intragenic_sense	2316818	197	xkdU CDS
Chromosome	2316918	+	CIBE_2277	175.078	intragenic_sense	2316818	100	xkdU CDS
Chromosome	2320385	+	CIBE_2281	156.8	intragenic_sense	2319550	835	yqfU CDS
Chromosome	2322536	+	CIBE_2285	303.122	intergenic_sense	2322667	131	protein of unknown function CDS
Chromosome	2323168	+	CIBE_2285	375.58	intragenic_sense	2322667	501	protein of unknown function CDS
Chromosome	2325652	+	CIBE_2287	933.656	intergenic_sense	2325680	28	Cell wall binding repeat domain protein (fragment) CDS
Chromosome	2328040	+	CIBE_2290	104.604	intergenic_sense	2328047	7	conserved protein of unknown function CDS
Chromosome	2328014	+	CIBE_2290	99.9179	intergenic_sense	2328047	33	conserved protein of unknown function CDS
Chromosome	2328668	+	CIBE_2291	157.596	intergenic_sense	2328684	16	lexA CDS
Chromosome	2333959	+	CIBE_2296	68.1671	intragenic_sense	2333809	150	conserved protein of unknown function CDS
Chromosome	2334254	+	CIBE_2296	86.9922	intragenic_sense	2333809	445	conserved protein of unknown function CDS
Chromosome	2334079	+	CIBE_2296	198.655	intragenic_sense	2333809	270	conserved protein of unknown function CDS
Chromosome	2333764	+	CIBE_2296	505.703	intergenic_sense	2333809	45	conserved protein of unknown function CDS
Chromosome	2334421	+	CIBE_2297	120.074	intragenic_sense	2334329	92	ytrA CDS
Chromosome	2334424	+	CIBE_2297	94.0898	intragenic_sense	2334329	95	ytrA CDS
Chromosome	2334826	+	CIBE_2298	199.425	intragenic_sense	2334711	115	ABC transporter CDS
Chromosome	2336326	+	CIBE_2299	139.196	intragenic_sense	2335588	738	conserved membrane protein of unknown function CDS
Chromosome	2337424	+	CIBE_2301	210.994	intragenic_sense	2337264	160	rluB CDS
Chromosome	2337218	+	CIBE_2301	141.529	intergenic_sense	2337264	46	rluB CDS
Chromosome	2340769	+	CIBE_2304	831.039	intergenic_sense	2340803	34	conserved protein of unknown function CDS
Chromosome	2340749	+	CIBE_2304	1033.44	intergenic_sense	2340803	54	conserved protein of unknown function CDS
Chromosome	2340793	+	CIBE_2304	145.484	intergenic_sense	2340803	10	conserved protein of unknown function CDS
Chromosome	2347200	-	CIBE_2310	124.636	intergenic_sense	2347095	105	Ca(2+)/H(+) antiporter CDS
Chromosome	2347336	+	CIBE_2311	308.464	intergenic_sense	2347436	100	gloA CDS
Chromosome	2347986	+	CIBE_2312	105.837	intragenic_sense	2347983	3	pbpC CDS
Chromosome	2349558	+	CIBE_2312	72.2941	intragenic_sense	2347983	1575	pbpC CDS
Chromosome	2347953	+	CIBE_2312	272.405	intergenic_sense	2347983	30	pbpC CDS
Chromosome	2349615	+	CIBE_2312	72.2941	intragenic_sense	2347983	1632	pbpC CDS
Chromosome	2353153	-	CIBE_2315	1598.01	intergenic_sense	2353057	96	fbaA CDS
Chromosome	2353060	+	CIBE_2316	109.298	intergenic_sense	2353400	340	CarD family transcriptional regulator CDS
Chromosome	2353071	+	CIBE_2316	211.251	intergenic_sense	2353400	329	CarD family transcriptional regulator CDS
Chromosome	2353944	+	CIBE_2317	169.418	intergenic_sense	2354037	93	conserved protein of unknown function CDS
Chromosome	2355186	+	CIBE_2318	113.67	intragenic_sense	2354493	693	NAD(FAD)-dependent dehydrogenase CDS
Chromosome	2354500	+	CIBE_2318	310.455	intragenic_sense	2354493	7	NAD(FAD)-dependent dehydrogenase CDS
Chromosome	2357088	+	CIBE_2319	187	intergenic_sense	2357220	132	conserved exported protein of unknown function CDS
Chromosome	2359345	+	CIBE_2321	81.9796	intergenic_sense	2359356	11	Membrane-like protein CDS
Chromosome	2363194	+	CIBE_2325	183.036	intergenic_sense	2363220	26	conserved protein of unknown function CDS
Chromosome	2365044	-	CIBE_2327	610.006	intergenic_sense	2365029	15	bioB CDS
Chromosome	2365066	-	CIBE_2327	677.405	intergenic_sense	2365029	37	bioB CDS
Chromosome	2367994	+	CIBE_2330	679.69	intragenic_sense	2367409	585	murQ CDS
Chromosome	2368325	+	CIBE_2331	441.797	intergenic_sense	2368338	13	murP CDS
Chromosome	2370941	+	CIBE_2333	373.312	intergenic_sense	2370955	14	RpiR family transcriptional regulator CDS
Chromosome	2371212	+	CIBE_2333	139.352	intragenic_sense	2370955	257	RpiR family transcriptional regulator CDS
Chromosome	2371302	+	CIBE_2333	75.9714	intragenic_sense	2370955	347	RpiR family transcriptional regulator CDS
Chromosome	2375589	-	CIBE_2337	144.548	intergenic_sense	2375533	56	aguA CDS
Chromosome	2375820	+	CIBE_2338	285.564	intergenic_sense	2375866	46	yybF CDS
Chromosome	2378219	+	CIBE_2339	83.5808	intragenic_sense	2377845	374	asD CDS
Chromosome	2377772	+	CIBE_2339	155.928	intergenic_sense	2377845	73	asD CDS
Chromosome	2377796	+	CIBE_2339	167.162	intergenic_sense	2377845	49	asD CDS
Chromosome	2380915	-	CIBE_2342	1029.1	intergenic_sense	2380868	47	padR CDS
Chromosome	2380650	-	CIBE_2342	106.808	intragenic_sense	2380868	218	padR CDS
Chromosome	2381019	+	CIBE_2343	90.5998	intergenic_sense	2381078	59	fldZ CDS
Chromosome	2381608	+	CIBE_2343	71.2936	intragenic_sense	2381078	530	fldZ CDS
Chromosome	2381516	+	CIBE_2343	78.472	intragenic_sense	2381078	438	fldZ CDS
Chromosome	2383662	+	CIBE_2344	83.3805	intragenic_sense	2383347	315	conserved membrane protein of unknown function CDS
Chromosome	2383409	+	CIBE_2344	99.0815	intragenic_sense	2383347	62	conserved membrane protein of unknown function CDS
Chromosome	2386007	-	CIBE_2345	368.912	intergenic_sense	2385978	29	Protein kinase CDS
Chromosome	2387719	+	CIBE_2349	226.926	intergenic_sense	2387762	43	Iron-containing alcohol dehydrogenase CDS
Chromosome	2389162	+	CIBE_2350	72.2779	intragenic_sense	2389141	21	FAD-dependent oxidoreductase CDS
Chromosome	2389537	+	CIBE_2350	97.5005	intragenic_sense	2389141	396	FAD-dependent oxidoreductase CDS
Chromosome	2404154	+	CIBE_2363	417.166	intergenic_sense	2404215	61	2-hydroxyacid dehydrogenase CDS
Chromosome	2404178	+	CIBE_2363	101.643	intergenic_sense	2404215	37	2-hydroxyacid dehydrogenase CDS
Chromosome	2404208	+	CIBE_2363	131.43	intergenic_sense	2404215	7	2-hydroxyacid dehydrogenase CDS
Chromosome	2406175	-	CIBE_2364	81.9796	intergenic_sense	2406151	24	Zn-dependent hydrolase of the beta-lactamase fold-like protein CDS
Chromosome	2417324	+	CIBE_2374	225.09	intergenic_sense	2417430	106	conserved protein of unknown function CDS
Chromosome	2417133	+	CIBE_2374	615.617	intergenic_sense	2417430	297	conserved protein of unknown function CDS
Chromosome	2419306	+	CIBE_2375	66.8353	intragenic_sense	2419093	213	ywdH CDS
Chromosome	2421655	-	CIBE_2376	84.5994	intragenic_sense	2421840	185	Major facilitator superfamily MFS 1 CDS
Chromosome	2422342	-	CIBE_2377	82.8146	intragenic_sense	2422365	23	Transcriptional regulator, MarR family CDS
Chromosome	2422366	-	CIBE_2377	128.034	intergenic_sense	2422365	1	Transcriptional regulator, MarR family CDS
Chromosome	2425241	+	CIBE_2381	91.3187	intergenic_sense	2425459	218	protein of unknown function CDS
Chromosome	2430015	-	CIBE_2386	173.5	intergenic_sense	2429977	38	conserved protein of unknown function CDS
Chromosome	2431007	-	CIBE_2387	118.406	intergenic_sense	2430968	39	Transcriptional regulator, LysR family CDS
Chromosome	2431044	+	CIBE_2388	429.857	intergenic_sense	2431101	57	2-dehydropantoate 2-reductase CDS
Chromosome	2431084	+	CIBE_2388	491.791	intergenic_sense	2431101	17	2-dehydropantoate 2-reductase CDS
Chromosome	2432172	+	CIBE_2389	96.7886	intergenic_sense	2432255	83	Uncharacterized oxidoreductase TM 0019 CDS
Chromosome	2434978	+	CIBE_2392	694.523	intergenic_sense	2435104	126	conserved protein of unknown function CDS
Chromosome	2435019	+	CIBE_2392	84.8262	intergenic_sense	2435104	85	conserved protein of unknown function CDS
Chromosome	2435501	+	CIBE_2393	1401.03	intergenic_antisense	2435681	10	protein of unknown function CDS
Chromosome	2437139	+	CIBE_2397	87.3252	intragenic_sense	2436530	609	Xylanase deacetylase CDS
Chromosome	2439965	+	CIBE_2400	276.265	intragenic_sense	2439944	21	ygeY CDS
Chromosome	2445374	+	CIBE_2403	304.473	intragenic_sense	2444402	972	hyuA CDS
Chromosome	2462295	+	CIBE_2414	173.984	intragenic_sense	2460349	1946	Aldehyde oxidase and xanthine dehydrogenase, molybdopterin binding CDS
Chromosome	2467378	+	CIBE_2419	82.8369	intergenic_sense	2467524	146	LysR family transcriptional regulator CDS
Chromosome	2467355	+	CIBE_2419	2340.57	intergenic_sense	2467524	169	LysR family transcriptional regulator CDS
Chromosome	2468618	+	CIBE_2420	69.3109	intergenic_sense	2468696	78	Molybdopterin binding domain CDS
Chromosome	2472762	-	CIBE_2424	149.576	intergenic_sense	2472709	53	modA CDS
Chromosome	2472631	-	CIBE_2424	65.0782	intragenic_sense	2472709	78	modA CDS
Chromosome	2472568	-	CIBE_2424	65.0782	intragenic_sense	2472709	141	modA CDS
Chromosome	2473290	+	CIBE_2425	77.8561	intergenic_sense	2473344	54	putative molybdenum-pterin-binding protein CDS
Chromosome	2476609	+	CIBE_2428	158.382	intergenic_sense	2476632	23	Metal-binding protein CDS
Chromosome	2477619	+	CIBE_2429	198.261	intergenic_sense	2477754	135	conserved protein of unknown function CDS
Chromosome	2482445	-	CIBE_2434	245.701	intragenic_antisense	2481666	779	nifD CDS
Chromosome	2491252	+	CIBE_2441	106.034	intragenic_sense	2490790	462	conserved protein of unknown function CDS
Chromosome	2496768	+	CIBE_2447	102.674	intragenic_sense	2496757	11	DNA polymerase, beta domain protein region CDS
Chromosome	2496747	+	CIBE_2447	114.019	intergenic_sense	2496757	10	DNA polymerase, beta domain protein region CDS
Chromosome	2496726	+	CIBE_2447	185.833	intergenic_sense	2496757	31	DNA polymerase, beta domain protein region CDS
Chromosome	2497129	+	CIBE_2447	84.4083	intragenic_sense	2496757	372	DNA polymerase, beta domain protein region CDS
Chromosome	2497297	+	CIBE_2448	64.858	intragenic_sense	2497173	124	conserved protein of unknown function CDS
Chromosome	2497264	+	CIBE_2448	68.2516	intragenic_sense	2497173	91	conserved protein of unknown function CDS
Chromosome	2498360	+	CIBE_2449	209.689	intragenic_sense	2497614	746	Exonuclease CDS
Chromosome	2498128	+	CIBE_2449	77.6787	intragenic_sense	2497614	514	Exonuclease CDS
Chromosome	2497846	+	CIBE_2449	77.6787	intragenic_sense	2497614	232	Exonuclease CDS
Chromosome	2502288	+	CIBE_2452	100.363	intragenic_sense	2502276	12	putative transcriptional regulator, MerR family CDS
Chromosome	2502256	+	CIBE_2452	68.5547	intergenic_sense	2502276	20	putative transcriptional regulator, MerR family CDS
Chromosome	2502240	+	CIBE_2452	157.952	intergenic_sense	2502276	36	putative transcriptional regulator, MerR family CDS
Chromosome	2504882	+	CIBE_2457	77.356	intergenic_sense	2504922	40	Protein-L-IsoD CDS
Chromosome	2505650	+	CIBE_2457	101.872	intragenic_sense	2504922	728	Protein-L-IsoD CDS
Chromosome	2504915	+	CIBE_2457	81.1626	intergenic_sense	2504922	7	Protein-L-IsoD CDS
Chromosome	2504901	+	CIBE_2457	65.0977	intergenic_sense	2504922	21	Protein-L-IsoD CDS
Chromosome	2504839	+	CIBE_2457	421.039	intergenic_sense	2504922	83	Protein-L-IsoD CDS
Chromosome	2504875	+	CIBE_2457	206.713	intergenic_sense	2504922	47	Protein-L-IsoD CDS
Chromosome	2506883	+	CIBE_2460	221.98	intragenic_antisense	2506967	84	protein of unknown function CDS
Chromosome	2506955	+	CIBE_2460	132.819	intragenic_antisense	2506967	12	protein of unknown function CDS
Chromosome	2515732	-	CIBE_2468	706.171	intergenic_sense	2515701	31	Transcriptional regulator, TetR family CDS
Chromosome	2519883	-	CIBE_2473	862.496	intergenic_sense	2519769	114	Transcriptional regulator, LysR family CDS
Chromosome	2521342	+	CIBE_2475	81.2257	intragenic_sense	2520628	714	NADPH-dependent FMN reductase CDS
Chromosome	2524721	+	CIBE_2477	136.879	intragenic_sense	2523776	945	Zinc chelation protein SecC CDS
Chromosome	2523729	+	CIBE_2477	469.25	intergenic_sense	2523776	47	Zinc chelation protein SecC CDS
Chromosome	2523746	+	CIBE_2477	103.336	intergenic_sense	2523776	30	Zinc chelation protein SecC CDS
Chromosome	2524270	+	CIBE_2477	88.6832	intragenic_sense	2523776	494	Zinc chelation protein SecC CDS
Chromosome	2525258	+	CIBE_2478	646.034	intergenic_sense	2525346	88	conserved protein of unknown function CDS
Chromosome	2528287	+	CIBE_2481	256.052	intergenic_sense	2528434	147	conserved protein of unknown function CDS
Chromosome	2531765	-	CIBE_2483	415.865	intragenic_sense	2532273	508	Transcriptional regulator, TetR family CDS
Chromosome	2532861	+	CIBE_2484	100.297	intragenic_sense	2532582	279	conserved protein of unknown function CDS
Chromosome	2532830	+	CIBE_2484	100.297	intragenic_sense	2532582	248	conserved protein of unknown function CDS
Chromosome	2532565	+	CIBE_2484	230.523	intergenic_sense	2532582	17	conserved protein of unknown function CDS
Chromosome	2532535	+	CIBE_2484	100.297	intergenic_sense	2532582	47	conserved protein of unknown function CDS
Chromosome	2539020	-	CIBE_2491	1947.98	intragenic_sense	2539021	1	Spore coat peptide assembly protein CotJB CDS
Chromosome	2540506	+	CIBE_2494	113.519	intergenic_sense	2540589	83	protein of unknown function CDS
Chromosome	2540503	+	CIBE_2494	419.141	intergenic_sense	2540589	86	protein of unknown function CDS
Chromosome	2540820	+	CIBE_2495	70.2445	intergenic_sense	2540871	51	Histidine kinase CDS
Chromosome	2540857	+	CIBE_2495	79.1959	intergenic_sense	2540871	14	Histidine kinase CDS
Chromosome	2544105	+	CIBE_2497	192.182	intergenic_sense	2544180	75	NUDIX hydrolase CDS
Chromosome	2546340	+	CIBE_2499	90.6763	intergenic_sense	2546559	219	Amidase CDS
Chromosome	2546517	+	CIBE_2499	125.234	intergenic_sense	2546559	42	Amidase CDS
Chromosome	2549668	+	CIBE_2501	73.3873	intragenic_sense	2548853	815	conserved protein of unknown function CDS
Chromosome	2549625	+	CIBE_2501	100.081	intragenic_sense	2548853	772	conserved protein of unknown function CDS
Chromosome	2551590	+	CIBE_2503	137.989	intragenic_sense	2551088	502	purA CDS
Chromosome	2555812	+	CIBE_2507	110.717	intragenic_sense	2555313	499	tRNA-dihydrouridine synthase CDS
Chromosome	2558217	+	CIBE_2511	998.371	intergenic_sense	2558318	101	Integral membrane sensor signal transduction histidine kinase CDS
Chromosome	2566088	+	CIBE_2520	1532.8	intragenic_sense	2566052	36	protein of unknown function CDS
Chromosome	2568242	+	CIBE_2522	86.9922	intragenic_sense	2566607	1635	conserved membrane protein of unknown function CDS
Chromosome	2567055	+	CIBE_2522	86.9922	intragenic_sense	2566607	448	conserved membrane protein of unknown function CDS
Chromosome	2567188	+	CIBE_2522	124.643	intragenic_sense	2566607	581	conserved membrane protein of unknown function CDS
Chromosome	2568677	+	CIBE_2523	72.8653	intragenic_sense	2568379	298	yfiC CDS
Chromosome	2569116	+	CIBE_2523	72.8653	intragenic_sense	2568379	737	yfiC CDS
Chromosome	2573563	+	CIBE_2527	427.233	intragenic_sense	2573398	165	Acyl-CoA reductase CDS
Chromosome	2575046	+	CIBE_2528	74.7828	intragenic_sense	2574805	241	Sigma54 specific transcriptional regulator, Fis family (fragment) CDS
Chromosome	2581290	+	CIBE_2534	610.006	intragenic_sense	2580469	821	cat CDS
Chromosome	2583100	+	CIBE_2536	174.403	intergenic_sense	2583171	71	GCN5 family acetyltransferase CDS
Chromosome	2583116	+	CIBE_2536	91.0235	intergenic_sense	2583171	55	GCN5 family acetyltransferase CDS
Chromosome	2584966	+	CIBE_2537	68.5818	intragenic_sense	2584219	747	hisK CDS
Chromosome	2586076	+	CIBE_2540	228.518	intergenic_sense	2586110	34	arsR CDS
Chromosome	2586592	+	CIBE_2541	357.149	intragenic_sense	2586528	64	protein of unknown function CDS
Chromosome	2592408	+	CIBE_2547	88.8046	intergenic_sense	2592465	57	conserved protein of unknown function CDS
Chromosome	2600259	+	CIBE_2552	131.158	intragenic_sense	2599986	273	vanR CDS
Chromosome	2600373	+	CIBE_2552	131.158	intragenic_sense	2599986	387	vanR CDS
Chromosome	2602018	+	CIBE_2553	610.748	intragenic_sense	2600665	1353	Integral membrane sensor signal transduction histidine kinase CDS
Chromosome	2604441	+	CIBE_2556	1624.27	intergenic_sense	2604495	54	conserved protein of unknown function CDS
Chromosome	2604917	+	CIBE_2557	79.3296	intragenic_sense	2604913	4	Lysophospholipase CDS
Chromosome	2604919	+	CIBE_2557	79.3296	intragenic_sense	2604913	6	Lysophospholipase CDS
Chromosome	2604902	+	CIBE_2557	109.206	intergenic_sense	2604913	11	Lysophospholipase CDS
Chromosome	2604843	+	CIBE_2557	207.091	intergenic_sense	2604913	70	Lysophospholipase CDS
Chromosome	2607524	-	CIBE_2558	102.627	intergenic_sense	2607492	32	Amino acid/peptide transporter CDS
Chromosome	2610394	+	CIBE_2561	89.1603	intragenic_sense	2610350	44	GCN5 family acetyltransferase CDS
Chromosome	2610457	+	CIBE_2561	66.4097	intragenic_sense	2610350	107	GCN5 family acetyltransferase CDS
Chromosome	2610289	+	CIBE_2561	323.685	intergenic_sense	2610350	61	GCN5 family acetyltransferase CDS
Chromosome	2610307	+	CIBE_2561	439.778	intergenic_sense	2610350	43	GCN5 family acetyltransferase CDS
Chromosome	2610304	+	CIBE_2561	66.4097	intergenic_sense	2610350	46	GCN5 family acetyltransferase CDS
Chromosome	2614635	+	CIBE_2564	68.2605	intragenic_sense	2613372	1263	gatA CDS
Chromosome	2614087	+	CIBE_2564	84.0962	intragenic_sense	2613372	715	gatA CDS
Chromosome	2614197	+	CIBE_2564	120.685	intragenic_sense	2613372	825	gatA CDS
Chromosome	2618931	+	CIBE_2568	79.0845	intragenic_sense	2618721	210	putative cell wall binding repeat-containing protein CDS
Chromosome	2620310	-	CIBE_2569	261.975	intergenic_sense	2619856	454	protein of unknown function CDS
Chromosome	2620775	-	CIBE_2570	152.096	intragenic_sense	2620898	123	conserved protein of unknown function CDS
Chromosome	2621267	+	CIBE_2572	74.6513	intergenic_sense	2621357	90	Ankyrin CDS
Chromosome	2621264	+	CIBE_2572	338.918	intergenic_sense	2621357	93	Ankyrin CDS
Chromosome	2625754	+	CIBE_2577	429.038	intergenic_sense	2625803	49	ABC transporter related CDS
Chromosome	2626701	+	CIBE_2577	72.8417	intragenic_sense	2625803	898	ABC transporter related CDS
Chromosome	2627967	+	CIBE_2578	87.8937	intragenic_sense	2627537	430	yfiC CDS
Chromosome	2629366	+	CIBE_2579	65.0163	intergenic_sense	2629420	54	Polysaccharide deacetylase CDS
Chromosome	2630654	+	CIBE_2580	406.671	intergenic_sense	2630770	116	Sigma54 specific transcriptional regulator, Fis family CDS
Chromosome	2637418	-	CIBE_2584	74.2518	intergenic_antisense	2636152	562	conserved protein of unknown function CDS
Chromosome	2636148	+	CIBE_2584	72.1497	intergenic_sense	2636152	4	conserved protein of unknown function CDS
Chromosome	2637479	-	CIBE_2584	2037.42	intergenic_antisense	2636152	623	conserved protein of unknown function CDS
Chromosome	2636125	+	CIBE_2584	824.216	intergenic_sense	2636152	27	conserved protein of unknown function CDS
Chromosome	2643548	+	CIBE_2592	539.011	intergenic_sense	2643616	68	5'-3' exonuclease CDS
Chromosome	2645672	-	CIBE_2594	395.793	intergenic_sense	2645609	63	Rubredoxin CDS
Chromosome	2646663	+	CIBE_2595	76.9318	intragenic_sense	2645834	829	conserved protein of unknown function CDS
Chromosome	2649660	+	CIBE_2596	83.095	intragenic_sense	2647290	2370	conserved exported protein of unknown function CDS
Chromosome	2649274	+	CIBE_2596	90.8895	intragenic_sense	2647290	1984	conserved exported protein of unknown function CDS
Chromosome	2647218	+	CIBE_2596	189.573	intergenic_sense	2647290	72	conserved exported protein of unknown function CDS
Chromosome	2647266	+	CIBE_2596	108.195	intergenic_sense	2647290	24	conserved exported protein of unknown function CDS
Chromosome	2649279	+	CIBE_2596	90.8895	intragenic_sense	2647290	1989	conserved exported protein of unknown function CDS
Chromosome	2651025	+	CIBE_2597	311.047	intergenic_sense	2651072	47	conserved protein of unknown function CDS
Chromosome	2650911	+	CIBE_2597	218.596	intergenic_sense	2651072	161	conserved protein of unknown function CDS
Chromosome	2651117	+	CIBE_2597	177.267	intragenic_sense	2651072	45	conserved protein of unknown function CDS
Chromosome	2651911	+	CIBE_2598	224.348	intragenic_sense	2651908	3	transposase CDS
Chromosome	2652553	+	CIBE_2598	74.7828	intragenic_sense	2651908	645	transposase CDS
Chromosome	2654828	+	CIBE_2600	287.974	intergenic_sense	2655176	348	conserved protein of unknown function CDS
Chromosome	2654989	+	CIBE_2600	175.799	intergenic_sense	2655176	187	conserved protein of unknown function CDS
Chromosome	2654510	+	CIBE_2600	1158.54	intergenic_sense	2655176	666	conserved protein of unknown function CDS
Chromosome	2658684	+	CIBE_2606	134.924	intragenic_sense	2658568	116	conserved protein of unknown function CDS
Chromosome	2658881	+	CIBE_2607	84.2414	intragenic_sense	2658846	35	conserved protein of unknown function CDS
Chromosome	2659566	+	CIBE_2610	238.585	intergenic_sense	2660022	456	conserved membrane protein of unknown function CDS
Chromosome	2661276	+	CIBE_2611	215.323	intragenic_sense	2661257	19	conserved protein of unknown function CDS
Chromosome	2665075	+	CIBE_2614	72.9135	intergenic_sense	2665088	13	conserved protein of unknown function CDS
Chromosome	2665805	+	CIBE_2615	95.7892	intergenic_sense	2665938	133	leuA CDS
Chromosome	2668449	+	CIBE_2616	67.9868	intergenic_sense	2668518	69	yfjF CDS
Chromosome	2669025	+	CIBE_2617	257.123	intergenic_sense	2669039	14	conserved protein of unknown function CDS
Chromosome	2669574	+	CIBE_2619	529.922	intergenic_sense	2669590	16	conserved protein of unknown function CDS
Chromosome	2670134	+	CIBE_2620	76.5282	intergenic_sense	2670291	157	conserved protein of unknown function CDS
Chromosome	2671087	+	CIBE_2621	69.6009	intergenic_sense	2671155	68	stc CDS
Chromosome	2671962	+	CIBE_2621	80.113	intragenic_sense	2671155	807	stc CDS
Chromosome	2670963	+	CIBE_2621	100.418	intergenic_sense	2671155	192	stc CDS
Chromosome	2671149	+	CIBE_2621	76.8486	intergenic_sense	2671155	6	stc CDS
Chromosome	2670976	+	CIBE_2621	247.587	intergenic_sense	2671155	179	stc CDS
Chromosome	2673419	+	CIBE_2622	1682.26	intergenic_sense	2673500	81	adh CDS
Chromosome	2678778	+	CIBE_2625	75.0604	intragenic_sense	2677885	893	Histidine kinase CDS
Chromosome	2678121	+	CIBE_2625	75.0604	intragenic_sense	2677885	236	Histidine kinase CDS
Chromosome	2677562	+	CIBE_2625	156.558	intergenic_sense	2677885	323	Histidine kinase CDS
Chromosome	2678081	+	CIBE_2625	68.6234	intragenic_sense	2677885	196	Histidine kinase CDS
Chromosome	2678094	+	CIBE_2625	102.226	intragenic_sense	2677885	209	Histidine kinase CDS
Chromosome	2677966	+	CIBE_2625	75.0604	intragenic_sense	2677885	81	Histidine kinase CDS
Chromosome	2677732	+	CIBE_2625	137.247	intergenic_sense	2677885	153	Histidine kinase CDS
Chromosome	2678098	+	CIBE_2625	143.684	intragenic_sense	2677885	213	Histidine kinase CDS
Chromosome	2680654	+	CIBE_2627	344.846	intergenic_sense	2680799	145	conserved exported protein of unknown function CDS
Chromosome	2685040	-	CIBE_2630	778.927	intergenic_sense	2684963	77	conserved exported protein of unknown function CDS
Chromosome	2687591	-	CIBE_2633	85.1931	intragenic_sense	2687650	59	RpiR family transcriptional regulator CDS
Chromosome	2688017	-	CIBE_2633	79.1142	intergenic_sense	2687650	367	RpiR family transcriptional regulator CDS
Chromosome	2687445	-	CIBE_2633	69.1508	intragenic_sense	2687650	205	RpiR family transcriptional regulator CDS
Chromosome	2693475	+	CIBE_2640	674.631	intergenic_sense	2693486	11	conserved protein of unknown function CDS
Chromosome	2695236	+	CIBE_2642	189.45	intragenic_sense	2694909	327	uxuA CDS
Chromosome	2696857	+	CIBE_2644	341.01	intergenic_sense	2696906	49	ABC transporter ATPase CDS
Chromosome	2700891	-	CIBE_2648	588.848	intergenic_sense	2700822	69	ydeL CDS
Chromosome	2700932	+	CIBE_2649	111.247	intergenic_sense	2700997	65	Pyridoxamine 5'-phosphate oxidase-like FMN-binding protein CDS
Chromosome	2700913	+	CIBE_2649	291.705	intergenic_sense	2700997	84	Pyridoxamine 5'-phosphate oxidase-like FMN-binding protein CDS
Chromosome	2704013	+	CIBE_2652	277.71	intergenic_sense	2704055	42	GCN5-like N-acetyltransferase CDS
Chromosome	2705820	+	CIBE_2655	93.9613	intragenic_sense	2705624	196	Flavodoxin CDS
Chromosome	2721115	-	CIBE_2677	76.1182	intragenic_sense	2721645	530	conserved membrane protein of unknown function CDS
Chromosome	2721655	-	CIBE_2677	174.95	intergenic_sense	2721645	10	conserved membrane protein of unknown function CDS
Chromosome	2722426	+	CIBE_2679	79.1611	intragenic_sense	2722103	323	yrhO CDS
Chromosome	2722375	+	CIBE_2679	134.53	intragenic_sense	2722103	272	yrhO CDS
Chromosome	2723118	+	CIBE_2680	342.009	intergenic_sense	2723256	138	protein of unknown function CDS
Chromosome	2725342	+	CIBE_2681	90.4032	intragenic_sense	2723689	1653	Methyl-accepting chemotaxis protein CDS
Chromosome	2725078	+	CIBE_2681	83.3752	intragenic_sense	2723689	1389	Methyl-accepting chemotaxis protein CDS
Chromosome	2725196	+	CIBE_2681	74.6454	intragenic_sense	2723689	1507	Methyl-accepting chemotaxis protein CDS
Chromosome	2725135	+	CIBE_2681	72.463	intragenic_sense	2723689	1446	Methyl-accepting chemotaxis protein CDS
Chromosome	2726180	+	CIBE_2683	70.6067	intragenic_antisense	2726278	98	conserved protein of unknown function CDS
Chromosome	2728074	+	CIBE_2687	96.6851	intergenic_sense	2728092	18	protein of unknown function CDS
Chromosome	2728058	+	CIBE_2687	747.008	intergenic_sense	2728092	34	protein of unknown function CDS
Chromosome	2734148	-	CIBE_2692	85.9677	intergenic_sense	2734120	28	Pyridoxamine 5'-phosphate oxidase-related FMN-binding protein CDS
Chromosome	2734142	-	CIBE_2692	312.515	intergenic_sense	2734120	22	Pyridoxamine 5'-phosphate oxidase-related FMN-binding protein CDS
Chromosome	2736756	+	CIBE_2696	351.835	intergenic_sense	2736801	45	Cupin 2 conserved barrel domain protein CDS
Chromosome	2742326	+	CIBE_2704	115.236	intergenic_sense	2742355	29	conserved protein of unknown function CDS
Chromosome	2742481	+	CIBE_2704	65.2208	intragenic_sense	2742355	126	conserved protein of unknown function CDS
Chromosome	2752070	+	CIBE_2718	155.287	intergenic_antisense	2752316	49	protein of unknown function CDS
Chromosome	2752128	+	CIBE_2718	110.788	intragenic_antisense	2752316	188	protein of unknown function CDS
Chromosome	2752277	+	CIBE_2719	119.54	intragenic_sense	2752150	127	SNARE associated Golgi protein CDS
Chromosome	2756197	+	CIBE_2724	867.991	intergenic_sense	2756272	75	Glycoside hydrolase CDS
Chromosome	2758850	-	CIBE_2725	66.3035	intergenic_sense	2758833	17	conserved protein of unknown function CDS
Chromosome	2758887	-	CIBE_2725	79.3442	intergenic_sense	2758833	54	conserved protein of unknown function CDS
Chromosome	2759991	+	CIBE_2727	65.3275	intergenic_sense	2760051	60	Anaerobic cobalt chelatase CDS
Chromosome	2761212	+	CIBE_2728	186.223	intragenic_sense	2760957	255	cobB CDS
Chromosome	2762380	+	CIBE_2729	76.7775	intergenic_sense	2762390	10	conserved protein of unknown function CDS
Chromosome	2764610	+	CIBE_2731	90.694	intragenic_sense	2763857	753	cbiD CDS
Chromosome	2764715	+	CIBE_2731	163.786	intragenic_sense	2763857	858	cbiD CDS
Chromosome	2765333	+	CIBE_2732	83.9684	intragenic_sense	2765153	180	Precorrin-6y C5,15-methyltransferase (Decarboxylating), CbiE subunit CDS
Chromosome	2765654	+	CIBE_2732	79.3296	intragenic_sense	2765153	501	Precorrin-6y C5,15-methyltransferase (Decarboxylating), CbiE subunit CDS
Chromosome	2769216	+	CIBE_2737	311.685	intergenic_sense	2769255	39	conserved protein of unknown function CDS
Chromosome	2769244	+	CIBE_2737	75.2961	intergenic_sense	2769255	11	conserved protein of unknown function CDS
Chromosome	2770783	-	CIBE_2738	148.265	intragenic_sense	2770785	2	Transcriptional regulator, GntR family CDS
Chromosome	2770938	-	CIBE_2738	431.244	intergenic_sense	2770785	153	Transcriptional regulator, GntR family CDS
Chromosome	2770836	-	CIBE_2738	127.79	intergenic_sense	2770785	51	Transcriptional regulator, GntR family CDS
Chromosome	2771409	+	CIBE_2739	288.151	intergenic_sense	2771544	135	treP CDS
Chromosome	2775234	+	CIBE_2741	78.1102	intergenic_sense	2775321	87	Metal dependent phosphohydrolase CDS
Chromosome	2778234	+	CIBE_2746	498.473	intergenic_sense	2778272	38	5'-nucleotidase CDS
Chromosome	2782985	+	CIBE_2750	67.1279	intragenic_sense	2781976	1009	yxjH CDS
Chromosome	2783204	+	CIBE_2751	83.2452	intergenic_sense	2783216	12	yxjH CDS
Chromosome	2783180	+	CIBE_2751	182.086	intergenic_sense	2783216	36	yxjH CDS
Chromosome	2783195	+	CIBE_2751	83.2452	intergenic_sense	2783216	21	yxjH CDS
Chromosome	2786337	+	CIBE_2754	150.121	intragenic_sense	2785858	479	conserved protein of unknown function CDS
Chromosome	2786347	+	CIBE_2754	137.247	intragenic_sense	2785858	489	conserved protein of unknown function CDS
Chromosome	2786423	+	CIBE_2755	249.675	intergenic_sense	2786617	194	ywaC CDS
Chromosome	2788907	-	CIBE_2759	724.407	intragenic_sense	2788944	37	protein of unknown function CDS
Chromosome	2790224	-	CIBE_2761	351.854	intergenic_sense	2790183	41	Bacteriohemerythrin CDS
Chromosome	2792190	+	CIBE_2764	621.123	intragenic_sense	2792157	33	protein of unknown function CDS
Chromosome	2792254	+	CIBE_2764	67.3932	intragenic_sense	2792157	97	protein of unknown function CDS
Chromosome	2792223	+	CIBE_2764	96.561	intragenic_sense	2792157	66	protein of unknown function CDS
Chromosome	2792781	+	CIBE_2766	88.5894	intragenic_sense	2792759	22	conserved protein of unknown function CDS
Chromosome	2792669	+	CIBE_2766	131.702	intergenic_sense	2792759	90	conserved protein of unknown function CDS
Chromosome	2792672	+	CIBE_2766	248.788	intergenic_sense	2792759	87	conserved protein of unknown function CDS
Chromosome	2795498	+	CIBE_2768	579.104	intergenic_sense	2795672	174	AsnC family transcriptional regulator CDS
Chromosome	2800381	+	CIBE_2776	94.3997	intergenic_sense	2800408	27	conserved protein of unknown function CDS
Chromosome	2803987	+	CIBE_2780	121.783	intergenic_sense	2804007	20	conserved protein of unknown function CDS
Chromosome	2804825	+	CIBE_2781	67.3651	intergenic_sense	2805018	193	conserved exported protein of unknown function CDS
Chromosome	2806043	+	CIBE_2782	438.958	intragenic_sense	2805947	96	protein of unknown function CDS
Chromosome	2808383	+	CIBE_2785	395.586	intergenic_sense	2808447	64	conserved protein of unknown function CDS
Chromosome	2809119	+	CIBE_2785	93.4174	intragenic_sense	2808447	672	conserved protein of unknown function CDS
Chromosome	2808780	+	CIBE_2785	74.294	intragenic_sense	2808447	333	conserved protein of unknown function CDS
Chromosome	2821376	-	CIBE_2796	355.246	intergenic_sense	2821252	124	Regulatory protein, ArsR CDS
Chromosome	2822714	+	CIBE_2798	101.491	intragenic_sense	2822541	173	hypBA CDS
Chromosome	2822682	+	CIBE_2798	771.007	intragenic_sense	2822541	141	hypBA CDS
Chromosome	2824564	+	CIBE_2799	800.368	intergenic_sense	2824605	41	Glycerol-1-phosphate dehydrogenase (NAD(P)(+)) CDS
Chromosome	2826812	+	CIBE_2801	114.7	intergenic_sense	2826826	14	NUDIX hydrolase CDS
Chromosome	2828193	+	CIBE_2804	94.9988	intergenic_sense	2828466	273	rpiA CDS
Chromosome	2833001	+	CIBE_2811	118.237	intergenic_sense	2833043	42	Isochorismatase CDS
Chromosome	2842449	+	CIBE_2818	2902.63	intergenic_sense	2842575	126	xylA CDS
Chromosome	2846035	+	CIBE_2820	92.4881	intergenic_sense	2846053	18	ROK family transcriptional regulator CDS
Chromosome	2847353	+	CIBE_2821	126.046	intergenic_sense	2847488	135	ywjH CDS
Chromosome	2847285	+	CIBE_2821	218.289	intergenic_sense	2847488	203	ywjH CDS
Chromosome	2847599	+	CIBE_2821	156.268	intragenic_sense	2847488	111	ywjH CDS
Chromosome	2849399	+	CIBE_2822	88.8046	intragenic_sense	2848749	650	tkt CDS
Chromosome	2848878	+	CIBE_2822	88.8046	intragenic_sense	2848749	129	tkt CDS
Chromosome	2848892	+	CIBE_2822	88.8046	intragenic_sense	2848749	143	tkt CDS
Chromosome	2854071	+	CIBE_2825	304.473	intergenic_sense	2854166	95	GntR family transcriptional regulator CDS
Chromosome	2854576	+	CIBE_2825	113.605	intragenic_sense	2854166	410	GntR family transcriptional regulator CDS
Chromosome	2855105	+	CIBE_2826	101.491	intragenic_sense	2855002	103	glnH CDS
Chromosome	2854992	+	CIBE_2826	101.491	intergenic_sense	2855002	10	glnH CDS
Chromosome	2855261	+	CIBE_2826	145.416	intragenic_sense	2855002	259	glnH CDS
Chromosome	2858547	+	CIBE_2830	136.515	intergenic_sense	2858670	123	ansB CDS
Chromosome	2858836	+	CIBE_2830	70.0263	intragenic_sense	2858670	166	ansB CDS
Chromosome	2861455	+	CIBE_2833	234.399	intragenic_sense	2860618	837	Ser/Thr phosphatase CDS
Chromosome	2860825	+	CIBE_2833	1330.42	intragenic_sense	2860618	207	Ser/Thr phosphatase CDS
Chromosome	2862485	+	CIBE_2834	447.752	intragenic_sense	2861581	904	Peptidase M19 CDS
Chromosome	2862223	+	CIBE_2834	806.649	intragenic_sense	2861581	642	Peptidase M19 CDS
Chromosome	2862228	+	CIBE_2834	80.4268	intragenic_sense	2861581	647	Peptidase M19 CDS
Chromosome	2862621	+	CIBE_2835	162.048	intergenic_sense	2862754	133	fabG CDS
Chromosome	2865910	-	CIBE_2838	113.67	intragenic_antisense	2865886	24	protein of unknown function CDS
Chromosome	2866239	+	CIBE_2839	1263.24	intragenic_sense	2866130	109	protein of unknown function CDS
Chromosome	2866296	+	CIBE_2840	377.388	intergenic_sense	2866399	103	Peptidase M16 domain protein CDS
Chromosome	2868675	+	CIBE_2842	91.8353	intragenic_sense	2868455	220	Transglutaminase domain protein CDS
Chromosome	2869447	+	CIBE_2843	67.486	intragenic_antisense	2869532	85	conserved protein of unknown function CDS
Chromosome	2869800	+	CIBE_2844	101.592	intragenic_sense	2869749	51	2-hydroxyglutaryl-CoA dehydratase CDS
Chromosome	2876457	+	CIBE_2846	66.0871	intragenic_sense	2875423	1034	conserved protein of unknown function CDS
Chromosome	2876485	+	CIBE_2846	134.483	intragenic_sense	2875423	1062	conserved protein of unknown function CDS
Chromosome	2878487	+	CIBE_2849	216.93	intergenic_sense	2878535	48	Flavodoxin CDS
Chromosome	2880191	+	CIBE_2852	67.0048	intergenic_sense	2880210	19	NUDIX hydrolase CDS
Chromosome	2880055	+	CIBE_2852	809.463	intergenic_sense	2880210	155	NUDIX hydrolase CDS
Chromosome	2880142	+	CIBE_2852	82.1204	intergenic_sense	2880210	68	NUDIX hydrolase CDS
Chromosome	2881139	+	CIBE_2853	73.1167	intergenic_sense	2881369	230	Cation transporter CDS
Chromosome	2881166	+	CIBE_2853	116.333	intergenic_sense	2881369	203	Cation transporter CDS
Chromosome	2881145	+	CIBE_2853	69.4793	intergenic_sense	2881369	224	Cation transporter CDS
Chromosome	2881082	+	CIBE_2853	150.672	intergenic_sense	2881369	287	Cation transporter CDS
Chromosome	2881059	+	CIBE_2853	73.9179	intergenic_sense	2881369	310	Cation transporter CDS
Chromosome	2881026	+	CIBE_2853	201.163	intergenic_sense	2881369	343	Cation transporter CDS
Chromosome	2888060	-	CIBE_2857	76.5175	intragenic_sense	2888228	168	conserved membrane protein of unknown function CDS
Chromosome	2889604	-	CIBE_2858	137.74	intragenic_sense	2889838	234	Ppx/GppA phosphatase CDS
Chromosome	2889584	-	CIBE_2858	125.927	intragenic_sense	2889838	254	Ppx/GppA phosphatase CDS
Chromosome	2889940	-	CIBE_2858	712.323	intergenic_sense	2889838	102	Ppx/GppA phosphatase CDS
Chromosome	2890273	+	CIBE_2859	87.2498	intragenic_sense	2890042	231	ppk CDS
Chromosome	2892054	+	CIBE_2859	166.315	intragenic_sense	2890042	2012	ppk CDS
Chromosome	2892271	+	CIBE_2860	78.5103	intergenic_sense	2892332	61	Cell wall-binding protein CDS
Chromosome	2893567	+	CIBE_2861	854.856	intergenic_sense	2893717	150	yugJ CDS
Chromosome	2895015	+	CIBE_2862	114.587	intergenic_sense	2895029	14	Peptidase S66 CDS
Chromosome	2895114	+	CIBE_2862	67.486	intragenic_sense	2895029	85	Peptidase S66 CDS
Chromosome	2895989	+	CIBE_2863	814.81	intergenic_sense	2896023	34	conserved protein of unknown function CDS
Chromosome	2897672	+	CIBE_2865	136.404	intragenic_sense	2897552	120	Diguanylate cyclase/phosphodiesterase CDS
Chromosome	2900282	+	CIBE_2865	195.439	intragenic_sense	2897552	2730	Diguanylate cyclase/phosphodiesterase CDS
Chromosome	2900122	+	CIBE_2865	68.2019	intragenic_sense	2897552	2570	Diguanylate cyclase/phosphodiesterase CDS
Chromosome	2898819	+	CIBE_2865	97.7197	intragenic_sense	2897552	1267	Diguanylate cyclase/phosphodiesterase CDS
Chromosome	2900263	+	CIBE_2865	6044.33	intragenic_sense	2897552	2711	Diguanylate cyclase/phosphodiesterase CDS
Chromosome	2900276	+	CIBE_2865	145.57	intragenic_sense	2897552	2724	Diguanylate cyclase/phosphodiesterase CDS
Chromosome	2900286	+	CIBE_2865	156.755	intragenic_sense	2897552	2734	Diguanylate cyclase/phosphodiesterase CDS
Chromosome	2899305	+	CIBE_2865	106.886	intragenic_sense	2897552	1753	Diguanylate cyclase/phosphodiesterase CDS
Chromosome	2901727	+	CIBE_2866	100.692	intragenic_sense	2900553	1174	conserved protein of unknown function CDS
Chromosome	2901732	+	CIBE_2866	96.1808	intragenic_sense	2900553	1179	conserved protein of unknown function CDS
Chromosome	2904954	+	CIBE_2869	69.4699	intergenic_sense	2905007	53	pepT CDS
Chromosome	2905361	+	CIBE_2869	80.2902	intragenic_sense	2905007	354	pepT CDS
Chromosome	2907207	+	CIBE_2871	330.714	intragenic_sense	2907166	41	Helicase domain protein CDS
Chromosome	2907081	+	CIBE_2871	176.889	intergenic_sense	2907166	85	Helicase domain protein CDS
Chromosome	2907298	+	CIBE_2871	85.4632	intragenic_sense	2907166	132	Helicase domain protein CDS
Chromosome	2907213	+	CIBE_2871	99.2927	intragenic_sense	2907166	47	Helicase domain protein CDS
Chromosome	2907067	+	CIBE_2871	454.437	intergenic_sense	2907166	99	Helicase domain protein CDS
Chromosome	2907086	+	CIBE_2871	80.5771	intergenic_sense	2907166	80	Helicase domain protein CDS
Chromosome	2907180	+	CIBE_2871	122.356	intragenic_sense	2907166	14	Helicase domain protein CDS
Chromosome	2907159	+	CIBE_2871	119.913	intergenic_sense	2907166	7	Helicase domain protein CDS
Chromosome	2909326	+	CIBE_2872	431.544	intergenic_sense	2909386	60	Ribose-phosphate pyrophosphokinase CDS
Chromosome	2910968	-	CIBE_2873	122.536	intergenic_sense	2910900	68	conserved protein of unknown function CDS
Chromosome	2914644	-	CIBE_2875	1302.63	intergenic_sense	2914432	212	PAS/PAC sensor signal transduction histidine kinase CDS
Chromosome	2914603	-	CIBE_2875	253.793	intergenic_sense	2914432	171	PAS/PAC sensor signal transduction histidine kinase CDS
Chromosome	2914995	+	CIBE_2876	171.143	intragenic_sense	2914887	108	Metal dependent phosphohydrolase CDS
Chromosome	2917449	-	CIBE_2878	328.359	intergenic_sense	2917319	130	Phospho-2-dehydro-3-deoxyheptonate aldolase CDS
Chromosome	2919591	-	CIBE_2880	180.292	intergenic_sense	2919391	200	conserved protein of unknown function CDS
Chromosome	2920282	+	CIBE_2881	93.4243	intragenic_sense	2919742	540	NUDIX hydrolase CDS
Chromosome	2919727	+	CIBE_2881	121.504	intergenic_sense	2919742	15	NUDIX hydrolase CDS
Chromosome	2919708	+	CIBE_2881	296.893	intergenic_sense	2919742	34	NUDIX hydrolase CDS
Chromosome	2923491	+	CIBE_2885	76.3879	intragenic_sense	2923343	148	conserved exported protein of unknown function CDS
Chromosome	2923600	+	CIBE_2885	119.264	intragenic_sense	2923343	257	conserved exported protein of unknown function CDS
Chromosome	2923810	+	CIBE_2885	113.015	intragenic_sense	2923343	467	conserved exported protein of unknown function CDS
Chromosome	2927887	-	CIBE_2888	127.066	intergenic_sense	2927856	31	conserved protein of unknown function CDS
Chromosome	2935144	-	CIBE_2897	236.812	intragenic_sense	2935161	17	conserved protein of unknown function CDS
Chromosome	2935841	+	CIBE_2898	110.717	intragenic_sense	2935497	344	Alanine racemase CDS
Chromosome	2935362	+	CIBE_2898	254.473	intergenic_sense	2935497	135	Alanine racemase CDS
Chromosome	2942385	+	CIBE_2901	75.4689	intragenic_sense	2939449	2936	Diguanylate cyclase/phosphodiesterase with PAS/PAC and GAF sensor(S) CDS
Chromosome	2942284	+	CIBE_2901	73.4934	intragenic_sense	2939449	2835	Diguanylate cyclase/phosphodiesterase with PAS/PAC and GAF sensor(S) CDS
Chromosome	2944211	+	CIBE_2904	293.686	intergenic_sense	2944299	88	Cobalamin biosynthesis protein CobW CDS
Chromosome	2945436	+	CIBE_2905	68.848	intergenic_antisense	2946063	463	conserved protein of unknown function CDS
Chromosome	2946287	+	CIBE_2906	68.2642	intergenic_sense	2946316	29	GTPase CDS
Chromosome	2949991	+	CIBE_2909	134.689	intragenic_antisense	2951246	1255	fbp CDS
Chromosome	2951292	-	CIBE_2909	505.252	intergenic_sense	2951246	46	fbp CDS
Chromosome	2951263	-	CIBE_2909	121.288	intergenic_sense	2951246	17	fbp CDS
Chromosome	2956063	+	CIBE_2914	372.04	intragenic_antisense	2956336	273	protein of unknown function CDS
Chromosome	2956575	+	CIBE_2915	82.4738	intergenic_sense	2956634	59	GdmH CDS
Chromosome	2959564	-	CIBE_2917	246.613	intergenic_sense	2959392	172	hssR CDS
Chromosome	2959412	-	CIBE_2917	186.922	intergenic_sense	2959392	20	hssR CDS
Chromosome	2959716	+	CIBE_2918	149.782	intergenic_sense	2959850	134	Transcriptional regulator, TetR family CDS
Chromosome	2965108	+	CIBE_2921	67.6471	intergenic_sense	2965158	50	conserved exported protein of unknown function CDS
Chromosome	2965077	+	CIBE_2921	91.835	intergenic_sense	2965158	81	conserved exported protein of unknown function CDS
Chromosome	2967818	-	CIBE_2923	95.5797	intergenic_sense	2967779	39	conserved protein of unknown function CDS
Chromosome	2968704	+	CIBE_2924	489.608	intergenic_sense	2968771	67	Glycoside hydrolase, family 25 CDS
Chromosome	2969355	+	CIBE_2924	126.544	intragenic_sense	2968771	584	Glycoside hydrolase, family 25 CDS
Chromosome	2972239	+	CIBE_2926	121.789	intragenic_sense	2971543	696	conserved exported protein of unknown function CDS
Chromosome	2971662	+	CIBE_2926	253.565	intragenic_sense	2971543	119	conserved exported protein of unknown function CDS
Chromosome	2975416	+	CIBE_2929	163.947	intragenic_sense	2975182	234	Ribonuclease H CDS
Chromosome	2976026	+	CIBE_2930	566.004	intergenic_sense	2976073	47	Zinc chelation protein SecC CDS
Chromosome	2978123	+	CIBE_2931	166.143	intergenic_sense	2978162	39	conserved protein of unknown function CDS
Chromosome	2978102	+	CIBE_2931	455.573	intergenic_sense	2978162	60	conserved protein of unknown function CDS
Chromosome	2978286	+	CIBE_2931	72.5439	intragenic_sense	2978162	124	conserved protein of unknown function CDS
Chromosome	2978154	+	CIBE_2931	283.98	intergenic_sense	2978162	8	conserved protein of unknown function CDS
Chromosome	2978311	+	CIBE_2931	68.7863	intragenic_sense	2978162	149	conserved protein of unknown function CDS
Chromosome	2979531	+	CIBE_2934	231.766	intergenic_sense	2979547	16	rbr3A CDS
Chromosome	2981264	+	CIBE_2935	119.712	intragenic_sense	2980910	354	Diguanylate cyclase/phosphodiesterase with PAS/PAC and GAF sensor(S) CDS
Chromosome	2983994	+	CIBE_2937	95.4294	intragenic_sense	2983328	666	4Fe-4S ferredoxin CDS
Chromosome	2983889	+	CIBE_2937	66.6034	intragenic_sense	2983328	561	4Fe-4S ferredoxin CDS
Chromosome	2983973	+	CIBE_2937	66.6034	intragenic_sense	2983328	645	4Fe-4S ferredoxin CDS
Chromosome	2983873	+	CIBE_2937	66.6034	intragenic_sense	2983328	545	4Fe-4S ferredoxin CDS
Chromosome	2983883	+	CIBE_2937	124.255	intragenic_sense	2983328	555	4Fe-4S ferredoxin CDS
Chromosome	2984026	+	CIBE_2937	66.6034	intragenic_sense	2983328	698	4Fe-4S ferredoxin CDS
Chromosome	2984079	+	CIBE_2937	95.4294	intragenic_sense	2983328	751	4Fe-4S ferredoxin CDS
Chromosome	2983855	+	CIBE_2937	66.6034	intragenic_sense	2983328	527	4Fe-4S ferredoxin CDS
Chromosome	2983769	+	CIBE_2937	124.255	intragenic_sense	2983328	441	4Fe-4S ferredoxin CDS
Chromosome	2988213	-	CIBE_2940	86.5828	intragenic_sense	2988337	124	Lactate racemization operon protein LarA CDS
Chromosome	2988374	-	CIBE_2940	1127.76	intergenic_sense	2988337	37	Lactate racemization operon protein LarA CDS
Chromosome	2990791	+	CIBE_2942	68.24	intragenic_sense	2989525	1266	Transcriptional regulator CDS
Chromosome	2989385	+	CIBE_2942	679.581	intergenic_sense	2989525	140	Transcriptional regulator CDS
Chromosome	2999206	+	CIBE_2949	120.035	intragenic_antisense	2999277	71	protein of unknown function CDS
Chromosome	3000536	+	CIBE_2950	72.7726	intragenic_sense	2999669	867	Histidine kinase CDS
Chromosome	2999377	+	CIBE_2950	81.256	intergenic_sense	2999669	292	Histidine kinase CDS
Chromosome	2999659	+	CIBE_2950	83.7089	intergenic_sense	2999669	10	Histidine kinase CDS
Chromosome	3003820	+	CIBE_2954	421.206	intergenic_sense	3003915	95	conserved protein of unknown function CDS
Chromosome	3003838	+	CIBE_2954	293.974	intergenic_sense	3003915	77	conserved protein of unknown function CDS
Chromosome	3005869	+	CIBE_2955	87.383	intragenic_sense	3005688	181	3D domain protein CDS
Chromosome	3005658	+	CIBE_2955	662.322	intergenic_sense	3005688	30	3D domain protein CDS
Chromosome	3005676	+	CIBE_2955	115.304	intergenic_sense	3005688	12	3D domain protein CDS
Chromosome	3006508	+	CIBE_2956	154.578	intergenic_sense	3006558	50	Polar amino acid ABC transporter, inner membranesubunit CDS
Chromosome	3006922	+	CIBE_2956	171.912	intragenic_sense	3006558	364	Polar amino acid ABC transporter, inner membranesubunit CDS
Chromosome	3008601	+	CIBE_2958	143.689	intragenic_sense	3007893	708	artR CDS
Chromosome	3009847	+	CIBE_2960	186.991	intergenic_sense	3009983	136	Metal dependent phosphohydrolase CDS
Chromosome	3013168	+	CIBE_2961	82.5028	intragenic_sense	3011069	2099	Multi-sensor hybrid histidine kinase CDS
Chromosome	3012944	+	CIBE_2961	87.3272	intragenic_sense	3011069	1875	Multi-sensor hybrid histidine kinase CDS
Chromosome	3013886	+	CIBE_2961	68.848	intragenic_sense	3011069	2817	Multi-sensor hybrid histidine kinase CDS
Chromosome	3013147	+	CIBE_2961	80.0906	intragenic_sense	3011069	2078	Multi-sensor hybrid histidine kinase CDS
Chromosome	3016313	-	CIBE_2964	370.691	intergenic_sense	3016171	142	Aldehyde dehydrogenase CDS
Chromosome	3022619	-	CIBE_2968	258.784	intergenic_sense	3022561	58	Response regulator SirA CDS
Chromosome	3024048	+	CIBE_2970	67.598	intergenic_sense	3024084	36	Haloacid dehalogenase CDS
Chromosome	3026181	+	CIBE_2972	1111.9	intergenic_sense	3026199	18	putative hydrolase (Metallo-beta-lactamase superfamily) CDS
Chromosome	3029626	+	CIBE_2974	254.046	intragenic_sense	3027700	1926	Diguanylate cyclase/phosphodiesterase CDS
Chromosome	3028013	+	CIBE_2974	95.9924	intragenic_sense	3027700	313	Diguanylate cyclase/phosphodiesterase CDS
Chromosome	3029017	+	CIBE_2974	272.152	intragenic_sense	3027700	1317	Diguanylate cyclase/phosphodiesterase CDS
Chromosome	3034671	+	CIBE_2979	80.7345	intergenic_sense	3035024	353	ykfA CDS
Chromosome	3036921	+	CIBE_2981	241.776	intergenic_sense	3036935	14	conserved protein of unknown function CDS
Chromosome	3037698	+	CIBE_2983	662.696	intragenic_sense	3037545	153	protein of unknown function CDS
Chromosome	3040343	+	CIBE_2986	70.2558	intergenic_sense	3040418	75	Metal-dependent hydrolase CDS
Chromosome	3042247	-	CIBE_2988	1050.58	intergenic_sense	3042201	46	conserved membrane protein of unknown function CDS
Chromosome	3043656	+	CIBE_2990	65.4049	intragenic_sense	3042997	659	queE CDS
Chromosome	3043734	+	CIBE_2991	69.6031	intragenic_sense	3043706	28	protein of unknown function CDS
Chromosome	3046981	+	CIBE_2996	450.135	intergenic_sense	3047022	41	cmk CDS
Chromosome	3048317	+	CIBE_2997	166.093	intragenic_sense	3047689	628	ispH CDS
Chromosome	3048464	+	CIBE_2997	130.7	intragenic_sense	3047689	775	ispH CDS
Chromosome	3051930	-	CIBE_2999	104.381	intergenic_sense	3051878	52	Permease CDS
Chromosome	3052152	+	CIBE_3000	315.377	intergenic_sense	3052184	32	Intermediate filament protein:ATP/GTP-binding site motif A CDS
[truncated: 2,091 more rows]

## Sheet: NCIMB_8052_25RPM
Locus	Genome_position	Strand	Normalized_RPM	Class	Gene	Old locus tag	Gene_Start	Distance	Annotation
Chromosome	3271	+	161.389	intergenic_sense	CBEI_RS00020	#REF!	3283	12	DNA replication and repair protein RecF CDS
Chromosome	5607	+	62.402	intragenic_sense	CBEI_RS00030	#REF!	4701	906	gyrB CDS
Chromosome	14655	+	76.5566	intragenic_sense	CBEI_RS00060	#REF!	14606	49	tRNA-Ala
Chromosome	14679	+	422.68	intragenic_sense	CBEI_RS00060	#REF!	14606	73	tRNA-Ala
Chromosome	15106	+	73.5661	intragenic_sense	CBEI_RS00065	#REF!	14767	339	HD domain-containing protein CDS
Chromosome	16498	+	377.731	intragenic_sense	CBEI_RS00075	#REF!	15821	677	FAD/NAD(P)-binding oxidoreductase CDS
Chromosome	18308	+	102.967	intergenic_sense	CBEI_RS00105	#REF!	18350	42	N-acetyltransferase CDS
Chromosome	20200	+	74.7339	intragenic_sense	CBEI_RS00110	#REF!	18862	1338	addB CDS
Chromosome	24875	+	63.0551	intragenic_sense	CBEI_RS00115	#REF!	22434	2441	addA CDS
Chromosome	24642	+	126.11	intragenic_sense	CBEI_RS00115	#REF!	22434	2208	addA CDS
Chromosome	23802	+	75.0316	intragenic_sense	CBEI_RS00115	#REF!	22434	1368	addA CDS
Chromosome	28108	+	239.406	intragenic_sense	CBEI_RS00125	#REF!	27639	469	DUF1189 domain-containing protein CDS
Chromosome	28093	+	714.135	intragenic_sense	CBEI_RS00125	#REF!	27639	454	DUF1189 domain-containing protein CDS
Chromosome	28792	+	92.9289	intragenic_sense	CBEI_RS00130	#REF!	28334	458	sensor histidine kinase CDS
Chromosome	28285	+	203.828	intergenic_sense	CBEI_RS00130	#REF!	28334	49	sensor histidine kinase CDS
Chromosome	28591	+	77.1355	intragenic_sense	CBEI_RS00130	#REF!	28334	257	sensor histidine kinase CDS
Chromosome	30800	+	64.951	intergenic_sense	CBEI_RS00145	#REF!	30808	8	TetR/AcrR family transcriptional regulator CDS
Chromosome	30763	+	196.36	intergenic_sense	CBEI_RS00145	#REF!	30808	45	TetR/AcrR family transcriptional regulator CDS
Chromosome	35140	+	76.1882	intragenic_sense	CBEI_RS00165	#REF!	35133	7	hemolysin CDS
Chromosome	35080	+	247.231	intergenic_sense	CBEI_RS00165	#REF!	35133	53	hemolysin CDS
Chromosome	36645	+	58.215	intragenic_sense	CBEI_RS00170	#REF!	36010	635	proB CDS
Chromosome	35998	+	138.678	intergenic_sense	CBEI_RS00170	#REF!	36010	12	proB CDS
Chromosome	38350	+	115.272	intergenic_sense	CBEI_RS00180	#REF!	38358	8	mgsA CDS
Chromosome	38318	+	229.101	intergenic_sense	CBEI_RS00180	#REF!	38358	40	mgsA CDS
Chromosome	38896	+	84.381	intergenic_sense	CBEI_RS00185	#REF!	38976	80	NAD(P)-dependent oxidoreductase CDS
Chromosome	40203	+	131.386	intergenic_sense	CBEI_RS00190	#REF!	40396	193	carbamoyl-phosphate synthase small subunit CDS
Chromosome	40624	+	79.8682	intragenic_sense	CBEI_RS00190	#REF!	40396	228	carbamoyl-phosphate synthase small subunit CDS
Chromosome	43935	+	199.387	intragenic_sense	CBEI_RS00195	#REF!	41460	2475	carbamoyl-phosphate synthase large chain CDS
Chromosome	44003	+	64.8403	intragenic_sense	CBEI_RS00195	#REF!	41460	2543	carbamoyl-phosphate synthase large chain CDS
Chromosome	42592	+	64.0709	intragenic_sense	CBEI_RS00195	#REF!	41460	1132	carbamoyl-phosphate synthase large chain CDS
Chromosome	44848	+	81.7938	intergenic_sense	CBEI_RS00200	#REF!	44864	16	hypothetical protein CDS
Chromosome	44831	+	97.9675	intergenic_sense	CBEI_RS00200	#REF!	44864	33	hypothetical protein CDS
Chromosome	46623	+	116.625	intergenic_sense	CBEI_RS00210	#REF!	46805	182	glutamate racemase CDS
Chromosome	48648	+	84.3906	intragenic_sense	CBEI_RS00225	#REF!	48640	8	XRE family transcriptional regulator CDS
Chromosome	53715	-	65.8564	intragenic_sense	CBEI_RS00235	#REF!	53747	32	radical SAM domain-containing protein CDS
Chromosome	54967	+	76.9243	intergenic_sense	CBEI_RS00245	#REF!	55000	33	TIGR01212 family radical SAM protein CDS
Chromosome	54985	+	294.426	intergenic_sense	CBEI_RS00245	#REF!	55000	15	TIGR01212 family radical SAM protein CDS
Chromosome	57221	+	176.121	intergenic_sense	CBEI_RS00260	#REF!	57280	59	DNA-binding response regulator CDS
Chromosome	57382	+	708.766	intragenic_sense	CBEI_RS00260	#REF!	57280	102	DNA-binding response regulator CDS
Chromosome	57444	+	123.354	intragenic_sense	CBEI_RS00260	#REF!	57280	164	DNA-binding response regulator CDS
Chromosome	57402	+	125.495	intragenic_sense	CBEI_RS00260	#REF!	57280	122	DNA-binding response regulator CDS
Chromosome	57606	+	99.1117	intragenic_sense	CBEI_RS00260	#REF!	57280	326	DNA-binding response regulator CDS
Chromosome	57455	+	74.8689	intragenic_sense	CBEI_RS00260	#REF!	57280	175	DNA-binding response regulator CDS
Chromosome	59056	+	181.961	intragenic_sense	CBEI_RS00265	#REF!	57967	1089	sensor histidine kinase CDS
Chromosome	59082	+	134.547	intragenic_sense	CBEI_RS00265	#REF!	57967	1115	sensor histidine kinase CDS
Chromosome	59059	+	755.397	intragenic_sense	CBEI_RS00265	#REF!	57967	1092	sensor histidine kinase CDS
Chromosome	60682	+	137.726	intragenic_sense	CBEI_RS00275	#REF!	60559	123	hypothetical protein CDS
Chromosome	64083	+	181.91	intergenic_sense	CBEI_RS00285	#REF!	64112	29	LacI family transcriptional regulator CDS
Chromosome	64482	+	67.7865	intragenic_sense	CBEI_RS00285	#REF!	64112	370	LacI family transcriptional regulator CDS
Chromosome	65273	+	78.0234	intergenic_sense	CBEI_RS00290	#REF!	65349	76	MarR family transcriptional regulator CDS
Chromosome	66795	+	141.4	intragenic_sense	CBEI_RS00295	#REF!	65785	1010	MATE family efflux transporter CDS
Chromosome	68741	+	1134.1	intergenic_sense	CBEI_RS00315	#REF!	68779	38	Xaa-Pro aminopeptidase CDS
Chromosome	69069	+	60.8751	intragenic_sense	CBEI_RS00315	#REF!	68779	290	Xaa-Pro aminopeptidase CDS
Chromosome	68905	+	74.1471	intragenic_sense	CBEI_RS00315	#REF!	68779	126	Xaa-Pro aminopeptidase CDS
Chromosome	71964	+	147.362	intergenic_sense	CBEI_RS00325	#REF!	72579	615	methionine--tRNA ligase CDS
Chromosome	75929	+	76.3719	intergenic_sense	CBEI_RS00335	#REF!	75956	27	hypothetical protein CDS
Chromosome	75950	+	68.2357	intergenic_sense	CBEI_RS00335	#REF!	75956	6	hypothetical protein CDS
Chromosome	75816	+	89.8129	intergenic_sense	CBEI_RS00335	#REF!	75956	140	hypothetical protein CDS
Chromosome	75676	+	351.501	intergenic_sense	CBEI_RS00335	#REF!	75956	280	hypothetical protein CDS
Chromosome	77086	+	336.443	intergenic_sense	CBEI_RS00340	#REF!	77171	85	rnmV CDS
Chromosome	77169	+	293.137	intergenic_sense	CBEI_RS00340	#REF!	77171	2	rnmV CDS
Chromosome	80965	+	299.476	intragenic_sense	CBEI_RS00355	#REF!	80915	50	hypothetical protein CDS
Chromosome	83227	+	105.512	intragenic_sense	CBEI_RS00365	#REF!	82467	760	hypothetical protein CDS
Chromosome	83155	+	171.152	intragenic_sense	CBEI_RS00365	#REF!	82467	688	hypothetical protein CDS
Chromosome	83194	+	69.8927	intragenic_sense	CBEI_RS00365	#REF!	82467	727	hypothetical protein CDS
Chromosome	86829	-	136.481	intergenic_sense	CBEI_RS00385	#REF!	86799	30	DegV family protein CDS
Chromosome	86809	-	61.9423	intergenic_sense	CBEI_RS00385	#REF!	86799	10	DegV family protein CDS
Chromosome	87237	+	65.5736	intergenic_sense	CBEI_RS00390	#REF!	87260	23	nrdD CDS
Chromosome	87244	+	70.6677	intergenic_sense	CBEI_RS00390	#REF!	87260	16	nrdD CDS
Chromosome	87276	+	81.186	intragenic_sense	CBEI_RS00390	#REF!	87260	16	nrdD CDS
Chromosome	87219	+	741.646	intergenic_sense	CBEI_RS00390	#REF!	87260	41	nrdD CDS
Chromosome	89966	+	89.9545	intergenic_sense	CBEI_RS00395	#REF!	89973	7	nifV CDS
Chromosome	90816	+	95.7841	intragenic_sense	CBEI_RS00395	#REF!	89973	843	nifV CDS
Chromosome	93286	+	57.6323	intragenic_sense	CBEI_RS00405	#REF!	93285	1	nrdG CDS
Chromosome	93235	+	67.1155	intergenic_sense	CBEI_RS00405	#REF!	93285	50	nrdG CDS
Chromosome	93255	+	73.3901	intergenic_sense	CBEI_RS00405	#REF!	93285	30	nrdG CDS
Chromosome	93309	+	102.715	intragenic_sense	CBEI_RS00405	#REF!	93285	24	nrdG CDS
Chromosome	93503	-	122.558	intragenic_antisense	CBEI_RS00405	#REF!	93285	218	nrdG CDS
Chromosome	94908	+	179.016	intergenic_antisense	CBEI_RS00420	#REF!	95916	43	glycosyltransferase CDS
Chromosome	97447	+	138.454	intergenic_sense	CBEI_RS00430	#REF!	97459	12	3-phosphoserine/phosphohydroxythreonine transaminase CDS
Chromosome	97424	+	1360.6	intergenic_sense	CBEI_RS00430	#REF!	97459	35	3-phosphoserine/phosphohydroxythreonine transaminase CDS
Chromosome	103196	+	56.6327	intragenic_sense	CBEI_RS00450	#REF!	103174	22	pur operon repressor CDS
Chromosome	104303	+	400.476	intergenic_sense	CBEI_RS00455	#REF!	104320	17	septation protein SpoVG CDS
Chromosome	104923	+	72.0252	intragenic_sense	CBEI_RS00460	#REF!	104791	132	glmU CDS
Chromosome	105168	+	123.851	intragenic_sense	CBEI_RS00460	#REF!	104791	377	glmU CDS
Chromosome	104716	+	136.747	intergenic_sense	CBEI_RS00460	#REF!	104791	75	glmU CDS
Chromosome	113735	+	860.57	intergenic_sense	CBEI_RS00490	#REF!	113999	264	peptidylprolyl isomerase CDS
Chromosome	113835	+	122.497	intergenic_sense	CBEI_RS00490	#REF!	113999	164	peptidylprolyl isomerase CDS
Chromosome	113817	+	57.2733	intergenic_sense	CBEI_RS00490	#REF!	113999	182	peptidylprolyl isomerase CDS
Chromosome	117437	+	442.078	intragenic_sense	CBEI_RS00500	#REF!	115932	1505	polysaccharide biosynthesis protein CDS
Chromosome	117414	+	516.039	intragenic_sense	CBEI_RS00500	#REF!	115932	1482	polysaccharide biosynthesis protein CDS
Chromosome	117367	+	114.139	intragenic_sense	CBEI_RS00500	#REF!	115932	1435	polysaccharide biosynthesis protein CDS
Chromosome	117355	+	168.795	intragenic_sense	CBEI_RS00500	#REF!	115932	1423	polysaccharide biosynthesis protein CDS
Chromosome	117460	+	168.795	intragenic_sense	CBEI_RS00500	#REF!	115932	1528	polysaccharide biosynthesis protein CDS
Chromosome	117334	+	114.139	intragenic_sense	CBEI_RS00500	#REF!	115932	1402	polysaccharide biosynthesis protein CDS
Chromosome	118507	+	113.365	intragenic_sense	CBEI_RS00505	#REF!	117485	1022	nucleoside triphosphate pyrophosphohydrolase CDS
Chromosome	118717	+	58.2347	intragenic_sense	CBEI_RS00505	#REF!	117485	1232	nucleoside triphosphate pyrophosphohydrolase CDS
Chromosome	119091	+	88.3941	intergenic_sense	CBEI_RS00510	#REF!	119157	66	DNA-binding protein HU CDS
Chromosome	120959	+	167.584	intragenic_sense	CBEI_RS00530	#REF!	120740	219	septum site-determining protein MinC CDS
Chromosome	120913	+	72.2691	intragenic_sense	CBEI_RS00530	#REF!	120740	173	septum site-determining protein MinC CDS
Chromosome	121836	+	77.7269	intergenic_sense	CBEI_RS00540	#REF!	121863	27	tRNA-Leu
Chromosome	124432	+	67.8345	intragenic_sense	CBEI_RS00590	#REF!	123521	911	spoIIE CDS
Chromosome	124696	+	135.669	intragenic_sense	CBEI_RS00590	#REF!	123521	1175	spoIIE CDS
Chromosome	125252	+	85.1443	intragenic_sense	CBEI_RS00590	#REF!	123521	1731	spoIIE CDS
Chromosome	126932	+	157.334	intragenic_sense	CBEI_RS00595	#REF!	126199	733	tilS CDS
Chromosome	126152	+	71.1331	intergenic_sense	CBEI_RS00595	#REF!	126199	47	tilS CDS
Chromosome	126966	+	252.4	intragenic_sense	CBEI_RS00595	#REF!	126199	767	tilS CDS
Chromosome	126081	+	94.4007	intergenic_sense	CBEI_RS00595	#REF!	126199	118	tilS CDS
Chromosome	129510	+	76.5508	intragenic_sense	CBEI_RS00605	#REF!	128222	1288	cell division protein FtsH CDS
Chromosome	130306	+	76.288	intragenic_sense	CBEI_RS00610	#REF!	130234	72	formate--tetrahydrofolate ligase CDS
Chromosome	130191	+	109.575	intergenic_sense	CBEI_RS00610	#REF!	130234	43	formate--tetrahydrofolate ligase CDS
Chromosome	131109	+	80.7416	intragenic_sense	CBEI_RS00610	#REF!	130234	875	formate--tetrahydrofolate ligase CDS
Chromosome	132017	+	93.3018	intergenic_sense	CBEI_RS00615	#REF!	132096	79	type III pantothenate kinase CDS
Chromosome	134709	+	127.939	intragenic_sense	CBEI_RS00625	#REF!	134393	316	transcription elongation factor GreA CDS
Chromosome	134915	+	76.0344	intragenic_sense	CBEI_RS00630	#REF!	134890	25	lysS CDS
Chromosome	136695	+	199.132	intergenic_sense	CBEI_RS00640	#REF!	136705	10	tRNA-Asn
Chromosome	137007	+	850.01	intergenic_sense	CBEI_RS00645	#REF!	137017	10	tRNA-Asn
Chromosome	137796	+	128.702	intergenic_sense	CBEI_RS00655	#REF!	137905	109	glycine--tRNA ligase CDS
Chromosome	139681	+	92.2064	intragenic_sense	CBEI_RS00660	#REF!	139445	236	UDP-N-acetylmuramoyl-L-alanine--D-glutamate ligase CDS
Chromosome	139380	+	292.545	intergenic_sense	CBEI_RS00660	#REF!	139445	65	UDP-N-acetylmuramoyl-L-alanine--D-glutamate ligase CDS
Chromosome	142002	-	137.613	intergenic_sense	CBEI_RS00665	#REF!	141906	96	DUF5050 domain-containing protein CDS
Chromosome	144070	+	1195.78	intergenic_sense	CBEI_RS00675	#REF!	144098	28	tRNA-Ala
Chromosome	143962	+	64.0259	intergenic_sense	CBEI_RS00675	#REF!	144098	136	tRNA-Ala
Chromosome	147972	+	136.526	intergenic_sense	CBEI_RS00705	#REF!	148303	331	sugar porter family MFS transporter CDS
Chromosome	150712	-	1429.65	intergenic_sense	CBEI_RS00710	#REF!	150687	25	magnesium transporter CDS
Chromosome	152598	+	725.476	intragenic_sense	CBEI_RS00720	#REF!	152532	66	hypothetical protein CDS
Chromosome	152801	+	109.862	intragenic_sense	CBEI_RS00725	#REF!	152764	37	thymidylate kinase CDS
Chromosome	153442	+	63.4035	intergenic_sense	CBEI_RS00730	#REF!	153479	37	hypothetical protein CDS
Chromosome	154754	+	254.238	intragenic_sense	CBEI_RS00735	#REF!	153831	923	DNA polymerase III subunit delta' CDS
Chromosome	158851	+	69.6267	intragenic_sense	CBEI_RS00770	#REF!	158098	753	protein arginine kinase CDS
Chromosome	163449	+	270.656	intergenic_sense	CBEI_RS00790	#REF!	163466	17	DNA repair protein RadA CDS
Chromosome	163561	+	73.453	intragenic_sense	CBEI_RS00790	#REF!	163466	95	DNA repair protein RadA CDS
Chromosome	163457	+	65.3851	intergenic_sense	CBEI_RS00790	#REF!	163466	9	DNA repair protein RadA CDS
Chromosome	164968	+	178.176	intergenic_sense	CBEI_RS00795	#REF!	165081	113	dna integrity scanning protein disa CDS
Chromosome	167012	+	71.3937	intragenic_sense	CBEI_RS00800	#REF!	166388	624	PIN/TRAM domain-containing protein CDS
Chromosome	166317	+	104.163	intergenic_sense	CBEI_RS00800	#REF!	166388	71	PIN/TRAM domain-containing protein CDS
Chromosome	170263	+	66.5593	intragenic_sense	CBEI_RS00810	#REF!	168583	1680	proline--tRNA ligase CDS
Chromosome	173083	+	427.24	intragenic_sense	CBEI_RS00825	#REF!	172207	876	23S rRNA (guanosine(2251)-2'-O)-methyltransferase RlmB CDS
Chromosome	173594	+	139.27	intragenic_sense	CBEI_RS00830	#REF!	173123	471	hypothetical protein CDS
Chromosome	173696	+	160.539	intragenic_sense	CBEI_RS00835	#REF!	173695	1	RNA polymerase sporulation sigma factor SigH CDS
Chromosome	174389	+	299.816	intergenic_sense	CBEI_RS00840	#REF!	174419	30	tRNA-Thr
Chromosome	175844	+	58.7305	intergenic_sense	CBEI_RS00850	#REF!	175931	87	rpmG CDS
Chromosome	175874	+	73.295	intergenic_sense	CBEI_RS00850	#REF!	175931	57	rpmG CDS
Chromosome	178205	+	507.68	intergenic_sense	CBEI_RS00875	#REF!	178369	164	50S ribosomal protein L10 CDS
Chromosome	179459	+	153.612	intergenic_sense	CBEI_RS00885	#REF!	179620	161	rpoB CDS
Chromosome	185573	+	77.8393	intragenic_sense	CBEI_RS00890	#REF!	183352	2221	rpoC CDS
Chromosome	186386	+	57.805	intragenic_sense	CBEI_RS00890	#REF!	183352	3034	rpoC CDS
Chromosome	186937	+	60.5332	intergenic_sense	CBEI_RS00895	#REF!	187145	208	30S ribosomal protein S12 CDS
Chromosome	187096	+	140.337	intergenic_sense	CBEI_RS00895	#REF!	187145	49	30S ribosomal protein S12 CDS
Chromosome	190458	+	67.6011	intergenic_sense	CBEI_RS00910	#REF!	190480	22	tuf CDS
Chromosome	190436	+	102.331	intergenic_sense	CBEI_RS00910	#REF!	190480	44	tuf CDS
Chromosome	191935	+	364.269	intergenic_sense	CBEI_RS00915	#REF!	192128	193	30S ribosomal protein S10 CDS
Chromosome	208097	+	104.85	intergenic_sense	CBEI_RS01075	#REF!	208168	71	energy-coupling factor transporter ATPase CDS
Chromosome	210616	+	94.7878	intragenic_sense	CBEI_RS01085	#REF!	209882	734	energy-coupling factor transporter transmembraneprotein EcfT CDS
Chromosome	211489	+	174.624	intergenic_sense	CBEI_RS01095	#REF!	211600	111	50S ribosomal protein L13 CDS
Chromosome	211839	-	120.28	intragenic_antisense	CBEI_RS01095	#REF!	211600	239	50S ribosomal protein L13 CDS
Chromosome	214513	+	160.643	intragenic_sense	CBEI_RS01110	#REF!	214215	298	fumarate hydratase CDS
Chromosome	214163	+	225.774	intergenic_sense	CBEI_RS01110	#REF!	214215	52	fumarate hydratase CDS
Chromosome	214347	+	62.9463	intragenic_sense	CBEI_RS01110	#REF!	214215	132	fumarate hydratase CDS
Chromosome	214235	+	80.5331	intragenic_sense	CBEI_RS01110	#REF!	214215	20	fumarate hydratase CDS
Chromosome	216262	+	88.1299	intragenic_sense	CBEI_RS01120	#REF!	215860	402	tetratricopeptide repeat protein CDS
Chromosome	217909	+	66.7261	intragenic_sense	CBEI_RS01130	#REF!	217351	558	sensor histidine kinase CDS
Chromosome	220366	+	68.5977	intragenic_sense	CBEI_RS01135	#REF!	218903	1463	ribonucleoside-diphosphate reductase subunit alpha CDS
Chromosome	219959	+	76.6955	intragenic_sense	CBEI_RS01135	#REF!	218903	1056	ribonucleoside-diphosphate reductase subunit alpha CDS
Chromosome	221420	+	176.836	intragenic_sense	CBEI_RS01140	#REF!	221388	32	ribonucleotide-diphosphate reductase subunit beta CDS
Chromosome	222557	+	1080.81	intergenic_sense	CBEI_RS01145	#REF!	222653	96	ptsP CDS
Chromosome	224649	+	97.8442	intragenic_sense	CBEI_RS01150	#REF!	224417	232	hypothetical protein CDS
Chromosome	224443	+	109.872	intragenic_sense	CBEI_RS01150	#REF!	224417	26	hypothetical protein CDS
Chromosome	224476	+	131.488	intragenic_sense	CBEI_RS01150	#REF!	224417	59	hypothetical protein CDS
Chromosome	224370	+	123.851	intergenic_sense	CBEI_RS01150	#REF!	224417	47	hypothetical protein CDS
Chromosome	224597	+	80.2906	intragenic_sense	CBEI_RS01150	#REF!	224417	180	hypothetical protein CDS
Chromosome	227934	+	92.4194	intergenic_sense	CBEI_RS01165	#REF!	227940	6	TIGR00159 family protein CDS
Chromosome	228134	+	80.3604	intragenic_sense	CBEI_RS01165	#REF!	227940	194	TIGR00159 family protein CDS
Chromosome	227913	+	562.628	intergenic_sense	CBEI_RS01165	#REF!	227940	27	TIGR00159 family protein CDS
Chromosome	230068	+	593.56	intergenic_sense	CBEI_RS01175	#REF!	230153	85	hypothetical protein CDS
Chromosome	230044	+	282.156	intergenic_sense	CBEI_RS01175	#REF!	230153	109	hypothetical protein CDS
Chromosome	231005	+	59.031	intragenic_sense	CBEI_RS01175	#REF!	230153	852	hypothetical protein CDS
Chromosome	230098	+	60.9828	intergenic_sense	CBEI_RS01175	#REF!	230153	55	hypothetical protein CDS
Chromosome	230072	+	83.4768	intergenic_sense	CBEI_RS01175	#REF!	230153	81	hypothetical protein CDS
Chromosome	230064	+	81.1347	intergenic_sense	CBEI_RS01175	#REF!	230153	89	hypothetical protein CDS
Chromosome	230614	+	80.354	intragenic_sense	CBEI_RS01175	#REF!	230153	461	hypothetical protein CDS
Chromosome	231968	+	109.937	intergenic_sense	CBEI_RS01180	#REF!	232003	35	ptb CDS
Chromosome	232840	+	86.0116	intragenic_sense	CBEI_RS01180	#REF!	232003	837	ptb CDS
Chromosome	234452	+	157.204	intragenic_sense	CBEI_RS01190	#REF!	234292	160	HD domain-containing protein CDS
Chromosome	234473	+	59.7966	intragenic_sense	CBEI_RS01190	#REF!	234292	181	HD domain-containing protein CDS
Chromosome	235612	+	153.99	intragenic_sense	CBEI_RS01200	#REF!	235604	8	2-amino-4-hydroxy-6- hydroxymethyldihydropteridine pyrophosphokinase CDS
Chromosome	237461	+	631.221	intergenic_sense	CBEI_RS01210	#REF!	237489	28	TrpR-like protein YerC/YecD CDS
Chromosome	237523	+	110.194	intragenic_sense	CBEI_RS01210	#REF!	237489	34	TrpR-like protein YerC/YecD CDS
Chromosome	237624	+	64.4228	intragenic_sense	CBEI_RS01210	#REF!	237489	135	TrpR-like protein YerC/YecD CDS
Chromosome	237911	+	504.084	intergenic_sense	CBEI_RS01215	#REF!	238013	102	phosphoglucosamine mutase CDS
Chromosome	240247	+	126.161	intergenic_sense	CBEI_RS01225	#REF!	240552	305	acetolactate synthase small subunit CDS
Chromosome	242258	+	119.022	intragenic_sense	CBEI_RS01230	#REF!	241127	1131	citramalate synthase CDS
Chromosome	241112	+	80.4826	intergenic_sense	CBEI_RS01230	#REF!	241127	15	citramalate synthase CDS
Chromosome	243388	+	85.9951	intragenic_sense	CBEI_RS01235	#REF!	242736	652	leuC CDS
Chromosome	247416	+	76.3935	intragenic_sense	CBEI_RS01250	#REF!	245786	1630	ilvB CDS
Chromosome	247547	+	88.0792	intragenic_sense	CBEI_RS01255	#REF!	247472	75	ketol-acid reductoisomerase CDS
Chromosome	260262	+	85.843	intragenic_sense	CBEI_RS01310	#REF!	260139	123	GIY-YIG nuclease family protein CDS
Chromosome	260104	+	446.002	intergenic_sense	CBEI_RS01310	#REF!	260139	35	GIY-YIG nuclease family protein CDS
Chromosome	266305	+	76.4577	intragenic_sense	CBEI_RS01335	#REF!	265991	314	LacI family transcriptional regulator CDS
Chromosome	266018	+	193.416	intragenic_sense	CBEI_RS01335	#REF!	265991	27	LacI family transcriptional regulator CDS
Chromosome	265838	+	127.419	intergenic_sense	CBEI_RS01335	#REF!	265991	153	LacI family transcriptional regulator CDS
Chromosome	265866	+	59.0828	intergenic_sense	CBEI_RS01335	#REF!	265991	125	LacI family transcriptional regulator CDS
Chromosome	268753	+	91.9164	intergenic_sense	CBEI_RS01345	#REF!	268865	112	HlyD family secretion protein CDS
Chromosome	268894	+	71.5397	intragenic_sense	CBEI_RS01345	#REF!	268865	29	HlyD family secretion protein CDS
Chromosome	268815	+	76.1909	intergenic_sense	CBEI_RS01345	#REF!	268865	50	HlyD family secretion protein CDS
Chromosome	268707	+	149.549	intergenic_sense	CBEI_RS01345	#REF!	268865	158	HlyD family secretion protein CDS
Chromosome	275931	-	98.621	intergenic_sense	CBEI_RS01370	#REF!	275912	19	MarR family transcriptional regulator CDS
Chromosome	276212	+	537.563	intergenic_sense	CBEI_RS01375	#REF!	276262	50	PTS mannitol transporter subunit IICBA CDS
Chromosome	277877	+	720.275	intergenic_sense	CBEI_RS01380	#REF!	278207	330	transcription antiterminator BglG CDS
Chromosome	280255	+	116.988	intragenic_sense	CBEI_RS01380	#REF!	278207	2048	transcription antiterminator BglG CDS
Chromosome	278977	+	97.4407	intragenic_sense	CBEI_RS01380	#REF!	278207	770	transcription antiterminator BglG CDS
Chromosome	280216	+	474.868	intragenic_sense	CBEI_RS01380	#REF!	278207	2009	transcription antiterminator BglG CDS
Chromosome	280252	+	80.7491	intragenic_sense	CBEI_RS01380	#REF!	278207	2045	transcription antiterminator BglG CDS
Chromosome	279993	+	68.7186	intragenic_sense	CBEI_RS01380	#REF!	278207	1786	transcription antiterminator BglG CDS
Chromosome	280187	+	126.761	intragenic_sense	CBEI_RS01380	#REF!	278207	1980	transcription antiterminator BglG CDS
Chromosome	280209	+	246.457	intragenic_sense	CBEI_RS01380	#REF!	278207	2002	transcription antiterminator BglG CDS
Chromosome	281298	+	58.1171	intragenic_sense	CBEI_RS01390	#REF!	280700	598	mannitol-1-phosphate 5-dehydrogenase CDS
Chromosome	282015	+	284.173	intergenic_sense	CBEI_RS01395	#REF!	282511	496	glmS CDS
Chromosome	282082	+	660.743	intergenic_sense	CBEI_RS01395	#REF!	282511	429	glmS CDS
Chromosome	285360	+	240.972	intergenic_sense	CBEI_RS01400	#REF!	285666	306	cysE CDS
Chromosome	285607	+	79.4778	intergenic_sense	CBEI_RS01400	#REF!	285666	59	cysE CDS
Chromosome	291591	+	94.9683	intragenic_sense	CBEI_RS01415	#REF!	288600	2991	non-ribosomal peptide synthetase CDS
Chromosome	292780	+	68.7685	intragenic_sense	CBEI_RS01415	#REF!	288600	4180	non-ribosomal peptide synthetase CDS
Chromosome	296094	+	93.0021	intragenic_sense	CBEI_RS01415	#REF!	288600	7494	non-ribosomal peptide synthetase CDS
Chromosome	296044	+	93.0021	intragenic_sense	CBEI_RS01415	#REF!	288600	7444	non-ribosomal peptide synthetase CDS
Chromosome	295710	+	68.7685	intragenic_sense	CBEI_RS01415	#REF!	288600	7110	non-ribosomal peptide synthetase CDS
Chromosome	299361	+	202.373	intragenic_sense	CBEI_RS01415	#REF!	288600	10761	non-ribosomal peptide synthetase CDS
Chromosome	292595	+	368.076	intragenic_sense	CBEI_RS01415	#REF!	288600	3995	non-ribosomal peptide synthetase CDS
Chromosome	295942	+	68.7685	intragenic_sense	CBEI_RS01415	#REF!	288600	7342	non-ribosomal peptide synthetase CDS
Chromosome	308165	+	80.7283	intragenic_sense	CBEI_RS01430	#REF!	307058	1107	hypothetical protein CDS
Chromosome	307135	+	83.0364	intragenic_sense	CBEI_RS01430	#REF!	307058	77	hypothetical protein CDS
Chromosome	308008	+	83.0364	intragenic_sense	CBEI_RS01430	#REF!	307058	950	hypothetical protein CDS
Chromosome	309741	+	67.5016	intergenic_sense	CBEI_RS01440	#REF!	309974	233	BAAT/Acyl-CoA thioester hydrolase-like protein CDS
Chromosome	309732	+	99.8253	intergenic_sense	CBEI_RS01440	#REF!	309974	242	BAAT/Acyl-CoA thioester hydrolase-like protein CDS
Chromosome	311490	+	122.102	intragenic_sense	CBEI_RS01445	#REF!	310972	518	4'-phosphopantetheinyl transferase CDS
Chromosome	312856	+	63.0777	intragenic_sense	CBEI_RS01450	#REF!	311848	1008	fabD CDS
Chromosome	314707	-	257.548	intergenic_sense	CBEI_RS01455	#REF!	314692	15	TetR/AcrR family transcriptional regulator CDS
Chromosome	322353	+	1109.98	intergenic_sense	CBEI_RS01485	#REF!	322538	185	DNA-binding response regulator CDS
Chromosome	322693	+	72.4036	intragenic_sense	CBEI_RS01485	#REF!	322538	155	DNA-binding response regulator CDS
Chromosome	323804	+	78.6062	intragenic_sense	CBEI_RS01490	#REF!	323292	512	GHKL domain-containing protein CDS
Chromosome	323826	+	102.433	intragenic_sense	CBEI_RS01490	#REF!	323292	534	GHKL domain-containing protein CDS
Chromosome	327621	+	311.424	intergenic_sense	CBEI_RS01505	#REF!	327671	50	dipeptidyl aminopeptidase CDS
Chromosome	333477	-	354.04	intergenic_sense	CBEI_RS01535	#REF!	333436	41	cyclase CDS
Chromosome	333698	+	104.966	intragenic_sense	CBEI_RS01540	#REF!	333604	94	transcriptional regulator CDS
Chromosome	333566	+	446.883	intergenic_sense	CBEI_RS01540	#REF!	333604	38	transcriptional regulator CDS
Chromosome	333624	+	67.2916	intragenic_sense	CBEI_RS01540	#REF!	333604	20	transcriptional regulator CDS
Chromosome	333856	+	69.2529	intragenic_sense	CBEI_RS01540	#REF!	333604	252	transcriptional regulator CDS
Chromosome	333841	+	67.2916	intragenic_sense	CBEI_RS01540	#REF!	333604	237	transcriptional regulator CDS
Chromosome	333938	+	91.4655	intragenic_sense	CBEI_RS01540	#REF!	333604	334	transcriptional regulator CDS
Chromosome	333692	+	168.123	intragenic_sense	CBEI_RS01540	#REF!	333604	88	transcriptional regulator CDS
Chromosome	335098	+	68.3779	intergenic_sense	CBEI_RS01550	#REF!	335111	13	hypothetical protein CDS
Chromosome	335091	+	109.248	intergenic_sense	CBEI_RS01550	#REF!	335111	20	hypothetical protein CDS
Chromosome	335103	+	150.704	intergenic_sense	CBEI_RS01550	#REF!	335111	8	hypothetical protein CDS
Chromosome	335664	+	60.3395	intragenic_sense	CBEI_RS01555	#REF!	335615	49	hypothetical protein CDS
Chromosome	335609	+	99.3074	intergenic_sense	CBEI_RS01555	#REF!	335615	6	hypothetical protein CDS
Chromosome	338839	+	77.5018	intragenic_sense	CBEI_RS01575	#REF!	338773	66	glycogen/starch/alpha-glucan family phosphorylase CDS
Chromosome	338712	+	117.891	intergenic_sense	CBEI_RS01575	#REF!	338773	61	glycogen/starch/alpha-glucan family phosphorylase CDS
Chromosome	338733	+	77.5018	intergenic_sense	CBEI_RS01575	#REF!	338773	40	glycogen/starch/alpha-glucan family phosphorylase CDS
Chromosome	342064	+	501.181	intergenic_sense	CBEI_RS01585	#REF!	342176	112	methyl-accepting chemotaxis protein CDS
Chromosome	342159	+	63.4689	intergenic_sense	CBEI_RS01585	#REF!	342176	17	methyl-accepting chemotaxis protein CDS
Chromosome	342478	+	93.2323	intragenic_sense	CBEI_RS01585	#REF!	342176	302	methyl-accepting chemotaxis protein CDS
Chromosome	342189	+	62.1549	intragenic_sense	CBEI_RS01585	#REF!	342176	13	methyl-accepting chemotaxis protein CDS
Chromosome	344305	+	948.674	intergenic_sense	CBEI_RS01590	#REF!	344332	27	rubrerythrin family protein CDS
Chromosome	345067	+	177.824	intergenic_sense	CBEI_RS01595	#REF!	345077	10	hypothetical protein CDS
Chromosome	345046	+	118.642	intergenic_sense	CBEI_RS01595	#REF!	345077	31	hypothetical protein CDS
Chromosome	349133	+	64.0885	intragenic_sense	CBEI_RS01610	#REF!	347103	2030	hypothetical protein CDS
Chromosome	352181	-	90.9054	intergenic_sense	CBEI_RS01615	#REF!	351794	387	threonine--tRNA ligase CDS
Chromosome	351943	-	151.363	intergenic_sense	CBEI_RS01615	#REF!	351794	149	threonine--tRNA ligase CDS
Chromosome	355768	-	99.9734	intergenic_sense	CBEI_RS01635	#REF!	355648	120	HNH endonuclease CDS
Chromosome	355731	-	62.0427	intergenic_sense	CBEI_RS01635	#REF!	355648	83	HNH endonuclease CDS
Chromosome	355696	-	79.1229	intergenic_sense	CBEI_RS01635	#REF!	355648	48	HNH endonuclease CDS
Chromosome	356336	+	66.4301	intragenic_sense	CBEI_RS01640	#REF!	355919	417	hypothetical protein CDS
Chromosome	355956	+	119.764	intragenic_sense	CBEI_RS01640	#REF!	355919	37	hypothetical protein CDS
Chromosome	356170	+	99.6451	intragenic_sense	CBEI_RS01640	#REF!	355919	251	hypothetical protein CDS
Chromosome	355937	+	591.797	intragenic_sense	CBEI_RS01640	#REF!	355919	18	hypothetical protein CDS
Chromosome	357586	+	293.823	intergenic_sense	CBEI_RS01650	#REF!	357636	50	hypothetical protein CDS
Chromosome	359689	-	82.3103	intergenic_sense	CBEI_RS01655	#REF!	359642	47	polysaccharide deacetylase CDS
Chromosome	362259	+	170.337	intergenic_sense	CBEI_RS01670	#REF!	362304	45	MarR family transcriptional regulator CDS
Chromosome	362280	+	96.5012	intergenic_sense	CBEI_RS01670	#REF!	362304	24	MarR family transcriptional regulator CDS
Chromosome	369581	-	314.495	intergenic_sense	CBEI_RS01690	#REF!	369242	339	cation-translocating P-type ATPase CDS
Chromosome	372221	+	56.6509	intragenic_sense	CBEI_RS01700	#REF!	371774	447	patatin family protein CDS
Chromosome	373222	+	219.989	intragenic_sense	CBEI_RS01705	#REF!	372800	422	FadR family transcriptional regulator CDS
Chromosome	372788	+	113.377	intergenic_sense	CBEI_RS01705	#REF!	372800	12	FadR family transcriptional regulator CDS
Chromosome	373774	+	313.046	intergenic_sense	CBEI_RS01710	#REF!	374026	252	electron transfer flavoprotein subunit beta CDS
Chromosome	374296	+	69.8965	intragenic_sense	CBEI_RS01710	#REF!	374026	270	electron transfer flavoprotein subunit beta CDS
Chromosome	377647	+	394.723	intergenic_sense	CBEI_RS01725	#REF!	377805	158	RNA polymerase sigma factor CDS
Chromosome	378517	+	58.6696	intragenic_sense	CBEI_RS01730	#REF!	378396	121	hypothetical protein CDS
Chromosome	380380	+	112.47	intragenic_sense	CBEI_RS01735	#REF!	379586	794	formate C-acetyltransferase/glycerol dehydratasefamily glycyl radical enzyme CDS
Chromosome	381279	+	284.762	intragenic_sense	CBEI_RS01735	#REF!	379586	1693	formate C-acetyltransferase/glycerol dehydratasefamily glycyl radical enzyme CDS
Chromosome	381367	+	112.47	intragenic_sense	CBEI_RS01735	#REF!	379586	1781	formate C-acetyltransferase/glycerol dehydratasefamily glycyl radical enzyme CDS
Chromosome	379573	+	92.3183	intergenic_sense	CBEI_RS01735	#REF!	379586	13	formate C-acetyltransferase/glycerol dehydratasefamily glycyl radical enzyme CDS
Chromosome	383077	+	68.7697	intergenic_sense	CBEI_RS01745	#REF!	383097	20	transaldolase CDS
Chromosome	383084	+	94.6482	intergenic_sense	CBEI_RS01745	#REF!	383097	13	transaldolase CDS
Chromosome	383046	+	129.393	intergenic_sense	CBEI_RS01745	#REF!	383097	51	transaldolase CDS
Chromosome	385303	+	70.8581	intragenic_sense	CBEI_RS01755	#REF!	385287	16	hypothetical protein CDS
Chromosome	385447	+	63.5258	intragenic_sense	CBEI_RS01755	#REF!	385287	160	hypothetical protein CDS
Chromosome	386235	+	63.2772	intergenic_sense	CBEI_RS01760	#REF!	386403	168	transcriptional regulator CDS
Chromosome	386232	+	248.033	intergenic_sense	CBEI_RS01760	#REF!	386403	171	transcriptional regulator CDS
Chromosome	387295	+	599.564	intergenic_sense	CBEI_RS01765	#REF!	387416	121	crotonase CDS
Chromosome	391365	+	330.453	intergenic_sense	CBEI_RS01785	#REF!	391440	75	3-hydroxybutyryl-CoA dehydrogenase CDS
Chromosome	392562	+	288.12	intergenic_sense	CBEI_RS01790	#REF!	392811	249	8-oxoguanine DNA glycosylase CDS
Chromosome	392787	+	115.526	intergenic_sense	CBEI_RS01790	#REF!	392811	24	8-oxoguanine DNA glycosylase CDS
Chromosome	392575	+	236.217	intergenic_sense	CBEI_RS01790	#REF!	392811	236	8-oxoguanine DNA glycosylase CDS
Chromosome	392600	+	76.5893	intergenic_sense	CBEI_RS01790	#REF!	392811	211	8-oxoguanine DNA glycosylase CDS
Chromosome	394071	+	187.661	intergenic_sense	CBEI_RS01795	#REF!	394117	46	iron hydrogenase CDS
Chromosome	394101	+	354.693	intergenic_sense	CBEI_RS01795	#REF!	394117	16	iron hydrogenase CDS
Chromosome	394107	+	57.9039	intergenic_sense	CBEI_RS01795	#REF!	394117	10	iron hydrogenase CDS
Chromosome	394114	+	71.855	intergenic_sense	CBEI_RS01795	#REF!	394117	3	iron hydrogenase CDS
Chromosome	395939	+	96.2125	intergenic_sense	CBEI_RS01800	#REF!	396015	76	molecular chaperone GroES CDS
Chromosome	399168	+	84.2035	intergenic_sense	CBEI_RS01815	#REF!	399174	6	IMP dehydrogenase CDS
Chromosome	399127	+	69.2547	intergenic_sense	CBEI_RS01815	#REF!	399174	47	IMP dehydrogenase CDS
Chromosome	399003	+	101.775	intergenic_sense	CBEI_RS01815	#REF!	399174	171	IMP dehydrogenase CDS
Chromosome	399280	+	81.663	intragenic_sense	CBEI_RS01815	#REF!	399174	106	IMP dehydrogenase CDS
Chromosome	399144	+	94.465	intergenic_sense	CBEI_RS01815	#REF!	399174	30	IMP dehydrogenase CDS
Chromosome	399262	+	196.323	intragenic_sense	CBEI_RS01815	#REF!	399174	88	IMP dehydrogenase CDS
Chromosome	400815	+	124.439	intergenic_sense	CBEI_RS01820	#REF!	400819	4	GMP synthase (glutamine-hydrolyzing) CDS
Chromosome	403553	+	101.587	intragenic_sense	CBEI_RS01830	#REF!	403535	18	transcription antiterminator BglG CDS
Chromosome	403716	+	66.7835	intragenic_sense	CBEI_RS01830	#REF!	403535	181	transcription antiterminator BglG CDS
Chromosome	408402	+	111.037	intragenic_sense	CBEI_RS01855	#REF!	408381	21	PTS sorbitol transporter subunit IIA CDS
Chromosome	410042	+	61.1218	intergenic_sense	CBEI_RS01865	#REF!	410062	20	glucose-6-phosphate isomerase CDS
Chromosome	410169	+	77.7076	intragenic_sense	CBEI_RS01865	#REF!	410062	107	glucose-6-phosphate isomerase CDS
Chromosome	410018	+	138.033	intergenic_sense	CBEI_RS01865	#REF!	410062	44	glucose-6-phosphate isomerase CDS
Chromosome	412128	+	96.0388	intragenic_sense	CBEI_RS01875	#REF!	412102	26	triple tyrosine motif-containing protein CDS
Chromosome	412200	+	367.542	intragenic_sense	CBEI_RS01875	#REF!	412102	98	triple tyrosine motif-containing protein CDS
Chromosome	414368	+	118.601	intragenic_sense	CBEI_RS01875	#REF!	412102	2266	triple tyrosine motif-containing protein CDS
Chromosome	414523	+	603.848	intergenic_sense	CBEI_RS01880	#REF!	414554	31	lytic transglycosylase CDS
Chromosome	414625	+	67.2101	intragenic_sense	CBEI_RS01880	#REF!	414554	71	lytic transglycosylase CDS
Chromosome	414679	+	73.548	intragenic_sense	CBEI_RS01880	#REF!	414554	125	lytic transglycosylase CDS
Chromosome	414558	+	81.8028	intragenic_sense	CBEI_RS01880	#REF!	414554	4	lytic transglycosylase CDS
Chromosome	416527	-	58.2126	intergenic_sense	CBEI_RS01885	#REF!	416488	39	rRNA pseudouridine synthase CDS
Chromosome	416484	-	145.896	intragenic_sense	CBEI_RS01885	#REF!	416488	4	rRNA pseudouridine synthase CDS
Chromosome	417397	-	117.236	intergenic_sense	CBEI_RS01890	#REF!	417370	27	NAD(P)H-dependent oxidoreductase CDS
Chromosome	417462	+	236.498	intergenic_sense	CBEI_RS01895	#REF!	417505	43	transcriptional regulator CDS
Chromosome	417966	+	417.798	intergenic_sense	CBEI_RS01900	#REF!	417992	26	MarR family transcriptional regulator CDS
Chromosome	419537	+	102.912	intragenic_sense	CBEI_RS01910	#REF!	418892	645	methyl-accepting chemotaxis protein CDS
Chromosome	419758	+	102.912	intragenic_sense	CBEI_RS01910	#REF!	418892	866	methyl-accepting chemotaxis protein CDS
Chromosome	420793	+	179.338	intergenic_sense	CBEI_RS01915	#REF!	420801	8	pcrA CDS
Chromosome	420776	+	2353.82	intergenic_sense	CBEI_RS01915	#REF!	420801	25	pcrA CDS
Chromosome	421006	+	99.2836	intragenic_sense	CBEI_RS01915	#REF!	420801	205	pcrA CDS
Chromosome	428787	+	128.115	intragenic_antisense	CBEI_RS01935	#REF!	428897	110	hypothetical protein CDS
Chromosome	428746	+	373.511	intragenic_antisense	CBEI_RS01935	#REF!	428897	151	hypothetical protein CDS
Chromosome	428742	+	1264.9	intragenic_antisense	CBEI_RS01935	#REF!	428897	155	hypothetical protein CDS
Chromosome	428764	+	128.115	intragenic_antisense	CBEI_RS01935	#REF!	428897	133	hypothetical protein CDS
Chromosome	428840	+	1187.3	intragenic_antisense	CBEI_RS01935	#REF!	428897	57	hypothetical protein CDS
Chromosome	428925	+	59.8862	intergenic_sense	CBEI_RS01940	#REF!	428994	69	AIR synthase CDS
Chromosome	430089	+	477.703	intergenic_sense	CBEI_RS01945	#REF!	430185	96	non-canonical purine NTP pyrophosphatase CDS
Chromosome	430272	+	98.4969	intragenic_sense	CBEI_RS01945	#REF!	430185	87	non-canonical purine NTP pyrophosphatase CDS
Chromosome	430171	+	142.541	intergenic_sense	CBEI_RS01945	#REF!	430185	14	non-canonical purine NTP pyrophosphatase CDS
Chromosome	431436	+	111.142	intergenic_sense	CBEI_RS01955	#REF!	431481	45	tRNA-Pro
Chromosome	434506	+	58.2457	intragenic_sense	CBEI_RS02055	#REF!	434495	11	class I SAM-dependent methyltransferase CDS
Chromosome	434471	+	204.489	intergenic_sense	CBEI_RS02055	#REF!	434495	24	class I SAM-dependent methyltransferase CDS
Chromosome	434485	+	102.245	intergenic_sense	CBEI_RS02055	#REF!	434495	10	class I SAM-dependent methyltransferase CDS
Chromosome	434451	+	856.105	intergenic_sense	CBEI_RS02055	#REF!	434495	44	class I SAM-dependent methyltransferase CDS
Chromosome	435329	+	82.3708	intergenic_sense	CBEI_RS02060	#REF!	435729	400	hypothetical protein CDS
Chromosome	440106	+	69.9067	intragenic_sense	CBEI_RS02075	#REF!	439679	427	hypothetical protein CDS
Chromosome	440956	+	57.8533	intragenic_sense	CBEI_RS02085	#REF!	440698	258	glutathionylspermidine synthase CDS
Chromosome	440652	+	60.0379	intergenic_sense	CBEI_RS02085	#REF!	440698	46	glutathionylspermidine synthase CDS
Chromosome	447642	+	117.621	intergenic_sense	CBEI_RS02105	#REF!	447774	132	tRNA-Ile
Chromosome	447751	+	3143.33	intergenic_sense	CBEI_RS02105	#REF!	447774	23	tRNA-Ile
Chromosome	450938	+	56.8404	intragenic_sense	CBEI_RS02115	#REF!	450919	19	tRNA-Asn
Chromosome	451075	+	316.674	intergenic_sense	CBEI_RS02120	#REF!	451339	264	polysaccharide deacetylase CDS
Chromosome	452450	+	63.9908	intergenic_sense	CBEI_RS02125	#REF!	452554	104	hypothetical protein CDS
Chromosome	452964	+	102.522	intragenic_sense	CBEI_RS02125	#REF!	452554	410	hypothetical protein CDS
Chromosome	458108	-	167.932	intergenic_sense	CBEI_RS02140	#REF!	458080	28	sulfatase CDS
Chromosome	458232	+	198.243	intergenic_sense	CBEI_RS02145	#REF!	458370	138	yedF CDS
Chromosome	458400	+	71.0893	intragenic_sense	CBEI_RS02145	#REF!	458370	30	yedF CDS
Chromosome	458339	+	62.1667	intergenic_sense	CBEI_RS02145	#REF!	458370	31	yedF CDS
Chromosome	458357	+	127.479	intergenic_sense	CBEI_RS02145	#REF!	458370	13	yedF CDS
Chromosome	458365	+	423.935	intergenic_sense	CBEI_RS02145	#REF!	458370	5	yedF CDS
Chromosome	463961	+	176.454	intergenic_sense	CBEI_RS02175	#REF!	464057	96	2-alkenal reductase CDS
Chromosome	464132	+	64.9075	intragenic_sense	CBEI_RS02175	#REF!	464057	75	2-alkenal reductase CDS
Chromosome	465614	+	85.7955	intragenic_sense	CBEI_RS02180	#REF!	465486	128	PTS lactose/cellobiose transporter subunit IIA CDS
Chromosome	465482	+	99.4296	intergenic_sense	CBEI_RS02180	#REF!	465486	4	PTS lactose/cellobiose transporter subunit IIA CDS
Chromosome	466089	+	68.997	intragenic_sense	CBEI_RS02185	#REF!	465807	282	carbohydrate ABC transporter substrate-binding protein CDS
Chromosome	469924	+	118.446	intragenic_sense	CBEI_RS02200	#REF!	469385	539	spore coat protein CDS
Chromosome	472830	-	512.829	intergenic_sense	CBEI_RS02210	#REF!	472747	83	glycosyltransferase family 1 protein CDS
Chromosome	472948	+	169.666	intragenic_sense	CBEI_RS02215	#REF!	472856	92	CotS family spore coat protein CDS
Chromosome	472826	+	1046.69	intergenic_sense	CBEI_RS02215	#REF!	472856	30	CotS family spore coat protein CDS
Chromosome	475028	+	111.03	intergenic_sense	CBEI_RS02225	#REF!	475116	88	glutathione peroxidase CDS
Chromosome	476255	+	216.034	intergenic_sense	CBEI_RS02230	#REF!	476271	16	hypothetical protein CDS
Chromosome	478086	+	64.3861	intragenic_sense	CBEI_RS02235	#REF!	476977	1109	peptidoglycan-binding protein CDS
Chromosome	476767	+	606.223	intergenic_sense	CBEI_RS02235	#REF!	476977	210	peptidoglycan-binding protein CDS
Chromosome	476979	-	140.104	intragenic_antisense	CBEI_RS02235	#REF!	476977	2	peptidoglycan-binding protein CDS
Chromosome	478148	+	95.2179	intragenic_sense	CBEI_RS02235	#REF!	476977	1171	peptidoglycan-binding protein CDS
Chromosome	482190	+	875.95	intragenic_sense	CBEI_RS02250	#REF!	479686	2504	cphA CDS
Chromosome	482074	+	222.074	intragenic_sense	CBEI_RS02250	#REF!	479686	2388	cphA CDS
Chromosome	482067	+	145.992	intragenic_sense	CBEI_RS02250	#REF!	479686	2381	cphA CDS
Chromosome	482268	+	355.72	intragenic_sense	CBEI_RS02250	#REF!	479686	2582	cphA CDS
Chromosome	482481	+	162.918	intragenic_sense	CBEI_RS02255	#REF!	482477	4	4-diphosphocytidyl-2C-methyl-D-erythritol kinase CDS
Chromosome	482539	+	243.783	intragenic_sense	CBEI_RS02255	#REF!	482477	62	4-diphosphocytidyl-2C-methyl-D-erythritol kinase CDS
Chromosome	482599	+	197.223	intragenic_sense	CBEI_RS02255	#REF!	482477	122	4-diphosphocytidyl-2C-methyl-D-erythritol kinase CDS
Chromosome	482497	+	65.6556	intragenic_sense	CBEI_RS02255	#REF!	482477	20	4-diphosphocytidyl-2C-methyl-D-erythritol kinase CDS
Chromosome	482565	+	240.007	intragenic_sense	CBEI_RS02255	#REF!	482477	88	4-diphosphocytidyl-2C-methyl-D-erythritol kinase CDS
Chromosome	482526	+	71.7329	intragenic_sense	CBEI_RS02255	#REF!	482477	49	4-diphosphocytidyl-2C-methyl-D-erythritol kinase CDS
Chromosome	482534	+	72.3077	intragenic_sense	CBEI_RS02255	#REF!	482477	57	4-diphosphocytidyl-2C-methyl-D-erythritol kinase CDS
Chromosome	482472	+	1635.36	intergenic_sense	CBEI_RS02255	#REF!	482477	5	4-diphosphocytidyl-2C-methyl-D-erythritol kinase CDS
Chromosome	483970	+	60.8137	intragenic_sense	CBEI_RS02260	#REF!	483383	587	spoIIR CDS
Chromosome	483780	+	76.3408	intragenic_sense	CBEI_RS02260	#REF!	483383	397	spoIIR CDS
Chromosome	485153	+	144.078	intergenic_sense	CBEI_RS02275	#REF!	485247	94	CTP synthetase CDS
Chromosome	485139	+	95.789	intergenic_sense	CBEI_RS02275	#REF!	485247	108	CTP synthetase CDS
Chromosome	490233	-	199.201	intergenic_sense	CBEI_RS02290	#REF!	490180	53	50S ribosomal protein L31 CDS
Chromosome	490340	+	219.49	intergenic_sense	CBEI_RS02295	#REF!	490370	30	thymidine kinase CDS
Chromosome	490337	+	471.875	intergenic_sense	CBEI_RS02295	#REF!	490370	33	thymidine kinase CDS
Chromosome	493460	+	89.61	intragenic_sense	CBEI_RS02305	#REF!	492876	584	peptide chain release factor 1 CDS
Chromosome	493440	+	86.7863	intragenic_sense	CBEI_RS02305	#REF!	492876	564	peptide chain release factor 1 CDS
Chromosome	493574	+	130.125	intragenic_sense	CBEI_RS02305	#REF!	492876	698	peptide chain release factor 1 CDS
Chromosome	492867	+	106.017	intergenic_sense	CBEI_RS02305	#REF!	492876	9	peptide chain release factor 1 CDS
Chromosome	495486	+	131.67	intragenic_sense	CBEI_RS02315	#REF!	494667	819	threonylcarbamoyl-AMP synthase CDS
Chromosome	495465	+	945.809	intragenic_sense	CBEI_RS02315	#REF!	494667	798	threonylcarbamoyl-AMP synthase CDS
Chromosome	495660	+	68.7	intragenic_sense	CBEI_RS02315	#REF!	494667	993	threonylcarbamoyl-AMP synthase CDS
Chromosome	499111	+	58.6936	intergenic_sense	CBEI_RS02340	#REF!	499121	10	acetyl-CoA C-acetyltransferase CDS
Chromosome	499116	+	65.7373	intergenic_sense	CBEI_RS02340	#REF!	499121	5	acetyl-CoA C-acetyltransferase CDS
Chromosome	502044	+	71.0136	intragenic_sense	CBEI_RS02350	#REF!	501380	664	F0F1 ATP synthase subunit A CDS
Chromosome	503270	+	65.047	intragenic_sense	CBEI_RS02365	#REF!	502873	397	ATP synthase subunit delta CDS
Chromosome	508389	+	72.1568	intragenic_sense	CBEI_RS02390	#REF!	507874	515	hypothetical protein CDS
Chromosome	509269	+	62.0077	intragenic_sense	CBEI_RS02395	#REF!	508686	583	murA CDS
Chromosome	509396	+	203.82	intragenic_sense	CBEI_RS02395	#REF!	508686	710	murA CDS
Chromosome	508901	+	62.0077	intragenic_sense	CBEI_RS02395	#REF!	508686	215	murA CDS
Chromosome	512850	+	196.176	intergenic_sense	CBEI_RS02410	#REF!	512859	9	spoIIID CDS
Chromosome	513469	+	70.0528	intragenic_sense	CBEI_RS02415	#REF!	513193	276	rod shape-determining protein CDS
Chromosome	515454	+	65.9619	intergenic_sense	CBEI_RS02430	#REF!	515496	42	tRNA-Tyr
Chromosome	516067	+	77.6485	intragenic_sense	CBEI_RS02460	#REF!	516067	0	tRNA-Tyr
Chromosome	519106	+	89.1702	intragenic_sense	CBEI_RS02470	#REF!	518230	876	ATP-dependent RecD-like DNA helicase CDS
Chromosome	519190	+	132.156	intragenic_sense	CBEI_RS02470	#REF!	518230	960	ATP-dependent RecD-like DNA helicase CDS
Chromosome	521469	+	88.1432	intragenic_sense	CBEI_RS02475	#REF!	520477	992	hypothetical protein CDS
Chromosome	522130	+	1966.33	intergenic_sense	CBEI_RS02485	#REF!	522538	408	raiA CDS
Chromosome	522570	+	108.171	intragenic_sense	CBEI_RS02485	#REF!	522538	32	raiA CDS
Chromosome	523318	+	264.71	intergenic_sense	CBEI_RS02490	#REF!	523416	98	protein translocase subunit SecA CDS
Chromosome	526844	+	69.1145	intragenic_sense	CBEI_RS02495	#REF!	526278	566	peptide chain release factor 2 CDS
Chromosome	526052	+	203.11	intergenic_sense	CBEI_RS02495	#REF!	526278	226	peptide chain release factor 2 CDS
Chromosome	527902	+	59.4099	intergenic_sense	CBEI_RS02505	#REF!	527914	12	DNA-binding response regulator CDS
Chromosome	527891	+	172.096	intergenic_sense	CBEI_RS02505	#REF!	527914	23	DNA-binding response regulator CDS
Chromosome	528270	+	58.5725	intragenic_sense	CBEI_RS02505	#REF!	527914	356	DNA-binding response regulator CDS
Chromosome	530190	+	211.968	intergenic_sense	CBEI_RS02515	#REF!	530300	110	site-2 protease family protein CDS
Chromosome	530208	+	79.5039	intergenic_sense	CBEI_RS02515	#REF!	530300	92	site-2 protease family protein CDS
Chromosome	531672	+	297.297	intergenic_sense	CBEI_RS02520	#REF!	531720	48	RNA-binding transcriptional accessory protein CDS
Chromosome	531603	+	74.6521	intergenic_sense	CBEI_RS02520	#REF!	531720	117	RNA-binding transcriptional accessory protein CDS
Chromosome	531849	+	63.4355	intragenic_sense	CBEI_RS02520	#REF!	531720	129	RNA-binding transcriptional accessory protein CDS
Chromosome	534092	+	69.7184	intergenic_sense	CBEI_RS02525	#REF!	534155	63	gfo/Idh/MocA family oxidoreductase CDS
Chromosome	536095	+	91.3408	intergenic_sense	CBEI_RS02535	#REF!	536187	92	AraC family transcriptional regulator CDS
Chromosome	537591	+	65.3979	intragenic_sense	CBEI_RS02540	#REF!	537514	77	ROK family protein CDS
Chromosome	537434	+	168.727	intergenic_sense	CBEI_RS02540	#REF!	537514	80	ROK family protein CDS
Chromosome	540964	-	97.9895	intergenic_sense	CBEI_RS02545	#REF!	540656	308	glutamine synthetase CDS
Chromosome	540871	-	69.2714	intergenic_sense	CBEI_RS02545	#REF!	540656	215	glutamine synthetase CDS
Chromosome	545292	+	113.681	intragenic_sense	CBEI_RS02565	#REF!	545167	125	2-deoxy-D-gluconate 3-dehydrogenase CDS
Chromosome	547406	-	360.285	intragenic_sense	CBEI_RS02570	#REF!	547475	69	glycosyl hydrolase CDS
Chromosome	547279	-	83.6044	intragenic_sense	CBEI_RS02570	#REF!	547475	196	glycosyl hydrolase CDS
Chromosome	547683	-	341.641	intergenic_sense	CBEI_RS02570	#REF!	547475	208	glycosyl hydrolase CDS
Chromosome	547992	+	102.821	intragenic_sense	CBEI_RS02575	#REF!	547974	18	sugar phosphate isomerase/epimerase CDS
Chromosome	548066	+	141.071	intragenic_sense	CBEI_RS02575	#REF!	547974	92	sugar phosphate isomerase/epimerase CDS
Chromosome	548348	+	69.0441	intragenic_sense	CBEI_RS02575	#REF!	547974	374	sugar phosphate isomerase/epimerase CDS
Chromosome	547963	+	69.0441	intergenic_sense	CBEI_RS02575	#REF!	547974	11	sugar phosphate isomerase/epimerase CDS
Chromosome	548414	+	102.821	intragenic_sense	CBEI_RS02575	#REF!	547974	440	sugar phosphate isomerase/epimerase CDS
Chromosome	547984	+	69.0441	intragenic_sense	CBEI_RS02575	#REF!	547974	10	sugar phosphate isomerase/epimerase CDS
Chromosome	548021	+	463.438	intragenic_sense	CBEI_RS02575	#REF!	547974	47	sugar phosphate isomerase/epimerase CDS
Chromosome	548119	+	127.165	intragenic_sense	CBEI_RS02575	#REF!	547974	145	sugar phosphate isomerase/epimerase CDS
Chromosome	547972	+	102.821	intergenic_sense	CBEI_RS02575	#REF!	547974	2	sugar phosphate isomerase/epimerase CDS
Chromosome	550749	+	1013.09	intragenic_sense	CBEI_RS02580	#REF!	549399	1350	MFS transporter CDS
Chromosome	550752	+	130.784	intragenic_sense	CBEI_RS02580	#REF!	549399	1353	MFS transporter CDS
Chromosome	550766	+	335.256	intragenic_sense	CBEI_RS02580	#REF!	549399	1367	MFS transporter CDS
Chromosome	551437	-	209.546	intergenic_sense	CBEI_RS02585	#REF!	551410	27	rhaM CDS
Chromosome	551709	+	62.5297	intragenic_sense	CBEI_RS02590	#REF!	551646	63	DeoR/GlpR transcriptional regulator CDS
Chromosome	551595	+	173.721	intergenic_sense	CBEI_RS02590	#REF!	551646	51	DeoR/GlpR transcriptional regulator CDS
Chromosome	551600	+	114.009	intergenic_sense	CBEI_RS02590	#REF!	551646	46	DeoR/GlpR transcriptional regulator CDS
Chromosome	551527	+	658.31	intergenic_sense	CBEI_RS02590	#REF!	551646	119	DeoR/GlpR transcriptional regulator CDS
Chromosome	551608	+	119.943	intergenic_sense	CBEI_RS02590	#REF!	551646	38	DeoR/GlpR transcriptional regulator CDS
Chromosome	552780	+	101.048	intragenic_sense	CBEI_RS02595	#REF!	552776	4	rhamnulose-1-phosphate aldolase CDS
Chromosome	552879	+	60.2841	intragenic_sense	CBEI_RS02595	#REF!	552776	103	rhamnulose-1-phosphate aldolase CDS
Chromosome	552729	+	99.3244	intergenic_sense	CBEI_RS02595	#REF!	552776	47	rhamnulose-1-phosphate aldolase CDS
Chromosome	555493	+	58.96	intergenic_sense	CBEI_RS02605	#REF!	555541	48	methylated-DNA--[protein]-cysteine S-methyltransferase CDS
Chromosome	555477	+	85.1801	intergenic_sense	CBEI_RS02605	#REF!	555541	64	methylated-DNA--[protein]-cysteine S-methyltransferase CDS
Chromosome	556508	+	162.94	intragenic_sense	CBEI_RS02610	#REF!	556310	198	DeoR/GlpR transcriptional regulator CDS
Chromosome	556297	+	225.813	intergenic_sense	CBEI_RS02610	#REF!	556310	13	DeoR/GlpR transcriptional regulator CDS
Chromosome	557497	+	64.2325	intragenic_sense	CBEI_RS02615	#REF!	557059	438	Cof-type HAD-IIB family hydrolase CDS
Chromosome	558787	-	61.2127	intragenic_sense	CBEI_RS02620	#REF!	558923	136	IclR family transcriptional regulator CDS
Chromosome	559227	+	187.207	intragenic_sense	CBEI_RS02625	#REF!	559167	60	2-deoxy-D-gluconate 3-dehydrogenase CDS
Chromosome	559061	+	88.7888	intergenic_sense	CBEI_RS02625	#REF!	559167	106	2-deoxy-D-gluconate 3-dehydrogenase CDS
Chromosome	559081	+	224.252	intergenic_sense	CBEI_RS02625	#REF!	559167	86	2-deoxy-D-gluconate 3-dehydrogenase CDS
Chromosome	559098	+	102.617	intergenic_sense	CBEI_RS02625	#REF!	559167	69	2-deoxy-D-gluconate 3-dehydrogenase CDS
Chromosome	559882	+	66.3135	intragenic_sense	CBEI_RS02625	#REF!	559167	715	2-deoxy-D-gluconate 3-dehydrogenase CDS
Chromosome	561569	-	64.4963	intragenic_antisense	CBEI_RS02635	#REF!	561123	446	2-dehydro-3-deoxy-phosphogluconate aldolase CDS
Chromosome	562082	+	178.053	intragenic_sense	CBEI_RS02640	#REF!	562066	16	hemerythrin CDS
Chromosome	562086	+	171.828	intragenic_sense	CBEI_RS02640	#REF!	562066	20	hemerythrin CDS
Chromosome	562026	+	104.948	intergenic_sense	CBEI_RS02640	#REF!	562066	40	hemerythrin CDS
Chromosome	562046	+	70.3135	intergenic_sense	CBEI_RS02640	#REF!	562066	20	hemerythrin CDS
Chromosome	564666	+	60.9424	intragenic_sense	CBEI_RS02655	#REF!	564646	20	DeoR/GlpR transcriptional regulator CDS
Chromosome	564735	+	78.6758	intragenic_sense	CBEI_RS02655	#REF!	564646	89	DeoR/GlpR transcriptional regulator CDS
Chromosome	564643	+	87.9175	intergenic_sense	CBEI_RS02655	#REF!	564646	3	DeoR/GlpR transcriptional regulator CDS
Chromosome	564637	+	94.9097	intergenic_sense	CBEI_RS02655	#REF!	564646	9	DeoR/GlpR transcriptional regulator CDS
Chromosome	564491	+	80.1755	intergenic_sense	CBEI_RS02655	#REF!	564646	155	DeoR/GlpR transcriptional regulator CDS
Chromosome	564625	+	72.4335	intergenic_sense	CBEI_RS02655	#REF!	564646	21	DeoR/GlpR transcriptional regulator CDS
Chromosome	567311	-	59.9943	intergenic_sense	CBEI_RS02670	#REF!	567195	116	tRNA (adenosine(37)-N6)-threonylcarbamoyltransferase complex ATPase subunit type 1 TsaE CDS
Chromosome	567452	+	444.029	intergenic_sense	CBEI_RS02675	#REF!	567643	191	ABC transporter substrate-binding protein CDS
Chromosome	568961	+	337.054	intergenic_sense	CBEI_RS02685	#REF!	569016	55	RidA family protein CDS
Chromosome	571134	+	62.8968	intergenic_sense	CBEI_RS02700	#REF!	571244	110	hypothetical protein CDS
Chromosome	571961	+	64.4445	intragenic_sense	CBEI_RS02700	#REF!	571244	717	hypothetical protein CDS
Chromosome	571097	+	71.661	intergenic_sense	CBEI_RS02700	#REF!	571244	147	hypothetical protein CDS
Chromosome	576152	+	69.1462	intragenic_sense	CBEI_RS02715	#REF!	574133	2019	hypothetical protein CDS
Chromosome	576937	+	392.631	intergenic_sense	CBEI_RS02720	#REF!	576978	41	ABC transporter substrate-binding protein CDS
Chromosome	578097	+	81.7924	intergenic_sense	CBEI_RS02725	#REF!	578373	276	DNA mismatch repair protein MutS CDS
Chromosome	578401	+	153.417	intragenic_sense	CBEI_RS02725	#REF!	578373	28	DNA mismatch repair protein MutS CDS
Chromosome	580215	+	90.9535	intragenic_sense	CBEI_RS02730	#REF!	580211	4	exonuclease CDS
Chromosome	581057	+	56.727	intragenic_sense	CBEI_RS02730	#REF!	580211	846	exonuclease CDS
Chromosome	581196	+	208.925	intergenic_sense	CBEI_RS02735	#REF!	581241	45	CBS domain-containing protein CDS
Chromosome	583263	-	75.8171	intragenic_sense	CBEI_RS02750	#REF!	583896	633	hypothetical protein CDS
Chromosome	584726	+	65.9617	intragenic_sense	CBEI_RS02755	#REF!	584264	462	30S ribosomal protein S1 CDS
Chromosome	584780	+	71.1067	intragenic_sense	CBEI_RS02755	#REF!	584264	516	30S ribosomal protein S1 CDS
Chromosome	584857	+	75.4457	intragenic_sense	CBEI_RS02755	#REF!	584264	593	30S ribosomal protein S1 CDS
Chromosome	587031	-	176.39	intergenic_sense	CBEI_RS02760	#REF!	586909	122	pyk CDS
Chromosome	587087	+	99.6025	intragenic_sense	CBEI_RS02765	#REF!	587073	14	aminoacyl-histidine dipeptidase CDS
Chromosome	587021	+	129.825	intergenic_sense	CBEI_RS02765	#REF!	587073	52	aminoacyl-histidine dipeptidase CDS
Chromosome	588829	+	87.2072	intergenic_sense	CBEI_RS02770	#REF!	588897	68	glycoside hydrolase CDS
Chromosome	589845	+	74.2917	intragenic_sense	CBEI_RS02775	#REF!	589833	12	hypothetical protein CDS
Chromosome	590615	+	195.371	intergenic_sense	CBEI_RS02780	#REF!	590802	187	maf CDS
Chromosome	598368	+	602.53	intergenic_sense	CBEI_RS02815	#REF!	598430	62	septum site-determining protein MinC CDS
Chromosome	598628	+	164.065	intragenic_sense	CBEI_RS02815	#REF!	598430	198	septum site-determining protein MinC CDS
Chromosome	600423	+	364.62	intergenic_sense	CBEI_RS02830	#REF!	600464	41	rod shape-determining protein RodA CDS
Chromosome	604469	+	741.659	intergenic_sense	CBEI_RS02850	#REF!	604514	45	S-layer protein CDS
Chromosome	604489	+	255.944	intergenic_sense	CBEI_RS02850	#REF!	604514	25	S-layer protein CDS
Chromosome	604507	+	110.52	intergenic_sense	CBEI_RS02850	#REF!	604514	7	S-layer protein CDS
Chromosome	604670	+	70.9658	intragenic_sense	CBEI_RS02850	#REF!	604514	156	S-layer protein CDS
Chromosome	604600	+	103.251	intragenic_sense	CBEI_RS02850	#REF!	604514	86	S-layer protein CDS
Chromosome	604738	-	62.8236	intragenic_antisense	CBEI_RS02850	#REF!	604514	224	S-layer protein CDS
Chromosome	604594	+	101.504	intragenic_sense	CBEI_RS02850	#REF!	604514	80	S-layer protein CDS
Chromosome	604650	+	103.251	intragenic_sense	CBEI_RS02850	#REF!	604514	136	S-layer protein CDS
Chromosome	604669	+	70.9658	intragenic_sense	CBEI_RS02850	#REF!	604514	155	S-layer protein CDS
Chromosome	604497	+	102.378	intergenic_sense	CBEI_RS02850	#REF!	604514	17	S-layer protein CDS
Chromosome	604706	+	92.4891	intragenic_sense	CBEI_RS02850	#REF!	604514	192	S-layer protein CDS
Chromosome	604513	+	71.8389	intergenic_sense	CBEI_RS02850	#REF!	604514	1	S-layer protein CDS
Chromosome	604741	+	123.028	intragenic_sense	CBEI_RS02850	#REF!	604514	227	S-layer protein CDS
Chromosome	604545	+	60.2042	intragenic_sense	CBEI_RS02850	#REF!	604514	31	S-layer protein CDS
Chromosome	606701	+	145.306	intergenic_sense	CBEI_RS02855	#REF!	606771	70	DUF445 domain-containing protein CDS
Chromosome	609343	+	122.003	intragenic_sense	CBEI_RS02855	#REF!	606771	2572	DUF445 domain-containing protein CDS
Chromosome	611411	+	105.795	intragenic_sense	CBEI_RS02860	#REF!	611267	144	B12-binding domain-containing radical SAM protein CDS
Chromosome	611083	+	149.562	intergenic_sense	CBEI_RS02860	#REF!	611267	184	B12-binding domain-containing radical SAM protein CDS
Chromosome	611149	+	72.815	intergenic_sense	CBEI_RS02860	#REF!	611267	118	B12-binding domain-containing radical SAM protein CDS
Chromosome	615538	+	272.161	intergenic_sense	CBEI_RS02875	#REF!	615623	85	rplU CDS
Chromosome	618789	+	563.29	intergenic_sense	CBEI_RS02900	#REF!	618839	50	nicotinate-nicotinamide nucleotide adenylyltransferase CDS
Chromosome	626130	-	1298.44	intergenic_sense	CBEI_RS02930	#REF!	626088	42	D-alanyl-D-alanine carboxypeptidase CDS
Chromosome	627023	+	267.726	intergenic_sense	CBEI_RS02940	#REF!	627218	195	hypothetical protein CDS
Chromosome	627153	+	174.004	intergenic_sense	CBEI_RS02940	#REF!	627218	65	hypothetical protein CDS
Chromosome	627178	+	69.4361	intergenic_sense	CBEI_RS02940	#REF!	627218	40	hypothetical protein CDS
Chromosome	627318	+	84.3669	intragenic_sense	CBEI_RS02940	#REF!	627218	100	hypothetical protein CDS
Chromosome	627794	+	241.815	intragenic_sense	CBEI_RS02940	#REF!	627218	576	hypothetical protein CDS
Chromosome	631099	+	145.992	intragenic_sense	CBEI_RS02955	#REF!	630782	317	transcriptional antiterminator BglG CDS
Chromosome	642532	+	833.657	intergenic_sense	CBEI_RS03000	#REF!	642607	75	DNA-binding response regulator CDS
Chromosome	644524	+	261.569	intergenic_sense	CBEI_RS03010	#REF!	644608	84	MATE family efflux transporter CDS
Chromosome	646585	+	398.726	intergenic_sense	CBEI_RS03015	#REF!	646716	131	response regulator CDS
Chromosome	647390	+	114.2	intergenic_sense	CBEI_RS03020	#REF!	647395	5	hypothetical protein CDS
Chromosome	647374	+	268.728	intergenic_sense	CBEI_RS03020	#REF!	647395	21	hypothetical protein CDS
Chromosome	648466	-	265.255	intergenic_sense	CBEI_RS03025	#REF!	648436	30	DUF3284 domain-containing protein CDS
Chromosome	648455	-	87.1895	intergenic_sense	CBEI_RS03025	#REF!	648436	19	DUF3284 domain-containing protein CDS
Chromosome	658577	+	75.6343	intragenic_sense	CBEI_RS03075	#REF!	658277	300	araD CDS
Chromosome	661728	+	88.2356	intergenic_sense	CBEI_RS03090	#REF!	661750	22	endonuclease CDS
Chromosome	661598	+	305.215	intergenic_sense	CBEI_RS03090	#REF!	661750	152	endonuclease CDS
Chromosome	661737	+	56.9555	intergenic_sense	CBEI_RS03090	#REF!	661750	13	endonuclease CDS
Chromosome	662029	+	69.2504	intragenic_sense	CBEI_RS03090	#REF!	661750	279	endonuclease CDS
Chromosome	661564	+	58.0411	intergenic_sense	CBEI_RS03090	#REF!	661750	186	endonuclease CDS
Chromosome	662760	+	63.439	intragenic_sense	CBEI_RS03095	#REF!	662757	3	peptidylprolyl isomerase CDS
Chromosome	666615	+	99.2914	intragenic_sense	CBEI_RS03105	#REF!	665554	1061	sensor histidine kinase CDS
Chromosome	665548	+	113.947	intergenic_sense	CBEI_RS03105	#REF!	665554	6	sensor histidine kinase CDS
Chromosome	666763	+	781.382	intergenic_sense	CBEI_RS03110	#REF!	666775	12	DNA-binding response regulator CDS
Chromosome	668393	+	246.741	intergenic_sense	CBEI_RS03120	#REF!	668438	45	aldo/keto reductase CDS
Chromosome	673037	+	155.091	intragenic_sense	CBEI_RS03140	#REF!	672996	41	NADPH dehydrogenase NamA CDS
Chromosome	674424	+	60.9004	intergenic_sense	CBEI_RS03145	#REF!	674452	28	hypothetical protein CDS
Chromosome	674442	+	118.077	intergenic_sense	CBEI_RS03145	#REF!	674452	10	hypothetical protein CDS
Chromosome	681237	+	422.703	intragenic_sense	CBEI_RS03175	#REF!	681183	54	hypothetical protein CDS
Chromosome	682158	-	337.355	intergenic_sense	CBEI_RS03180	#REF!	682124	34	pssA CDS
Chromosome	682273	+	201.967	intergenic_sense	CBEI_RS03185	#REF!	682422	149	lipid kinase CDS
Chromosome	686341	-	83.7648	intergenic_sense	CBEI_RS03195	#REF!	686194	147	YgiQ family radical SAM protein CDS
Chromosome	686537	+	86.1859	intergenic_sense	CBEI_RS03200	#REF!	686755	218	membrane protein CDS
Chromosome	690716	+	62.2579	intergenic_sense	CBEI_RS03215	#REF!	690743	27	1-acyl-sn-glycerol-3-phosphate acyltransferase CDS
Chromosome	690843	+	72.4343	intragenic_sense	CBEI_RS03215	#REF!	690743	100	1-acyl-sn-glycerol-3-phosphate acyltransferase CDS
Chromosome	697236	-	213.42	intergenic_sense	CBEI_RS03245	#REF!	697222	14	aminotransferase class V-fold PLP-dependent enzyme CDS
Chromosome	696780	-	144.314	intragenic_sense	CBEI_RS03245	#REF!	697222	442	aminotransferase class V-fold PLP-dependent enzyme CDS
Chromosome	700645	+	83.5387	intragenic_sense	CBEI_RS03260	#REF!	698852	1793	ABC transporter ATP-binding protein CDS
Chromosome	698737	+	361.567	intergenic_sense	CBEI_RS03260	#REF!	698852	115	ABC transporter ATP-binding protein CDS
Chromosome	701078	+	61.245	intergenic_sense	CBEI_RS03265	#REF!	701123	45	DNA-binding response regulator CDS
Chromosome	702230	+	57.5252	intragenic_sense	CBEI_RS03270	#REF!	701820	410	sensor histidine kinase CDS
Chromosome	704289	+	79.3483	intragenic_sense	CBEI_RS03275	#REF!	703407	882	muramidase CDS
Chromosome	706422	+	83.1017	intragenic_sense	CBEI_RS03285	#REF!	706306	116	tRNA (cytidine(34)-2'-O)-methyltransferase CDS
Chromosome	706297	+	90.9713	intergenic_sense	CBEI_RS03285	#REF!	706306	9	tRNA (cytidine(34)-2'-O)-methyltransferase CDS
Chromosome	706444	+	200.075	intragenic_sense	CBEI_RS03285	#REF!	706306	138	tRNA (cytidine(34)-2'-O)-methyltransferase CDS
Chromosome	706391	+	62.5245	intragenic_sense	CBEI_RS03285	#REF!	706306	85	tRNA (cytidine(34)-2'-O)-methyltransferase CDS
Chromosome	706335	+	88.6386	intragenic_sense	CBEI_RS03285	#REF!	706306	29	tRNA (cytidine(34)-2'-O)-methyltransferase CDS
Chromosome	706264	+	71.0454	intergenic_sense	CBEI_RS03285	#REF!	706306	42	tRNA (cytidine(34)-2'-O)-methyltransferase CDS
Chromosome	706282	+	232.314	intergenic_sense	CBEI_RS03285	#REF!	706306	24	tRNA (cytidine(34)-2'-O)-methyltransferase CDS
Chromosome	706993	+	115.385	intragenic_sense	CBEI_RS03290	#REF!	706788	205	DegV family protein CDS
Chromosome	707819	+	86.2679	intergenic_sense	CBEI_RS03295	#REF!	707868	49	RNA polymerase sigma-54 factor CDS
Chromosome	707791	+	287.974	intergenic_sense	CBEI_RS03295	#REF!	707868	77	RNA polymerase sigma-54 factor CDS
Chromosome	709610	+	853.296	intergenic_sense	CBEI_RS03300	#REF!	709630	20	Cro/Cl family transcriptional regulator CDS
Chromosome	709632	+	60.77	intragenic_sense	CBEI_RS03300	#REF!	709630	2	Cro/Cl family transcriptional regulator CDS
Chromosome	710710	+	180.143	intergenic_sense	CBEI_RS03305	#REF!	710763	53	gap CDS
Chromosome	714829	+	111.719	intragenic_sense	CBEI_RS03320	#REF!	714589	240	2,3-bisphosphoglycerate-independent phosphoglycerate mutase CDS
Chromosome	717455	+	68.5233	intergenic_sense	CBEI_RS03330	#REF!	717501	46	enolase CDS
Chromosome	717490	+	64.4203	intergenic_sense	CBEI_RS03330	#REF!	717501	11	enolase CDS
Chromosome	718992	+	68.9709	intergenic_sense	CBEI_RS03335	#REF!	719014	22	secG CDS
Chromosome	718983	+	64.9754	intergenic_sense	CBEI_RS03335	#REF!	719014	31	secG CDS
Chromosome	735475	+	102.912	intragenic_sense	CBEI_RS03400	#REF!	734901	574	nitrate ABC transporter substrate-binding protein CDS
Chromosome	743592	+	196.176	intergenic_sense	CBEI_RS03435	#REF!	743666	74	nifH CDS
Chromosome	744554	+	401.569	intergenic_sense	CBEI_RS03440	#REF!	744598	44	ABC transporter CDS
Chromosome	748911	+	110.134	intragenic_sense	CBEI_RS03465	#REF!	748519	392	PLP-dependent transferase CDS
Chromosome	749973	+	230.973	intragenic_sense	CBEI_RS03470	#REF!	749676	297	cysteine synthase CDS
Chromosome	750003	+	64.0576	intragenic_sense	CBEI_RS03470	#REF!	749676	327	cysteine synthase CDS
Chromosome	754141	+	104.65	intergenic_sense	CBEI_RS03485	#REF!	754148	7	rnr CDS
Chromosome	756346	+	71.2393	intragenic_sense	CBEI_RS03485	#REF!	754148	2198	rnr CDS
Chromosome	754294	+	66.904	intragenic_sense	CBEI_RS03485	#REF!	754148	146	rnr CDS
Chromosome	756505	+	132.093	intragenic_sense	CBEI_RS03490	#REF!	756504	1	SsrA-binding protein CDS
Chromosome	756496	+	109.564	intergenic_sense	CBEI_RS03490	#REF!	756504	8	SsrA-binding protein CDS
Chromosome	759907	+	108.235	intragenic_sense	CBEI_RS03495	#REF!	757193	2714	2',3'-cyclic-nucleotide 2'-phosphodiesterase CDS
Chromosome	762535	+	76.6068	intragenic_sense	CBEI_RS03505	#REF!	762108	427	ABC transporter permease CDS
Chromosome	762663	+	448.048	intragenic_sense	CBEI_RS03505	#REF!	762108	555	ABC transporter permease CDS
Chromosome	764770	+	59.323	intragenic_sense	CBEI_RS03515	#REF!	763901	869	DUF1232 domain-containing protein CDS
Chromosome	764263	+	84.5534	intragenic_sense	CBEI_RS03515	#REF!	763901	362	DUF1232 domain-containing protein CDS
Chromosome	764855	+	129.103	intragenic_sense	CBEI_RS03515	#REF!	763901	954	DUF1232 domain-containing protein CDS
Chromosome	763834	+	79.2139	intergenic_sense	CBEI_RS03515	#REF!	763901	67	DUF1232 domain-containing protein CDS
Chromosome	764218	+	97.5098	intragenic_sense	CBEI_RS03515	#REF!	763901	317	DUF1232 domain-containing protein CDS
Chromosome	764983	+	78.8945	intragenic_sense	CBEI_RS03520	#REF!	764965	18	hypothetical protein CDS
Chromosome	764943	+	79.3483	intergenic_sense	CBEI_RS03520	#REF!	764965	22	hypothetical protein CDS
Chromosome	766656	+	164.734	intragenic_sense	CBEI_RS03525	#REF!	766564	92	transcriptional regulator CDS
Chromosome	766512	+	64.3412	intergenic_sense	CBEI_RS03525	#REF!	766564	52	transcriptional regulator CDS
Chromosome	766532	+	58.6992	intergenic_sense	CBEI_RS03525	#REF!	766564	32	transcriptional regulator CDS
Chromosome	766552	+	61.3561	intergenic_sense	CBEI_RS03525	#REF!	766564	12	transcriptional regulator CDS
Chromosome	766595	+	71.2073	intragenic_sense	CBEI_RS03525	#REF!	766564	31	transcriptional regulator CDS
Chromosome	769885	+	67.1628	intergenic_sense	CBEI_RS03540	#REF!	769968	83	clpB CDS
Chromosome	770276	+	85.6378	intragenic_sense	CBEI_RS03540	#REF!	769968	308	clpB CDS
Chromosome	773524	-	398.844	intergenic_sense	CBEI_RS03545	#REF!	773425	99	ECF transporter S component CDS
Chromosome	774007	+	128.052	intergenic_sense	CBEI_RS03550	#REF!	774050	43	thiF CDS
Chromosome	773736	+	110.981	intergenic_sense	CBEI_RS03550	#REF!	774050	314	thiF CDS
Chromosome	775079	+	100.313	intragenic_sense	CBEI_RS03555	#REF!	774861	218	DUF561 domain-containing protein CDS
Chromosome	775757	+	74.0469	intragenic_sense	CBEI_RS03560	#REF!	775695	62	tRNA 2-thiocytidine(32) synthetase TtcA CDS
Chromosome	776639	+	79.2538	intergenic_sense	CBEI_RS03565	#REF!	776666	27	DUF4250 domain-containing protein CDS
Chromosome	776645	+	85.0755	intergenic_sense	CBEI_RS03565	#REF!	776666	21	DUF4250 domain-containing protein CDS
Chromosome	777043	+	93.0811	intragenic_sense	CBEI_RS03570	#REF!	777035	8	bifunctional diguanylate cyclase/phosphodiesterase CDS
Chromosome	776875	+	118.393	intergenic_sense	CBEI_RS03570	#REF!	777035	160	bifunctional diguanylate cyclase/phosphodiesterase CDS
Chromosome	778838	+	77.1589	intergenic_sense	CBEI_RS03575	#REF!	779236	398	tryptophan transporter CDS
Chromosome	778889	+	155.971	intergenic_sense	CBEI_RS03575	#REF!	779236	347	tryptophan transporter CDS
Chromosome	779171	+	103.318	intergenic_sense	CBEI_RS03575	#REF!	779236	65	tryptophan transporter CDS
Chromosome	778843	+	92.0588	intergenic_sense	CBEI_RS03575	#REF!	779236	393	tryptophan transporter CDS
Chromosome	778820	+	271.877	intergenic_sense	CBEI_RS03575	#REF!	779236	416	tryptophan transporter CDS
Chromosome	782184	+	60.192	intragenic_sense	CBEI_RS03585	#REF!	780721	1463	diguanylate cyclase CDS
Chromosome	780748	+	104.011	intragenic_sense	CBEI_RS03585	#REF!	780721	27	diguanylate cyclase CDS
Chromosome	783336	+	71.7319	intragenic_sense	CBEI_RS03585	#REF!	780721	2615	diguanylate cyclase CDS
Chromosome	783298	+	68.3027	intragenic_sense	CBEI_RS03585	#REF!	780721	2577	diguanylate cyclase CDS
Chromosome	781638	+	70.3274	intragenic_sense	CBEI_RS03585	#REF!	780721	917	diguanylate cyclase CDS
Chromosome	787980	-	151.54	intergenic_sense	CBEI_RS03600	#REF!	787899	81	class I SAM-dependent methyltransferase CDS
Chromosome	787956	-	97.7518	intergenic_sense	CBEI_RS03600	#REF!	787899	57	class I SAM-dependent methyltransferase CDS
Chromosome	787964	-	103.89	intergenic_sense	CBEI_RS03600	#REF!	787899	65	class I SAM-dependent methyltransferase CDS
Chromosome	791083	+	380.285	intragenic_sense	CBEI_RS03615	#REF!	790809	274	accessory gene regulator AgrB CDS
Chromosome	791848	+	97.7987	intergenic_sense	CBEI_RS03620	#REF!	791870	22	ferredoxin-NADP+ reductase subunit alpha CDS
Chromosome	792506	+	141.694	intragenic_sense	CBEI_RS03620	#REF!	791870	636	ferredoxin-NADP+ reductase subunit alpha CDS
Chromosome	793618	+	56.752	intragenic_sense	CBEI_RS03625	#REF!	792760	858	gltA CDS
Chromosome	796683	-	76.3935	intragenic_sense	CBEI_RS03635	#REF!	797406	723	alpha-amylase CDS
Chromosome	797640	-	76.3935	intergenic_sense	CBEI_RS03635	#REF!	797406	234	alpha-amylase CDS
Chromosome	798067	+	90.2339	intergenic_sense	CBEI_RS03640	#REF!	798073	6	methyl-accepting chemotaxis protein CDS
Chromosome	798044	+	216.951	intergenic_sense	CBEI_RS03640	#REF!	798073	29	methyl-accepting chemotaxis protein CDS
Chromosome	800199	+	59.7239	intergenic_sense	CBEI_RS03645	#REF!	800214	15	ATP-binding protein CDS
Chromosome	800090	+	959.926	intergenic_sense	CBEI_RS03645	#REF!	800214	124	ATP-binding protein CDS
Chromosome	801476	+	61.1081	intragenic_sense	CBEI_RS03650	#REF!	800671	805	methyl-accepting chemotaxis protein CDS
Chromosome	808973	-	287.071	intergenic_antisense	CBEI_RS03675	#REF!	807402	351	IS256 family transposase CDS
Chromosome	808984	-	120.568	intergenic_antisense	CBEI_RS03675	#REF!	807402	362	IS256 family transposase CDS
Chromosome	809165	-	251.478	intergenic_antisense	CBEI_RS03675	#REF!	807402	543	IS256 family transposase CDS
Chromosome	807379	+	237.689	intergenic_sense	CBEI_RS03675	#REF!	807402	23	IS256 family transposase CDS
Chromosome	809032	-	163.056	intergenic_antisense	CBEI_RS03675	#REF!	807402	410	IS256 family transposase CDS
Chromosome	807523	+	198.649	intragenic_sense	CBEI_RS03675	#REF!	807402	121	IS256 family transposase CDS
Chromosome	807396	+	120.568	intergenic_sense	CBEI_RS03675	#REF!	807402	6	IS256 family transposase CDS
Chromosome	809117	-	124.015	intergenic_antisense	CBEI_RS03675	#REF!	807402	495	IS256 family transposase CDS
Chromosome	812255	-	166.407	intergenic_sense	CBEI_RS03685	#REF!	811948	307	coenzyme F390 synthetase-like protein CDS
Chromosome	816825	-	67.5353	intergenic_sense	CBEI_RS03700	#REF!	816734	91	AraC family transcriptional regulator CDS
Chromosome	816914	+	390.885	intergenic_sense	CBEI_RS03705	#REF!	816988	74	heme ABC transporter ATP-binding protein CDS
Chromosome	820431	+	746.9	intergenic_sense	CBEI_RS03720	#REF!	820473	42	thioesterase CDS
Chromosome	831189	+	113.16	intergenic_sense	CBEI_RS03770	#REF!	831345	156	acyl-ACP thioesterase CDS
Chromosome	835763	-	84.833	intragenic_sense	CBEI_RS03780	#REF!	835994	231	ltrA CDS
Chromosome	839296	+	69.3621	intragenic_sense	CBEI_RS03810	#REF!	839233	63	MurR/RpiR family transcriptional regulator CDS
Chromosome	844527	+	1304.15	intergenic_sense	CBEI_RS03830	#REF!	844586	59	DeoR/GlpR transcriptional regulator CDS
Chromosome	849972	-	3050.86	intergenic_sense	CBEI_RS03850	#REF!	849791	181	MarR family transcriptional regulator CDS
Chromosome	851715	+	93.3436	intergenic_sense	CBEI_RS03860	#REF!	851766	51	cobalamin B12-binding domain-containing protein CDS
Chromosome	856416	+	313.233	intergenic_sense	CBEI_RS03875	#REF!	856709	293	PTS mannose transporter subunit IIAB CDS
Chromosome	862590	+	86.7759	intergenic_sense	CBEI_RS03905	#REF!	862735	145	XRE family transcriptional regulator CDS
Chromosome	862711	+	88.6235	intergenic_sense	CBEI_RS03905	#REF!	862735	24	XRE family transcriptional regulator CDS
Chromosome	863740	+	66.998	intergenic_sense	CBEI_RS03910	#REF!	863765	25	MarR family transcriptional regulator CDS
Chromosome	863760	+	334.244	intergenic_sense	CBEI_RS03910	#REF!	863765	5	MarR family transcriptional regulator CDS
Chromosome	866002	-	267.098	intragenic_sense	CBEI_RS03920	#REF!	866351	349	transposase CDS
Chromosome	865827	-	193.411	intragenic_sense	CBEI_RS03920	#REF!	866351	524	transposase CDS
Chromosome	865873	-	267.098	intragenic_sense	CBEI_RS03920	#REF!	866351	478	transposase CDS
Chromosome	866010	-	261.569	intragenic_sense	CBEI_RS03920	#REF!	866351	341	transposase CDS
Chromosome	865994	-	335.256	intragenic_sense	CBEI_RS03920	#REF!	866351	357	transposase CDS
Chromosome	865999	-	130.784	intragenic_sense	CBEI_RS03920	#REF!	866351	352	transposase CDS
Chromosome	866015	-	329.726	intragenic_sense	CBEI_RS03920	#REF!	866351	336	transposase CDS
Chromosome	865970	-	198.941	intragenic_sense	CBEI_RS03920	#REF!	866351	381	transposase CDS
Chromosome	865856	-	256.039	intragenic_sense	CBEI_RS03920	#REF!	866351	495	transposase CDS
Chromosome	871920	-	60.6781	intergenic_sense	CBEI_RS03940	#REF!	871526	394	IS110 family transposase CDS
Chromosome	871764	+	104.523	intergenic_sense	CBEI_RS03945	#REF!	871946	182	nitroreductase CDS
Chromosome	875761	+	64.7942	intergenic_sense	CBEI_RS03965	#REF!	875799	38	aldehyde dehydrogenase CDS
Chromosome	879132	-	446.812	intergenic_sense	CBEI_RS03970	#REF!	878910	222	DUF4317 domain-containing protein CDS
Chromosome	879101	-	177.634	intergenic_sense	CBEI_RS03970	#REF!	878910	191	DUF4317 domain-containing protein CDS
Chromosome	878962	-	60.8061	intergenic_sense	CBEI_RS03970	#REF!	878910	52	DUF4317 domain-containing protein CDS
Chromosome	878927	-	60.4377	intergenic_sense	CBEI_RS03970	#REF!	878910	17	DUF4317 domain-containing protein CDS
Chromosome	879331	+	314.118	intergenic_sense	CBEI_RS03975	#REF!	879364	33	LacI family transcriptional regulator CDS
Chromosome	886215	+	79.2297	intragenic_sense	CBEI_RS04000	#REF!	886113	102	hypothetical protein CDS
Chromosome	886323	+	94.5413	intragenic_sense	CBEI_RS04000	#REF!	886113	210	hypothetical protein CDS
Chromosome	885995	+	237.315	intergenic_sense	CBEI_RS04000	#REF!	886113	118	hypothetical protein CDS
Chromosome	886063	+	331.857	intergenic_sense	CBEI_RS04000	#REF!	886113	50	hypothetical protein CDS
Chromosome	886115	+	79.2297	intragenic_sense	CBEI_RS04000	#REF!	886113	2	hypothetical protein CDS
Chromosome	886277	+	131.283	intragenic_sense	CBEI_RS04000	#REF!	886113	164	hypothetical protein CDS
Chromosome	890487	-	60.0578	intragenic_sense	CBEI_RS04015	#REF!	890806	319	flavodoxin family protein CDS
Chromosome	890900	-	60.0578	intergenic_sense	CBEI_RS04015	#REF!	890806	94	flavodoxin family protein CDS
Chromosome	890968	-	80.6335	intergenic_sense	CBEI_RS04015	#REF!	890806	162	flavodoxin family protein CDS
Chromosome	891144	+	60.7356	intergenic_sense	CBEI_RS04020	#REF!	891195	51	TetR family transcriptional regulator CDS
Chromosome	892035	+	76.0927	intergenic_sense	CBEI_RS04025	#REF!	892285	250	QueT transporter family protein CDS
Chromosome	892026	+	95.9202	intergenic_sense	CBEI_RS04025	#REF!	892285	259	QueT transporter family protein CDS
Chromosome	892000	+	148.968	intergenic_sense	CBEI_RS04025	#REF!	892285	285	QueT transporter family protein CDS
Chromosome	893578	+	61.6703	intragenic_sense	CBEI_RS04030	#REF!	893159	419	hypothetical protein CDS
Chromosome	893530	+	63.2612	intragenic_sense	CBEI_RS04030	#REF!	893159	371	hypothetical protein CDS
Chromosome	894630	+	262.271	intergenic_sense	CBEI_RS04035	#REF!	894664	34	hypothetical protein CDS
Chromosome	894463	+	121.2	intergenic_sense	CBEI_RS04035	#REF!	894664	201	hypothetical protein CDS
Chromosome	896125	+	102.366	intergenic_sense	CBEI_RS04040	#REF!	896133	8	sensor domain-containing diguanylate cyclase CDS
Chromosome	897342	+	134.987	intragenic_sense	CBEI_RS04040	#REF!	896133	1209	sensor domain-containing diguanylate cyclase CDS
Chromosome	899743	+	106.585	intragenic_sense	CBEI_RS04045	#REF!	898983	760	membrane protein CDS
Chromosome	899978	+	63.5873	intragenic_sense	CBEI_RS04045	#REF!	898983	995	membrane protein CDS
Chromosome	900043	+	65.4054	intragenic_sense	CBEI_RS04045	#REF!	898983	1060	membrane protein CDS
Chromosome	900863	+	141.004	intergenic_antisense	CBEI_RS04055	#REF!	902290	126	IS110 family transposase CDS
Chromosome	905531	+	92.7105	intergenic_sense	CBEI_RS04070	#REF!	905613	82	MurR/RpiR family transcriptional regulator CDS
Chromosome	905625	+	59.6595	intragenic_sense	CBEI_RS04070	#REF!	905613	12	MurR/RpiR family transcriptional regulator CDS
Chromosome	905718	+	90.1335	intragenic_sense	CBEI_RS04070	#REF!	905613	105	MurR/RpiR family transcriptional regulator CDS
Chromosome	905709	+	59.6595	intragenic_sense	CBEI_RS04070	#REF!	905613	96	MurR/RpiR family transcriptional regulator CDS
Chromosome	907160	-	77.902	intergenic_sense	CBEI_RS04075	#REF!	907149	11	transcription elongation factor GreA CDS
Chromosome	907179	-	76.8294	intergenic_sense	CBEI_RS04075	#REF!	907149	30	transcription elongation factor GreA CDS
Chromosome	907157	-	80.7997	intergenic_sense	CBEI_RS04075	#REF!	907149	8	transcription elongation factor GreA CDS
Chromosome	909355	+	63.0367	intragenic_sense	CBEI_RS04080	#REF!	907455	1900	PTS glucose transporter subunit IIA CDS
Chromosome	911855	+	80.851	intragenic_sense	CBEI_RS04090	#REF!	910856	999	hypothetical protein CDS
Chromosome	913350	+	148.608	intergenic_sense	CBEI_RS04100	#REF!	913563	213	chemotaxis protein CheV CDS
Chromosome	914844	+	179.133	intergenic_sense	CBEI_RS04105	#REF!	914917	73	hypothetical protein CDS
Chromosome	918052	+	280.858	intergenic_sense	CBEI_RS04115	#REF!	918242	190	PTS sugar transporter subunit IIB CDS
Chromosome	918807	+	85.2672	intergenic_sense	CBEI_RS04120	#REF!	918844	37	aminotransferase class V-fold PLP-dependent enzyme CDS
Chromosome	918833	+	239.737	intergenic_sense	CBEI_RS04120	#REF!	918844	11	aminotransferase class V-fold PLP-dependent enzyme CDS
Chromosome	918888	+	130.96	intragenic_sense	CBEI_RS04120	#REF!	918844	44	aminotransferase class V-fold PLP-dependent enzyme CDS
Chromosome	920893	+	85.6436	intragenic_sense	CBEI_RS04130	#REF!	920740	153	rpiA CDS
Chromosome	921315	+	84.7187	intragenic_sense	CBEI_RS04130	#REF!	920740	575	rpiA CDS
Chromosome	922302	+	65.1304	intragenic_sense	CBEI_RS04135	#REF!	921468	834	gfo/Idh/MocA family oxidoreductase CDS
Chromosome	926538	+	178.582	intergenic_sense	CBEI_RS04155	#REF!	926564	26	tRNA-Ala
Chromosome	930657	+	56.9777	intergenic_sense	CBEI_RS04175	#REF!	931004	347	O-acetylhomoserine aminocarboxypropyltransferase/cysteine synthase CDS
Chromosome	930863	+	301.092	intergenic_sense	CBEI_RS04175	#REF!	931004	141	O-acetylhomoserine aminocarboxypropyltransferase/cysteine synthase CDS
Chromosome	935144	-	1988.24	intergenic_sense	CBEI_RS04185	#REF!	935127	17	sensor histidine kinase CDS
Chromosome	941147	+	57.6379	intragenic_sense	CBEI_RS04210	#REF!	941066	81	oligoendopeptidase F CDS
Chromosome	941029	+	187.656	intergenic_sense	CBEI_RS04210	#REF!	941066	37	oligoendopeptidase F CDS
Chromosome	944703	+	68.4759	intergenic_sense	CBEI_RS04225	#REF!	944836	133	trxA CDS
Chromosome	945903	+	81.2056	intragenic_sense	CBEI_RS04235	#REF!	945883	20	NAD(P)/FAD-dependent oxidoreductase CDS
Chromosome	946095	+	66.3799	intragenic_sense	CBEI_RS04235	#REF!	945883	212	NAD(P)/FAD-dependent oxidoreductase CDS
Chromosome	945860	+	65.578	intergenic_sense	CBEI_RS04235	#REF!	945883	23	NAD(P)/FAD-dependent oxidoreductase CDS
Chromosome	945919	+	84.5437	intragenic_sense	CBEI_RS04235	#REF!	945883	36	NAD(P)/FAD-dependent oxidoreductase CDS
Chromosome	945914	+	56.8971	intragenic_sense	CBEI_RS04235	#REF!	945883	31	NAD(P)/FAD-dependent oxidoreductase CDS
Chromosome	946836	+	584.584	intergenic_sense	CBEI_RS04240	#REF!	946924	88	MarR family transcriptional regulator CDS
Chromosome	946869	+	113.228	intergenic_sense	CBEI_RS04240	#REF!	946924	55	MarR family transcriptional regulator CDS
Chromosome	953605	+	58.6696	intragenic_sense	CBEI_RS04275	#REF!	953476	129	hydroxylamine reductase CDS
Chromosome	953386	+	145.434	intergenic_sense	CBEI_RS04275	#REF!	953476	90	hydroxylamine reductase CDS
Chromosome	955309	+	178.346	intergenic_sense	CBEI_RS04280	#REF!	955411	102	APC family permease CDS
Chromosome	961174	-	62.6589	intragenic_sense	CBEI_RS04300	#REF!	961341	167	GntR family transcriptional regulator CDS
Chromosome	961237	-	497.926	intragenic_sense	CBEI_RS04300	#REF!	961341	104	GntR family transcriptional regulator CDS
Chromosome	961208	-	135.523	intragenic_sense	CBEI_RS04300	#REF!	961341	133	GntR family transcriptional regulator CDS
Chromosome	961144	-	94.0497	intragenic_sense	CBEI_RS04300	#REF!	961341	197	GntR family transcriptional regulator CDS
Chromosome	961289	-	79.3133	intragenic_sense	CBEI_RS04300	#REF!	961341	52	GntR family transcriptional regulator CDS
Chromosome	961185	-	69.1907	intragenic_sense	CBEI_RS04300	#REF!	961341	156	GntR family transcriptional regulator CDS
Chromosome	964267	+	272.941	intragenic_sense	CBEI_RS04315	#REF!	963778	489	nadC CDS
Chromosome	964289	+	136.471	intragenic_sense	CBEI_RS04315	#REF!	963778	511	nadC CDS
Chromosome	964294	+	207.591	intragenic_sense	CBEI_RS04315	#REF!	963778	516	nadC CDS
Chromosome	964693	+	127.465	intergenic_sense	CBEI_RS04320	#REF!	964799	106	(Fe-S)-binding protein CDS
Chromosome	964788	+	159.331	intergenic_sense	CBEI_RS04320	#REF!	964799	11	(Fe-S)-binding protein CDS
Chromosome	964780	+	159.331	intergenic_sense	CBEI_RS04320	#REF!	964799	19	(Fe-S)-binding protein CDS
Chromosome	965748	+	280.268	intergenic_sense	CBEI_RS04325	#REF!	965754	6	universal stress protein CDS
Chromosome	965806	+	71.2604	intragenic_sense	CBEI_RS04325	#REF!	965754	52	universal stress protein CDS
Chromosome	966307	+	369.096	intergenic_sense	CBEI_RS04330	#REF!	966503	196	ribonuclease P CDS
Chromosome	966432	+	100.062	intergenic_sense	CBEI_RS04330	#REF!	966503	71	ribonuclease P CDS
Chromosome	966412	+	128.391	intergenic_sense	CBEI_RS04330	#REF!	966503	91	ribonuclease P CDS
Chromosome	969644	-	108.432	intergenic_sense	CBEI_RS04345	#REF!	969565	79	aminopeptidase CDS
Chromosome	974323	+	74.124	intergenic_sense	CBEI_RS04370	#REF!	974346	23	methyl-accepting chemotaxis protein CDS
Chromosome	974336	+	63.2188	intergenic_sense	CBEI_RS04370	#REF!	974346	10	methyl-accepting chemotaxis protein CDS
Chromosome	974311	+	66.9018	intergenic_sense	CBEI_RS04370	#REF!	974346	35	methyl-accepting chemotaxis protein CDS
Chromosome	976757	+	81.5278	intragenic_sense	CBEI_RS04375	#REF!	976343	414	YhgE/Pip domain-containing protein CDS
Chromosome	978326	+	124.015	intragenic_sense	CBEI_RS04375	#REF!	976343	1983	YhgE/Pip domain-containing protein CDS
Chromosome	977442	+	124.015	intragenic_sense	CBEI_RS04375	#REF!	976343	1099	YhgE/Pip domain-containing protein CDS
Chromosome	979947	+	129.367	intragenic_sense	CBEI_RS04380	#REF!	978675	1272	YhgE/Pip domain-containing protein CDS
Chromosome	981132	+	100.426	intergenic_sense	CBEI_RS04385	#REF!	981137	5	two-component sensor histidine kinase CDS
Chromosome	981112	+	105.399	intergenic_sense	CBEI_RS04385	#REF!	981137	25	two-component sensor histidine kinase CDS
Chromosome	984444	+	58.9443	intragenic_sense	CBEI_RS04390	#REF!	983050	1394	sensor histidine kinase CDS
Chromosome	983695	+	91.0726	intragenic_sense	CBEI_RS04390	#REF!	983050	645	sensor histidine kinase CDS
Chromosome	987477	+	81.6405	intragenic_sense	CBEI_RS04400	#REF!	986071	1406	ATP-dependent protease CDS
Chromosome	987651	+	72.1568	intragenic_sense	CBEI_RS04400	#REF!	986071	1580	ATP-dependent protease CDS
Chromosome	987512	+	105.693	intragenic_sense	CBEI_RS04400	#REF!	986071	1441	ATP-dependent protease CDS
Chromosome	986869	+	72.1568	intragenic_sense	CBEI_RS04400	#REF!	986071	798	ATP-dependent protease CDS
Chromosome	990147	+	59.8469	intragenic_sense	CBEI_RS04410	#REF!	990046	101	spoIIAA CDS
Chromosome	989963	+	56.9968	intergenic_sense	CBEI_RS04410	#REF!	990046	83	spoIIAA CDS
Chromosome	989969	+	210.32	intergenic_sense	CBEI_RS04410	#REF!	990046	77	spoIIAA CDS
Chromosome	989972	+	58.2801	intergenic_sense	CBEI_RS04410	#REF!	990046	74	spoIIAA CDS
Chromosome	993964	+	58.2267	intergenic_sense	CBEI_RS04440	#REF!	994048	84	ATPase CDS
Chromosome	998002	+	246.497	intragenic_sense	CBEI_RS04445	#REF!	996572	1430	competence protein ComEC CDS
Chromosome	998226	+	695.009	intragenic_sense	CBEI_RS04445	#REF!	996572	1654	competence protein ComEC CDS
Chromosome	996665	+	74.484	intragenic_sense	CBEI_RS04445	#REF!	996572	93	competence protein ComEC CDS
Chromosome	998248	+	173.622	intragenic_sense	CBEI_RS04445	#REF!	996572	1676	competence protein ComEC CDS
Chromosome	998252	+	148.968	intragenic_sense	CBEI_RS04445	#REF!	996572	1680	competence protein ComEC CDS
Chromosome	998243	+	294.718	intragenic_sense	CBEI_RS04445	#REF!	996572	1671	competence protein ComEC CDS
Chromosome	998230	+	94.3115	intragenic_sense	CBEI_RS04445	#REF!	996572	1658	competence protein ComEC CDS
Chromosome	998233	+	150.577	intragenic_sense	CBEI_RS04445	#REF!	996572	1661	competence protein ComEC CDS
Chromosome	998221	+	276.5	intragenic_sense	CBEI_RS04445	#REF!	996572	1649	competence protein ComEC CDS
Chromosome	998213	+	2379.79	intragenic_sense	CBEI_RS04445	#REF!	996572	1641	competence protein ComEC CDS
Chromosome	998256	+	112.53	intragenic_sense	CBEI_RS04445	#REF!	996572	1684	competence protein ComEC CDS
Chromosome	998606	+	109.787	intragenic_sense	CBEI_RS04450	#REF!	998324	282	DNA polymerase III subunit delta CDS
Chromosome	998656	+	177.128	intragenic_sense	CBEI_RS04450	#REF!	998324	332	DNA polymerase III subunit delta CDS
Chromosome	998804	+	221.529	intragenic_sense	CBEI_RS04450	#REF!	998324	480	DNA polymerase III subunit delta CDS
Chromosome	998828	+	70.8498	intragenic_sense	CBEI_RS04450	#REF!	998324	504	DNA polymerase III subunit delta CDS
Chromosome	998590	+	61.4818	intragenic_sense	CBEI_RS04450	#REF!	998324	266	DNA polymerase III subunit delta CDS
Chromosome	998541	+	58.1638	intragenic_sense	CBEI_RS04450	#REF!	998324	217	DNA polymerase III subunit delta CDS
Chromosome	999936	-	107.758	intergenic_sense	CBEI_RS04455	#REF!	999859	77	30S ribosomal protein S20 CDS
Chromosome	1003102	+	131.291	intergenic_sense	CBEI_RS04475	#REF!	1003135	33	elongation factor 4 CDS
Chromosome	1003077	+	636.045	intergenic_sense	CBEI_RS04475	#REF!	1003135	58	elongation factor 4 CDS
Chromosome	1003096	+	215.417	intergenic_sense	CBEI_RS04475	#REF!	1003135	39	elongation factor 4 CDS
Chromosome	1003099	+	78.3287	intergenic_sense	CBEI_RS04475	#REF!	1003135	36	elongation factor 4 CDS
Chromosome	1005074	+	107.353	intergenic_sense	CBEI_RS04480	#REF!	1005121	47	hypothetical protein CDS
Chromosome	1007092	+	107.59	intergenic_sense	CBEI_RS04490	#REF!	1007143	51	HrcA family transcriptional regulator CDS
Chromosome	1008825	+	110.723	intragenic_sense	CBEI_RS04495	#REF!	1008209	616	nucleotide exchange factor GrpE CDS
Chromosome	1012295	+	138.678	intragenic_sense	CBEI_RS04510	#REF!	1012187	108	ferredoxin--nitrite reductase CDS
Chromosome	1012729	+	63.9928	intragenic_sense	CBEI_RS04510	#REF!	1012187	542	ferredoxin--nitrite reductase CDS
Chromosome	1012610	+	94.8244	intragenic_sense	CBEI_RS04510	#REF!	1012187	423	ferredoxin--nitrite reductase CDS
Chromosome	1012194	+	66.8221	intragenic_sense	CBEI_RS04510	#REF!	1012187	7	ferredoxin--nitrite reductase CDS
Chromosome	1012181	+	98.5686	intergenic_sense	CBEI_RS04510	#REF!	1012187	6	ferredoxin--nitrite reductase CDS
Chromosome	1012177	+	72.1902	intergenic_sense	CBEI_RS04510	#REF!	1012187	10	ferredoxin--nitrite reductase CDS
Chromosome	1014008	+	451.7	intergenic_sense	CBEI_RS04515	#REF!	1014159	151	tRNA (guanosine(46)-N7)-methyltransferase TrmB CDS
Chromosome	1017444	+	73.6228	intragenic_sense	CBEI_RS04530	#REF!	1017436	8	tRNA (N(6)-L-threonylcarbamoyladenosine(37)-C(2))- methylthiotransferase MtaB CDS
Chromosome	1018859	+	127.206	intergenic_sense	CBEI_RS04535	#REF!	1018989	130	histidine triad nucleotide-binding protein CDS
Chromosome	1018970	+	85.6352	intergenic_sense	CBEI_RS04535	#REF!	1018989	19	histidine triad nucleotide-binding protein CDS
Chromosome	1019421	+	77.3711	intergenic_sense	CBEI_RS04540	#REF!	1019476	55	30S ribosomal protein S21 CDS
Chromosome	1021596	+	3233.54	intragenic_sense	CBEI_RS04555	#REF!	1020709	887	yqfD CDS
Chromosome	1021687	+	75.3883	intragenic_sense	CBEI_RS04555	#REF!	1020709	978	yqfD CDS
Chromosome	1021593	+	97.6101	intragenic_sense	CBEI_RS04555	#REF!	1020709	884	yqfD CDS
Chromosome	1021698	+	185.677	intragenic_sense	CBEI_RS04555	#REF!	1020709	989	yqfD CDS
Chromosome	1027188	+	62.8236	intragenic_sense	CBEI_RS04580	#REF!	1026465	723	DNA repair protein RecO CDS
Chromosome	1027208	+	76.7832	intragenic_sense	CBEI_RS04580	#REF!	1026465	743	DNA repair protein RecO CDS
Chromosome	1027097	+	87.9814	intragenic_sense	CBEI_RS04580	#REF!	1026465	632	DNA repair protein RecO CDS
Chromosome	1027989	+	281.881	intergenic_sense	CBEI_RS04590	#REF!	1028050	61	hypothetical protein CDS
Chromosome	1028697	+	154.067	intergenic_sense	CBEI_RS04595	#REF!	1028771	74	pyruvate, phosphate dikinase CDS
Chromosome	1033061	+	964.72	intergenic_sense	CBEI_RS04605	#REF!	1033074	13	deoxyguanosinetriphosphate triphosphohydrolase CDS
Chromosome	1033151	+	84.2527	intragenic_sense	CBEI_RS04605	#REF!	1033074	77	deoxyguanosinetriphosphate triphosphohydrolase CDS
Chromosome	1033114	+	64.3448	intragenic_sense	CBEI_RS04605	#REF!	1033074	40	deoxyguanosinetriphosphate triphosphohydrolase CDS
Chromosome	1035793	+	80.8787	intragenic_sense	CBEI_RS04610	#REF!	1034376	1417	DNA primase CDS
Chromosome	1034344	+	122.109	intergenic_sense	CBEI_RS04610	#REF!	1034376	32	DNA primase CDS
Chromosome	1036141	+	142.073	intragenic_sense	CBEI_RS04610	#REF!	1034376	1765	DNA primase CDS
Chromosome	1037005	+	62.2939	intragenic_sense	CBEI_RS04615	#REF!	1036172	833	RNA polymerase sigma factor RpoD CDS
Chromosome	1038079	+	65.6301	intragenic_sense	CBEI_RS04620	#REF!	1037533	546	SAM-dependent methyltransferase CDS
Chromosome	1039915	+	261.569	intergenic_sense	CBEI_RS04635	#REF!	1040265	350	peptidase S8 CDS
Chromosome	1045034	+	60.0394	intergenic_sense	CBEI_RS04650	#REF!	1045162	128	transglutaminase CDS
Chromosome	1044899	+	302.169	intergenic_sense	CBEI_RS04650	#REF!	1045162	263	transglutaminase CDS
Chromosome	1046170	+	60.4833	intergenic_sense	CBEI_RS04655	#REF!	1046200	30	ABC transporter ATP-binding protein CDS
Chromosome	1046138	+	374.017	intergenic_sense	CBEI_RS04655	#REF!	1046200	62	ABC transporter ATP-binding protein CDS
Chromosome	1047886	+	70.4883	intragenic_sense	CBEI_RS04660	#REF!	1047340	546	PucR family transcriptional regulator CDS
Chromosome	1048595	+	169.078	intergenic_sense	CBEI_RS04665	#REF!	1048695	100	LacI family transcriptional regulator CDS
Chromosome	1048532	+	91.9841	intergenic_sense	CBEI_RS04665	#REF!	1048695	163	LacI family transcriptional regulator CDS
Chromosome	1048554	+	78.0252	intergenic_sense	CBEI_RS04665	#REF!	1048695	141	LacI family transcriptional regulator CDS
Chromosome	1053888	+	389.726	intergenic_sense	CBEI_RS04680	#REF!	1053974	86	2-hydroxyacid dehydrogenase CDS
Chromosome	1054021	+	59.9153	intragenic_sense	CBEI_RS04680	#REF!	1053974	47	2-hydroxyacid dehydrogenase CDS
Chromosome	1053856	+	510.568	intergenic_sense	CBEI_RS04680	#REF!	1053974	118	2-hydroxyacid dehydrogenase CDS
Chromosome	1056075	+	331.348	intergenic_sense	CBEI_RS04690	#REF!	1056195	120	type IA DNA topoisomerase CDS
Chromosome	1059765	+	236.892	intragenic_sense	CBEI_RS04700	#REF!	1059610	155	DUF4261 domain-containing protein CDS
Chromosome	1059609	+	236.892	intergenic_sense	CBEI_RS04700	#REF!	1059610	1	DUF4261 domain-containing protein CDS
Chromosome	1060746	+	94.4007	intergenic_sense	CBEI_RS04705	#REF!	1060903	157	ammonium transporter CDS
Chromosome	1060799	+	120.994	intergenic_sense	CBEI_RS04705	#REF!	1060903	104	ammonium transporter CDS
Chromosome	1062599	+	221.844	intergenic_sense	CBEI_RS04710	#REF!	1062609	10	methyl-accepting chemotaxis protein CDS
Chromosome	1062596	+	96.6773	intergenic_sense	CBEI_RS04710	#REF!	1062609	13	methyl-accepting chemotaxis protein CDS
Chromosome	1062582	+	381.402	intergenic_sense	CBEI_RS04710	#REF!	1062609	27	methyl-accepting chemotaxis protein CDS
Chromosome	1064133	+	77.9238	intragenic_sense	CBEI_RS04710	#REF!	1062609	1524	methyl-accepting chemotaxis protein CDS
Chromosome	1066090	+	86.0963	intergenic_sense	CBEI_RS04720	#REF!	1066488	398	transferase CDS
Chromosome	1066199	+	94.1674	intergenic_sense	CBEI_RS04720	#REF!	1066488	289	transferase CDS
Chromosome	1066296	+	144.865	intergenic_sense	CBEI_RS04720	#REF!	1066488	192	transferase CDS
Chromosome	1066230	+	107.729	intergenic_sense	CBEI_RS04720	#REF!	1066488	258	transferase CDS
Chromosome	1066332	+	1485.9	intergenic_sense	CBEI_RS04720	#REF!	1066488	156	transferase CDS
Chromosome	1071205	+	238.999	intergenic_sense	CBEI_RS04735	#REF!	1071279	74	ABC transporter substrate-binding protein CDS
Chromosome	1074087	-	83.2991	intergenic_sense	CBEI_RS04745	#REF!	1074056	31	ImmA/IrrE family metallo-endopeptidase CDS
Chromosome	1074067	-	97.7237	intergenic_sense	CBEI_RS04745	#REF!	1074056	11	ImmA/IrrE family metallo-endopeptidase CDS
Chromosome	1073926	-	80.505	intragenic_sense	CBEI_RS04745	#REF!	1074056	130	ImmA/IrrE family metallo-endopeptidase CDS
Chromosome	1074248	+	78.4167	intergenic_sense	CBEI_RS04750	#REF!	1074331	83	hypothetical protein CDS
Chromosome	1080690	-	77.5352	intragenic_sense	CBEI_RS04785	#REF!	1080696	6	XRE family transcriptional regulator CDS
Chromosome	1080709	-	372.101	intergenic_sense	CBEI_RS04785	#REF!	1080696	13	XRE family transcriptional regulator CDS
Chromosome	1080841	+	64.7361	intergenic_sense	CBEI_RS04790	#REF!	1080855	14	XRE family transcriptional regulator CDS
Chromosome	1080817	+	364.971	intergenic_sense	CBEI_RS04790	#REF!	1080855	38	XRE family transcriptional regulator CDS
Chromosome	1081232	+	146.921	intragenic_sense	CBEI_RS04795	#REF!	1081108	124	XRE family transcriptional regulator CDS
Chromosome	1081156	+	121.688	intragenic_sense	CBEI_RS04795	#REF!	1081108	48	XRE family transcriptional regulator CDS
Chromosome	1081180	+	118.953	intragenic_sense	CBEI_RS04795	#REF!	1081108	72	XRE family transcriptional regulator CDS
Chromosome	1081237	+	183.652	intragenic_sense	CBEI_RS04795	#REF!	1081108	129	XRE family transcriptional regulator CDS
Chromosome	1082138	+	56.7806	intergenic_sense	CBEI_RS04805	#REF!	1082185	47	hypothetical protein CDS
Chromosome	1082789	+	64.2325	intragenic_sense	CBEI_RS04810	#REF!	1082415	374	helix-turn-helix domain-containing protein CDS
Chromosome	1084688	+	132.628	intergenic_antisense	CBEI_RS04825	#REF!	1085351	346	hypothetical protein CDS
Chromosome	1084826	+	132.628	intergenic_antisense	CBEI_RS04825	#REF!	1085351	208	hypothetical protein CDS
Chromosome	1084722	+	265.255	intergenic_antisense	CBEI_RS04825	#REF!	1085351	312	hypothetical protein CDS
Chromosome	1084718	+	87.1895	intergenic_antisense	CBEI_RS04825	#REF!	1085351	316	hypothetical protein CDS
Chromosome	1084713	+	178.066	intergenic_antisense	CBEI_RS04825	#REF!	1085351	321	hypothetical protein CDS
Chromosome	1084817	+	352.445	intergenic_antisense	CBEI_RS04825	#REF!	1085351	217	hypothetical protein CDS
Chromosome	1086051	+	121.281	intergenic_sense	CBEI_RS04835	#REF!	1086084	33	hypothetical protein CDS
Chromosome	1087261	+	458.343	intergenic_sense	CBEI_RS04845	#REF!	1087372	111	hypothetical protein CDS
Chromosome	1087656	+	74.264	intragenic_sense	CBEI_RS04850	#REF!	1087570	86	integrase CDS
Chromosome	1088981	+	197.72	intragenic_sense	CBEI_RS04860	#REF!	1088636	345	DUF4145 domain-containing protein CDS
Chromosome	1089076	+	107.933	intragenic_sense	CBEI_RS04860	#REF!	1088636	440	DUF4145 domain-containing protein CDS
Chromosome	1088902	+	63.4706	intragenic_sense	CBEI_RS04860	#REF!	1088636	266	DUF4145 domain-containing protein CDS
Chromosome	1093223	+	103.376	intragenic_sense	CBEI_RS04885	#REF!	1092072	1151	phage portal protein CDS
Chromosome	1108833	+	81.4387	intragenic_sense	CBEI_RS04980	#REF!	1108578	255	hypothetical protein CDS
Chromosome	1115487	+	67.0875	intergenic_sense	CBEI_RS05030	#REF!	1115508	21	hypothetical protein CDS
Chromosome	1116068	+	98.1136	intragenic_sense	CBEI_RS05030	#REF!	1115508	560	hypothetical protein CDS
Chromosome	1116029	+	67.0875	intragenic_sense	CBEI_RS05030	#REF!	1115508	521	hypothetical protein CDS
Chromosome	1120063	-	57.0591	intergenic_sense	CBEI_RS05045	#REF!	1120053	10	D-alanyl-D-alanine carboxypeptidase CDS
Chromosome	1120128	-	78.9291	intergenic_sense	CBEI_RS05045	#REF!	1120053	75	D-alanyl-D-alanine carboxypeptidase CDS
Chromosome	1122318	-	128.696	intragenic_sense	CBEI_RS05055	#REF!	1122318	0	DUF1727 domain-containing protein CDS
Chromosome	1122403	-	483.824	intergenic_sense	CBEI_RS05055	#REF!	1122318	85	DUF1727 domain-containing protein CDS
Chromosome	1122351	-	67.404	intergenic_sense	CBEI_RS05055	#REF!	1122318	33	DUF1727 domain-containing protein CDS
Chromosome	1122949	+	97.8822	intragenic_sense	CBEI_RS05060	#REF!	1122593	356	cell division protein ZapA CDS
Chromosome	1122928	+	127.542	intragenic_sense	CBEI_RS05060	#REF!	1122593	335	cell division protein ZapA CDS
Chromosome	1124907	+	69.1751	intragenic_sense	CBEI_RS05065	#REF!	1124574	333	peptidase CDS
Chromosome	1128743	+	101.481	intragenic_sense	CBEI_RS05070	#REF!	1127088	1655	endonuclease MutS2 CDS
Chromosome	1133287	+	488.618	intergenic_sense	CBEI_RS05090	#REF!	1133610	323	PTS lactose transporter subunit IIC CDS
Chromosome	1135850	+	80.2452	intragenic_sense	CBEI_RS05105	#REF!	1135777	73	sigma-54-dependent transcriptional regulator CDS
Chromosome	1135752	+	431.674	intergenic_sense	CBEI_RS05105	#REF!	1135777	25	sigma-54-dependent transcriptional regulator CDS
Chromosome	1135690	+	160.49	intergenic_sense	CBEI_RS05105	#REF!	1135777	87	sigma-54-dependent transcriptional regulator CDS
Chromosome	1135775	+	234.044	intergenic_sense	CBEI_RS05105	#REF!	1135777	2	sigma-54-dependent transcriptional regulator CDS
Chromosome	1135743	+	103.276	intergenic_sense	CBEI_RS05105	#REF!	1135777	34	sigma-54-dependent transcriptional regulator CDS
Chromosome	1135768	+	185.752	intergenic_sense	CBEI_RS05105	#REF!	1135777	9	sigma-54-dependent transcriptional regulator CDS
Chromosome	1138738	+	125.547	intragenic_sense	CBEI_RS05110	#REF!	1138631	107	sigma-54-dependent transcriptional regulator CDS
Chromosome	1138629	+	68.176	intergenic_sense	CBEI_RS05110	#REF!	1138631	2	sigma-54-dependent transcriptional regulator CDS
Chromosome	1141475	+	242.656	intergenic_sense	CBEI_RS05115	#REF!	1141528	53	PTS sugar transporter CDS
Chromosome	1141510	+	103.153	intergenic_sense	CBEI_RS05115	#REF!	1141528	18	PTS sugar transporter CDS
Chromosome	1144024	+	996.892	intragenic_sense	CBEI_RS05130	#REF!	1143201	823	PTS mannose transporter subunit IID CDS
Chromosome	1148402	+	136.526	intragenic_sense	CBEI_RS05150	#REF!	1147542	860	sigma-54-dependent transcriptional regulator CDS
Chromosome	1148123	+	92.3183	intragenic_sense	CBEI_RS05150	#REF!	1147542	581	sigma-54-dependent transcriptional regulator CDS
Chromosome	1147953	+	180.733	intragenic_sense	CBEI_RS05150	#REF!	1147542	411	sigma-54-dependent transcriptional regulator CDS
Chromosome	1147504	+	92.3183	intergenic_sense	CBEI_RS05150	#REF!	1147542	38	sigma-54-dependent transcriptional regulator CDS
Chromosome	1149747	+	92.3183	intragenic_sense	CBEI_RS05150	#REF!	1147542	2205	sigma-54-dependent transcriptional regulator CDS
Chromosome	1155793	+	263.301	intergenic_sense	CBEI_RS05185	#REF!	1155912	119	XRE family transcriptional regulator CDS
Chromosome	1159751	-	146.716	intergenic_sense	CBEI_RS05195	#REF!	1159709	42	transcriptional regulator CDS
Chromosome	1159884	+	535.556	intergenic_sense	CBEI_RS05200	#REF!	1160005	121	DNA helicase CDS
Chromosome	1161540	+	117.046	intragenic_sense	CBEI_RS05200	#REF!	1160005	1535	DNA helicase CDS
Chromosome	1159968	+	207.991	intergenic_sense	CBEI_RS05200	#REF!	1160005	37	DNA helicase CDS
Chromosome	1161262	+	117.046	intragenic_sense	CBEI_RS05200	#REF!	1160005	1257	DNA helicase CDS
Chromosome	1164304	-	82.4594	intergenic_sense	CBEI_RS05205	#REF!	1164096	208	MurR/RpiR family transcriptional regulator CDS
Chromosome	1166534	+	260.71	intergenic_sense	CBEI_RS05220	#REF!	1166565	31	N-acetyltransferase CDS
Chromosome	1166572	+	70.1751	intragenic_sense	CBEI_RS05220	#REF!	1166565	7	N-acetyltransferase CDS
Chromosome	1168535	+	159.081	intergenic_sense	CBEI_RS05230	#REF!	1168583	48	MFS transporter CDS
Chromosome	1171270	+	459.076	intragenic_sense	CBEI_RS05240	#REF!	1171205	65	exonuclease sbcCD subunit D CDS
Chromosome	1171252	+	65.6042	intragenic_sense	CBEI_RS05240	#REF!	1171205	47	exonuclease sbcCD subunit D CDS
Chromosome	1171197	+	521.374	intergenic_sense	CBEI_RS05240	#REF!	1171205	8	exonuclease sbcCD subunit D CDS
Chromosome	1175161	+	108.912	intragenic_sense	CBEI_RS05245	#REF!	1172409	2752	chromosome segregation protein SMC CDS
Chromosome	1173125	+	86.7508	intragenic_sense	CBEI_RS05245	#REF!	1172409	716	chromosome segregation protein SMC CDS
Chromosome	1175109	+	61.0117	intragenic_sense	CBEI_RS05245	#REF!	1172409	2700	chromosome segregation protein SMC CDS
Chromosome	1175985	+	145.992	intergenic_sense	CBEI_RS05250	#REF!	1176228	243	50S ribosomal protein L25 CDS
Chromosome	1176291	+	98.0271	intragenic_sense	CBEI_RS05250	#REF!	1176228	63	50S ribosomal protein L25 CDS
Chromosome	1177105	+	97.392	intergenic_sense	CBEI_RS05255	#REF!	1177109	4	phospho-sugar mutase CDS
Chromosome	1177132	+	65.5152	intragenic_sense	CBEI_RS05255	#REF!	1177109	23	phospho-sugar mutase CDS
Chromosome	1177099	+	77.8208	intergenic_sense	CBEI_RS05255	#REF!	1177109	10	phospho-sugar mutase CDS
Chromosome	1177080	+	425.706	intergenic_sense	CBEI_RS05255	#REF!	1177109	29	phospho-sugar mutase CDS
Chromosome	1179047	+	108.351	intergenic_sense	CBEI_RS05260	#REF!	1179374	327	hypothetical protein CDS
Chromosome	1181032	+	106.102	intragenic_sense	CBEI_RS05265	#REF!	1180597	435	glycosyltransferase CDS
Chromosome	1182525	+	110.097	intragenic_sense	CBEI_RS05270	#REF!	1181367	1158	mviN CDS
Chromosome	1182528	+	96.2127	intragenic_sense	CBEI_RS05270	#REF!	1181367	1161	mviN CDS
Chromosome	1190490	+	60.256	intragenic_sense	CBEI_RS05305	#REF!	1189944	546	ychF CDS
Chromosome	1189870	+	166.704	intergenic_sense	CBEI_RS05305	#REF!	1189944	74	ychF CDS
Chromosome	1189891	+	62.0417	intergenic_sense	CBEI_RS05305	#REF!	1189944	53	ychF CDS
Chromosome	1193296	+	96.3635	intragenic_sense	CBEI_RS05310	#REF!	1191495	1801	hypothetical protein CDS
Chromosome	1191456	+	62.27	intergenic_sense	CBEI_RS05310	#REF!	1191495	39	hypothetical protein CDS
Chromosome	1198470	+	175.165	intergenic_sense	CBEI_RS05335	#REF!	1198499	29	pyrB CDS
Chromosome	1201051	+	83.7019	intragenic_sense	CBEI_RS05345	#REF!	1199878	1173	dihydroorotase CDS
Chromosome	1201164	+	99.6451	intergenic_sense	CBEI_RS05350	#REF!	1201509	345	pyrF CDS
Chromosome	1205169	+	117.046	intergenic_sense	CBEI_RS05370	#REF!	1205539	370	surE CDS
Chromosome	1207755	-	248.342	intergenic_sense	CBEI_RS05375	#REF!	1207715	40	hypothetical protein CDS
Chromosome	1207738	-	151.726	intergenic_sense	CBEI_RS05375	#REF!	1207715	23	hypothetical protein CDS
Chromosome	1208367	+	58.8821	intragenic_sense	CBEI_RS05380	#REF!	1208359	8	pflB CDS
Chromosome	1208395	+	123.558	intragenic_sense	CBEI_RS05380	#REF!	1208359	36	pflB CDS
Chromosome	1208337	+	58.8821	intergenic_sense	CBEI_RS05380	#REF!	1208359	22	pflB CDS
Chromosome	1208298	+	534.429	intergenic_sense	CBEI_RS05380	#REF!	1208359	61	pflB CDS
Chromosome	1208353	+	83.1814	intergenic_sense	CBEI_RS05380	#REF!	1208359	6	pflB CDS
Chromosome	1208442	+	86.5484	intragenic_sense	CBEI_RS05380	#REF!	1208359	83	pflB CDS
Chromosome	1208340	+	149.541	intergenic_sense	CBEI_RS05380	#REF!	1208359	19	pflB CDS
Chromosome	1208575	+	70.4706	intragenic_sense	CBEI_RS05380	#REF!	1208359	216	pflB CDS
Chromosome	1208346	+	220.012	intergenic_sense	CBEI_RS05380	#REF!	1208359	13	pflB CDS
Chromosome	1208324	+	124.681	intergenic_sense	CBEI_RS05380	#REF!	1208359	35	pflB CDS
Chromosome	1210919	+	96.7103	intergenic_sense	CBEI_RS05385	#REF!	1210933	14	pflA CDS
Chromosome	1212135	+	89.0446	intragenic_sense	CBEI_RS05390	#REF!	1212099	36	pflB CDS
Chromosome	1212071	+	67.7247	intergenic_sense	CBEI_RS05390	#REF!	1212099	28	pflB CDS
Chromosome	1212359	+	67.7247	intragenic_sense	CBEI_RS05390	#REF!	1212099	260	pflB CDS
Chromosome	1212389	+	153.004	intragenic_sense	CBEI_RS05390	#REF!	1212099	290	pflB CDS
Chromosome	1215654	+	348.463	intergenic_sense	CBEI_RS05405	#REF!	1215791	137	L-lactate dehydrogenase CDS
Chromosome	1215691	+	136.47	intergenic_sense	CBEI_RS05405	#REF!	1215791	100	L-lactate dehydrogenase CDS
Chromosome	1219850	+	71.2978	intragenic_sense	CBEI_RS05420	#REF!	1219712	138	hypothetical protein CDS
Chromosome	1221004	+	77.5589	intergenic_sense	CBEI_RS05425	#REF!	1221242	238	site-2 protease family protein CDS
Chromosome	1224312	+	76.1606	intragenic_sense	CBEI_RS05435	#REF!	1224308	4	AI-2E family transporter CDS
Chromosome	1226261	+	578.26	intergenic_sense	CBEI_RS05445	#REF!	1226281	20	HAD-IB family hydrolase CDS
Chromosome	1227393	+	156.14	intragenic_sense	CBEI_RS05450	#REF!	1227024	369	hypothetical protein CDS
Chromosome	1229141	+	58.473	intergenic_sense	CBEI_RS05460	#REF!	1229209	68	phosphoenolpyruvate carboxykinase CDS
Chromosome	1229160	+	87.2855	intergenic_sense	CBEI_RS05460	#REF!	1229209	49	phosphoenolpyruvate carboxykinase CDS
Chromosome	1229304	+	69.7733	intragenic_sense	CBEI_RS05460	#REF!	1229209	95	phosphoenolpyruvate carboxykinase CDS
Chromosome	1230096	+	61.8652	intragenic_sense	CBEI_RS05460	#REF!	1229209	887	phosphoenolpyruvate carboxykinase CDS
Chromosome	1232911	-	372.614	intergenic_sense	CBEI_RS05475	#REF!	1232878	33	transcriptional regulator CDS
Chromosome	1234827	+	413.825	intergenic_sense	CBEI_RS05490	#REF!	1234849	22	gamma carbonic anhydrase family protein CDS
Chromosome	1243618	-	279.006	intergenic_sense	CBEI_RS05515	#REF!	1243598	20	calcium-translocating P-type ATPase, PMCA-type CDS
Chromosome	1243183	-	139.503	intragenic_sense	CBEI_RS05515	#REF!	1243598	415	calcium-translocating P-type ATPase, PMCA-type CDS
Chromosome	1243786	+	72.4255	intergenic_sense	CBEI_RS05520	#REF!	1243915	129	DUF327 domain-containing protein CDS
Chromosome	1243744	+	72.6239	intergenic_sense	CBEI_RS05520	#REF!	1243915	171	DUF327 domain-containing protein CDS
Chromosome	1244924	+	97.3534	intergenic_sense	CBEI_RS05525	#REF!	1245010	86	ABC transporter substrate-binding protein CDS
Chromosome	1247857	+	59.7841	intragenic_sense	CBEI_RS05545	#REF!	1247790	67	ABC transporter ATP-binding protein CDS
Chromosome	1251459	-	59.4615	intergenic_sense	CBEI_RS05555	#REF!	1251438	21	branched-chain amino acid aminotransferase CDS
Chromosome	1253812	-	136.477	intergenic_sense	CBEI_RS05560	#REF!	1253697	115	NAD(+) synthase CDS
Chromosome	1255706	+	85.3286	intergenic_sense	CBEI_RS05575	#REF!	1255762	56	EcsC family protein CDS
Chromosome	1256661	+	643.743	intergenic_sense	CBEI_RS05580	#REF!	1256690	29	hypothetical protein CDS
Chromosome	1257341	+	68.5601	intergenic_sense	CBEI_RS05585	#REF!	1257354	13	amino acid ABC transporter substrate-binding protein CDS
Chromosome	1259757	+	88.6026	intergenic_sense	CBEI_RS05600	#REF!	1259861	104	cytochrome c551 CDS
Chromosome	1261622	+	117.891	intragenic_sense	CBEI_RS05605	#REF!	1260536	1086	phosphoribosylformylglycinamidine synthase CDS
Chromosome	1260370	+	303.453	intergenic_sense	CBEI_RS05605	#REF!	1260536	166	phosphoribosylformylglycinamidine synthase CDS
Chromosome	1264156	-	117.891	intragenic_antisense	CBEI_RS05605	#REF!	1260536	3620	phosphoribosylformylglycinamidine synthase CDS
Chromosome	1265075	+	89.0486	intragenic_sense	CBEI_RS05610	#REF!	1264677	398	purE CDS
Chromosome	1266839	+	110.221	intragenic_sense	CBEI_RS05620	#REF!	1266119	720	amidophosphoribosyltransferase CDS
Chromosome	1267217	+	128.993	intragenic_sense	CBEI_RS05620	#REF!	1266119	1098	amidophosphoribosyltransferase CDS
Chromosome	1269153	+	106.868	intragenic_sense	CBEI_RS05630	#REF!	1268593	560	phosphoribosylglycinamide formyltransferase CDS
Chromosome	1270759	+	112.314	intergenic_sense	CBEI_RS05640	#REF!	1271142	383	phosphoribosylamine--glycine ligase CDS
Chromosome	1273637	+	58.473	intergenic_sense	CBEI_RS05650	#REF!	1273638	1	CopY family transcriptional regulator CDS
Chromosome	1275396	+	110.298	intragenic_sense	CBEI_RS05655	#REF!	1274011	1385	peptidase M56 CDS
Chromosome	1274781	+	70.3314	intragenic_sense	CBEI_RS05655	#REF!	1274011	770	peptidase M56 CDS
Chromosome	1276634	+	73.5919	intragenic_sense	CBEI_RS05660	#REF!	1276577	57	hypothetical protein CDS
Chromosome	1276780	+	130.375	intragenic_sense	CBEI_RS05660	#REF!	1276577	203	hypothetical protein CDS
Chromosome	1276516	+	77.6947	intergenic_sense	CBEI_RS05660	#REF!	1276577	61	hypothetical protein CDS
Chromosome	1276569	+	109.593	intergenic_sense	CBEI_RS05660	#REF!	1276577	8	hypothetical protein CDS
Chromosome	1276551	+	183.582	intergenic_sense	CBEI_RS05660	#REF!	1276577	26	hypothetical protein CDS
Chromosome	1276564	+	87.4898	intergenic_sense	CBEI_RS05660	#REF!	1276577	13	hypothetical protein CDS
Chromosome	1276572	+	59.6941	intergenic_sense	CBEI_RS05660	#REF!	1276577	5	hypothetical protein CDS
Chromosome	1276484	+	645.529	intergenic_sense	CBEI_RS05660	#REF!	1276577	93	hypothetical protein CDS
Chromosome	1284504	+	59.734	intragenic_sense	CBEI_RS05700	#REF!	1283985	519	3-oxoacyl-[acyl-carrier-protein] reductase CDS
Chromosome	1288250	+	74.8347	intragenic_sense	CBEI_RS05720	#REF!	1287305	945	accC CDS
Chromosome	1290514	+	193.272	intergenic_sense	CBEI_RS05735	#REF!	1290540	26	HutP protein CDS
Chromosome	1290668	+	107.821	intragenic_sense	CBEI_RS05735	#REF!	1290540	128	HutP protein CDS
Chromosome	1290608	+	71.9051	intragenic_sense	CBEI_RS05735	#REF!	1290540	68	HutP protein CDS
Chromosome	1290536	+	286.632	intergenic_sense	CBEI_RS05735	#REF!	1290540	4	HutP protein CDS
Chromosome	1292039	+	548.325	intragenic_sense	CBEI_RS05740	#REF!	1291610	429	ABC transporter substrate-binding protein CDS
Chromosome	1291825	+	61.6772	intragenic_sense	CBEI_RS05740	#REF!	1291610	215	ABC transporter substrate-binding protein CDS
Chromosome	1292046	+	64.8882	intragenic_sense	CBEI_RS05740	#REF!	1291610	436	ABC transporter substrate-binding protein CDS
Chromosome	1291904	+	85.92	intragenic_sense	CBEI_RS05740	#REF!	1291610	294	ABC transporter substrate-binding protein CDS
Chromosome	1295134	+	83.9739	intragenic_sense	CBEI_RS05755	#REF!	1295074	60	Ig domain-containing protein CDS
Chromosome	1295174	+	78.7482	intragenic_sense	CBEI_RS05755	#REF!	1295074	100	Ig domain-containing protein CDS
Chromosome	1295064	+	211.608	intergenic_sense	CBEI_RS05755	#REF!	1295074	10	Ig domain-containing protein CDS
Chromosome	1295218	+	122.099	intragenic_sense	CBEI_RS05755	#REF!	1295074	144	Ig domain-containing protein CDS
Chromosome	1296001	+	56.9873	intergenic_sense	CBEI_RS05760	#REF!	1296020	19	hypothetical protein CDS
Chromosome	1298490	-	87.6072	intergenic_sense	CBEI_RS05770	#REF!	1298408	82	hypothetical protein CDS
Chromosome	1298864	+	78.1809	intergenic_sense	CBEI_RS05775	#REF!	1299274	410	GGDEF domain-containing protein CDS
Chromosome	1298871	+	92.9678	intergenic_sense	CBEI_RS05775	#REF!	1299274	403	GGDEF domain-containing protein CDS
Chromosome	1298975	+	61.4095	intergenic_sense	CBEI_RS05775	#REF!	1299274	299	GGDEF domain-containing protein CDS
Chromosome	1309528	+	63.4687	intergenic_sense	CBEI_RS05815	#REF!	1309845	317	replication-associated recombination protein A CDS
Chromosome	1309381	+	1437.79	intergenic_sense	CBEI_RS05815	#REF!	1309845	464	replication-associated recombination protein A CDS
Chromosome	1311138	+	437.854	intergenic_sense	CBEI_RS05820	#REF!	1311212	74	Rrf2 family transcriptional regulator CDS
Chromosome	1314741	+	658.842	intergenic_sense	CBEI_RS05840	#REF!	1314768	27	hypothetical protein CDS
Chromosome	1317676	+	399.932	intergenic_sense	CBEI_RS05855	#REF!	1318143	467	alanine--tRNA ligase CDS
Chromosome	1320818	+	120.726	intergenic_sense	CBEI_RS05860	#REF!	1320919	101	hypothetical protein CDS
Chromosome	1322734	+	80.2942	intragenic_sense	CBEI_RS05875	#REF!	1322274	460	transcriptional repressor CDS
Chromosome	1322731	+	503.328	intragenic_sense	CBEI_RS05875	#REF!	1322274	457	transcriptional repressor CDS
Chromosome	1324931	+	182.586	intergenic_sense	CBEI_RS05885	#REF!	1325169	238	typA CDS
Chromosome	1333598	+	115.034	intergenic_sense	CBEI_RS05915	#REF!	1333666	68	twitching motility protein PilT CDS
Chromosome	1335847	+	116.764	intragenic_sense	CBEI_RS05920	#REF!	1334798	1049	cell division protein FtsA CDS
Chromosome	1335861	+	113.202	intragenic_sense	CBEI_RS05920	#REF!	1334798	1063	cell division protein FtsA CDS
Chromosome	1335755	+	3708.11	intragenic_sense	CBEI_RS05920	#REF!	1334798	957	cell division protein FtsA CDS
Chromosome	1335778	+	89.1102	intragenic_sense	CBEI_RS05920	#REF!	1334798	980	cell division protein FtsA CDS
Chromosome	1335988	+	70.6009	intragenic_sense	CBEI_RS05920	#REF!	1334798	1190	cell division protein FtsA CDS
Chromosome	1335899	+	178.474	intragenic_sense	CBEI_RS05920	#REF!	1334798	1101	cell division protein FtsA CDS
Chromosome	1335879	+	56.7585	intragenic_sense	CBEI_RS05920	#REF!	1334798	1081	cell division protein FtsA CDS
Chromosome	1336000	+	104.403	intragenic_sense	CBEI_RS05920	#REF!	1334798	1202	cell division protein FtsA CDS
Chromosome	1335844	+	147.729	intragenic_sense	CBEI_RS05920	#REF!	1334798	1046	cell division protein FtsA CDS
Chromosome	1340472	+	202.665	intergenic_sense	CBEI_RS05950	#REF!	1340510	38	transcriptional regulator NrdR CDS
Chromosome	1341253	+	63.3073	intragenic_sense	CBEI_RS05955	#REF!	1341224	29	laccase CDS
Chromosome	1344531	+	517.447	intergenic_sense	CBEI_RS05970	#REF!	1344593	62	phosphate ABC transporter substrate-binding protein CDS
Chromosome	1346289	+	249.318	intragenic_sense	CBEI_RS05975	#REF!	1345525	764	pstC CDS
Chromosome	1348861	+	156.204	intergenic_sense	CBEI_RS05995	#REF!	1349087	226	phoU CDS
Chromosome	1349006	+	106.102	intergenic_sense	CBEI_RS05995	#REF!	1349087	81	phoU CDS
Chromosome	1348994	+	288.334	intergenic_sense	CBEI_RS05995	#REF!	1349087	93	phoU CDS
Chromosome	1348877	+	174.379	intergenic_sense	CBEI_RS05995	#REF!	1349087	210	phoU CDS
Chromosome	1350042	+	612.242	intragenic_sense	CBEI_RS06000	#REF!	1349988	54	radical SAM protein CDS
Chromosome	1350128	+	59.6859	intragenic_sense	CBEI_RS06000	#REF!	1349988	140	radical SAM protein CDS
Chromosome	1350038	+	113.708	intragenic_sense	CBEI_RS06000	#REF!	1349988	50	radical SAM protein CDS
Chromosome	1351149	+	62.1156	intragenic_sense	CBEI_RS06000	#REF!	1349988	1161	radical SAM protein CDS
Chromosome	1349978	+	59.0785	intergenic_sense	CBEI_RS06000	#REF!	1349988	10	radical SAM protein CDS
Chromosome	1350047	+	62.8217	intragenic_sense	CBEI_RS06000	#REF!	1349988	59	radical SAM protein CDS
Chromosome	1349995	+	117.451	intragenic_sense	CBEI_RS06000	#REF!	1349988	7	radical SAM protein CDS
Chromosome	1349958	+	408.402	intergenic_sense	CBEI_RS06000	#REF!	1349988	30	radical SAM protein CDS
Chromosome	1349982	+	323.22	intergenic_sense	CBEI_RS06000	#REF!	1349988	6	radical SAM protein CDS
Chromosome	1350015	+	263.124	intragenic_sense	CBEI_RS06000	#REF!	1349988	27	radical SAM protein CDS
Chromosome	1356117	+	66.609	intergenic_sense	CBEI_RS06020	#REF!	1356122	5	hypothetical protein CDS
Chromosome	1356282	+	66.609	intragenic_sense	CBEI_RS06020	#REF!	1356122	160	hypothetical protein CDS
Chromosome	1357660	-	65.1982	intergenic_sense	CBEI_RS06025	#REF!	1357652	8	hypothetical protein CDS
Chromosome	1357711	-	97.5648	intergenic_sense	CBEI_RS06025	#REF!	1357652	59	hypothetical protein CDS
Chromosome	1358207	+	56.6158	intergenic_sense	CBEI_RS06030	#REF!	1358228	21	hypothetical protein CDS
Chromosome	1363760	+	584.055	intragenic_sense	CBEI_RS06055	#REF!	1361600	2160	primosomal protein N' CDS
Chromosome	1363693	+	62.8917	intragenic_sense	CBEI_RS06055	#REF!	1361600	2093	primosomal protein N' CDS
Chromosome	1363631	+	116.443	intragenic_sense	CBEI_RS06055	#REF!	1361600	2031	primosomal protein N' CDS
Chromosome	1363718	+	359.671	intragenic_sense	CBEI_RS06055	#REF!	1361600	2118	primosomal protein N' CDS
Chromosome	1363668	+	58.7222	intragenic_sense	CBEI_RS06055	#REF!	1361600	2068	primosomal protein N' CDS
Chromosome	1363644	+	80.909	intragenic_sense	CBEI_RS06055	#REF!	1361600	2044	primosomal protein N' CDS
Chromosome	1372079	+	1167.44	intragenic_sense	CBEI_RS06095	#REF!	1371352	727	rsgA CDS
Chromosome	1372137	+	62.5927	intragenic_sense	CBEI_RS06095	#REF!	1371352	785	rsgA CDS
Chromosome	1372122	+	59.9505	intragenic_sense	CBEI_RS06095	#REF!	1371352	770	rsgA CDS
Chromosome	1374232	-	134.776	intergenic_sense	CBEI_RS06110	#REF!	1374184	48	rpmB CDS
Chromosome	1375251	+	61.0833	intergenic_sense	CBEI_RS06115	#REF!	1375261	10	Asp23/Gls24 family envelope stress response protein CDS
Chromosome	1375560	+	92.0524	intragenic_sense	CBEI_RS06115	#REF!	1375261	299	Asp23/Gls24 family envelope stress response protein CDS
Chromosome	1376004	+	199.051	intragenic_sense	CBEI_RS06120	#REF!	1375625	379	hypothetical protein CDS
Chromosome	1379097	+	63.4105	intragenic_sense	CBEI_RS06125	#REF!	1377326	1771	DNA helicase RecG CDS
Chromosome	1384370	+	441.09	intergenic_sense	CBEI_RS06155	#REF!	1384403	33	phosphate acetyltransferase CDS
Chromosome	1387970	+	354.943	intergenic_sense	CBEI_RS06175	#REF!	1387990	20	phosphate acyltransferase CDS
Chromosome	1389049	+	300.527	intergenic_sense	CBEI_RS06180	#REF!	1389072	23	acpP CDS
Chromosome	1395141	+	95.4247	intragenic_sense	CBEI_RS06195	#REF!	1391601	3540	smc CDS
Chromosome	1391473	+	402.608	intergenic_sense	CBEI_RS06195	#REF!	1391601	128	smc CDS
Chromosome	1395066	+	90.3079	intragenic_sense	CBEI_RS06195	#REF!	1391601	3465	smc CDS
Chromosome	1391493	+	267.919	intergenic_sense	CBEI_RS06195	#REF!	1391601	108	smc CDS
Chromosome	1391825	+	70.066	intragenic_sense	CBEI_RS06195	#REF!	1391601	224	smc CDS
Chromosome	1391490	+	105.099	intergenic_sense	CBEI_RS06195	#REF!	1391601	111	smc CDS
Chromosome	1396597	+	1614.04	intergenic_sense	CBEI_RS06205	#REF!	1396614	17	DNA-binding protein CDS
Chromosome	1398255	+	160.54	intragenic_sense	CBEI_RS06210	#REF!	1396956	1299	signal recognition particle protein CDS
Chromosome	1398263	+	103.41	intragenic_sense	CBEI_RS06210	#REF!	1396956	1307	signal recognition particle protein CDS
Chromosome	1398224	+	477.261	intragenic_sense	CBEI_RS06210	#REF!	1396956	1268	signal recognition particle protein CDS
Chromosome	1398267	+	118.186	intragenic_sense	CBEI_RS06210	#REF!	1396956	1311	signal recognition particle protein CDS
Chromosome	1398199	+	370.273	intragenic_sense	CBEI_RS06210	#REF!	1396956	1243	signal recognition particle protein CDS
Chromosome	1398338	+	111.831	intergenic_sense	CBEI_RS06215	#REF!	1398361	23	30S ribosomal protein S16 CDS
Chromosome	1400533	+	66.9961	intergenic_sense	CBEI_RS06235	#REF!	1400607	74	50S ribosomal protein L19 CDS
Chromosome	1401050	+	157.008	intergenic_sense	CBEI_RS06240	#REF!	1401175	125	ribosome biogenesis GTPase YlqF CDS
Chromosome	1405524	+	152.445	intragenic_sense	CBEI_RS06260	#REF!	1405104	420	dprA CDS
Chromosome	1408104	+	68.1781	intragenic_sense	CBEI_RS06265	#REF!	1406206	1898	DNA topoisomerase 1 CDS
Chromosome	1408407	+	424.132	intergenic_sense	CBEI_RS06270	#REF!	1408508	101	GTP-sensing pleiotropic transcriptional regulator CodY CDS
Chromosome	1408546	+	76.8175	intragenic_sense	CBEI_RS06270	#REF!	1408508	38	GTP-sensing pleiotropic transcriptional regulator CodY CDS
Chromosome	1409722	+	79.9522	intergenic_sense	CBEI_RS06275	#REF!	1409826	104	rpsB CDS
Chromosome	1412218	+	80.3518	intragenic_sense	CBEI_RS06285	#REF!	1411649	569	UMP kinase CDS
Chromosome	1412201	+	120.114	intragenic_sense	CBEI_RS06285	#REF!	1411649	552	UMP kinase CDS
Chromosome	1412296	+	99.3356	intragenic_sense	CBEI_RS06285	#REF!	1411649	647	UMP kinase CDS
Chromosome	1413538	+	79.0421	intergenic_sense	CBEI_RS06295	#REF!	1413573	35	isoprenyl transferase CDS
Chromosome	1413515	+	686.204	intergenic_sense	CBEI_RS06295	#REF!	1413573	58	isoprenyl transferase CDS
Chromosome	1413534	+	124.952	intergenic_sense	CBEI_RS06295	#REF!	1413573	39	isoprenyl transferase CDS
Chromosome	1416219	+	79.2722	intragenic_sense	CBEI_RS06305	#REF!	1415281	938	AI-2E family transporter CDS
Chromosome	1416213	+	248.702	intragenic_sense	CBEI_RS06305	#REF!	1415281	932	AI-2E family transporter CDS
Chromosome	1416126	+	75.3495	intragenic_sense	CBEI_RS06305	#REF!	1415281	845	AI-2E family transporter CDS
Chromosome	1416181	+	75.3495	intragenic_sense	CBEI_RS06305	#REF!	1415281	900	AI-2E family transporter CDS
Chromosome	1416027	+	1136.36	intragenic_sense	CBEI_RS06305	#REF!	1415281	746	AI-2E family transporter CDS
Chromosome	1416226	+	63.1563	intragenic_sense	CBEI_RS06305	#REF!	1415281	945	AI-2E family transporter CDS
Chromosome	1417542	+	60.6865	intergenic_sense	CBEI_RS06315	#REF!	1417555	13	rseP CDS
Chromosome	1420280	+	95.9005	intergenic_sense	CBEI_RS06325	#REF!	1420445	165	ribosome maturation factor CDS
Chromosome	1426793	+	66.6298	intragenic_sense	CBEI_RS06360	#REF!	1426232	561	tRNA pseudouridine(55) synthase CDS
Chromosome	1428159	+	207.11	intergenic_sense	CBEI_RS06370	#REF!	1428244	85	30S ribosomal protein S15 CDS
Chromosome	1433030	+	77.9832	intragenic_sense	CBEI_RS06390	#REF!	1432442	588	aspartate kinase CDS
Chromosome	1433012	+	57.663	intragenic_sense	CBEI_RS06390	#REF!	1432442	570	aspartate kinase CDS
Chromosome	1434682	+	401.192	intergenic_sense	CBEI_RS06400	#REF!	1434729	47	DNA translocase FtsK CDS
Chromosome	1434716	+	574.31	intergenic_sense	CBEI_RS06400	#REF!	1434729	13	DNA translocase FtsK CDS
Chromosome	1437309	+	59.9835	intergenic_sense	CBEI_RS06405	#REF!	1437313	4	rimO CDS
Chromosome	1438533	+	468.85	intragenic_sense	CBEI_RS06405	#REF!	1437313	1220	rimO CDS
Chromosome	1439827	+	70.6136	intragenic_sense	CBEI_RS06415	#REF!	1439456	371	recA CDS
Chromosome	1439939	+	146.715	intragenic_sense	CBEI_RS06415	#REF!	1439456	483	recA CDS
Chromosome	1440731	+	295.995	intergenic_sense	CBEI_RS06420	#REF!	1440836	105	rny CDS
Chromosome	1441658	-	332.401	intragenic_antisense	CBEI_RS06420	#REF!	1440836	822	rny CDS
Chromosome	1441996	+	110.771	intragenic_sense	CBEI_RS06420	#REF!	1440836	1160	rny CDS
Chromosome	1442557	+	264.784	intergenic_sense	CBEI_RS06425	#REF!	1442598	41	stage V sporulation protein S CDS
Chromosome	1442937	+	143.218	intergenic_sense	CBEI_RS06430	#REF!	1442981	44	HPr family phosphocarrier protein CDS
Chromosome	1443745	+	595.929	intergenic_sense	CBEI_RS06440	#REF!	1443789	44	adenylosuccinate lyase CDS
Chromosome	1443875	+	56.7888	intragenic_sense	CBEI_RS06440	#REF!	1443789	86	adenylosuccinate lyase CDS
Chromosome	1446987	+	285.284	intergenic_sense	CBEI_RS06450	#REF!	1447124	137	hypothetical protein CDS
Chromosome	1446969	+	3296.52	intergenic_sense	CBEI_RS06450	#REF!	1447124	155	hypothetical protein CDS
Chromosome	1447162	+	317.903	intragenic_sense	CBEI_RS06450	#REF!	1447124	38	hypothetical protein CDS
Chromosome	1447264	+	72.6435	intragenic_sense	CBEI_RS06450	#REF!	1447124	140	hypothetical protein CDS
Chromosome	1448439	+	305.255	intergenic_sense	CBEI_RS06455	#REF!	1448876	437	ribD CDS
Chromosome	1448415	+	4639.82	intergenic_sense	CBEI_RS06455	#REF!	1448876	461	ribD CDS
Chromosome	1448528	+	221.042	intergenic_sense	CBEI_RS06455	#REF!	1448876	348	ribD CDS
Chromosome	1451970	+	490.321	intergenic_sense	CBEI_RS06470	#REF!	1452064	94	6,7-dimethyl-8-ribityllumazine synthase CDS
Chromosome	1453580	+	235.828	intergenic_sense	CBEI_RS06475	#REF!	1453603	23	LacI family transcriptional regulator CDS
Chromosome	1453832	+	70.0178	intragenic_sense	CBEI_RS06475	#REF!	1453603	229	LacI family transcriptional regulator CDS
Chromosome	1454048	+	63.5558	intragenic_sense	CBEI_RS06475	#REF!	1453603	445	LacI family transcriptional regulator CDS
Chromosome	1461293	+	81.8485	intragenic_sense	CBEI_RS06500	#REF!	1460811	482	2-dehydropantoate 2-reductase CDS
Chromosome	1468220	+	477.999	intragenic_sense	CBEI_RS06515	#REF!	1465940	2280	beta-galactosidase CDS
Chromosome	1468445	+	196.176	intragenic_sense	CBEI_RS06515	#REF!	1465940	2505	beta-galactosidase CDS
Chromosome	1470068	-	284.646	intergenic_sense	CBEI_RS06520	#REF!	1469978	90	S-ribosylhomocysteine lyase CDS
Chromosome	1471204	+	176.016	intergenic_sense	CBEI_RS06530	#REF!	1471229	25	peptide transporter CDS
Chromosome	1473945	+	62.0077	intragenic_sense	CBEI_RS06540	#REF!	1473902	43	DUF2088 domain-containing protein CDS
Chromosome	1474049	+	205.543	intragenic_sense	CBEI_RS06540	#REF!	1473902	147	DUF2088 domain-containing protein CDS
Chromosome	1473849	+	99.3244	intergenic_sense	CBEI_RS06540	#REF!	1473902	53	DUF2088 domain-containing protein CDS
Chromosome	1475625	+	57.2121	intergenic_sense	CBEI_RS06545	#REF!	1475633	8	glycoside hydrolase CDS
Chromosome	1476097	+	87.8604	intragenic_sense	CBEI_RS06545	#REF!	1475633	464	glycoside hydrolase CDS
Chromosome	1481225	+	566.781	intragenic_sense	CBEI_RS06560	#REF!	1480679	546	TIGR00296 family protein CDS
Chromosome	1484135	+	77.1944	intergenic_sense	CBEI_RS06575	#REF!	1484149	14	thioesterase CDS
Chromosome	1484565	+	60.362	intragenic_sense	CBEI_RS06575	#REF!	1484149	416	thioesterase CDS
Chromosome	1484612	+	92.76	intergenic_sense	CBEI_RS06580	#REF!	1484644	32	glyoxalase/bleomycin resistance/dioxygenase family protein CDS
Chromosome	1486422	+	87.2585	intragenic_sense	CBEI_RS06595	#REF!	1486421	1	TetR/AcrR family transcriptional regulator CDS
Chromosome	1486401	+	87.0673	intergenic_sense	CBEI_RS06595	#REF!	1486421	20	TetR/AcrR family transcriptional regulator CDS
Chromosome	1490679	+	389.748	intergenic_sense	CBEI_RS06610	#REF!	1490754	75	XRE family transcriptional regulator CDS
Chromosome	1490698	+	62.5425	intergenic_sense	CBEI_RS06610	#REF!	1490754	56	XRE family transcriptional regulator CDS
Chromosome	1491427	+	178.182	intergenic_sense	CBEI_RS06615	#REF!	1491495	68	cobJ CDS
Chromosome	1491476	+	105.951	intergenic_sense	CBEI_RS06615	#REF!	1491495	19	cobJ CDS
Chromosome	1491456	+	72.681	intergenic_sense	CBEI_RS06615	#REF!	1491495	39	cobJ CDS
Chromosome	1493004	+	57.2354	intragenic_sense	CBEI_RS06620	#REF!	1492347	657	precorrin-6A reductase CDS
Chromosome	1494438	+	140.06	intergenic_sense	CBEI_RS06635	#REF!	1494610	172	mannosyl-glycoprotein endo-beta-N-acetylglucosamidase CDS
Chromosome	1499378	+	141.164	intragenic_sense	CBEI_RS06660	#REF!	1499039	339	cobalamin biosynthesis protein CobU CDS
Chromosome	1502239	+	73.9036	intragenic_sense	CBEI_RS06675	#REF!	1501282	957	threonine-phosphate decarboxylase CDS
Chromosome	1502128	+	195.585	intragenic_sense	CBEI_RS06675	#REF!	1501282	846	threonine-phosphate decarboxylase CDS
Chromosome	1502259	+	236.826	intragenic_sense	CBEI_RS06675	#REF!	1501282	977	threonine-phosphate decarboxylase CDS
Chromosome	1502364	+	109.825	intragenic_sense	CBEI_RS06675	#REF!	1501282	1082	threonine-phosphate decarboxylase CDS
Chromosome	1502918	+	62.0653	intragenic_sense	CBEI_RS06680	#REF!	1502444	474	cell wall-binding repeat-containing protein CDS
Chromosome	1506177	+	61.4818	intergenic_antisense	CBEI_RS06700	#REF!	1506825	22	ytaF CDS
Chromosome	1507103	+	58.5401	intergenic_sense	CBEI_RS06705	#REF!	1507136	33	Cof-type HAD-IIB family hydrolase CDS
Chromosome	1506983	+	60.1724	intergenic_sense	CBEI_RS06705	#REF!	1507136	153	Cof-type HAD-IIB family hydrolase CDS
Chromosome	1508249	+	117.542	intergenic_sense	CBEI_RS06715	#REF!	1508408	159	HD-GYP domain-containing protein CDS
Chromosome	1511249	-	70.4883	intragenic_sense	CBEI_RS06720	#REF!	1511329	80	ade CDS
Chromosome	1512670	-	99.5593	intergenic_sense	CBEI_RS06725	#REF!	1512645	25	6-phosphogluconolactonase CDS
Chromosome	1512653	-	442.346	intergenic_sense	CBEI_RS06725	#REF!	1512645	8	6-phosphogluconolactonase CDS
Chromosome	1513211	+	106.515	intergenic_sense	CBEI_RS06730	#REF!	1513235	24	homoserine O-succinyltransferase CDS
Chromosome	1513226	+	105.962	intergenic_sense	CBEI_RS06730	#REF!	1513235	9	homoserine O-succinyltransferase CDS
Chromosome	1513218	+	60.8783	intergenic_sense	CBEI_RS06730	#REF!	1513235	17	homoserine O-succinyltransferase CDS
Chromosome	1513173	+	207.046	intergenic_sense	CBEI_RS06730	#REF!	1513235	62	homoserine O-succinyltransferase CDS
Chromosome	1515807	-	94.7321	intragenic_sense	CBEI_RS06745	#REF!	1515935	128	dihydroorotate dehydrogenase CDS
Chromosome	1517926	+	59.8587	intragenic_sense	CBEI_RS06750	#REF!	1517021	905	glutamyl-tRNA reductase CDS
Chromosome	1526758	-	116.552	intergenic_sense	CBEI_RS06790	#REF!	1526562	196	alpha/beta hydrolase CDS
Chromosome	1526665	+	114.614	intergenic_sense	CBEI_RS06795	#REF!	1526936	271	hypothetical protein CDS
Chromosome	1527073	+	158.281	intragenic_sense	CBEI_RS06795	#REF!	1526936	137	hypothetical protein CDS
Chromosome	1527950	+	855.313	intergenic_sense	CBEI_RS06800	#REF!	1528035	85	threonine synthase CDS
Chromosome	1531453	+	58.584	intragenic_sense	CBEI_RS06815	#REF!	1531054	399	hypothetical protein CDS
Chromosome	1532100	+	64.9972	intragenic_sense	CBEI_RS06820	#REF!	1532046	54	hypothetical protein CDS
Chromosome	1532084	+	240.863	intragenic_sense	CBEI_RS06820	#REF!	1532046	38	hypothetical protein CDS
Chromosome	1532042	+	124.729	intergenic_sense	CBEI_RS06820	#REF!	1532046	4	hypothetical protein CDS
Chromosome	1532034	+	211.642	intergenic_sense	CBEI_RS06820	#REF!	1532046	12	hypothetical protein CDS
Chromosome	1532017	+	59.0869	intergenic_sense	CBEI_RS06820	#REF!	1532046	29	hypothetical protein CDS
Chromosome	1532011	+	364.092	intergenic_sense	CBEI_RS06820	#REF!	1532046	35	hypothetical protein CDS
Chromosome	1533903	+	73.8546	intergenic_sense	CBEI_RS06830	#REF!	1533947	44	acyltransferase CDS
Chromosome	1533884	+	404.639	intergenic_sense	CBEI_RS06830	#REF!	1533947	63	acyltransferase CDS
Chromosome	1543823	-	239.877	intergenic_sense	CBEI_RS06865	#REF!	1543658	165	AraC family transcriptional regulator CDS
Chromosome	1545080	+	109.176	intragenic_sense	CBEI_RS06870	#REF!	1543978	1102	UDP-N-acetylmuramoyl-L-alanyl-D-glutamate--2, 6-diaminopimelate ligase CDS
Chromosome	1547398	+	108.724	intragenic_sense	CBEI_RS06880	#REF!	1547158	240	GTP pyrophosphokinase CDS
Chromosome	1547119	+	192.248	intergenic_sense	CBEI_RS06880	#REF!	1547158	39	GTP pyrophosphokinase CDS
Chromosome	1549057	+	167.95	intergenic_sense	CBEI_RS06890	#REF!	1549152	95	cysteine desulfurase CDS
Chromosome	1549079	+	65.9175	intergenic_sense	CBEI_RS06890	#REF!	1549152	73	cysteine desulfurase CDS
Chromosome	1552331	-	67.5182	intergenic_sense	CBEI_RS06900	#REF!	1552273	58	DUF1275 domain-containing protein CDS
Chromosome	1553242	+	90.5136	intragenic_sense	CBEI_RS06905	#REF!	1552544	698	hisZ CDS
Chromosome	1553573	+	59.5037	intragenic_sense	CBEI_RS06905	#REF!	1552544	1029	hisZ CDS
Chromosome	1552502	+	90.5136	intergenic_sense	CBEI_RS06905	#REF!	1552544	42	hisZ CDS
Chromosome	1552834	+	75.0087	intragenic_sense	CBEI_RS06905	#REF!	1552544	290	hisZ CDS
Chromosome	1552934	+	59.5037	intragenic_sense	CBEI_RS06905	#REF!	1552544	390	hisZ CDS
Chromosome	1554243	+	59.7871	intragenic_sense	CBEI_RS06910	#REF!	1553692	551	ATP phosphoribosyltransferase CDS
Chromosome	1554355	+	126.131	intergenic_sense	CBEI_RS06915	#REF!	1554454	99	hisD CDS
Chromosome	1554437	+	56.727	intergenic_sense	CBEI_RS06915	#REF!	1554454	17	hisD CDS
Chromosome	1554744	+	124.229	intragenic_sense	CBEI_RS06915	#REF!	1554454	290	hisD CDS
Chromosome	1557487	+	105.504	intragenic_sense	CBEI_RS06925	#REF!	1557002	485	hisB CDS
Chromosome	1558259	+	59.1627	intragenic_sense	CBEI_RS06930	#REF!	1557717	542	hisH CDS
Chromosome	1561510	+	66.7875	intergenic_sense	CBEI_RS06960	#REF!	1561530	20	hypothetical protein CDS
Chromosome	1561576	+	57.3443	intragenic_sense	CBEI_RS06960	#REF!	1561530	46	hypothetical protein CDS
Chromosome	1562076	+	62.8835	intragenic_sense	CBEI_RS06960	#REF!	1561530	546	hypothetical protein CDS
Chromosome	1561487	+	125.082	intergenic_sense	CBEI_RS06960	#REF!	1561530	43	hypothetical protein CDS
Chromosome	1561519	+	77.0741	intergenic_sense	CBEI_RS06960	#REF!	1561530	11	hypothetical protein CDS
Chromosome	1562428	+	202.052	intergenic_sense	CBEI_RS06965	#REF!	1562441	13	trigger factor CDS
Chromosome	1562402	+	102.494	intergenic_sense	CBEI_RS06965	#REF!	1562441	39	trigger factor CDS
Chromosome	1562419	+	59.9696	intergenic_sense	CBEI_RS06965	#REF!	1562441	22	trigger factor CDS
Chromosome	1567037	+	58.4016	intragenic_sense	CBEI_RS06980	#REF!	1566058	979	lonB CDS
Chromosome	1567998	+	91.8751	intergenic_sense	CBEI_RS06985	#REF!	1568042	44	lon CDS
Chromosome	1569019	+	70.4286	intragenic_sense	CBEI_RS06985	#REF!	1568042	977	lon CDS
Chromosome	1574615	+	105.679	intergenic_sense	CBEI_RS07020	#REF!	1574762	147	hypothetical protein CDS
Chromosome	1577171	-	64.4929	intergenic_sense	CBEI_RS07030	#REF!	1577094	77	nicotinate phosphoribosyltransferase CDS
Chromosome	1579097	+	109.423	intragenic_sense	CBEI_RS07035	#REF!	1577394	1703	ATP-dependent helicase CDS
Chromosome	1579074	+	77.4434	intragenic_sense	CBEI_RS07035	#REF!	1577394	1680	ATP-dependent helicase CDS
Chromosome	1579081	+	118.201	intragenic_sense	CBEI_RS07035	#REF!	1577394	1687	ATP-dependent helicase CDS
Chromosome	1577213	+	806.108	intergenic_sense	CBEI_RS07035	#REF!	1577394	181	ATP-dependent helicase CDS
Chromosome	1581494	+	118.069	intragenic_antisense	CBEI_RS07045	#REF!	1581500	6	XRE family transcriptional regulator CDS
Chromosome	1581433	+	106.466	intragenic_antisense	CBEI_RS07045	#REF!	1581500	67	XRE family transcriptional regulator CDS
Chromosome	1581315	-	690.473	intragenic_sense	CBEI_RS07045	#REF!	1581500	185	XRE family transcriptional regulator CDS
Chromosome	1581414	+	351.094	intragenic_antisense	CBEI_RS07045	#REF!	1581500	86	XRE family transcriptional regulator CDS
Chromosome	1582143	-	355.509	intragenic_sense	CBEI_RS07055	#REF!	1583218	1075	hypothetical protein CDS
Chromosome	1582107	-	65.3921	intragenic_sense	CBEI_RS07055	#REF!	1583218	1111	hypothetical protein CDS
Chromosome	1582097	+	224.725	intragenic_antisense	CBEI_RS07055	#REF!	1583218	1121	hypothetical protein CDS
Chromosome	1581993	+	130.784	intragenic_antisense	CBEI_RS07055	#REF!	1583218	1225	hypothetical protein CDS
Chromosome	1582125	-	65.3921	intragenic_sense	CBEI_RS07055	#REF!	1583218	1093	hypothetical protein CDS
Chromosome	1587264	-	66.7775	intergenic_antisense	CBEI_RS07090	#REF!	1587025	42	hypothetical protein CDS
Chromosome	1588700	+	93.4598	intragenic_sense	CBEI_RS07100	#REF!	1587940	760	hypothetical protein CDS
Chromosome	1588609	+	134.226	intragenic_sense	CBEI_RS07100	#REF!	1587940	669	hypothetical protein CDS
Chromosome	1587905	+	120.989	intergenic_sense	CBEI_RS07100	#REF!	1587940	35	hypothetical protein CDS
Chromosome	1588959	+	260.481	intergenic_sense	CBEI_RS07105	#REF!	1589377	418	hypothetical protein CDS
Chromosome	1588978	+	233.598	intergenic_sense	CBEI_RS07105	#REF!	1589377	399	hypothetical protein CDS
Chromosome	1589131	+	193.16	intergenic_sense	CBEI_RS07105	#REF!	1589377	246	hypothetical protein CDS
Chromosome	1589418	+	69.8287	intragenic_sense	CBEI_RS07105	#REF!	1589377	41	hypothetical protein CDS
Chromosome	1589137	+	78.3688	intergenic_sense	CBEI_RS07105	#REF!	1589377	240	hypothetical protein CDS
Chromosome	1610918	+	8335.21	intragenic_sense	CBEI_RS07195	#REF!	1606185	4733	phage tail tape measure protein CDS
Chromosome	1614728	+	59.2441	intragenic_sense	CBEI_RS07210	#REF!	1614530	198	hypothetical protein CDS
Chromosome	1614499	+	129.476	intergenic_sense	CBEI_RS07210	#REF!	1614530	31	hypothetical protein CDS
Chromosome	1613907	+	144.647	intergenic_sense	CBEI_RS07210	#REF!	1614530	623	hypothetical protein CDS
Chromosome	1614519	+	212.129	intergenic_sense	CBEI_RS07210	#REF!	1614530	11	hypothetical protein CDS
Chromosome	1616112	+	78.7224	intragenic_sense	CBEI_RS07220	#REF!	1616074	38	integrase CDS
Chromosome	1616036	+	233.495	intergenic_sense	CBEI_RS07220	#REF!	1616074	38	integrase CDS
Chromosome	1616057	+	123.18	intergenic_sense	CBEI_RS07220	#REF!	1616074	17	integrase CDS
Chromosome	1618478	+	145.992	intragenic_sense	CBEI_RS07235	#REF!	1618237	241	UviB-like protein CDS
Chromosome	1618879	+	66.8294	intragenic_sense	CBEI_RS07240	#REF!	1618708	171	hypothetical protein CDS
Chromosome	1618714	+	125.892	intragenic_sense	CBEI_RS07240	#REF!	1618708	6	hypothetical protein CDS
Chromosome	1623103	-	125.456	intragenic_sense	CBEI_RS07265	#REF!	1624788	1685	sensor histidine kinase CDS
Chromosome	1624800	-	339.332	intergenic_sense	CBEI_RS07265	#REF!	1624788	12	sensor histidine kinase CDS
Chromosome	1628209	-	174.406	intergenic_sense	CBEI_RS07275	#REF!	1628112	97	hypothetical protein CDS
Chromosome	1630438	+	75.2608	intragenic_sense	CBEI_RS07280	#REF!	1628379	2059	cell division protein FtsA CDS
Chromosome	1628323	+	154.478	intergenic_sense	CBEI_RS07280	#REF!	1628379	56	cell division protein FtsA CDS
Chromosome	1628343	+	85.8397	intergenic_sense	CBEI_RS07280	#REF!	1628379	36	cell division protein FtsA CDS
Chromosome	1629968	+	57.9631	intragenic_sense	CBEI_RS07280	#REF!	1628379	1589	cell division protein FtsA CDS
Chromosome	1636325	+	248.49	intergenic_sense	CBEI_RS07305	#REF!	1636368	43	chemotaxis protein CDS
Chromosome	1637387	+	73.2635	intergenic_sense	CBEI_RS07310	#REF!	1637427	40	chemotaxis protein CDS
Chromosome	1637410	+	127.101	intergenic_sense	CBEI_RS07310	#REF!	1637427	17	chemotaxis protein CDS
Chromosome	1637416	+	141.363	intergenic_sense	CBEI_RS07310	#REF!	1637427	11	chemotaxis protein CDS
Chromosome	1637382	+	1399.52	intergenic_sense	CBEI_RS07310	#REF!	1637427	45	chemotaxis protein CDS
Chromosome	1639151	+	793	intragenic_sense	CBEI_RS07315	#REF!	1638507	644	membrane protein CDS
Chromosome	1640427	+	1480.12	intragenic_sense	CBEI_RS07320	#REF!	1639967	460	hypothetical protein CDS
Chromosome	1640060	+	112.958	intragenic_sense	CBEI_RS07320	#REF!	1639967	93	hypothetical protein CDS
Chromosome	1640183	+	67.3831	intragenic_sense	CBEI_RS07320	#REF!	1639967	216	hypothetical protein CDS
Chromosome	1640083	+	68.5524	intragenic_sense	CBEI_RS07320	#REF!	1639967	116	hypothetical protein CDS
Chromosome	1640572	+	120.052	intragenic_sense	CBEI_RS07325	#REF!	1640496	76	B12-binding domain-containing radical SAM protein CDS
Chromosome	1642391	+	456.308	intergenic_sense	CBEI_RS07330	#REF!	1642432	41	MarR family transcriptional regulator CDS
Chromosome	1642732	+	106.232	intragenic_sense	CBEI_RS07330	#REF!	1642432	300	MarR family transcriptional regulator CDS
Chromosome	1642896	+	177.698	intergenic_sense	CBEI_RS07335	#REF!	1642905	9	acyl-CoA thioester hydrolase CDS
Chromosome	1644416	+	77.4237	intergenic_sense	CBEI_RS07345	#REF!	1644433	17	IS3 family transposase CDS
Chromosome	1646103	+	96.9046	intergenic_sense	CBEI_RS07355	#REF!	1646171	68	undecaprenyl/decaprenyl-phosphate alpha-N-acetylglucosaminyl 1-phosphate transferase CDS
Chromosome	1647217	+	145.45	intergenic_sense	CBEI_RS07360	#REF!	1647491	274	methionine synthase CDS
Chromosome	1650310	+	71.0282	intragenic_sense	CBEI_RS07365	#REF!	1648164	2146	homocysteine methyltransferase CDS
Chromosome	1652680	+	295.973	intragenic_sense	CBEI_RS07380	#REF!	1652552	128	DUF1292 domain-containing protein CDS
Chromosome	1652449	+	201.589	intergenic_sense	CBEI_RS07380	#REF!	1652552	103	DUF1292 domain-containing protein CDS
Chromosome	1652505	+	196.45	intergenic_sense	CBEI_RS07380	#REF!	1652552	47	DUF1292 domain-containing protein CDS
Chromosome	1652861	+	61.4308	intragenic_sense	CBEI_RS07385	#REF!	1652814	47	hypothetical protein CDS
Chromosome	1653895	-	89.2593	intergenic_sense	CBEI_RS07390	#REF!	1653857	38	hypothetical protein CDS
Chromosome	1654202	+	81.2373	intragenic_sense	CBEI_RS07395	#REF!	1654166	36	DUF896 domain-containing protein CDS
Chromosome	1654159	+	277.774	intergenic_sense	CBEI_RS07395	#REF!	1654166	7	DUF896 domain-containing protein CDS
Chromosome	1654396	+	56.9021	intragenic_sense	CBEI_RS07400	#REF!	1654370	26	HPr kinase/phosphorylase CDS
Chromosome	1654669	+	93.9089	intragenic_sense	CBEI_RS07400	#REF!	1654370	299	HPr kinase/phosphorylase CDS
Chromosome	1654759	+	93.9089	intragenic_sense	CBEI_RS07400	#REF!	1654370	389	HPr kinase/phosphorylase CDS
Chromosome	1656872	+	210.519	intragenic_antisense	CBEI_RS07410	#REF!	1657701	829	phosphatase CDS
Chromosome	1657790	-	90.9446	intergenic_sense	CBEI_RS07410	#REF!	1657701	89	phosphatase CDS
Chromosome	1657795	-	59.7871	intergenic_sense	CBEI_RS07410	#REF!	1657701	94	phosphatase CDS
Chromosome	1661405	-	83.5962	intragenic_sense	CBEI_RS07435	#REF!	1661956	551	hypothetical protein CDS
Chromosome	1661132	-	437.268	intragenic_sense	CBEI_RS07435	#REF!	1661956	824	hypothetical protein CDS
Chromosome	1661986	-	99.2123	intergenic_sense	CBEI_RS07435	#REF!	1661956	30	hypothetical protein CDS
Chromosome	1662285	+	1083.37	intergenic_sense	CBEI_RS07440	#REF!	1662366	81	NADH peroxidase CDS
Chromosome	1663694	-	162.216	intergenic_sense	CBEI_RS07445	#REF!	1663656	38	Appr-1-p processing protein CDS
Chromosome	1665356	+	72.0189	intragenic_sense	CBEI_RS07455	#REF!	1665220	136	MATE family efflux transporter CDS
Chromosome	1665920	+	85.5446	intragenic_sense	CBEI_RS07455	#REF!	1665220	700	MATE family efflux transporter CDS
Chromosome	1666387	+	85.5446	intragenic_sense	CBEI_RS07455	#REF!	1665220	1167	MATE family efflux transporter CDS
Chromosome	1666813	+	139.547	intragenic_sense	CBEI_RS07460	#REF!	1666790	23	hypothetical protein CDS
Chromosome	1668349	+	58.6179	intragenic_sense	CBEI_RS07465	#REF!	1667839	510	hypothetical protein CDS
Chromosome	1668611	+	56.6517	intragenic_sense	CBEI_RS07465	#REF!	1667839	772	hypothetical protein CDS
Chromosome	1669391	+	626.964	intergenic_sense	CBEI_RS07475	#REF!	1669519	128	prolipoprotein diacylglyceryl transferase CDS
Chromosome	1669502	+	76.7252	intergenic_sense	CBEI_RS07475	#REF!	1669519	17	prolipoprotein diacylglyceryl transferase CDS
Chromosome	1672601	+	62.4206	intragenic_sense	CBEI_RS07490	#REF!	1672067	534	lactate utilization protein CDS
Chromosome	1672689	+	69.5412	intragenic_sense	CBEI_RS07490	#REF!	1672067	622	lactate utilization protein CDS
Chromosome	1671771	+	102.324	intergenic_sense	CBEI_RS07490	#REF!	1672067	296	lactate utilization protein CDS
Chromosome	1671750	+	190.244	intergenic_sense	CBEI_RS07490	#REF!	1672067	317	lactate utilization protein CDS
Chromosome	1671824	+	81.7941	intergenic_sense	CBEI_RS07490	#REF!	1672067	243	lactate utilization protein CDS
Chromosome	1671753	+	541.094	intergenic_sense	CBEI_RS07490	#REF!	1672067	314	lactate utilization protein CDS
Chromosome	1672638	+	79.3088	intragenic_sense	CBEI_RS07490	#REF!	1672067	571	lactate utilization protein CDS
Chromosome	1672537	+	58.2824	intragenic_sense	CBEI_RS07490	#REF!	1672067	470	lactate utilization protein CDS
Chromosome	1672668	+	64.4089	intragenic_sense	CBEI_RS07490	#REF!	1672067	601	lactate utilization protein CDS
Chromosome	1672479	+	85.4353	intragenic_sense	CBEI_RS07490	#REF!	1672067	412	lactate utilization protein CDS
Chromosome	1671744	+	120.703	intergenic_sense	CBEI_RS07490	#REF!	1672067	323	lactate utilization protein CDS
Chromosome	1671708	+	4347	intergenic_sense	CBEI_RS07490	#REF!	1672067	359	lactate utilization protein CDS
Chromosome	1672589	+	85.9323	intragenic_sense	CBEI_RS07490	#REF!	1672067	522	lactate utilization protein CDS
Chromosome	1672665	+	70.5353	intragenic_sense	CBEI_RS07490	#REF!	1672067	598	lactate utilization protein CDS
Chromosome	1672592	+	58.7794	intragenic_sense	CBEI_RS07490	#REF!	1672067	525	lactate utilization protein CDS
Chromosome	1672505	+	56.7912	intragenic_sense	CBEI_RS07490	#REF!	1672067	438	lactate utilization protein CDS
Chromosome	1672750	+	107.596	intergenic_sense	CBEI_RS07495	#REF!	1672992	242	glutamate--tRNA ligase CDS
Chromosome	1672930	+	106.969	intergenic_sense	CBEI_RS07495	#REF!	1672992	62	glutamate--tRNA ligase CDS
Chromosome	1672970	+	66.4071	intergenic_sense	CBEI_RS07495	#REF!	1672992	22	glutamate--tRNA ligase CDS
Chromosome	1672734	+	195.257	intergenic_sense	CBEI_RS07495	#REF!	1672992	258	glutamate--tRNA ligase CDS
Chromosome	1672937	+	179.096	intergenic_sense	CBEI_RS07495	#REF!	1672992	55	glutamate--tRNA ligase CDS
Chromosome	1672821	+	142.372	intergenic_sense	CBEI_RS07495	#REF!	1672992	171	glutamate--tRNA ligase CDS
Chromosome	1678519	-	271.335	intergenic_sense	CBEI_RS07505	#REF!	1678427	92	glutamine--tRNA ligase CDS
Chromosome	1678930	+	242.612	intergenic_sense	CBEI_RS07510	#REF!	1678946	16	membrane protein CDS
Chromosome	1680149	+	205.237	intergenic_sense	CBEI_RS07515	#REF!	1680235	86	serine--tRNA ligase CDS
Chromosome	1686838	+	250.813	intragenic_sense	CBEI_RS07535	#REF!	1686239	599	heavy metal transport/detoxification protein CDS
Chromosome	1691199	+	841.853	intergenic_sense	CBEI_RS07550	#REF!	1691219	20	hypothetical protein CDS
Chromosome	1701006	+	680.401	intergenic_sense	CBEI_RS07585	#REF!	1701070	64	DUF1002 domain-containing protein CDS
Chromosome	1704365	+	121.013	intergenic_sense	CBEI_RS07600	#REF!	1704406	41	ArsR family transcriptional regulator CDS
Chromosome	1704388	+	194.96	intergenic_sense	CBEI_RS07600	#REF!	1704406	18	ArsR family transcriptional regulator CDS
Chromosome	1705199	+	61.4251	intragenic_sense	CBEI_RS07605	#REF!	1704794	405	cadA CDS
Chromosome	1707994	+	96.2151	intragenic_sense	CBEI_RS07610	#REF!	1707350	644	Crp/Fnr family transcriptional regulator CDS
Chromosome	1707964	+	76.5466	intragenic_sense	CBEI_RS07610	#REF!	1707350	614	Crp/Fnr family transcriptional regulator CDS
Chromosome	1707357	+	91.9597	intragenic_sense	CBEI_RS07610	#REF!	1707350	7	Crp/Fnr family transcriptional regulator CDS
Chromosome	1707891	+	106.668	intragenic_sense	CBEI_RS07610	#REF!	1707350	541	Crp/Fnr family transcriptional regulator CDS
Chromosome	1709777	-	73.2075	intragenic_sense	CBEI_RS07625	#REF!	1709783	6	ablB CDS
Chromosome	1710143	-	77.2539	intergenic_sense	CBEI_RS07625	#REF!	1709783	360	ablB CDS
Chromosome	1712390	+	61.7144	intergenic_sense	CBEI_RS07635	#REF!	1712400	10	cell wall-binding protein CDS
Chromosome	1713262	+	80.1797	intragenic_sense	CBEI_RS07635	#REF!	1712400	862	cell wall-binding protein CDS
Chromosome	1712354	+	437.495	intergenic_sense	CBEI_RS07635	#REF!	1712400	46	cell wall-binding protein CDS
Chromosome	1713167	+	224.048	intragenic_sense	CBEI_RS07635	#REF!	1712400	767	cell wall-binding protein CDS
Chromosome	1712821	+	66.8278	intragenic_sense	CBEI_RS07635	#REF!	1712400	421	cell wall-binding protein CDS
Chromosome	1714928	+	87.1895	intragenic_sense	CBEI_RS07640	#REF!	1714215	713	peptidase S8 CDS
Chromosome	1726944	+	77.9832	intragenic_sense	CBEI_RS07675	#REF!	1726260	684	butanediol dehydrogenase CDS
Chromosome	1726223	+	57.663	intergenic_sense	CBEI_RS07675	#REF!	1726260	37	butanediol dehydrogenase CDS
Chromosome	1728130	+	159.339	intragenic_sense	CBEI_RS07680	#REF!	1727494	636	ferredoxin-NADP+ reductase subunit alpha CDS
Chromosome	1730032	+	57.8738	intragenic_sense	CBEI_RS07690	#REF!	1729997	35	HD domain-containing protein CDS
Chromosome	1730004	+	58.6782	intragenic_sense	CBEI_RS07690	#REF!	1729997	7	HD domain-containing protein CDS
Chromosome	1729989	+	597.219	intergenic_sense	CBEI_RS07690	#REF!	1729997	8	HD domain-containing protein CDS
Chromosome	1729970	+	297.674	intergenic_sense	CBEI_RS07690	#REF!	1729997	27	HD domain-containing protein CDS
Chromosome	1732468	+	405.816	intragenic_sense	CBEI_RS07700	#REF!	1732207	261	hypothetical protein CDS
Chromosome	1735203	+	116.838	intergenic_sense	CBEI_RS07720	#REF!	1735288	85	tRNA-His
Chromosome	1739304	-	336.318	intergenic_sense	CBEI_RS07740	#REF!	1739210	94	brnQ CDS
Chromosome	1737646	+	58.584	intergenic_antisense	CBEI_RS07740	#REF!	1739210	206	brnQ CDS
Chromosome	1743649	+	59.5117	intergenic_sense	CBEI_RS07765	#REF!	1743656	7	MurR/RpiR family transcriptional regulator CDS
Chromosome	1743631	+	58.1734	intergenic_sense	CBEI_RS07765	#REF!	1743656	25	MurR/RpiR family transcriptional regulator CDS
Chromosome	1743832	+	98.2573	intragenic_sense	CBEI_RS07765	#REF!	1743656	176	MurR/RpiR family transcriptional regulator CDS
Chromosome	1743640	+	77.7687	intergenic_sense	CBEI_RS07765	#REF!	1743656	16	MurR/RpiR family transcriptional regulator CDS
Chromosome	1743652	+	87.2904	intergenic_sense	CBEI_RS07765	#REF!	1743656	4	MurR/RpiR family transcriptional regulator CDS
Chromosome	1751804	+	353.181	intergenic_sense	CBEI_RS07805	#REF!	1752901	1097	hypothetical protein CDS
Chromosome	1752764	+	477.717	intergenic_sense	CBEI_RS07805	#REF!	1752901	137	hypothetical protein CDS
Chromosome	1751827	+	91.7153	intergenic_sense	CBEI_RS07805	#REF!	1752901	1074	hypothetical protein CDS
Chromosome	1751872	+	62.6829	intergenic_sense	CBEI_RS07805	#REF!	1752901	1029	hypothetical protein CDS
Chromosome	1756441	+	698.225	intergenic_sense	CBEI_RS07810	#REF!	1756557	116	hypothetical protein CDS
Chromosome	1756961	+	76.311	intragenic_sense	CBEI_RS07810	#REF!	1756557	404	hypothetical protein CDS
Chromosome	1756982	+	88.4559	intragenic_sense	CBEI_RS07810	#REF!	1756557	425	hypothetical protein CDS
Chromosome	1756760	+	70.8711	intragenic_sense	CBEI_RS07810	#REF!	1756557	203	hypothetical protein CDS
Chromosome	1756763	+	76.311	intragenic_sense	CBEI_RS07810	#REF!	1756557	206	hypothetical protein CDS
Chromosome	1759241	+	123.784	intragenic_sense	CBEI_RS07815	#REF!	1757662	1579	hypothetical protein CDS
Chromosome	1763950	+	263.752	intergenic_sense	CBEI_RS07830	#REF!	1763956	6	cell wall hydrolase CDS
Chromosome	1765621	+	240.32	intergenic_sense	CBEI_RS07840	#REF!	1765729	108	nitrogen-fixing protein NifU CDS
Chromosome	1769728	+	151.508	intergenic_sense	CBEI_RS07855	#REF!	1769779	51	competence protein TfoX CDS
Chromosome	1769765	+	81.6345	intergenic_sense	CBEI_RS07855	#REF!	1769779	14	competence protein TfoX CDS
Chromosome	1770136	+	76.5566	intragenic_sense	CBEI_RS07860	#REF!	1770126	10	hypothetical protein CDS
Chromosome	1771131	+	283.227	intergenic_sense	CBEI_RS07870	#REF!	1771147	16	PadR family transcriptional regulator CDS
Chromosome	1771773	+	117.889	intragenic_sense	CBEI_RS07875	#REF!	1771707	66	glycosyl transferase CDS
Chromosome	1774138	+	61.4432	intergenic_sense	CBEI_RS07885	#REF!	1774189	51	hypothetical protein CDS
Chromosome	1774905	+	95.1911	intergenic_sense	CBEI_RS07890	#REF!	1775004	99	TIGR00266 family protein CDS
Chromosome	1775952	+	790.668	intergenic_sense	CBEI_RS07895	#REF!	1776063	111	divalent metal cation transporter CDS
Chromosome	1775956	+	86.1201	intergenic_sense	CBEI_RS07895	#REF!	1776063	107	divalent metal cation transporter CDS
Chromosome	1775985	+	56.7568	intergenic_sense	CBEI_RS07895	#REF!	1776063	78	divalent metal cation transporter CDS
Chromosome	1778219	+	95.4378	intragenic_sense	CBEI_RS07900	#REF!	1777662	557	lactate dehydrogenase CDS
Chromosome	1777940	+	87.2463	intragenic_sense	CBEI_RS07900	#REF!	1777662	278	lactate dehydrogenase CDS
Chromosome	1777944	+	379.405	intragenic_sense	CBEI_RS07900	#REF!	1777662	282	lactate dehydrogenase CDS
Chromosome	1778195	+	252.381	intragenic_sense	CBEI_RS07900	#REF!	1777662	533	lactate dehydrogenase CDS
Chromosome	1783577	-	429.262	intergenic_sense	CBEI_RS07920	#REF!	1783534	43	ilvD CDS
Chromosome	1784386	-	215.913	intergenic_sense	CBEI_RS07925	#REF!	1784362	24	FadR family transcriptional regulator CDS
Chromosome	1790012	+	151.655	intragenic_sense	CBEI_RS07950	#REF!	1790009	3	ABC transporter ATP-binding protein CDS
Chromosome	1790056	+	95.6097	intragenic_sense	CBEI_RS07950	#REF!	1790009	47	ABC transporter ATP-binding protein CDS
Chromosome	1789992	+	287.338	intergenic_sense	CBEI_RS07950	#REF!	1790009	17	ABC transporter ATP-binding protein CDS
Chromosome	1791172	+	136.047	intragenic_sense	CBEI_RS07955	#REF!	1790727	445	hypothetical protein CDS
Chromosome	1792473	+	120.409	intergenic_sense	CBEI_RS07960	#REF!	1792567	94	thiS CDS
Chromosome	1795762	-	68.5773	intergenic_sense	CBEI_RS07975	#REF!	1795737	25	TetR/AcrR family transcriptional regulator CDS
Chromosome	1796126	+	972.597	intragenic_sense	CBEI_RS07980	#REF!	1796024	102	MFS transporter CDS
Chromosome	1797611	+	66.3138	intergenic_sense	CBEI_RS07985	#REF!	1797706	95	CBS domain-containing protein CDS
Chromosome	1797895	+	87.1895	intragenic_sense	CBEI_RS07985	#REF!	1797706	189	CBS domain-containing protein CDS
Chromosome	1802007	+	8441.83	intergenic_sense	CBEI_RS08010	#REF!	1802425	418	radical SAM protein CDS
Chromosome	1802033	+	76.6298	intergenic_sense	CBEI_RS08010	#REF!	1802425	392	radical SAM protein CDS
Chromosome	1802336	+	163.783	intergenic_sense	CBEI_RS08010	#REF!	1802425	89	radical SAM protein CDS
Chromosome	1802054	+	105.259	intergenic_sense	CBEI_RS08010	#REF!	1802425	371	radical SAM protein CDS
Chromosome	1802040	+	123.366	intergenic_sense	CBEI_RS08010	#REF!	1802425	385	radical SAM protein CDS
Chromosome	1802369	+	72.8379	intergenic_sense	CBEI_RS08010	#REF!	1802425	56	radical SAM protein CDS
Chromosome	1809270	+	120.905	intergenic_sense	CBEI_RS08045	#REF!	1809288	18	yajC CDS
Chromosome	1810147	+	744.112	intergenic_sense	CBEI_RS08055	#REF!	1810358	211	secD CDS
Chromosome	1813504	+	87.5049	intergenic_sense	CBEI_RS08070	#REF!	1813581	77	adenine phosphoribosyltransferase CDS
Chromosome	1819052	+	57.2761	intragenic_sense	CBEI_RS08090	#REF!	1817796	1256	coproporphyrinogen III oxidase CDS
Chromosome	1819178	+	109.546	intragenic_sense	CBEI_RS08090	#REF!	1817796	1382	coproporphyrinogen III oxidase CDS
Chromosome	1819016	+	1657.18	intragenic_sense	CBEI_RS08090	#REF!	1817796	1220	coproporphyrinogen III oxidase CDS
Chromosome	1819077	+	57.0551	intragenic_sense	CBEI_RS08090	#REF!	1817796	1281	coproporphyrinogen III oxidase CDS
Chromosome	1820409	+	739.776	intragenic_sense	CBEI_RS08095	#REF!	1819283	1126	histidine--tRNA ligase CDS
Chromosome	1824057	+	58.3884	intragenic_sense	CBEI_RS08115	#REF!	1823963	94	DUF554 domain-containing protein CDS
Chromosome	1823944	+	58.3884	intergenic_sense	CBEI_RS08115	#REF!	1823963	19	DUF554 domain-containing protein CDS
Chromosome	1823927	+	324.203	intergenic_sense	CBEI_RS08115	#REF!	1823963	36	DUF554 domain-containing protein CDS
Chromosome	1824427	+	97.8704	intragenic_sense	CBEI_RS08115	#REF!	1823963	464	DUF554 domain-containing protein CDS
Chromosome	1823947	+	216.317	intergenic_sense	CBEI_RS08115	#REF!	1823963	16	DUF554 domain-containing protein CDS
Chromosome	1824035	+	60.0578	intragenic_sense	CBEI_RS08115	#REF!	1823963	72	DUF554 domain-containing protein CDS
Chromosome	1825664	+	75.7933	intergenic_sense	CBEI_RS08125	#REF!	1825670	6	homoserine dehydrogenase CDS
Chromosome	1825626	+	462.898	intergenic_sense	CBEI_RS08125	#REF!	1825670	44	homoserine dehydrogenase CDS
Chromosome	1826349	+	95.0534	intragenic_sense	CBEI_RS08125	#REF!	1825670	679	homoserine dehydrogenase CDS
Chromosome	1827153	+	59.7607	intergenic_sense	CBEI_RS08130	#REF!	1827233	80	hypothetical protein CDS
Chromosome	1829015	+	58.9876	intragenic_sense	CBEI_RS08135	#REF!	1828656	359	hybrid sensor histidine kinase/response regulator CDS
Chromosome	1832771	+	350.494	intergenic_sense	CBEI_RS08145	#REF!	1832877	106	cytochrome c551 CDS
Chromosome	1835298	+	98.6922	intergenic_sense	CBEI_RS08160	#REF!	1835368	70	uridine kinase CDS
Chromosome	1835721	+	63.1283	intragenic_sense	CBEI_RS08160	#REF!	1835368	353	uridine kinase CDS
Chromosome	1838797	-	76.3837	intergenic_sense	CBEI_RS08175	#REF!	1838772	25	threonine ammonia-lyase CDS
Chromosome	1838766	-	264.053	intragenic_sense	CBEI_RS08175	#REF!	1838772	6	threonine ammonia-lyase CDS
Chromosome	1838794	-	157.687	intergenic_sense	CBEI_RS08175	#REF!	1838772	22	threonine ammonia-lyase CDS
Chromosome	1838815	-	187.938	intergenic_sense	CBEI_RS08175	#REF!	1838772	43	threonine ammonia-lyase CDS
Chromosome	1839646	-	64.235	intergenic_sense	CBEI_RS08180	#REF!	1839527	119	DUF2992 domain-containing protein CDS
Chromosome	1841509	-	728.914	intergenic_sense	CBEI_RS08185	#REF!	1841406	103	heme ABC transporter ATP-binding protein CDS
Chromosome	1841719	+	84.6961	intergenic_sense	CBEI_RS08190	#REF!	1841872	153	N-acetyltransferase CDS
Chromosome	1844361	+	79.2894	intragenic_sense	CBEI_RS08205	#REF!	1843936	425	putative sporulation protein YtxC CDS
Chromosome	1844299	+	166.563	intragenic_sense	CBEI_RS08205	#REF!	1843936	363	putative sporulation protein YtxC CDS
Chromosome	1844107	+	265.825	intragenic_sense	CBEI_RS08205	#REF!	1843936	171	putative sporulation protein YtxC CDS
Chromosome	1844295	+	127.775	intragenic_sense	CBEI_RS08205	#REF!	1843936	359	putative sporulation protein YtxC CDS
Chromosome	1845510	+	100.108	intragenic_sense	CBEI_RS08210	#REF!	1845006	504	translation initiation factor IF-3 CDS
Chromosome	1844951	+	140.168	intergenic_sense	CBEI_RS08210	#REF!	1845006	55	translation initiation factor IF-3 CDS
Chromosome	1847362	+	629.401	intergenic_sense	CBEI_RS08230	#REF!	1847717	355	phenylalanine--tRNA ligase subunit alpha CDS
Chromosome	1847581	+	84.4293	intergenic_sense	CBEI_RS08230	#REF!	1847717	136	phenylalanine--tRNA ligase subunit alpha CDS
Chromosome	1847294	+	129.094	intergenic_sense	CBEI_RS08230	#REF!	1847717	423	phenylalanine--tRNA ligase subunit alpha CDS
Chromosome	1848683	+	57.3123	intragenic_sense	CBEI_RS08230	#REF!	1847717	966	phenylalanine--tRNA ligase subunit alpha CDS
Chromosome	1851616	+	78.5661	intragenic_sense	CBEI_RS08240	#REF!	1851547	69	division/cell wall cluster transcriptional repressor MraZ CDS
Chromosome	1851909	+	65.9743	intragenic_sense	CBEI_RS08240	#REF!	1851547	362	division/cell wall cluster transcriptional repressor MraZ CDS
Chromosome	1851694	+	60.582	intragenic_sense	CBEI_RS08240	#REF!	1851547	147	division/cell wall cluster transcriptional repressor MraZ CDS
Chromosome	1851895	+	96.7727	intragenic_sense	CBEI_RS08240	#REF!	1851547	348	division/cell wall cluster transcriptional repressor MraZ CDS
Chromosome	1851490	+	58.9166	intergenic_sense	CBEI_RS08240	#REF!	1851547	57	division/cell wall cluster transcriptional repressor MraZ CDS
Chromosome	1853564	+	67.1771	intergenic_sense	CBEI_RS08255	#REF!	1853580	16	stage V sporulation protein D CDS
Chromosome	1858155	+	105.776	intragenic_sense	CBEI_RS08260	#REF!	1856073	2082	stage V sporulation protein D CDS
Chromosome	1858177	+	177.296	intragenic_sense	CBEI_RS08260	#REF!	1856073	2104	stage V sporulation protein D CDS
Chromosome	1858528	+	60.7745	intergenic_sense	CBEI_RS08265	#REF!	1858635	107	UDP-N-acetylmuramoyl-L-alanyl-D-glutamate--2, 6-diaminopimelate ligase CDS
Chromosome	1859615	+	69.4584	intragenic_sense	CBEI_RS08265	#REF!	1858635	980	UDP-N-acetylmuramoyl-L-alanyl-D-glutamate--2, 6-diaminopimelate ligase CDS
Chromosome	1861404	+	118.057	intragenic_sense	CBEI_RS08270	#REF!	1860192	1212	UDP-N-acetylmuramoyl-tripeptide--D-alanyl-D- alanine ligase CDS
Chromosome	1861416	+	71.0945	intragenic_sense	CBEI_RS08270	#REF!	1860192	1224	UDP-N-acetylmuramoyl-tripeptide--D-alanyl-D- alanine ligase CDS
Chromosome	1863968	+	105.212	intergenic_sense	CBEI_RS08285	#REF!	1863985	17	peptidase S49 CDS
Chromosome	1864025	+	77.5092	intragenic_sense	CBEI_RS08285	#REF!	1863985	40	peptidase S49 CDS
Chromosome	1863913	+	134.074	intergenic_sense	CBEI_RS08285	#REF!	1863985	72	peptidase S49 CDS
Chromosome	1864008	+	57.8186	intragenic_sense	CBEI_RS08285	#REF!	1863985	23	peptidase S49 CDS
Chromosome	1864181	+	97.7794	intragenic_sense	CBEI_RS08285	#REF!	1863985	196	peptidase S49 CDS
Chromosome	1867357	+	86.0489	intragenic_sense	CBEI_RS08305	#REF!	1866727	630	YggS family pyridoxal phosphate-dependent enzyme CDS
Chromosome	1866689	+	239.375	intergenic_sense	CBEI_RS08305	#REF!	1866727	38	YggS family pyridoxal phosphate-dependent enzyme CDS
Chromosome	1868687	+	100.187	intragenic_sense	CBEI_RS08320	#REF!	1868123	564	RNA-binding protein S4 CDS
Chromosome	1872272	+	386.582	intragenic_sense	CBEI_RS08340	#REF!	1871817	455	RluA family pseudouridine synthase CDS
Chromosome	1872291	+	122.5	intragenic_sense	CBEI_RS08340	#REF!	1871817	474	RluA family pseudouridine synthase CDS
Chromosome	1871785	+	144.334	intergenic_sense	CBEI_RS08340	#REF!	1871817	32	RluA family pseudouridine synthase CDS
Chromosome	1872650	+	70.5003	intragenic_sense	CBEI_RS08340	#REF!	1871817	833	RluA family pseudouridine synthase CDS
Chromosome	1871807	+	110.667	intergenic_sense	CBEI_RS08340	#REF!	1871817	10	RluA family pseudouridine synthase CDS
Chromosome	1877494	-	76.6481	intergenic_sense	CBEI_RS08360	#REF!	1877487	7	fibronectin/fibrinogen-binding protein CDS
Chromosome	1877515	-	468.482	intergenic_sense	CBEI_RS08360	#REF!	1877487	28	fibronectin/fibrinogen-binding protein CDS
Chromosome	1876858	+	89.371	intragenic_antisense	CBEI_RS08360	#REF!	1877487	629	fibronectin/fibrinogen-binding protein CDS
Chromosome	1877805	+	122.288	intergenic_sense	CBEI_RS08365	#REF!	1877917	112	diaminopimelate epimerase CDS
Chromosome	1880424	+	124.053	intragenic_sense	CBEI_RS08375	#REF!	1880025	399	N-acetyltransferase CDS
Chromosome	1889759	-	133.399	intergenic_antisense	CBEI_RS08400	#REF!	1888646	880	hypothetical protein CDS
Chromosome	1885013	+	56.6193	intergenic_sense	CBEI_RS08400	#REF!	1888646	3633	hypothetical protein CDS
Chromosome	1886507	+	74.1989	intergenic_sense	CBEI_RS08400	#REF!	1888646	2139	hypothetical protein CDS
Chromosome	1885760	+	63.8568	intergenic_sense	CBEI_RS08400	#REF!	1888646	2886	hypothetical protein CDS
Chromosome	1896313	+	81.9423	intragenic_sense	CBEI_RS08430	#REF!	1896306	7	hypothetical protein CDS
Chromosome	1896525	+	70.3901	intragenic_sense	CBEI_RS08430	#REF!	1896306	219	hypothetical protein CDS
Chromosome	1896294	+	1467.15	intergenic_sense	CBEI_RS08430	#REF!	1896306	12	hypothetical protein CDS
Chromosome	1896334	+	75.0872	intragenic_sense	CBEI_RS08430	#REF!	1896306	28	hypothetical protein CDS
Chromosome	1896512	+	59.4095	intragenic_sense	CBEI_RS08430	#REF!	1896306	206	hypothetical protein CDS
Chromosome	1896272	+	2622.44	intergenic_sense	CBEI_RS08430	#REF!	1896306	34	hypothetical protein CDS
Chromosome	1900256	+	73.6039	intragenic_sense	CBEI_RS08435	#REF!	1897809	2447	hypothetical protein CDS
Chromosome	1900395	+	143.039	intragenic_sense	CBEI_RS08435	#REF!	1897809	2586	hypothetical protein CDS
Chromosome	1901994	+	377.902	intergenic_sense	CBEI_RS08445	#REF!	1902010	16	XRE family transcriptional regulator CDS
Chromosome	1903811	+	73.9811	intragenic_sense	CBEI_RS08460	#REF!	1903394	417	hypothetical protein CDS
Chromosome	1906370	+	68.4755	intragenic_sense	CBEI_RS08470	#REF!	1905855	515	DNA recombination protein RecT CDS
Chromosome	1908352	+	73.4221	intragenic_sense	CBEI_RS08480	#REF!	1907510	842	primosome subunit DnaD CDS
Chromosome	1910880	+	287.933	intergenic_sense	CBEI_RS08505	#REF!	1910951	71	hypothetical protein CDS
Chromosome	1912808	+	72.3319	intergenic_sense	CBEI_RS08515	#REF!	1912911	103	hypothetical protein CDS
Chromosome	1936138	+	58.0271	intragenic_sense	CBEI_RS08645	#REF!	1936041	97	baseplate J family protein CDS
Chromosome	1941488	+	61.4974	intergenic_sense	CBEI_RS08670	#REF!	1941547	59	hypothetical protein CDS
Chromosome	1941533	+	90.0625	intergenic_sense	CBEI_RS08670	#REF!	1941547	14	hypothetical protein CDS
Chromosome	1946898	-	67.8128	intragenic_sense	CBEI_RS08700	#REF!	1947701	803	galactose ABC transporter substrate-binding protein CDS
Chromosome	1948746	+	85.2407	intragenic_sense	CBEI_RS08710	#REF!	1948640	106	hypothetical protein CDS
Chromosome	1948641	+	299.511	intragenic_sense	CBEI_RS08710	#REF!	1948640	1	hypothetical protein CDS
Chromosome	1948721	+	118.67	intragenic_sense	CBEI_RS08710	#REF!	1948640	81	hypothetical protein CDS
Chromosome	1951987	+	253.191	intergenic_sense	CBEI_RS08725	#REF!	1951993	6	hypothetical protein CDS
Chromosome	1952487	+	108.513	intergenic_sense	CBEI_RS08730	#REF!	1952599	112	DUF2651 domain-containing protein CDS
Chromosome	1953028	+	129.114	intergenic_sense	CBEI_RS08735	#REF!	1953040	12	cell wall-binding protein CDS
Chromosome	1953010	+	391.876	intergenic_sense	CBEI_RS08735	#REF!	1953040	30	cell wall-binding protein CDS
Chromosome	1953634	+	237.329	intergenic_sense	CBEI_RS08740	#REF!	1953652	18	MBL fold protein CDS
Chromosome	1954849	+	91.7493	intergenic_sense	CBEI_RS08745	#REF!	1955001	152	hypothetical protein CDS
Chromosome	1955246	+	337.765	intergenic_sense	CBEI_RS08750	#REF!	1955381	135	XRE family transcriptional regulator CDS
Chromosome	1956863	+	171.921	intergenic_sense	CBEI_RS08760	#REF!	1956874	11	resolvase CDS
Chromosome	1961994	+	84.833	intragenic_sense	CBEI_RS08800	#REF!	1961927	67	hypothetical protein CDS
Chromosome	1962779	+	75.5334	intergenic_sense	CBEI_RS08810	#REF!	1963022	243	efp CDS
Chromosome	1962830	+	901.084	intergenic_sense	CBEI_RS08810	#REF!	1963022	192	efp CDS
Chromosome	1968826	+	75.7872	intergenic_sense	CBEI_RS08855	#REF!	1968851	25	stage III sporulation protein AH CDS
Chromosome	1969421	+	132.035	intergenic_sense	CBEI_RS08860	#REF!	1969468	47	Asp23/Gls24 family envelope stress response protein CDS
Chromosome	1975313	+	68.7685	intragenic_sense	CBEI_RS08890	#REF!	1973657	1656	dxs CDS
Chromosome	1981374	+	60.6358	intergenic_sense	CBEI_RS08920	#REF!	1981390	16	spo0A CDS
Chromosome	1981131	+	56.942	intergenic_sense	CBEI_RS08920	#REF!	1981390	259	spo0A CDS
Chromosome	1981223	+	107.075	intergenic_sense	CBEI_RS08920	#REF!	1981390	167	spo0A CDS
Chromosome	1981007	+	191.496	intergenic_sense	CBEI_RS08920	#REF!	1981390	383	spo0A CDS
Chromosome	1981028	+	87.455	intergenic_sense	CBEI_RS08920	#REF!	1981390	362	spo0A CDS
Chromosome	1982972	+	270.988	intergenic_sense	CBEI_RS08925	#REF!	1983097	125	hemerythrin CDS
Chromosome	1982500	+	104.409	intergenic_sense	CBEI_RS08925	#REF!	1983097	597	hemerythrin CDS
Chromosome	1982480	+	148.166	intergenic_sense	CBEI_RS08925	#REF!	1983097	617	hemerythrin CDS
Chromosome	1983004	+	64.2762	intergenic_sense	CBEI_RS08925	#REF!	1983097	93	hemerythrin CDS
Chromosome	1983894	+	251.919	intergenic_sense	CBEI_RS08930	#REF!	1983913	19	hypothetical protein CDS
Chromosome	1984480	+	88.103	intergenic_sense	CBEI_RS08935	#REF!	1984491	11	uracil permease CDS
Chromosome	1984487	+	101.915	intergenic_sense	CBEI_RS08935	#REF!	1984491	4	uracil permease CDS
Chromosome	1984954	+	66.38	intragenic_sense	CBEI_RS08935	#REF!	1984491	463	uracil permease CDS
Chromosome	1986325	+	117.046	intragenic_sense	CBEI_RS08940	#REF!	1985966	359	TQXA domain-containing protein CDS
Chromosome	1986758	+	218.947	intergenic_sense	CBEI_RS08945	#REF!	1986791	33	hypothetical protein CDS
Chromosome	1986910	+	83.6765	intragenic_sense	CBEI_RS08945	#REF!	1986791	119	hypothetical protein CDS
Chromosome	1986779	+	149.345	intergenic_sense	CBEI_RS08945	#REF!	1986791	12	hypothetical protein CDS
Chromosome	1990638	+	1733.67	intergenic_sense	CBEI_RS08965	#REF!	1990689	51	NADPH-dependent butanol dehydrogenase CDS
Chromosome	1990663	+	65.8228	intergenic_sense	CBEI_RS08965	#REF!	1990689	26	NADPH-dependent butanol dehydrogenase CDS
Chromosome	1992142	+	83.7019	intergenic_sense	CBEI_RS08970	#REF!	1992278	136	methyl-accepting chemotaxis protein CDS
Chromosome	1992538	+	85.4715	intragenic_sense	CBEI_RS08970	#REF!	1992278	260	methyl-accepting chemotaxis protein CDS
Chromosome	1994477	+	98.7633	intragenic_sense	CBEI_RS08975	#REF!	1994297	180	glycosyltransferase CDS
Chromosome	1995913	+	59.7871	intragenic_sense	CBEI_RS08980	#REF!	1995297	616	dolichyl-phosphate-mannose--protein mannosyltransferase CDS
Chromosome	1995387	+	115.782	intragenic_sense	CBEI_RS08980	#REF!	1995297	90	dolichyl-phosphate-mannose--protein mannosyltransferase CDS
Chromosome	1995288	+	61.0511	intergenic_sense	CBEI_RS08980	#REF!	1995297	9	dolichyl-phosphate-mannose--protein mannosyltransferase CDS
Chromosome	2002912	+	84.7421	intragenic_sense	CBEI_RS09005	#REF!	2002804	108	NUDIX domain-containing protein CDS
Chromosome	2002878	+	142.297	intragenic_sense	CBEI_RS09005	#REF!	2002804	74	NUDIX domain-containing protein CDS
Chromosome	2002887	+	93.8046	intragenic_sense	CBEI_RS09005	#REF!	2002804	83	NUDIX domain-containing protein CDS
Chromosome	2003433	+	57.8835	intergenic_sense	CBEI_RS09010	#REF!	2003459	26	DNA-binding response regulator CDS
Chromosome	2003453	+	65.8998	intergenic_sense	CBEI_RS09010	#REF!	2003459	6	DNA-binding response regulator CDS
Chromosome	2009866	-	257.029	intergenic_sense	CBEI_RS09035	#REF!	2009847	19	DNA-directed RNA polymerase sigma-70 factor CDS
Chromosome	2011322	+	117.888	intergenic_sense	CBEI_RS09045	#REF!	2011404	82	hypothetical protein CDS
Chromosome	2011116	+	105.041	intergenic_sense	CBEI_RS09045	#REF!	2011404	288	hypothetical protein CDS
Chromosome	2011027	+	399.01	intergenic_sense	CBEI_RS09045	#REF!	2011404	377	hypothetical protein CDS
Chromosome	2011214	+	103.907	intergenic_sense	CBEI_RS09045	#REF!	2011404	190	hypothetical protein CDS
Chromosome	2011010	+	158.697	intergenic_sense	CBEI_RS09045	#REF!	2011404	394	hypothetical protein CDS
Chromosome	2011040	+	78.2139	intergenic_sense	CBEI_RS09045	#REF!	2011404	364	hypothetical protein CDS
Chromosome	2011135	+	91.0605	intergenic_sense	CBEI_RS09045	#REF!	2011404	269	hypothetical protein CDS
Chromosome	2011829	+	80.4826	intragenic_sense	CBEI_RS09045	#REF!	2011404	425	hypothetical protein CDS
Chromosome	2013402	+	437.957	intergenic_sense	CBEI_RS09055	#REF!	2013449	47	1-acyl-sn-glycerol-3-phosphate acyltransferase CDS
Chromosome	2013424	+	231.767	intergenic_sense	CBEI_RS09055	#REF!	2013449	25	1-acyl-sn-glycerol-3-phosphate acyltransferase CDS
Chromosome	2015833	+	101.653	intragenic_sense	CBEI_RS09060	#REF!	2014432	1401	elongation factor G CDS
Chromosome	2014434	+	71.2417	intragenic_sense	CBEI_RS09060	#REF!	2014432	2	elongation factor G CDS
Chromosome	2018442	+	94.7714	intergenic_sense	CBEI_RS09080	#REF!	2018501	59	cyclic nucleotide-binding protein CDS
Chromosome	2018436	+	253.081	intergenic_sense	CBEI_RS09080	#REF!	2018501	65	cyclic nucleotide-binding protein CDS
Chromosome	2018456	+	93.182	intergenic_sense	CBEI_RS09080	#REF!	2018501	45	cyclic nucleotide-binding protein CDS
Chromosome	2020587	-	172.721	intergenic_sense	CBEI_RS09085	#REF!	2020518	69	ATP-dependent helicase CDS
Chromosome	2020676	+	618.148	intergenic_sense	CBEI_RS09090	#REF!	2020842	166	Rrf2 family transcriptional regulator CDS
Chromosome	2020835	+	57.8002	intergenic_sense	CBEI_RS09090	#REF!	2020842	7	Rrf2 family transcriptional regulator CDS
Chromosome	2029718	+	97.6588	intragenic_sense	CBEI_RS09140	#REF!	2029699	19	hypothetical protein CDS
Chromosome	2029679	+	515.816	intergenic_sense	CBEI_RS09140	#REF!	2029699	20	hypothetical protein CDS
Chromosome	2029866	+	64.6834	intragenic_sense	CBEI_RS09140	#REF!	2029699	167	hypothetical protein CDS
Chromosome	2029875	+	57.7032	intragenic_sense	CBEI_RS09140	#REF!	2029699	176	hypothetical protein CDS
Chromosome	2029598	+	64.2194	intergenic_sense	CBEI_RS09140	#REF!	2029699	101	hypothetical protein CDS
Chromosome	2029884	+	57.5036	intragenic_sense	CBEI_RS09140	#REF!	2029699	185	hypothetical protein CDS
Chromosome	2030102	+	57.796	intergenic_sense	CBEI_RS09145	#REF!	2030114	12	hypothetical protein CDS
Chromosome	2030107	+	86.5543	intergenic_sense	CBEI_RS09145	#REF!	2030114	7	hypothetical protein CDS
Chromosome	2040137	+	146.31	intragenic_sense	CBEI_RS09175	#REF!	2039880	257	hypothetical protein CDS
Chromosome	2039903	+	172.988	intragenic_sense	CBEI_RS09175	#REF!	2039880	23	hypothetical protein CDS
Chromosome	2039874	+	112.697	intergenic_sense	CBEI_RS09175	#REF!	2039880	6	hypothetical protein CDS
Chromosome	2039803	+	585.258	intergenic_sense	CBEI_RS09175	#REF!	2039880	77	hypothetical protein CDS
Chromosome	2039999	+	94.0601	intragenic_sense	CBEI_RS09175	#REF!	2039880	119	hypothetical protein CDS
Chromosome	2041000	+	92.7731	intergenic_sense	CBEI_RS09180	#REF!	2041208	208	branched-chain amino acid ABC transporter substrate-binding protein CDS
Chromosome	2040986	+	416.825	intergenic_sense	CBEI_RS09180	#REF!	2041208	222	branched-chain amino acid ABC transporter substrate-binding protein CDS
Chromosome	2042318	+	121.082	intragenic_sense	CBEI_RS09180	#REF!	2041208	1110	branched-chain amino acid ABC transporter substrate-binding protein CDS
Chromosome	2045033	+	68.5148	intragenic_sense	CBEI_RS09195	#REF!	2044352	681	livG CDS
Chromosome	2046091	+	138.941	intergenic_sense	CBEI_RS09205	#REF!	2046110	19	branched-chain amino acid ABC transporter substrate-binding protein CDS
Chromosome	2046410	+	109.731	intragenic_sense	CBEI_RS09205	#REF!	2046110	300	branched-chain amino acid ABC transporter substrate-binding protein CDS
Chromosome	2047392	+	58.3058	intergenic_sense	CBEI_RS09210	#REF!	2047436	44	zinc ribbon domain-containing protein CDS
Chromosome	2047414	+	62.8812	intergenic_sense	CBEI_RS09210	#REF!	2047436	22	zinc ribbon domain-containing protein CDS
Chromosome	2048834	+	70.7336	intragenic_sense	CBEI_RS09215	#REF!	2048180	654	sensor domain-containing diguanylate cyclase CDS
Chromosome	2049450	+	84.3977	intragenic_sense	CBEI_RS09215	#REF!	2048180	1270	sensor domain-containing diguanylate cyclase CDS
Chromosome	2049319	+	99.2684	intragenic_sense	CBEI_RS09215	#REF!	2048180	1139	sensor domain-containing diguanylate cyclase CDS
Chromosome	2048091	+	130.216	intergenic_sense	CBEI_RS09215	#REF!	2048180	89	sensor domain-containing diguanylate cyclase CDS
Chromosome	2051245	-	92.0485	intergenic_sense	CBEI_RS09220	#REF!	2051148	97	MFS transporter CDS
Chromosome	2052229	+	71.5401	intragenic_sense	CBEI_RS09225	#REF!	2051636	593	nitrate/sulfite reductase CDS
Chromosome	2051745	+	206.105	intragenic_sense	CBEI_RS09225	#REF!	2051636	109	nitrate/sulfite reductase CDS
Chromosome	2051590	+	75.7221	intergenic_sense	CBEI_RS09225	#REF!	2051636	46	nitrate/sulfite reductase CDS
Chromosome	2053411	+	478.194	intergenic_sense	CBEI_RS09235	#REF!	2053565	154	hydrogenase CDS
Chromosome	2053276	+	59.7196	intergenic_sense	CBEI_RS09235	#REF!	2053565	289	hydrogenase CDS
Chromosome	2056178	+	704.975	intergenic_sense	CBEI_RS09240	#REF!	2056236	58	DUF47 domain-containing protein CDS
Chromosome	2056205	+	61.9693	intergenic_sense	CBEI_RS09240	#REF!	2056236	31	DUF47 domain-containing protein CDS
Chromosome	2058086	+	530.498	intragenic_sense	CBEI_RS09250	#REF!	2058025	61	DUF2974 domain-containing protein CDS
Chromosome	2058083	+	1552.9	intragenic_sense	CBEI_RS09250	#REF!	2058025	58	DUF2974 domain-containing protein CDS
Chromosome	2060917	+	63.2064	intergenic_sense	CBEI_RS09265	#REF!	2060944	27	VOC family protein CDS
Chromosome	2061064	+	77.822	intragenic_sense	CBEI_RS09265	#REF!	2060944	120	VOC family protein CDS
Chromosome	2062906	+	62.9903	intergenic_sense	CBEI_RS09275	#REF!	2063559	653	valine--tRNA ligase CDS
Chromosome	2062898	+	311.823	intergenic_sense	CBEI_RS09275	#REF!	2063559	661	valine--tRNA ligase CDS
Chromosome	2062862	+	2293.97	intergenic_sense	CBEI_RS09275	#REF!	2063559	697	valine--tRNA ligase CDS
Chromosome	2062951	+	88.646	intergenic_sense	CBEI_RS09275	#REF!	2063559	608	valine--tRNA ligase CDS
Chromosome	2063424	+	192.868	intergenic_sense	CBEI_RS09275	#REF!	2063559	135	valine--tRNA ligase CDS
Chromosome	2062912	+	102.084	intergenic_sense	CBEI_RS09275	#REF!	2063559	647	valine--tRNA ligase CDS
Chromosome	2062920	+	89.1045	intergenic_sense	CBEI_RS09275	#REF!	2063559	639	valine--tRNA ligase CDS
Chromosome	2068223	+	153.036	intragenic_sense	CBEI_RS09285	#REF!	2067546	677	bifunctional folylpolyglutamate synthase/dihydrofolate synthase CDS
Chromosome	2067502	+	89.6723	intergenic_sense	CBEI_RS09285	#REF!	2067546	44	bifunctional folylpolyglutamate synthase/dihydrofolate synthase CDS
Chromosome	2067508	+	62.7355	intergenic_sense	CBEI_RS09285	#REF!	2067546	38	bifunctional folylpolyglutamate synthase/dihydrofolate synthase CDS
Chromosome	2071427	-	81.2935	intergenic_sense	CBEI_RS09295	#REF!	2071322	105	TIGR03905 family protein CDS
Chromosome	2073225	-	138.832	intergenic_sense	CBEI_RS09305	#REF!	2073195	30	DUF4364 domain-containing protein CDS
Chromosome	2073619	+	190.232	intragenic_sense	CBEI_RS09310	#REF!	2073363	256	deacetylase CDS
Chromosome	2073597	+	380.463	intragenic_sense	CBEI_RS09310	#REF!	2073363	234	deacetylase CDS
Chromosome	2075444	+	60.4618	intragenic_antisense	CBEI_RS09320	#REF!	2075817	373	dapD CDS
Chromosome	2075848	-	1489.71	intergenic_sense	CBEI_RS09320	#REF!	2075817	31	dapD CDS
Chromosome	2076051	+	57.9317	intragenic_sense	CBEI_RS09325	#REF!	2075973	78	aspartate aminotransferase CDS
Chromosome	2075965	+	124.972	intergenic_sense	CBEI_RS09325	#REF!	2075973	8	aspartate aminotransferase CDS
Chromosome	2077797	+	72.6001	intergenic_sense	CBEI_RS09335	#REF!	2077828	31	DNA methyltransferase CDS
Chromosome	2081043	-	58.6837	intergenic_sense	CBEI_RS09350	#REF!	2081036	7	aspartate-semialdehyde dehydrogenase CDS
Chromosome	2081078	-	157.15	intergenic_sense	CBEI_RS09350	#REF!	2081036	42	aspartate-semialdehyde dehydrogenase CDS
Chromosome	2082371	+	60.2451	intragenic_sense	CBEI_RS09360	#REF!	2081799	572	class I SAM-dependent methyltransferase CDS
Chromosome	2082257	+	86.6302	intragenic_sense	CBEI_RS09360	#REF!	2081799	458	class I SAM-dependent methyltransferase CDS
Chromosome	2082219	+	64.8758	intragenic_sense	CBEI_RS09360	#REF!	2081799	420	class I SAM-dependent methyltransferase CDS
Chromosome	2081759	+	124.525	intergenic_sense	CBEI_RS09360	#REF!	2081799	40	class I SAM-dependent methyltransferase CDS
Chromosome	2085521	+	61.5566	intragenic_sense	CBEI_RS09380	#REF!	2085452	69	hypothetical protein CDS
Chromosome	2085330	+	95.7445	intergenic_sense	CBEI_RS09380	#REF!	2085452	122	hypothetical protein CDS
Chromosome	2086989	+	65.6479	intragenic_sense	CBEI_RS09385	#REF!	2085778	1211	sensor histidine kinase CDS
Chromosome	2088231	+	348.823	intergenic_sense	CBEI_RS09395	#REF!	2088284	53	TolC family protein CDS
Chromosome	2088408	+	79.4639	intragenic_sense	CBEI_RS09395	#REF!	2088284	124	TolC family protein CDS
Chromosome	2088632	+	65.6599	intragenic_sense	CBEI_RS09395	#REF!	2088284	348	TolC family protein CDS
Chromosome	2090396	+	91.0474	intragenic_sense	CBEI_RS09400	#REF!	2089531	865	secretion protein HlyD CDS
Chromosome	2091850	+	58.7579	intragenic_sense	CBEI_RS09410	#REF!	2091748	102	ABC transporter permease CDS
Chromosome	2092003	+	71.6308	intragenic_sense	CBEI_RS09410	#REF!	2091748	255	ABC transporter permease CDS
Chromosome	2095194	+	59.6361	intergenic_sense	CBEI_RS09425	#REF!	2095200	6	histidinol-phosphate aminotransferase CDS
Chromosome	2095427	+	179.866	intragenic_sense	CBEI_RS09425	#REF!	2095200	227	histidinol-phosphate aminotransferase CDS
Chromosome	2095191	+	65.5414	intergenic_sense	CBEI_RS09425	#REF!	2095200	9	histidinol-phosphate aminotransferase CDS
Chromosome	2098495	+	68.5148	intragenic_sense	CBEI_RS09435	#REF!	2097919	576	phosphatase CDS
Chromosome	2098460	+	114.844	intragenic_sense	CBEI_RS09435	#REF!	2097919	541	phosphatase CDS
Chromosome	2098700	+	312.222	intergenic_sense	CBEI_RS09440	#REF!	2098707	7	cell wall-binding protein CDS
Chromosome	2098682	+	844.574	intergenic_sense	CBEI_RS09440	#REF!	2098707	25	cell wall-binding protein CDS
Chromosome	2103694	+	353.674	intragenic_sense	CBEI_RS09460	#REF!	2103207	487	membrane protein CDS
Chromosome	2104816	-	1140.88	intergenic_sense	CBEI_RS09465	#REF!	2104665	151	hypothetical protein CDS
Chromosome	2106383	-	192.474	intergenic_sense	CBEI_RS09470	#REF!	2106338	45	ATP-dependent helicase CDS
Chromosome	2106641	+	93.1761	intergenic_sense	CBEI_RS09475	#REF!	2106655	14	ATP-dependent helicase CDS
Chromosome	2106595	+	1000.71	intergenic_sense	CBEI_RS09475	#REF!	2106655	60	ATP-dependent helicase CDS
Chromosome	2108162	+	78.5735	intergenic_sense	CBEI_RS09480	#REF!	2108410	248	map CDS
Chromosome	2110003	+	72.6606	intragenic_sense	CBEI_RS09485	#REF!	2109363	640	recQ CDS
Chromosome	2113002	+	606.158	intergenic_sense	CBEI_RS09495	#REF!	2113025	23	RNA polymerase sigma factor SigI CDS
Chromosome	2116438	+	70.8766	intragenic_sense	CBEI_RS09505	#REF!	2115027	1411	bifunctional homocysteine S-methyltransferase/methylenetetrahydrofolate reductase CDS
Chromosome	2117573	+	63.817	intergenic_sense	CBEI_RS09515	#REF!	2117590	17	dihydropyrimidine dehydrogenase subunit A CDS
Chromosome	2117576	+	90.2738	intergenic_sense	CBEI_RS09515	#REF!	2117590	14	dihydropyrimidine dehydrogenase subunit A CDS
Chromosome	2117579	+	119.744	intergenic_sense	CBEI_RS09515	#REF!	2117590	11	dihydropyrimidine dehydrogenase subunit A CDS
Chromosome	2118124	+	74.4937	intragenic_sense	CBEI_RS09515	#REF!	2117590	534	dihydropyrimidine dehydrogenase subunit A CDS
Chromosome	2117585	+	91.6672	intergenic_sense	CBEI_RS09515	#REF!	2117590	5	dihydropyrimidine dehydrogenase subunit A CDS
Chromosome	2117582	+	131.814	intergenic_sense	CBEI_RS09515	#REF!	2117590	8	dihydropyrimidine dehydrogenase subunit A CDS
Chromosome	2120263	+	197.242	intragenic_sense	CBEI_RS09525	#REF!	2120202	61	glucuronate isomerase CDS
Chromosome	2131142	+	60.948	intergenic_sense	CBEI_RS09565	#REF!	2131237	95	PTS fructose transporter subunit IIB CDS
Chromosome	2131903	+	150.939	intergenic_sense	CBEI_RS09570	#REF!	2131981	78	phosphomethylpyrimidine kinase CDS
Chromosome	2131935	+	301.349	intergenic_sense	CBEI_RS09570	#REF!	2131981	46	phosphomethylpyrimidine kinase CDS
Chromosome	2132952	+	158.579	intergenic_sense	CBEI_RS09575	#REF!	2132967	15	DeoR/GlpR transcriptional regulator CDS
Chromosome	2135134	+	106.042	intragenic_sense	CBEI_RS09585	#REF!	2134739	395	PTS fructose transporter subunit IIC CDS
Chromosome	2135208	+	58.0566	intragenic_sense	CBEI_RS09585	#REF!	2134739	469	PTS fructose transporter subunit IIC CDS
Chromosome	2137830	+	64.8698	intragenic_sense	CBEI_RS09595	#REF!	2137774	56	hemerythrin CDS
Chromosome	2138977	-	280.8	intergenic_sense	CBEI_RS09600	#REF!	2138957	20	Rrf2 family transcriptional regulator CDS
Chromosome	2139314	+	81.7934	intragenic_sense	CBEI_RS09605	#REF!	2139203	111	sufC CDS
Chromosome	2139970	+	95.6988	intergenic_sense	CBEI_RS09610	#REF!	2139971	1	sufB CDS
Chromosome	2143555	+	69.2697	intragenic_sense	CBEI_RS09620	#REF!	2142480	1075	cysteine desulfurase CDS
Chromosome	2148976	+	299.753	intragenic_sense	CBEI_RS09635	#REF!	2148319	657	peptidase S8 CDS
Chromosome	2148825	+	299.753	intragenic_sense	CBEI_RS09635	#REF!	2148319	506	peptidase S8 CDS
Chromosome	2148822	+	1330.6	intragenic_sense	CBEI_RS09635	#REF!	2148319	503	peptidase S8 CDS
Chromosome	2150733	+	152.193	intragenic_sense	CBEI_RS09640	#REF!	2150275	458	DUF342 domain-containing protein CDS
Chromosome	2151233	+	102.912	intragenic_sense	CBEI_RS09640	#REF!	2150275	958	DUF342 domain-containing protein CDS
Chromosome	2150263	+	156.544	intergenic_sense	CBEI_RS09640	#REF!	2150275	12	DUF342 domain-containing protein CDS
Chromosome	2150243	+	255.105	intergenic_sense	CBEI_RS09640	#REF!	2150275	32	DUF342 domain-containing protein CDS
Chromosome	2153188	+	81.2877	intergenic_sense	CBEI_RS09650	#REF!	2153204	16	hypothetical protein CDS
Chromosome	2153195	+	131.013	intergenic_sense	CBEI_RS09650	#REF!	2153204	9	hypothetical protein CDS
Chromosome	2153228	+	67.0349	intragenic_sense	CBEI_RS09650	#REF!	2153204	24	hypothetical protein CDS
Chromosome	2153208	+	60.7556	intragenic_sense	CBEI_RS09650	#REF!	2153204	4	hypothetical protein CDS
Chromosome	2154081	+	58.872	intragenic_sense	CBEI_RS09655	#REF!	2154020	61	DegV family protein CDS
Chromosome	2154009	+	156.43	intergenic_sense	CBEI_RS09655	#REF!	2154020	11	DegV family protein CDS
Chromosome	2155310	+	210.994	intragenic_sense	CBEI_RS09660	#REF!	2155016	294	short-chain dehydrogenase CDS
Chromosome	2155124	+	217.027	intragenic_sense	CBEI_RS09660	#REF!	2155016	108	short-chain dehydrogenase CDS
Chromosome	2156338	+	121.132	intergenic_sense	CBEI_RS09665	#REF!	2156359	21	ArsR family transcriptional regulator CDS
Chromosome	2156349	+	79.2259	intergenic_sense	CBEI_RS09665	#REF!	2156359	10	ArsR family transcriptional regulator CDS
Chromosome	2156320	+	69.2212	intergenic_sense	CBEI_RS09665	#REF!	2156359	39	ArsR family transcriptional regulator CDS
Chromosome	2158093	+	84.6164	intergenic_sense	CBEI_RS09675	#REF!	2158138	45	bifunctional glutamate--cysteine ligase/glutathione synthetase CDS
Chromosome	2161688	+	72.1568	intragenic_sense	CBEI_RS09685	#REF!	2161340	348	hypothetical protein CDS
Chromosome	2161569	+	63.4157	intragenic_sense	CBEI_RS09685	#REF!	2161340	229	hypothetical protein CDS
Chromosome	2163960	-	646.581	intergenic_sense	CBEI_RS09700	#REF!	2163930	30	threonine/serine exporter CDS
Chromosome	2164186	+	129.724	intergenic_sense	CBEI_RS09705	#REF!	2164278	92	serine hydroxymethyltransferase CDS
Chromosome	2165729	+	57.2354	intergenic_sense	CBEI_RS09710	#REF!	2165734	5	cysteine hydrolase CDS
Chromosome	2165697	+	68.2855	intergenic_sense	CBEI_RS09710	#REF!	2165734	37	cysteine hydrolase CDS
Chromosome	2165522	+	253.412	intergenic_sense	CBEI_RS09710	#REF!	2165734	212	cysteine hydrolase CDS
Chromosome	2165723	+	82.8906	intergenic_sense	CBEI_RS09710	#REF!	2165734	11	cysteine hydrolase CDS
Chromosome	2165713	+	85.2606	intergenic_sense	CBEI_RS09710	#REF!	2165734	21	cysteine hydrolase CDS
Chromosome	2168068	+	90.3431	intergenic_sense	CBEI_RS09725	#REF!	2168120	52	DNA topoisomerase III CDS
Chromosome	2167929	+	307.72	intergenic_sense	CBEI_RS09725	#REF!	2168120	191	DNA topoisomerase III CDS
Chromosome	2167955	+	59.1594	intergenic_sense	CBEI_RS09725	#REF!	2168120	165	DNA topoisomerase III CDS
Chromosome	2170666	+	184.637	intragenic_sense	CBEI_RS09730	#REF!	2170486	180	D-alanyl-D-alanine carboxypeptidase CDS
Chromosome	2180628	+	259.989	intragenic_sense	CBEI_RS09780	#REF!	2180550	78	hypothetical protein CDS
Chromosome	2181285	+	82.0607	intragenic_sense	CBEI_RS09785	#REF!	2181193	92	GntR family transcriptional regulator CDS
Chromosome	2184259	+	59.403	intragenic_sense	CBEI_RS09805	#REF!	2184143	116	rRNA pseudouridine synthase CDS
Chromosome	2184097	+	221.883	intergenic_sense	CBEI_RS09805	#REF!	2184143	46	rRNA pseudouridine synthase CDS
Chromosome	2184395	+	131.734	intragenic_sense	CBEI_RS09805	#REF!	2184143	252	rRNA pseudouridine synthase CDS
Chromosome	2184263	+	85.2096	intragenic_sense	CBEI_RS09805	#REF!	2184143	120	rRNA pseudouridine synthase CDS
Chromosome	2184181	+	71.3646	intragenic_sense	CBEI_RS09805	#REF!	2184143	38	rRNA pseudouridine synthase CDS
Chromosome	2184304	+	79.5096	intragenic_sense	CBEI_RS09805	#REF!	2184143	161	rRNA pseudouridine synthase CDS
Chromosome	2184516	+	73.7065	intragenic_sense	CBEI_RS09805	#REF!	2184143	373	rRNA pseudouridine synthase CDS
Chromosome	2184358	+	72.6368	intragenic_sense	CBEI_RS09805	#REF!	2184143	215	rRNA pseudouridine synthase CDS
Chromosome	2185067	+	315.534	intergenic_sense	CBEI_RS09810	#REF!	2185079	12	MurR/RpiR family transcriptional regulator CDS
Chromosome	2186233	+	88.4175	intragenic_sense	CBEI_RS09815	#REF!	2186082	151	[cytidine(C)-cytidine(C)-adenosine (A)]-adding enzyme CDS
Chromosome	2187667	+	106.587	intergenic_sense	CBEI_RS09820	#REF!	2187680	13	hypothetical protein CDS
Chromosome	2187626	+	292.466	intergenic_sense	CBEI_RS09820	#REF!	2187680	54	hypothetical protein CDS
Chromosome	2187670	+	227.868	intergenic_sense	CBEI_RS09820	#REF!	2187680	10	hypothetical protein CDS
Chromosome	2187587	+	88.8518	intergenic_sense	CBEI_RS09820	#REF!	2187680	93	hypothetical protein CDS
Chromosome	2187646	+	828.089	intergenic_sense	CBEI_RS09820	#REF!	2187680	34	hypothetical protein CDS
Chromosome	2189839	+	67.2096	intergenic_sense	CBEI_RS09830	#REF!	2189921	82	competence protein CDS
Chromosome	2194065	-	154.44	intergenic_sense	CBEI_RS09850	#REF!	2193962	103	cax CDS
Chromosome	2194200	+	83.3172	intergenic_sense	CBEI_RS09855	#REF!	2194300	100	lactoylglutathione lyase CDS
Chromosome	2195186	+	89.9502	intragenic_sense	CBEI_RS09860	#REF!	2194855	331	penicillin-binding transpeptidase domain-containing protein CDS
Chromosome	2194857	+	72.5739	intragenic_sense	CBEI_RS09860	#REF!	2194855	2	penicillin-binding transpeptidase domain-containing protein CDS
Chromosome	2194824	+	186.038	intergenic_sense	CBEI_RS09860	#REF!	2194855	31	penicillin-binding transpeptidase domain-containing protein CDS
Chromosome	2199946	-	115.815	intergenic_sense	CBEI_RS09875	#REF!	2199926	20	fba CDS
Chromosome	2200022	-	1869.07	intergenic_sense	CBEI_RS09875	#REF!	2199926	96	fba CDS
Chromosome	2199678	-	69.1841	intragenic_sense	CBEI_RS09875	#REF!	2199926	248	fba CDS
Chromosome	2200975	+	218.779	intergenic_sense	CBEI_RS09885	#REF!	2201073	98	cytochrome c551 CDS
Chromosome	2201645	+	202.699	intergenic_sense	CBEI_RS09890	#REF!	2201777	132	hypothetical protein CDS
Chromosome	2201685	+	88.4186	intergenic_sense	CBEI_RS09890	#REF!	2201777	92	hypothetical protein CDS
Chromosome	2204653	+	1369.82	intergenic_sense	CBEI_RS09905	#REF!	2204805	152	FAD-dependent oxidoreductase CDS
Chromosome	2207643	+	15688.7	intergenic_antisense	CBEI_RS09915	#REF!	2208481	290	biotin transporter BioY CDS
Chromosome	2207640	+	2120.2	intergenic_antisense	CBEI_RS09915	#REF!	2208481	293	biotin transporter BioY CDS
Chromosome	2207665	+	2230.66	intergenic_antisense	CBEI_RS09915	#REF!	2208481	268	biotin transporter BioY CDS
Chromosome	2207472	+	130.784	intergenic_antisense	CBEI_RS09915	#REF!	2208481	461	biotin transporter BioY CDS
Chromosome	2207659	+	841.803	intergenic_antisense	CBEI_RS09915	#REF!	2208481	274	biotin transporter BioY CDS
Chromosome	2207668	+	961.527	intergenic_antisense	CBEI_RS09915	#REF!	2208481	265	biotin transporter BioY CDS
Chromosome	2207680	+	256.039	intergenic_antisense	CBEI_RS09915	#REF!	2208481	253	biotin transporter BioY CDS
Chromosome	2207653	+	3372.74	intergenic_antisense	CBEI_RS09915	#REF!	2208481	280	biotin transporter BioY CDS
Chromosome	2207687	+	659.451	intergenic_antisense	CBEI_RS09915	#REF!	2208481	246	biotin transporter BioY CDS
Chromosome	2207701	+	130.784	intergenic_antisense	CBEI_RS09915	#REF!	2208481	232	biotin transporter BioY CDS
Chromosome	2207656	+	517.607	intergenic_antisense	CBEI_RS09915	#REF!	2208481	277	biotin transporter BioY CDS
Chromosome	2207646	+	198.941	intergenic_antisense	CBEI_RS09915	#REF!	2208481	287	biotin transporter BioY CDS
Chromosome	2207714	+	130.784	intergenic_antisense	CBEI_RS09915	#REF!	2208481	219	biotin transporter BioY CDS
Chromosome	2211808	+	432.941	intergenic_sense	CBEI_RS09935	#REF!	2211859	51	murQ CDS
Chromosome	2215661	+	58.6052	intragenic_sense	CBEI_RS09950	#REF!	2215404	257	MurR/RpiR family transcriptional regulator CDS
Chromosome	2215390	+	143.297	intergenic_sense	CBEI_RS09950	#REF!	2215404	14	MurR/RpiR family transcriptional regulator CDS
Chromosome	2218753	-	123.72	intergenic_sense	CBEI_RS09960	#REF!	2218697	56	agmatine deiminase family protein CDS
Chromosome	2218984	+	286.254	intergenic_sense	CBEI_RS09965	#REF!	2219030	46	MFS transporter CDS
Chromosome	2223807	-	145.424	intragenic_sense	CBEI_RS09980	#REF!	2224025	218	PadR family transcriptional regulator CDS
Chromosome	2224072	-	653.82	intergenic_sense	CBEI_RS09980	#REF!	2224025	47	PadR family transcriptional regulator CDS
Chromosome	2224765	+	105.356	intragenic_sense	CBEI_RS09985	#REF!	2224235	530	2-enoate reductase CDS
Chromosome	2224708	+	168.748	intragenic_sense	CBEI_RS09985	#REF!	2224235	473	2-enoate reductase CDS
Chromosome	2224176	+	742.876	intergenic_sense	CBEI_RS09985	#REF!	2224235	59	2-enoate reductase CDS
Chromosome	2224197	+	101.166	intergenic_sense	CBEI_RS09985	#REF!	2224235	38	2-enoate reductase CDS
Chromosome	2229161	-	187.356	intergenic_sense	CBEI_RS09995	#REF!	2229132	29	serine/threonine protein kinase CDS
Chromosome	2231265	+	58.2902	intragenic_sense	CBEI_RS10010	#REF!	2230915	350	NADH-dependent alcohol dehydrogenase CDS
Chromosome	2230872	+	98.0834	intergenic_sense	CBEI_RS10010	#REF!	2230915	43	NADH-dependent alcohol dehydrogenase CDS
Chromosome	2232363	+	65.0257	intragenic_sense	CBEI_RS10015	#REF!	2232294	69	FAD-dependent oxidoreductase CDS
Chromosome	2232315	+	180.576	intragenic_sense	CBEI_RS10015	#REF!	2232294	21	FAD-dependent oxidoreductase CDS
Chromosome	2232659	+	67.8345	intragenic_sense	CBEI_RS10015	#REF!	2232294	365	FAD-dependent oxidoreductase CDS
Chromosome	2233070	+	65.0257	intragenic_sense	CBEI_RS10015	#REF!	2232294	776	FAD-dependent oxidoreductase CDS
Chromosome	2247305	+	80.1049	intergenic_sense	CBEI_RS10080	#REF!	2247312	7	2-hydroxyacid dehydrogenase CDS
Chromosome	2247275	+	108.603	intergenic_sense	CBEI_RS10080	#REF!	2247312	37	2-hydroxyacid dehydrogenase CDS
Chromosome	2247292	+	64.5775	intergenic_sense	CBEI_RS10080	#REF!	2247312	20	2-hydroxyacid dehydrogenase CDS
Chromosome	2247251	+	421.81	intergenic_sense	CBEI_RS10080	#REF!	2247312	61	2-hydroxyacid dehydrogenase CDS
Chromosome	2247509	+	60.101	intragenic_sense	CBEI_RS10080	#REF!	2247312	197	2-hydroxyacid dehydrogenase CDS
Chromosome	2248660	-	79.802	intragenic_sense	CBEI_RS10085	#REF!	2249249	589	MBL fold metallo-hydrolase CDS
Chromosome	2249257	-	56.6781	intergenic_sense	CBEI_RS10085	#REF!	2249249	8	MBL fold metallo-hydrolase CDS
Chromosome	2252378	+	714.135	intragenic_sense	CBEI_RS10100	#REF!	2251153	1225	hypothetical protein CDS
Chromosome	2259875	+	364.467	intergenic_sense	CBEI_RS10130	#REF!	2260171	296	hypothetical protein CDS
Chromosome	2265110	-	193.628	intergenic_sense	CBEI_RS10145	#REF!	2265109	1	MarR family transcriptional regulator CDS
Chromosome	2272370	-	65.44	intergenic_sense	CBEI_RS10180	#REF!	2272357	13	flavin reductase CDS
Chromosome	2277335	+	201.612	intergenic_sense	CBEI_RS10210	#REF!	2277427	92	hypothetical protein CDS
Chromosome	2277375	+	59.3713	intergenic_sense	CBEI_RS10210	#REF!	2277427	52	hypothetical protein CDS
Chromosome	2277824	+	411.666	intergenic_sense	CBEI_RS10215	#REF!	2277862	38	hypothetical protein CDS
Chromosome	2285681	+	160.259	intragenic_sense	CBEI_RS10245	#REF!	2285184	497	arcC CDS
Chromosome	2311431	+	431.223	intergenic_sense	CBEI_RS10335	#REF!	2311566	135	LysR family transcriptional regulator CDS
Chromosome	2311397	+	1019.15	intergenic_sense	CBEI_RS10335	#REF!	2311566	169	LysR family transcriptional regulator CDS
Chromosome	2312693	+	193.411	intergenic_sense	CBEI_RS10340	#REF!	2312703	10	molybdopterin-binding protein CDS
Chromosome	2320610	+	149.618	intergenic_sense	CBEI_RS10380	#REF!	2320633	23	DNA-binding domain-containing protein CDS
Chromosome	2320671	+	73.9353	intragenic_sense	CBEI_RS10380	#REF!	2320633	38	DNA-binding domain-containing protein CDS
Chromosome	2321686	+	130.811	intergenic_sense	CBEI_RS10385	#REF!	2321755	69	hypothetical protein CDS
Chromosome	2326618	-	117.655	intragenic_antisense	CBEI_RS10410	#REF!	2325839	779	nitrogenase component I subunit alpha CDS
Chromosome	2337624	+	81.617	intragenic_sense	CBEI_RS10445	#REF!	2337270	354	Lrp/AsnC family transcriptional regulator CDS
Chromosome	2341319	+	136.417	intragenic_sense	CBEI_RS10465	#REF!	2340972	347	nucleotidyltransferase domain-containing protein CDS
Chromosome	2340983	+	120.941	intragenic_sense	CBEI_RS10465	#REF!	2340972	11	nucleotidyltransferase domain-containing protein CDS
Chromosome	2340962	+	302.506	intergenic_sense	CBEI_RS10465	#REF!	2340972	10	nucleotidyltransferase domain-containing protein CDS
Chromosome	2341429	+	70.3314	intragenic_sense	CBEI_RS10470	#REF!	2341388	41	DUF86 domain-containing protein CDS
Chromosome	2341651	+	158.526	intragenic_sense	CBEI_RS10470	#REF!	2341388	263	DUF86 domain-containing protein CDS
Chromosome	2343931	+	73.5852	intragenic_sense	CBEI_RS10475	#REF!	2341829	2102	exonuclease CDS
Chromosome	2343878	+	70.0927	intragenic_sense	CBEI_RS10475	#REF!	2341829	2049	exonuclease CDS
Chromosome	2348147	+	198.369	intergenic_sense	CBEI_RS10495	#REF!	2348326	179	glutaredoxin CDS
Chromosome	2348739	+	122.425	intergenic_sense	CBEI_RS10500	#REF!	2348986	247	DUF2075 domain-containing protein CDS
Chromosome	2351371	+	106.938	intergenic_sense	CBEI_RS10505	#REF!	2351380	9	ric CDS
Chromosome	2353847	+	88.4175	intragenic_sense	CBEI_RS10515	#REF!	2353495	352	oxalate:formate antiporter CDS
Chromosome	2355892	+	193.411	intragenic_sense	CBEI_RS10530	#REF!	2355533	359	sensor histidine kinase KdpD CDS
Chromosome	2355637	+	96.7057	intragenic_sense	CBEI_RS10530	#REF!	2355533	104	sensor histidine kinase KdpD CDS
Chromosome	2355513	+	164.863	intergenic_sense	CBEI_RS10530	#REF!	2355533	20	sensor histidine kinase KdpD CDS
Chromosome	2355493	+	99.4707	intergenic_sense	CBEI_RS10530	#REF!	2355533	40	sensor histidine kinase KdpD CDS
Chromosome	2355520	+	96.7057	intergenic_sense	CBEI_RS10530	#REF!	2355533	13	sensor histidine kinase KdpD CDS
Chromosome	2355602	+	130.784	intragenic_sense	CBEI_RS10530	#REF!	2355533	69	sensor histidine kinase KdpD CDS
Chromosome	2359318	+	153.113	intragenic_sense	CBEI_RS10540	#REF!	2359063	255	potassium transporter Kup CDS
Chromosome	2364506	+	327.026	intragenic_sense	CBEI_RS10560	#REF!	2363994	512	crotonase CDS
Chromosome	2364501	+	58.337	intragenic_sense	CBEI_RS10560	#REF!	2363994	507	crotonase CDS
Chromosome	2364516	+	255.796	intragenic_sense	CBEI_RS10560	#REF!	2363994	522	crotonase CDS
Chromosome	2364471	+	189.404	intragenic_sense	CBEI_RS10560	#REF!	2363994	477	crotonase CDS
Chromosome	2364618	+	204.442	intragenic_sense	CBEI_RS10560	#REF!	2363994	624	crotonase CDS
Chromosome	2364384	+	141.275	intragenic_sense	CBEI_RS10560	#REF!	2363994	390	crotonase CDS
Chromosome	2364687	+	57.0469	intragenic_sense	CBEI_RS10560	#REF!	2363994	693	crotonase CDS
Chromosome	2364298	+	80.2527	intragenic_sense	CBEI_RS10560	#REF!	2363994	304	crotonase CDS
Chromosome	2364387	+	90.243	intragenic_sense	CBEI_RS10560	#REF!	2363994	393	crotonase CDS
Chromosome	2365717	+	123.264	intragenic_sense	CBEI_RS10565	#REF!	2364854	863	acyl-CoA dehydrogenase CDS
Chromosome	2365619	+	71.3502	intragenic_sense	CBEI_RS10565	#REF!	2364854	765	acyl-CoA dehydrogenase CDS
Chromosome	2365730	+	58.5497	intragenic_sense	CBEI_RS10565	#REF!	2364854	876	acyl-CoA dehydrogenase CDS
Chromosome	2365706	+	74.6682	intragenic_sense	CBEI_RS10565	#REF!	2364854	852	acyl-CoA dehydrogenase CDS
Chromosome	2365550	+	58.5497	intragenic_sense	CBEI_RS10565	#REF!	2364854	696	acyl-CoA dehydrogenase CDS
Chromosome	2365910	+	88.1804	intragenic_sense	CBEI_RS10565	#REF!	2364854	1056	acyl-CoA dehydrogenase CDS
Chromosome	2365336	+	64.3584	intragenic_sense	CBEI_RS10565	#REF!	2364854	482	acyl-CoA dehydrogenase CDS
Chromosome	2365628	+	70.9944	intragenic_sense	CBEI_RS10565	#REF!	2364854	774	acyl-CoA dehydrogenase CDS
Chromosome	2365545	+	109.396	intragenic_sense	CBEI_RS10565	#REF!	2364854	691	acyl-CoA dehydrogenase CDS
Chromosome	2365989	+	78.6979	intragenic_sense	CBEI_RS10565	#REF!	2364854	1135	acyl-CoA dehydrogenase CDS
Chromosome	2365648	+	63.291	intragenic_sense	CBEI_RS10565	#REF!	2364854	794	acyl-CoA dehydrogenase CDS
Chromosome	2365966	+	88.892	intragenic_sense	CBEI_RS10565	#REF!	2364854	1112	acyl-CoA dehydrogenase CDS
Chromosome	2365610	+	76.4473	intragenic_sense	CBEI_RS10565	#REF!	2364854	756	acyl-CoA dehydrogenase CDS
Chromosome	2365691	+	58.9055	intragenic_sense	CBEI_RS10565	#REF!	2364854	837	acyl-CoA dehydrogenase CDS
Chromosome	2365982	+	95.8838	intragenic_sense	CBEI_RS10565	#REF!	2364854	1128	acyl-CoA dehydrogenase CDS
Chromosome	2365898	+	114.493	intragenic_sense	CBEI_RS10565	#REF!	2364854	1044	acyl-CoA dehydrogenase CDS
Chromosome	2365768	+	84.5065	intragenic_sense	CBEI_RS10565	#REF!	2364854	914	acyl-CoA dehydrogenase CDS
Chromosome	2365574	+	87.4687	intragenic_sense	CBEI_RS10565	#REF!	2364854	720	acyl-CoA dehydrogenase CDS
Chromosome	2365614	+	140.921	intragenic_sense	CBEI_RS10565	#REF!	2364854	760	acyl-CoA dehydrogenase CDS
Chromosome	2365901	+	58.1939	intragenic_sense	CBEI_RS10565	#REF!	2364854	1047	acyl-CoA dehydrogenase CDS
Chromosome	2364892	+	66.2531	intragenic_sense	CBEI_RS10565	#REF!	2364854	38	acyl-CoA dehydrogenase CDS
Chromosome	2365688	+	71.706	intragenic_sense	CBEI_RS10565	#REF!	2364854	834	acyl-CoA dehydrogenase CDS
Chromosome	2365961	+	88.5362	intragenic_sense	CBEI_RS10565	#REF!	2364854	1107	acyl-CoA dehydrogenase CDS
Chromosome	2366744	+	67.4929	intragenic_sense	CBEI_RS10570	#REF!	2366007	737	electron transfer flavoprotein subunit beta CDS
Chromosome	2366592	+	61.2664	intragenic_sense	CBEI_RS10570	#REF!	2366007	585	electron transfer flavoprotein subunit beta CDS
Chromosome	2368674	+	123.091	intragenic_sense	CBEI_RS10585	#REF!	2368633	41	sigma-54-dependent Fis family transcriptional regulator CDS
Chromosome	2377000	+	71.4764	intragenic_sense	CBEI_RS10610	#REF!	2376998	2	hypothetical protein CDS
Chromosome	2376989	+	58.6696	intergenic_sense	CBEI_RS10610	#REF!	2376998	9	hypothetical protein CDS
Chromosome	2376949	+	371.429	intergenic_sense	CBEI_RS10610	#REF!	2376998	49	hypothetical protein CDS
Chromosome	2376913	+	396.64	intergenic_sense	CBEI_RS10610	#REF!	2376998	85	hypothetical protein CDS
Chromosome	2376919	+	57.4292	intergenic_sense	CBEI_RS10610	#REF!	2376998	79	hypothetical protein CDS
Chromosome	2376985	+	114.858	intergenic_sense	CBEI_RS10610	#REF!	2376998	13	hypothetical protein CDS
Chromosome	2377033	+	71.4764	intragenic_sense	CBEI_RS10610	#REF!	2376998	35	hypothetical protein CDS
Chromosome	2376981	+	85.5237	intergenic_sense	CBEI_RS10610	#REF!	2376998	17	hypothetical protein CDS
Chromosome	2377652	+	90.4851	intragenic_sense	CBEI_RS10610	#REF!	2376998	654	hypothetical protein CDS
Chromosome	2377894	+	61.6519	intragenic_sense	CBEI_RS10615	#REF!	2377887	7	hypothetical protein CDS
Chromosome	2378395	+	60.4736	intergenic_sense	CBEI_RS10620	#REF!	2378460	65	ATPase AAA CDS
Chromosome	2378495	+	108.395	intragenic_sense	CBEI_RS10620	#REF!	2378460	35	ATPase AAA CDS
Chromosome	2378801	+	62.9051	intragenic_sense	CBEI_RS10620	#REF!	2378460	341	ATPase AAA CDS
Chromosome	2378373	+	104.616	intergenic_sense	CBEI_RS10620	#REF!	2378460	87	ATPase AAA CDS
Chromosome	2378440	+	69.2473	intergenic_sense	CBEI_RS10620	#REF!	2378460	20	ATPase AAA CDS
Chromosome	2378340	+	544.546	intergenic_sense	CBEI_RS10620	#REF!	2378460	120	ATPase AAA CDS
Chromosome	2378404	+	135.121	intergenic_sense	CBEI_RS10620	#REF!	2378460	56	ATPase AAA CDS
Chromosome	2387530	+	153.113	intragenic_sense	CBEI_RS10645	#REF!	2385489	2041	ABC transporter permease CDS
Chromosome	2388642	+	272.643	intergenic_sense	CBEI_RS10650	#REF!	2388709	67	hypothetical protein CDS
Chromosome	2388879	+	91.3744	intragenic_sense	CBEI_RS10650	#REF!	2388709	170	hypothetical protein CDS
Chromosome	2388906	+	57.849	intragenic_sense	CBEI_RS10650	#REF!	2388709	197	hypothetical protein CDS
Chromosome	2390666	-	63.314	intragenic_sense	CBEI_RS10665	#REF!	2391408	742	LysR family transcriptional regulator CDS
Chromosome	2391522	-	359.107	intergenic_sense	CBEI_RS10665	#REF!	2391408	114	LysR family transcriptional regulator CDS
Chromosome	2394953	+	137.216	intergenic_sense	CBEI_RS10680	#REF!	2395103	150	DUF1304 domain-containing protein CDS
Chromosome	2395536	+	196.068	intergenic_sense	CBEI_RS10685	#REF!	2395545	9	DsbA family oxidoreductase CDS
Chromosome	2395745	+	201.188	intragenic_sense	CBEI_RS10685	#REF!	2395545	200	DsbA family oxidoreductase CDS
Chromosome	2396424	+	93.3785	intergenic_sense	CBEI_RS10690	#REF!	2396471	47	zinc chelation protein SecC CDS
Chromosome	2396560	+	61.6319	intragenic_sense	CBEI_RS10690	#REF!	2396471	89	zinc chelation protein SecC CDS
Chromosome	2396457	+	64.7311	intergenic_sense	CBEI_RS10690	#REF!	2396471	14	zinc chelation protein SecC CDS
Chromosome	2396441	+	61.6319	intergenic_sense	CBEI_RS10690	#REF!	2396471	30	zinc chelation protein SecC CDS
Chromosome	2396466	+	120.658	intergenic_sense	CBEI_RS10690	#REF!	2396471	5	zinc chelation protein SecC CDS
Chromosome	2397416	+	66.5925	intragenic_sense	CBEI_RS10690	#REF!	2396471	945	zinc chelation protein SecC CDS
Chromosome	2396788	+	78.1241	intragenic_sense	CBEI_RS10690	#REF!	2396471	317	zinc chelation protein SecC CDS
Chromosome	2396554	+	124.874	intragenic_sense	CBEI_RS10690	#REF!	2396471	83	zinc chelation protein SecC CDS
Chromosome	2397874	+	316.666	intergenic_sense	CBEI_RS10695	#REF!	2397962	88	hypothetical protein CDS
Chromosome	2405156	+	71.4526	intergenic_sense	CBEI_RS10720	#REF!	2405203	47	TetR/AcrR family transcriptional regulator CDS
Chromosome	2405178	+	158.839	intergenic_sense	CBEI_RS10720	#REF!	2405203	25	TetR/AcrR family transcriptional regulator CDS
Chromosome	2405196	+	107.951	intergenic_sense	CBEI_RS10720	#REF!	2405203	7	TetR/AcrR family transcriptional regulator CDS
Chromosome	2405920	+	57.5931	intragenic_sense	CBEI_RS10725	#REF!	2405840	80	phosphoenolpyruvate synthase CDS
Chromosome	2410713	+	65.1104	intergenic_sense	CBEI_RS10735	#REF!	2410803	90	glutaredoxin CDS
Chromosome	2412452	-	130.784	intragenic_sense	CBEI_RS10745	#REF!	2412453	1	spore coat protein CotJB CDS
Chromosome	2414173	+	70.4784	intergenic_sense	CBEI_RS10760	#REF!	2414204	31	two-component sensor histidine kinase CDS
Chromosome	2414373	+	65.6527	intragenic_sense	CBEI_RS10760	#REF!	2414204	169	two-component sensor histidine kinase CDS
Chromosome	2414154	+	65.1266	intergenic_sense	CBEI_RS10760	#REF!	2414204	50	two-component sensor histidine kinase CDS
Chromosome	2417713	+	59.3758	intragenic_sense	CBEI_RS10770	#REF!	2417507	206	NUDIX hydrolase CDS
Chromosome	2417743	+	126.124	intragenic_sense	CBEI_RS10770	#REF!	2417507	236	NUDIX hydrolase CDS
Chromosome	2417755	+	119.739	intragenic_sense	CBEI_RS10770	#REF!	2417507	248	NUDIX hydrolase CDS
Chromosome	2417459	+	79.5976	intergenic_sense	CBEI_RS10770	#REF!	2417507	48	NUDIX hydrolase CDS
Chromosome	2417651	+	76.7846	intragenic_sense	CBEI_RS10770	#REF!	2417507	144	NUDIX hydrolase CDS
Chromosome	2417751	+	62.4913	intragenic_sense	CBEI_RS10770	#REF!	2417507	244	NUDIX hydrolase CDS
Chromosome	2417438	+	221.692	intergenic_sense	CBEI_RS10770	#REF!	2417507	69	NUDIX hydrolase CDS
Chromosome	2417763	+	63.6325	intragenic_sense	CBEI_RS10770	#REF!	2417507	256	NUDIX hydrolase CDS
Chromosome	2423080	+	86.8406	intragenic_sense	CBEI_RS10790	#REF!	2422056	1024	hypothetical protein CDS
[truncated: 2,659 more rows]

## Sheet: ATCC_824_25RPM
Locus	Genome_position	Strand	Gene	Normalized_RPM	Class	Gene_Start	Distance	Annotation
[truncated: 3,441 more rows]

[truncated: 3 more sheets: DSM_6423_10RPM, NCIMB_8052_10RPM, ATCC_824_10RPM]
