# Supplementary material for: Genome-Wide TSS Distribution in Three Related Clostridia with Normalized Capp-Switch Sequencing
Source: Microbiol Spectr. 2022 Apr 12;10(2):e02288-21. doi: 10.1128/spectrum.02288-21 (PMC9045289; doi:10.1128/spectrum.02288-21)
Supplement: SUPPLEMENTAL FILE 2 — Table S2. Download SPECTRUM02288-21-s002.xlsx, XLSX file, 0.02 MB [file spectrum02288-21-s002.xlsx]

## Sheet: Tabelle1
Comparison of Capp-Switch seq InterS TSSs to experimentally validated TSSs in C. acetobutylicum ATCC 824
Primary TSSs are indicated in blue.
Locus	Position	Strand	Locus tag	Gene Name	Normalized RPM		Gene Start	Distance from Gene Start	Annotation	Comparison	Reference
					10 RPM threshold dataset	25 RPM threshold dataset
Chromosome	39896	-	CA_C0028	hydA	15.9	Not Found	39849	47	hydrogene dehydrogenase	Novel	1
Chromosome	39940	-	CA_C0028	hydA	29	Not Found	39849	91	hydrogene dehydrogenase	Known	1
Chromosome	39860	-	CA_C0028	hydA	18	Not Found	39849	11	hydrogene dehydrogenase	Novel	1
Chromosome	1070483	+	CA_C0929	ubiG	27.7	Not Found	1070880	397	SAM-dependent methyltransferase	Known	2
Chromosome	1070655	+	CA_C0929	ubiG	39	45.6	1070880	225	SAM-dependent methyltransferase	Novel	2
Chromosome	1890218	+	CA_C1742	pta	164.1	192	1890289	71	phosphotransacetylase	Known	3
Chromosome	1890265	+	CA_C1742	pta	18	Not Found	1890289	24	phosphotransacetylase	Novel	3
Chromosome	2836529	-	CA_C2712	crt	95.8	112.1	2836451	78	3-hydroxybutyryl-CoA dehydratase	Known	4
Chromosome	2297806	-	CA_C2203	flaC	56.4	66	2297733	73	flagellin family hook-associated protein	Known	5
Chromosome	2297772	-	CA_C2203	flaC	30.7	Not Found	2297733	39	flagellin family hook-associated protein	Novel	5
Chromosome	2829142	-	CA_C2704	groES	69	80.7	2829032	110	Co-chaperonin GroES	Known	6
Chromosome	3227154	-	CA_C3076	ptb	809.7	947.3	3227097	57	phosphate butyryltransferase	Known	7
Chromosome	3227151	-	CA_C3076	ptb	24.3	Not Found	3227097	54	phosphate butyryltransferase	Novel	7
Chromosome	3227134	-	CA_C3076	ptb	28.6	Not Found	3227097	37	phosphate butyryltransferase	Novel	7
Chromosome	3227120	-	CA_C3076	ptb	36.5	Not Found	3227097	23	phosphate butyryltransferase	Novel	7
Chromosome	3227113	-	CA_C3076	ptb	34.8	Not Found	3227097	16	phosphate butyryltransferase	Novel	7
Chromosome	3227107	-	CA_C3076	ptb	20.4	Not Found	3227097	10	phosphate butyryltransferase	Novel	7
Chromosome	3227101	-	CA_C3076	ptb	19.8	Not Found	3227097	4	phosphate butyryltransferase	Novel	7
Chromosome	3463819	-	CA_C3298	bdhB	237.1	277.4	3463758	61	NADH-dependent butanol dehydrogenase	Novel	8
Chromosome	3463816	-	CA_C3298	bdhB	575.4	673.2	3463758	58	NADH-dependent butanol dehydrogenase	Known	8
Chromosome	3463808	-	CA_C3298	bdhB	26	Not Found	3463758	50	NADH-dependent butanol dehydrogenase	Novel	8
Chromosome	3465242	-	CA_C3299	bdhA	437.4	511.8	3465204	38	NADH-dependent butanol dehydrogenase	Known	8
Chromosome	3465237	-	CA_C3299	bdhA	18.9	Not Found	3465204	33	NADH-dependent butanol dehydrogenase	Novel	8
Chromosome	3919351	+	CA_C3714	hsp18	294	343.9	3919500	149	molecular chaperone	Known	9
pSOL	175726	+	CA_P0162	adhE1	743.1	869.3	175810	84	bifunctional acetaldehyde-CoA/alcohol dehydrogenase	Known	10
References
1	Gorwa, Marie-Francoise, Christian Croux, and Philippe Soucaille. "Molecular characterization and transcriptional analysis of the putative hydrogenase gene of Clostridium acetobutylicum ATCC 824." Journal of Bacteriology 178.9 (1996): 2668-2675.
2	Andre, Gaelle, et al. "S-box and T-box riboswitches and antisense RNA control a sulfur metabolic operon of Clostridium acetobutylicum." Nucleic acids research 36.18 (2008): 5955-5969.
3	Boynton, Zhuang L., George N. Bennett, and Frederick B. Rudolph. "Cloning, sequencing, and expression of genes encoding phosphotransacetylase and acetate kinase from Clostridium acetobutylicum ATCC 824." Applied and environmental microbiology 62.8 (1996): 2758-2766.
4	Boynton, Zhuang L., G. N. Bennet, and Frederick B. Rudolph. "Cloning, sequencing, and expression of clustered genes encoding beta-hydroxybutyryl-coenzyme A (CoA) dehydrogenase, crotonase, and butyryl-CoA dehydrogenase from Clostridium acetobutylicum ATCC 824." Journal of bacteriology 178.11 (1996): 3015-3024.
5	Lyristis, Michael, et al. "Cloning, sequencing, and characterization of the gene encoding flagellin, flaC, and the post-translational modification of flagellin, FlaC, from Clostridium acetobutylicum ATCC824." Anaerobe 6.2 (2000): 69-79.
6	Narberhaus, Franz, and Bahl, Hubert. "Cloning, sequencing, and molecular analysis of the groESL operon of Clostridium acetobutylicum." Journal of bacteriology 174.10 (1992): 3282-3289.
7	Walter, Karl A., et al. "Sequence and arrangement of two genes of the butyrate-synthesis pathway of Clostridium acetobutylicum ATCC 824." Gene 134.1 (1993): 107-111.
8	Walter, Karl A., G. N. Bennett, and Eleftherios T. Papoutsakis. "Molecular characterization of two Clostridium acetobutylicum ATCC 824 butanol dehydrogenase isozyme genes." Journal of bacteriology 174.22 (1992): 7149-7158.
9	Sauer, U., and P. Dürre. "Sequence and molecular characterization of a DNA region encoding a small heat shock protein of Clostridium acetobutylicum." Journal of bacteriology 175.11 (1993): 3394-3400.
10	Fischer, Ralf J., Jan Helms, and P. Dürre. "Cloning, sequencing, and molecular analysis of the sol operon of Clostridium acetobutylicum, a chromosomal locus involved in solventogenesis." Journal of bacteriology 175.21 (1993): 6959-6969.
