# Supplementary material for: Genome-Wide TSS Distribution in Three Related Clostridia with Normalized Capp-Switch Sequencing
Source: Microbiol Spectr. 2022 Apr 12;10(2):e02288-21. doi: 10.1128/spectrum.02288-21 (PMC9045289; doi:10.1128/spectrum.02288-21)
Supplement: SUPPLEMENTAL FILE 3 — Table S3. Download SPECTRUM02288-21-s003.xlsx, XLSX file, 0.01 MB [file spectrum02288-21-s003.xlsx]

## Sheet: Feuil1
	DSM 6423			NCIMB 8052			ATCC 824
Class	TSS	TSS (%)	Normalized Reads (%)	TSS	TSS (%)	Normalized Reads (%)	TSS	TSS (%)	Normalized Reads (%)
InterS	1855	0.453545	0.566394	2482	0.541567	0.648816	1436	0.417321	0.63596
IntraS	2120	0.518337	0.392918	2006	0.437705	0.302087	1910	0.555071	0.278283
InterA	41	0.0100244	0.0123933	48	0.0104735	0.0401623	38	0.0110433	0.0700142
IntraA	74	0.0180929	0.0282944	47	0.0102553	0.00893557	57	0.016565	0.0157426
Total	4090	1	1	4583	1	1	3441	1	1
Repartition of TSSs and associated reads in each TSS class.
