# Supplementary material for: Genome-Wide TSS Distribution in Three Related Clostridia with Normalized Capp-Switch Sequencing
Source: Microbiol Spectr. 2022 Apr 12;10(2):e02288-21. doi: 10.1128/spectrum.02288-21 (PMC9045289; doi:10.1128/spectrum.02288-21)
Supplement: SUPPLEMENTAL FILE 4 — Table S4. Download SPECTRUM02288-21-s004.xlsx, XLSX file, 0.01 MB [file spectrum02288-21-s004.xlsx]

## Sheet: Feuil1
Interesting antisense TSSs found for each strain.
Strain	Locus tag	Class	Gene Annotation
DSM 6423	CIBE_0497	IntraA	Arsenical pump membrane protein
DSM 6423	CIBE_0903	InterA	FMN reductase
DSM 6423	CIBE_1015	IntraA	transposase
DSM 6423	CIBE_1015	IntraA	transposase
DSM 6423	CIBE_1455	IntraA	rny
DSM 6423	CIBE_2133	IntraA	dapH
DSM 6423	CIBE_2434	IntraA	nifD
DSM 6423	CIBE_3408	InterA	kipA
DSM 6423	CIBE_3638	InterA	transposase
DSM 6423	CIBE_4230	InterA	4Fe-4S ferredoxin, iron-sulfur binding domain protein
DSM 6423	CIBE_4290	InterA	transposase
DSM 6423	CIBE_4290	InterA	transposase
DSM 6423	CIBE_4294	IntraA	4Fe-4S ferredoxin, iron-sulfur binding domain protein
DSM 6423	CIBE_4301	InterA	Nitroreductase
DSM 6423	CIBE_4636	InterA	Phosphoenolpyruvate synthase
DSM 6423	CIBE_6118	IntraA	transposase
DSM 6423	CIBE_p0007	InterA	putative resolvase
NCIMB 8052	CBEI_RS02635	IntraA	2-dehydro-3-deoxy-phosphogluconate aldolase
NCIMB 8052	CBEI_RS06420	IntraA	rny
NCIMB 8052	CBEI_RS07045	IntraA	XRE family transcriptional regulator
NCIMB 8052	CBEI_RS07045	IntraA	XRE family transcriptional regulator
NCIMB 8052	CBEI_RS07045	IntraA	XRE family transcriptional regulator
NCIMB 8052	CBEI_RS09320	IntraA	dapD
NCIMB 8052	CBEI_RS10410	IntraA	nitrogenase component I subunit alpha
NCIMB 8052	CBEI_RS10985	IntraA	sensor histidine kinase
NCIMB 8052	CBEI_RS10985	IntraA	sensor histidine kinase
NCIMB 8052	CBEI_RS16660	IntraA	hydF
NCIMB 8052	CBEI_RS18415	InterA	nitroreductase
NCIMB 8052	CBEI_RS18755	IntraA	NAD(P)-dependent oxidoreductase
NCIMB 8052	CBEI_RS18760	IntraA	transcriptional regulator
NCIMB 8052	CBEI_RS18975	IntraA	FAD:protein FMN transferase
NCIMB 8052	CBEI_RS19550	IntraA	two-component system sensor histidine kinase AtoS
NCIMB 8052	CBEI_RS20560	IntraA	hybrid sensor histidine kinase/response regulator
NCIMB 8052	CBEI_RS22195	InterA	ABC-2 transporter permease
NCIMB 8052	CBEI_RS25195	InterA	MFS transporter
NCIMB 8052	CBEI_RS25195	InterA	MFS transporter
NCIMB 8052	CBEI_RS25520	InterA	sigma-70 family RNA polymerase sigma factor
NCIMB 8052	CBEI_RS26125	IntraA	chromosome partitioning protein ParB
NCIMB 8052	CBEI_RS26130	IntraA	ParA family protein
NCIMB 8052	CBEI_RS26130	IntraA	ParA family protein
ATCC 824	CA_C0204	IntraA	sortase
ATCC 824	CA_C0385	IntraA	beta-glucosidase
ATCC 824	CA_C0393	IntraA	KDG operon repressor
ATCC 824	CA_C0533	InterA	maltose-6'-phosphate glucosidase
ATCC 824	CA_C0955	IntraA	ATP-dependent Zn protease
ATCC 824	CA_C1558	InterA	ABC transporter ATPase
ATCC 824	CA_C1559	InterA	transcriptional regulator
ATCC 824	CA_C1568	IntraA	diguanylate cyclase/phosphodiesterase
ATCC 824	CA_C1872	IntraA	replication initiation protein REP
ATCC 824	CA_C1947	InterA	phage transcriptional regulator
ATCC 824	CA_C2438	IntraA	phosphatase
ATCC 824	CA_C2659	IntraA	stress-responsive transcriptional regulator PspC
ATCC 824	CA_C2955	InterA	lactose phosphotransferase system repressor lacR
ATCC 824	CA_C3331	InterA	alanine racemase
ATCC 824	CA_C3466	IntraA	LysR family transcriptional regulator
ATCC 824	CA_C3616	InterA	ABC transporter ATPase
ATCC 824	CA_C3687	InterA	AcrR family transcriptional regulator
ATCC 824	CA_C3738	IntraA	ribonuclease P
ATCC 824	CA_Ct026	IntraA	tRNA-Pro
ATCC 824	CA_P0013	IntraA	FAD dependent dehydrogenase
ATCC 824	CA_P0017	InterA	spore germination protein, GRKB
ATCC 824	CA_P0043	IntraA	membrane flavodoxin oxidoreductase
