# Supplementary material for: Genome-Wide TSS Distribution in Three Related Clostridia with Normalized Capp-Switch Sequencing
Source: Microbiol Spectr. 2022 Apr 12;10(2):e02288-21. doi: 10.1128/spectrum.02288-21 (PMC9045289; doi:10.1128/spectrum.02288-21)
Supplement: SUPPLEMENTAL FILE 5 — Table S5. Download SPECTRUM02288-21-s005.xlsx, XLSX file, 0.1 MB [file spectrum02288-21-s005.xlsx]

## Sheet: Description
Lists of pairwise conserved InterS and IntraS promoters.

## Sheet: 824_8052_interS
Locus_tag_824	Locus_tag_8052	alignment_score	TSS_824_locus|gene|strand|class|position|distance_from_genestart|annotation	TSS_8052_locus|gene|strand|class|position|distance_from_genestart|annotation
CA_C3495	CBEI_RS17880	241	Chromosome|CA_C3495|-|3691822|intergenic_sense|60|multimeric flavodoxin WrbA family protein	Chromosome|CBEI_RS17880|-|4028119|intergenic_sense|59|flavodoxin family protein CDS
CA_C0196	CBEI_RS17020	215	Chromosome|CA_C0196|+|221856|intergenic_sense|52|NADH-dependent flavine oxidoreductase	Chromosome|CBEI_RS17020|+|3860351|intergenic_sense|52|NADH-dependent flavin oxidoreductase CDS
CA_C0763	CBEI_RS19165	205	Chromosome|CA_C0763|-|885589|intergenic_sense|29|MarR family transcriptional regulator	Chromosome|CBEI_RS19165|-|4300017|intergenic_sense|29|MarR family transcriptional regulator CDS
CA_C0534	CBEI_RS18040	202	Chromosome|CA_C0534|+|618594|intergenic_sense|55|phosphoenolpyruvate synthase	Chromosome|CBEI_RS18040|-|4063285|intergenic_sense|143|phosphoenolpyruvate synthase CDS
CA_C0529	CBEI_RS18440	191	Chromosome|CA_C0529|+|612642|intergenic_sense|95|acetylxylan esterase-like protein	Chromosome|CBEI_RS18440|-|4147393|intergenic_sense|125|sialate O-acetylesterase CDS
CA_C3371	CBEI_RS09985	181	Chromosome|CA_C3371|+|3548013|intergenic_sense|63|2-enoate reductase	Chromosome|CBEI_RS09985|+|2224176|intergenic_sense|59|2-enoate reductase CDS
CA_C3526	CBEI_RS18115	174	Chromosome|CA_C3526|+|3723455|intergenic_sense|53|FMN-binding protein	Chromosome|CBEI_RS18115|+|4079986|intergenic_sense|60|pyridoxamine 5'-phosphate oxidase family protein CDS
CA_C0765	CBEI_RS14855	169	Chromosome|CA_C0765|+|887454|intergenic_sense|21|Fe-S oxidoreductase	Chromosome|CBEI_RS14855|-|3363213|intergenic_sense|101|Fe-S oxidoreductase CDS
CA_C2904	CBEI_RS02230	164	Chromosome|CA_C2904|-|3038882|intergenic_sense|21|hypothetical protein	Chromosome|CBEI_RS02230|+|476255|intergenic_sense|16|hypothetical protein CDS
CA_C1257	CBEI_RS02875	161	Chromosome|CA_C1257|+|1402830|intergenic_sense|85|50S ribosomal protein L21	Chromosome|CBEI_RS02875|+|615538|intergenic_sense|85|rplU CDS
CA_C3438	CBEI_RS15985	161	Chromosome|CA_C3438|-|3629585|intergenic_sense|37|BlaI/MecI subfamily transcriptional regulator	Chromosome|CBEI_RS15985|-|3628698|intergenic_sense|39|CopY/TcrY family copper transport repressor CDS
CA_C0587	CBEI_RS12465	158	Chromosome|CA_C0587|+|680312|intergenic_sense|52|flavodoxin	Chromosome|CBEI_RS12465|+|2785264|intergenic_sense|48|flavodoxin CDS
CA_C2569	CBEI_RS11600	158	Chromosome|CA_C2569|+|2671513|intergenic_sense|43|NimC/NimA family protein	Chromosome|CBEI_RS11600|-|2606234|intergenic_sense|42|pyridoxamine 5'-phosphate oxidase-like FMN-binding protein CDS
CA_C3714	CBEI_RS21090	157	Chromosome|CA_C3714|+|3919351|intergenic_sense|149|molecular chaperone	Chromosome|CBEI_RS21090|-|4741381|intergenic_sense|39|Hsp20/alpha crystallin family protein CDS
CA_C0832	CBEI_RS19945	156	Chromosome|CA_C0832|+|963238|intergenic_sense|25|bifunctional transcriptional regulator/hypothetical protein	Chromosome|CBEI_RS19945|-|4480101|intergenic_sense|21|PadR family transcriptional regulator CDS
CA_C1280	CBEI_RS04490	154	Chromosome|CA_C1280|+|1423825|intergenic_sense|49|heat-inducible transcription repressor	Chromosome|CBEI_RS04490|+|1007092|intergenic_sense|51|HrcA family transcriptional regulator CDS
CA_C3438	CBEI_RS05195	153	Chromosome|CA_C3438|-|3629585|intergenic_sense|37|BlaI/MecI subfamily transcriptional regulator	Chromosome|CBEI_RS05195|-|1159751|intergenic_sense|42|transcriptional regulator CDS
CA_C0751	CBEI_RS11005	152	Chromosome|CA_C0751|-|875162|intergenic_sense|30|permease	Chromosome|CBEI_RS11005|-|2474773|intergenic_sense|32|MFS transporter CDS
CA_C3392	CBEI_RS12520	150	Chromosome|CA_C3392|-|3577767|intergenic_sense|64|NADH-dependent butanol dehydrogenase	Chromosome|CBEI_RS12520|+|2800017|intergenic_sense|149|NADH-dependent alcohol dehydrogenase CDS
CA_C1747	CBEI_RS06180	149	Chromosome|CA_C1747|+|1894490|intergenic_sense|20|acyl carrier protein	Chromosome|CBEI_RS06180|+|1389049|intergenic_sense|23|acpP CDS
CA_C1710	CBEI_RS06000	148	Chromosome|CA_C1710|+|1858344|intergenic_sense|41|Fe-S oxidoreductase	Chromosome|CBEI_RS06000|+|1349958|intergenic_sense|30|radical SAM protein CDS
CA_C3598	CBEI_RS07440	148	Chromosome|CA_C3598|-|3801384|intergenic_sense|104|rubrerythrin	Chromosome|CBEI_RS07440|+|1662285|intergenic_sense|81|NADH peroxidase CDS
CA_C1288	CBEI_RS04540	147	Chromosome|CA_C1288|+|1432296|intergenic_sense|71|30S ribosomal protein S21	Chromosome|CBEI_RS04540|+|1019421|intergenic_sense|55|30S ribosomal protein S21 CDS
CA_C0765	CBEI_RS03120	145	Chromosome|CA_C0765|+|887454|intergenic_sense|21|Fe-S oxidoreductase	Chromosome|CBEI_RS03120|+|668393|intergenic_sense|45|aldo/keto reductase CDS
CA_C0827	CBEI_RS09875	144	Chromosome|CA_C0827|-|959018|intergenic_sense|63|fructose-bisphosphate aldolase	Chromosome|CBEI_RS09875|-|2200022|intergenic_sense|96|fba CDS
CA_C0303	CBEI_RS01795	142	Chromosome|CA_C0303|+|357488|intergenic_sense|41|ferredoxin	Chromosome|CBEI_RS01795|+|394071|intergenic_sense|46|iron hydrogenase CDS
CA_C2154	CBEI_RS21790	140	Chromosome|CA_C2154|-|2246107|intergenic_sense|86|flagellar hook protein FlgE	Chromosome|CBEI_RS21790|-|4919284|intergenic_sense|78|hypothetical protein CDS
CA_C2411	CBEI_RS12420	134	Chromosome|CA_C2411|-|2529579|intergenic_sense|56|zinc-dependent protease	Chromosome|CBEI_RS12420|+|2773016|intergenic_sense|160|insulinase family protein CDS
CA_C3324	CBEI_RS17875	134	Chromosome|CA_C3324|-|3496200|intergenic_sense|32|transcriptional regulator	Chromosome|CBEI_RS17875|-|4027380|intergenic_sense|29|transcriptional regulator CDS
CA_C3539	CBEI_RS25910	132	Chromosome|CA_C3539|-|3735962|intergenic_sense|70|UDP-N-acetylglucosamine 1-carboxyvinyltransferase	Chromosome|CBEI_RS25910|-|5960701|intergenic_sense|82|UDP-N-acetylglucosamine 1-carboxyvinyltransferase CDS
CA_C0310	CBEI_RS24900	131	Chromosome|CA_C0310|-|364106|intergenic_sense|42|stationary/sporulation gene regulator	Chromosome|CBEI_RS24900|+|5720643|intergenic_sense|37|AbrB/MazE/SpoVT family DNA-binding domain-containing protein CDS
CA_C1547	CBEI_RS04225	129	Chromosome|CA_C1547|+|1691410|intergenic_sense|57|thioredoxin	Chromosome|CBEI_RS04225|+|944703|intergenic_sense|133|trxA CDS
CA_C0763	CBEI_RS19165	128	Chromosome|CA_C0763|-|885567|intergenic_sense|7|MarR family transcriptional regulator	Chromosome|CBEI_RS19165|-|4299998|intergenic_sense|10|MarR family transcriptional regulator CDS
CA_C1753	CBEI_RS06205	128	Chromosome|CA_C1753|+|1901750|intergenic_sense|17|DNA-binding protein	Chromosome|CBEI_RS06205|+|1396597|intergenic_sense|17|DNA-binding protein CDS
CA_C1406	CBEI_RS16810	127	Chromosome|CA_C1406|+|1550167|intergenic_sense|143|BglG family transcriptional antiterminator	Chromosome|CBEI_RS16810|-|3813886|intergenic_sense|148|transcription antiterminator BglG CDS
CA_C2546	CBEI_RS01705	127	Chromosome|CA_C2546|-|2654509|intergenic_sense|7|FadR family transcriptional regulator	Chromosome|CBEI_RS01705|+|372788|intergenic_sense|12|FadR family transcriptional regulator CDS
CA_C2838	CBEI_RS02670	127	Chromosome|CA_C2838|+|2969445|intergenic_sense|30|nucleotide-binding protein	Chromosome|CBEI_RS02670|-|567311|intergenic_sense|116|tRNA (adenosine(37)-N6)-threonylcarbamoyltransferase complex ATPase subunit type 1 TsaE CDS
CA_C1817	CBEI_RS06425	126	Chromosome|CA_C1817|+|1968122|intergenic_sense|66|stage V sporulation protein SpoVS	Chromosome|CBEI_RS06425|+|1442557|intergenic_sense|41|stage V sporulation protein S CDS
CA_C0993	CBEI_RS05045	124	Chromosome|CA_C0993|-|1141482|intergenic_sense|122|D-alanyl-D-alanine carboxypeptidase	Chromosome|CBEI_RS05045|-|1120128|intergenic_sense|75|D-alanyl-D-alanine carboxypeptidase CDS
CA_C2473	CBEI_RS18210	124	Chromosome|CA_C2473|+|2585175|intergenic_sense|21|transcriptional regulator	Chromosome|CBEI_RS18210|+|4098433|intergenic_sense|37|transcriptional regulator CDS
CA_C3428	CBEI_RS04275	124	Chromosome|CA_C3428|-|3616361|intergenic_sense|57|hydroxylamine reductase	Chromosome|CBEI_RS04275|+|953386|intergenic_sense|90|hydroxylamine reductase CDS
CA_C1787	CBEI_RS06275	123	Chromosome|CA_C1787|+|1937212|intergenic_sense|105|30S ribosomal protein S2	Chromosome|CBEI_RS06275|+|1409722|intergenic_sense|104|rpsB CDS
CA_C1798	CBEI_RS06325	123	Chromosome|CA_C1798|+|1948053|intergenic_sense|130|hypothetical protein	Chromosome|CBEI_RS06325|+|1420280|intergenic_sense|165|ribosome maturation factor CDS
CA_C2411	CBEI_RS12420	123	Chromosome|CA_C2411|-|2529579|intergenic_sense|56|zinc-dependent protease	Chromosome|CBEI_RS12420|+|2773073|intergenic_sense|103|insulinase family protein CDS
CA_C3338	CBEI_RS01895	122	Chromosome|CA_C3338|+|3511090|intergenic_sense|17|transcriptional regulator	Chromosome|CBEI_RS01895|+|417462|intergenic_sense|43|transcriptional regulator CDS
CA_C3730	CBEI_RS26130	122	Chromosome|CA_C3730|-|3933583|intergenic_sense|59|chromosome partitioning MinD-family ATPase	Chromosome|CBEI_RS26130|-|5992770|intergenic_sense|36|ParA family protein CDS
CA_C2750	CBEI_RS11825	120	Chromosome|CA_C2750|-|2881174|intergenic_sense|39|hydroxylamine reductase	Chromosome|CBEI_RS11825|-|2647146|intergenic_sense|40|hydroxylamine reductase CDS
CA_C3724	CBEI_RS26085	120	Chromosome|CA_C3724|-|3929448|intergenic_sense|65|30S ribosomal protein S6	Chromosome|CBEI_RS26085|-|5984672|intergenic_sense|56|30S ribosomal protein S6 CDS
CA_C0480	CBEI_RS00390	119	Chromosome|CA_C0480|+|554365|intergenic_sense|32|anaerobic ribonucleoside triphosphate reductase	Chromosome|CBEI_RS00390|+|87219|intergenic_sense|41|nrdD CDS
CA_C0708	CBEI_RS03300	119	Chromosome|CA_C0708|+|819991|intergenic_sense|50|transcriptional regulator	Chromosome|CBEI_RS03300|+|709610|intergenic_sense|20|Cro/Cl family transcriptional regulator CDS
CA_C0113	CBEI_RS18135	118	Chromosome|CA_C0113|+|124063|intergenic_sense|26|sugar metabolism transcriptional regulator	Chromosome|CBEI_RS18135|+|4082618|intergenic_sense|40|DeoR/GlpR transcriptional regulator CDS
CA_C3481	CBEI_RS04020	118	Chromosome|CA_C3481|-|3681088|intergenic_sense|52|AcrR family transcriptional regulator	Chromosome|CBEI_RS04020|+|891144|intergenic_sense|51|TetR family transcriptional regulator CDS
CA_C0676	CBEI_RS03180	117	Chromosome|CA_C0676|-|784055|intergenic_sense|63|phosphatidylserine synthase	Chromosome|CBEI_RS03180|-|682158|intergenic_sense|34|pssA CDS
CA_C0778	CBEI_RS12565	117	Chromosome|CA_C0778|+|900205|intergenic_sense|26|ATP-dependent RNA helicase	Chromosome|CBEI_RS12565|+|2813722|intergenic_sense|99|RNA helicase CDS
CA_C3442	CBEI_RS16465	117	Chromosome|CA_C3442|-|3638665|intergenic_sense|99|DNA polymerase III subunit alpha	Chromosome|CBEI_RS16465|-|3741006|intergenic_sense|37|DNA polymerase III subunit alpha CDS
CA_C1816	CBEI_RS06420	116	Chromosome|CA_C1816|+|1966325|intergenic_sense|121|phosphodiesterase	Chromosome|CBEI_RS06420|+|1440731|intergenic_sense|105|rny CDS
CA_C1274	CBEI_RS04455	115	Chromosome|CA_C1274|-|1417732|intergenic_sense|77|30S ribosomal protein S20	Chromosome|CBEI_RS04455|-|999936|intergenic_sense|77|30S ribosomal protein S20 CDS
CA_C2473	CBEI_RS17875	115	Chromosome|CA_C2473|+|2585175|intergenic_sense|21|transcriptional regulator	Chromosome|CBEI_RS17875|-|4027380|intergenic_sense|29|transcriptional regulator CDS
CA_C3324	CBEI_RS17855	115	Chromosome|CA_C3324|-|3496200|intergenic_sense|32|transcriptional regulator	Chromosome|CBEI_RS17855|-|4024719|intergenic_sense|17|transcriptional regulator CDS
CA_P0028	CBEI_RS17030	114	pSOL|CA_P0028|-|30002|intergenic_sense|23|TetR family transcriptional regulator	Chromosome|CBEI_RS17030|+|3863111|intergenic_sense|28|TetR/AcrR family transcriptional regulator CDS
CA_C0849	CBEI_RS18130	114	Chromosome|CA_C0849|-|978067|intergenic_sense|13|transcriptional regulator	Chromosome|CBEI_RS18130|+|4081901|intergenic_sense|80|transcriptional regulator CDS
CA_C1821	CBEI_RS06440	114	Chromosome|CA_C1821|+|1971187|intergenic_sense|39|adenylosuccinate lyase	Chromosome|CBEI_RS06440|+|1443745|intergenic_sense|44|adenylosuccinate lyase CDS
CA_C2134	CBEI_RS05305	114	Chromosome|CA_C2134|+|2224982|intergenic_sense|33|GTP-dependent nucleic acid-binding protein EngD	Chromosome|CBEI_RS05305|+|1189870|intergenic_sense|74|ychF CDS
CA_C2357	CBEI_RS08230	114	Chromosome|CA_C2357|-|2469157|intergenic_sense|70|phenylalanyl-tRNA synthetase subunit alpha	Chromosome|CBEI_RS08230|+|1847581|intergenic_sense|136|phenylalanine--tRNA ligase subunit alpha CDS
CA_C3017	CBEI_RS14815	114	Chromosome|CA_C3017|+|3158637|intergenic_sense|158|xylanase/chitin deacetylase	Chromosome|CBEI_RS14815|-|3349613|intergenic_sense|153|polysaccharide deacetylase CDS
CA_C0310	CBEI_RS24900	113	Chromosome|CA_C0310|-|364196|intergenic_sense|132|stationary/sporulation gene regulator	Chromosome|CBEI_RS24900|+|5720643|intergenic_sense|37|AbrB/MazE/SpoVT family DNA-binding domain-containing protein CDS
CA_C0727	CBEI_RS14900	113	Chromosome|CA_C0727|+|840820|intergenic_sense|70|amino acid permease	Chromosome|CBEI_RS14900|-|3374275|intergenic_sense|122|amino acid permease CDS
CA_C2713	CBEI_RS01760	113	Chromosome|CA_C2713|-|2837394|intergenic_sense|123|redox-sensing transcriptional repressor Rex	Chromosome|CBEI_RS01760|+|386232|intergenic_sense|171|transcriptional regulator CDS
CA_C0693	CBEI_RS04665	112	Chromosome|CA_C0693|+|800506|intergenic_sense|86|LacI family transcriptional regulator	Chromosome|CBEI_RS04665|+|1048532|intergenic_sense|163|LacI family transcriptional regulator CDS
CA_C1002	CBEI_RS07030	112	Chromosome|CA_C1002|-|1149930|intergenic_sense|105|nicotinate phosphoribosyltransferase	Chromosome|CBEI_RS07030|-|1577171|intergenic_sense|77|nicotinate phosphoribosyltransferase CDS
CA_C1036	CBEI_RS02760	112	Chromosome|CA_C1036|-|1187025|intergenic_sense|28|pyruvate kinase	Chromosome|CBEI_RS02760|-|587031|intergenic_sense|122|pyk CDS
CA_C2085	CBEI_RS08860	112	Chromosome|CA_C2085|-|2186398|intergenic_sense|97|hypothetical protein	Chromosome|CBEI_RS08860|+|1969421|intergenic_sense|47|Asp23/Gls24 family envelope stress response protein CDS
CA_C2121	CBEI_RS08305	112	Chromosome|CA_C2121|-|2212650|intergenic_sense|15|TIM-barrel fold family protein	Chromosome|CBEI_RS08305|+|1866689|intergenic_sense|38|YggS family pyridoxal phosphate-dependent enzyme CDS
CA_C2495	CBEI_RS17875	112	Chromosome|CA_C2495|-|2601820|intergenic_sense|34|transcriptional regulator	Chromosome|CBEI_RS17875|-|4027380|intergenic_sense|29|transcriptional regulator CDS
CA_C3394	CBEI_RS22960	112	Chromosome|CA_C3394|-|3578607|intergenic_sense|56|hypothetical protein	Chromosome|CBEI_RS22960|+|5203159|intergenic_sense|28|antibiotic biosynthesis monooxygenase CDS
CA_C0646	CBEI_RS23420	111	Chromosome|CA_C0646|-|753821|intergenic_sense|71|leucyl-tRNA synthetase	Chromosome|CBEI_RS23420|+|5316021|intergenic_sense|187|leucine--tRNA ligase CDS
CA_C2071	CBEI_RS08920	111	Chromosome|CA_C2071|-|2173531|intergenic_sense|165|Spo0A protein	Chromosome|CBEI_RS08920|+|1981374|intergenic_sense|16|spo0A CDS
CA_C1579	CBEI_RS03640	110	Chromosome|CA_C1579|+|1722688|intergenic_sense|7|methyl-accepting chemotaxis-like protein	Chromosome|CBEI_RS03640|+|798044|intergenic_sense|29|methyl-accepting chemotaxis protein CDS
CA_C0426	CBEI_RS14540	109	Chromosome|CA_C0426|+|493474|intergenic_sense|16|transcriptional regulator	Chromosome|CBEI_RS14540|-|3279275|intergenic_sense|18|AraC family transcriptional regulator CDS
CA_C1278	CBEI_RS04475	109	Chromosome|CA_C1278|+|1420588|intergenic_sense|8|GTP-binding protein LepA	Chromosome|CBEI_RS04475|+|1003096|intergenic_sense|39|elongation factor 4 CDS
CA_C2136	CBEI_RS21695	109	Chromosome|CA_C2136|+|2228581|intergenic_sense|45|hypothetical protein	Chromosome|CBEI_RS21695|+|4898926|intergenic_sense|56|hypothetical protein CDS
CA_C3079	CBEI_RS01165	109	Chromosome|CA_C3079|-|3230904|intergenic_sense|31|hypothetical protein	Chromosome|CBEI_RS01165|+|227913|intergenic_sense|27|TIGR00159 family protein CDS
CA_C3587	CBEI_RS25940	109	Chromosome|CA_C3587|+|3787107|intergenic_sense|31|DNA replication protein DnaD	Chromosome|CBEI_RS25940|+|5965253|intergenic_sense|132|DNA replication protein DnaD CDS
CA_C1278	CBEI_RS04475	108	Chromosome|CA_C1278|+|1420592|intergenic_sense|4|GTP-binding protein LepA	Chromosome|CBEI_RS04475|+|1003099|intergenic_sense|36|elongation factor 4 CDS
CA_C2750	CBEI_RS04275	108	Chromosome|CA_C2750|-|2881174|intergenic_sense|39|hydroxylamine reductase	Chromosome|CBEI_RS04275|+|953386|intergenic_sense|90|hydroxylamine reductase CDS
CA_C0375	CBEI_RS22070	107	Chromosome|CA_C0375|-|438900|intergenic_sense|105|aminotransferase	Chromosome|CBEI_RS22070|-|4972108|intergenic_sense|79|pyridoxal phosphate-dependent aminotransferase CDS
CA_C2721	CBEI_RS20580	107	Chromosome|CA_C2721|-|2846879|intergenic_sense|24|response regulator	Chromosome|CBEI_RS20580|-|4619211|intergenic_sense|199|response regulator CDS
CA_C3567	CBEI_RS04690	107	Chromosome|CA_C3567|-|3768941|intergenic_sense|138|topoisomerase B	Chromosome|CBEI_RS04690|+|1056075|intergenic_sense|120|type IA DNA topoisomerase CDS
CA_C1791	CBEI_RS06295	105	Chromosome|CA_C1791|+|1940483|intergenic_sense|29|undecaprenyl pyrophosphate synthase	Chromosome|CBEI_RS06295|+|1413534|intergenic_sense|39|isoprenyl transferase CDS
CA_C0117	CBEI_RS20580	104	Chromosome|CA_C0117|+|128012|intergenic_sense|92|protein cheY-like protein	Chromosome|CBEI_RS20580|-|4619211|intergenic_sense|199|response regulator CDS
CA_C0306	CBEI_RS24910	104	Chromosome|CA_C0306|+|359599|intergenic_sense|30|SAM-dependent methyltransferase	Chromosome|CBEI_RS24910|-|5722693|intergenic_sense|68|tRNA1(Val) (adenine(37)-N6)-methyltransferase CDS
CA_C0383	CBEI_RS23675	104	Chromosome|CA_C0383|+|447634|intergenic_sense|16|PTS system cellobiose-specific transporter subunit IIA	Chromosome|CBEI_RS23675|-|5373795|intergenic_sense|138|PTS lactose/cellobiose transporter subunit IIA CDS
CA_C0504	CBEI_RS24785	104	Chromosome|CA_C0504|+|580087|intergenic_sense|61|FHA-domain-containing protein	Chromosome|CBEI_RS24785|-|5694542|intergenic_sense|87|FHA domain-containing protein CDS
CA_C0700	CBEI_RS03285	104	Chromosome|CA_C0700|+|809403|intergenic_sense|15|tRNA-methylase	Chromosome|CBEI_RS03285|+|706282|intergenic_sense|24|tRNA (cytidine(34)-2'-O)-methyltransferase CDS
CA_C3220	CBEI_RS23600	104	Chromosome|CA_C3220|-|3370201|intergenic_sense|178|response regulator	Chromosome|CBEI_RS23600|-|5355472|intergenic_sense|47|DNA-binding response regulator CDS
CA_C0492	CBEI_RS21040	103	Chromosome|CA_C0492|+|565837|intergenic_sense|12|alanine racemase	Chromosome|CBEI_RS21040|+|4725938|intergenic_sense|91|alr CDS
CA_C1759	CBEI_RS06235	103	Chromosome|CA_C1759|+|1905414|intergenic_sense|71|50S ribosomal protein L19	Chromosome|CBEI_RS06235|+|1400533|intergenic_sense|74|50S ribosomal protein L19 CDS
CA_C3352	CBEI_RS03640	103	Chromosome|CA_C3352|-|3526946|intergenic_sense|36|methyl-accepting chemotaxis protein	Chromosome|CBEI_RS03640|+|798044|intergenic_sense|29|methyl-accepting chemotaxis protein CDS
CA_C3362	CBEI_RS06900	103	Chromosome|CA_C3362|+|3540535|intergenic_sense|50|hypothetical protein	Chromosome|CBEI_RS06900|-|1552331|intergenic_sense|58|DUF1275 domain-containing protein CDS
CA_C0962	CBEI_RS05055	102	Chromosome|CA_C0962|-|1103265|intergenic_sense|56|UDP-N-acetylmuramyl tripeptide synthetase	Chromosome|CBEI_RS05055|-|1122351|intergenic_sense|33|DUF1727 domain-containing protein CDS
CA_C1786	CBEI_RS06270	102	Chromosome|CA_C1786|+|1936306|intergenic_sense|81|transcriptional repressor CodY	Chromosome|CBEI_RS06270|+|1408407|intergenic_sense|101|GTP-sensing pleiotropic transcriptional regulator CodY CDS
CA_C1825	CBEI_RS06730	102	Chromosome|CA_C1825|+|1976493|intergenic_sense|78|homoserine O-succinyltransferase	Chromosome|CBEI_RS06730|+|1513211|intergenic_sense|24|homoserine O-succinyltransferase CDS
CA_C2433	CBEI_RS02175	102	Chromosome|CA_C2433|+|2549754|intergenic_sense|31|HtrA-like serine protease	Chromosome|CBEI_RS02175|+|463961|intergenic_sense|96|2-alkenal reductase CDS
CA_C3598	CBEI_RS12870	102	Chromosome|CA_C3598|-|3801368|intergenic_sense|88|rubrerythrin	Chromosome|CBEI_RS12870|+|2885479|intergenic_sense|16|NADH peroxidase CDS
CA_C0277	CBEI_RS06715	101	Chromosome|CA_C0277|+|316215|intergenic_sense|30|HD-GYP hydrolase domain-containing protein	Chromosome|CBEI_RS06715|+|1508249|intergenic_sense|159|HD-GYP domain-containing protein CDS
CA_C0860	CBEI_RS02505	101	Chromosome|CA_C0860|+|990170|intergenic_sense|26|two-component response regulator	Chromosome|CBEI_RS02505|+|527902|intergenic_sense|12|DNA-binding response regulator CDS
CA_C1429	CBEI_RS22585	101	Chromosome|CA_C1429|-|1574782|intergenic_sense|37|UDP-glucose 4-epimerase	Chromosome|CBEI_RS22585|+|5096160|intergenic_sense|25|galE CDS
CA_C1480	CBEI_RS02525	101	Chromosome|CA_C1480|+|1627787|intergenic_sense|13|dehydrogenase	Chromosome|CBEI_RS02525|+|534092|intergenic_sense|63|gfo/Idh/MocA family oxidoreductase CDS
CA_C2565	CBEI_RS07840	101	Chromosome|CA_C2565|-|2669628|intergenic_sense|90|NifU-like domain-containing protein	Chromosome|CBEI_RS07840|+|1765621|intergenic_sense|108|nitrogen-fixing protein NifU CDS
CA_C2837	CBEI_RS15725	101	Chromosome|CA_C2837|+|2968104|intergenic_sense|29|fused HD-GYP/HD-hydrolase domain-containing protein	Chromosome|CBEI_RS15725|-|3560747|intergenic_sense|20|HD family phosphohydrolase CDS
CA_C3410	CBEI_RS22845	101	Chromosome|CA_C3410|-|3595636|intergenic_sense|172|HD-GYP domain-containing protein	Chromosome|CBEI_RS22845|-|5170116|intergenic_sense|4|HD-GYP domain-containing protein CDS
CA_C0778	CBEI_RS12565	100	Chromosome|CA_C0778|+|900205|intergenic_sense|26|ATP-dependent RNA helicase	Chromosome|CBEI_RS12565|+|2813741|intergenic_sense|80|RNA helicase CDS
CA_C1278	CBEI_RS04475	100	Chromosome|CA_C1278|+|1420569|intergenic_sense|27|GTP-binding protein LepA	Chromosome|CBEI_RS04475|+|1003077|intergenic_sense|58|elongation factor 4 CDS
CA_C2378	CBEI_RS24355	100	Chromosome|CA_C2378|+|2486959|intergenic_sense|163|4-hydroxy-tetrahydrodipicolinate synthase	Chromosome|CBEI_RS24355|-|5584305|intergenic_sense|27|4-hydroxy-tetrahydrodipicolinate synthase CDS
CA_C2704	CBEI_RS01800	100	Chromosome|CA_C2704|-|2829142|intergenic_sense|110|Co-chaperonin GroES	Chromosome|CBEI_RS01800|+|395939|intergenic_sense|76|molecular chaperone GroES CDS
CA_C2892	CBEI_RS02275	100	Chromosome|CA_C2892|-|3027517|intergenic_sense|153|CTP synthetase	Chromosome|CBEI_RS02275|+|485139|intergenic_sense|108|CTP synthetase CDS
CA_C3324	CBEI_RS18210	100	Chromosome|CA_C3324|-|3496200|intergenic_sense|32|transcriptional regulator	Chromosome|CBEI_RS18210|+|4098433|intergenic_sense|37|transcriptional regulator CDS

## Sheet: 824_8052_intraS
Locus_tag_824	Locus_tag_8052	alignment_score	TSS_824_locus|gene|strand|class|position|distance_from_genestart|annotation	TSS_8052_locus|gene|strand|class|position|distance_from_genestart|annotation
CA_C1576	CBEI_RS09660	206	Chromosome|CA_C1576|+|1720697|intragenic_sense|108|oxidoreductase	Chromosome|CBEI_RS09660|+|2155124|intragenic_sense|108|short-chain dehydrogenase CDS
CA_C1543	CBEI_RS07900	180	Chromosome|CA_C1543|+|1688197|intragenic_sense|533|lactate dehydrogenase	Chromosome|CBEI_RS07900|+|1778195|intragenic_sense|533|lactate dehydrogenase CDS
CA_C3077	CBEI_RS01175	165	Chromosome|CA_C3077|-|3228371|intragenic_sense|457|hypothetical protein	Chromosome|CBEI_RS01175|+|230614|intragenic_sense|461|hypothetical protein CDS
CA_C0356	CBEI_RS07490	160	Chromosome|CA_C0356|-|415183|intragenic_sense|410|hypothetical protein	Chromosome|CBEI_RS07490|+|1672479|intragenic_sense|412|lactate utilization protein CDS
CA_C2221	CBEI_RS22030	156	Chromosome|CA_C2221|-|2312110|intragenic_sense|506|chemotaxis protein CheR	Chromosome|CBEI_RS22030|-|4962186|intragenic_sense|506|chemotaxis protein CheR CDS
CA_C0296	CBEI_RS00720	151	Chromosome|CA_C0296|+|352685|intragenic_sense|57|hypothetical protein	Chromosome|CBEI_RS00720|+|152598|intragenic_sense|66|hypothetical protein CDS
CA_C2882	CBEI_RS02315	147	Chromosome|CA_C2882|-|3014061|intragenic_sense|800|translation factor	Chromosome|CBEI_RS02315|+|495465|intragenic_sense|798|threonylcarbamoyl-AMP synthase CDS
CA_C0476	CBEI_RS12555	146	Chromosome|CA_C0476|+|549866|intragenic_sense|356|peptidase T	Chromosome|CBEI_RS12555|+|2811833|intragenic_sense|353|pepT CDS
CA_C3406	CBEI_RS07330	146	Chromosome|CA_C3406|-|3589489|intragenic_sense|327|MarR family transcriptional regulator	Chromosome|CBEI_RS07330|+|1642732|intragenic_sense|300|MarR family transcriptional regulator CDS
CA_C2737	CBEI_RS05240	142	Chromosome|CA_C2737|-|2866017|intragenic_sense|69|DNA repair exonuclease	Chromosome|CBEI_RS05240|+|1171270|intragenic_sense|65|exonuclease sbcCD subunit D CDS
CA_C1655	CBEI_RS05605	141	Chromosome|CA_C1655|+|1798587|intragenic_sense|1102|bifunctional phosphoribosylformylglycinamidine synthase	Chromosome|CBEI_RS05605|+|1261622|intragenic_sense|1086|phosphoribosylformylglycinamidine synthase CDS
CA_C2130	CBEI_RS08260	137	Chromosome|CA_C2130|-|2220876|intragenic_sense|2003|stage V sporulation protein D	Chromosome|CBEI_RS08260|+|1858155|intragenic_sense|2082|stage V sporulation protein D CDS
CA_C1721	CBEI_RS06055	136	Chromosome|CA_C1721|+|1871492|intragenic_sense|2163|primosome assembly protein PriA	Chromosome|CBEI_RS06055|+|1363760|intragenic_sense|2160|primosomal protein N' CDS
CA_C0702	CBEI_RS16090	132	Chromosome|CA_C0702|+|811690|intragenic_sense|687|Med/BMP family lipoprotein	Chromosome|CBEI_RS16090|-|3655370|intragenic_sense|709|BMP family ABC transporter substrate-binding protein CDS
CA_C2712	CBEI_RS10560	126	Chromosome|CA_C2712|-|2835719|intragenic_sense|732|3-hydroxybutyryl-CoA dehydratase	Chromosome|CBEI_RS10560|+|2364501|intragenic_sense|507|crotonase CDS
CA_C2546	CBEI_RS15120	125	Chromosome|CA_C2546|-|2654305|intragenic_sense|197|FadR family transcriptional regulator	Chromosome|CBEI_RS15120|-|3429733|intragenic_sense|199|FadR family transcriptional regulator CDS
CA_C0425	CBEI_RS25630	124	Chromosome|CA_C0425|+|493189|intragenic_sense|1252|sucrase-6-phosphate hydrolase SacA	Chromosome|CBEI_RS25630|-|5892325|intragenic_sense|1399|sucrose-6-phosphate hydrolase CDS
CA_C0957	CBEI_RS03525	122	Chromosome|CA_C0957|+|1095008|intragenic_sense|34|XRE family transcriptional regulator	Chromosome|CBEI_RS03525|+|766595|intragenic_sense|31|transcriptional regulator CDS
CA_C3374	CBEI_RS19655	118	Chromosome|CA_C3374|-|3552059|intragenic_sense|211|acetyltransferase	Chromosome|CBEI_RS19655|-|4405547|intragenic_sense|391|N-acetyltransferase CDS
CA_C2678	CBEI_RS01875	115	Chromosome|CA_C2678|-|2797123|intragenic_sense|1178|triple tyrosine motif-containing protein	Chromosome|CBEI_RS01875|+|412200|intragenic_sense|98|triple tyrosine motif-containing protein CDS
CA_C0385	CBEI_RS23305	113	Chromosome|CA_C0385|+|448958|intragenic_sense|629|beta-glucosidase	Chromosome|CBEI_RS23305|-|5286718|intragenic_sense|400|glycoside hydrolase family 1 protein CDS
CA_C3213	CBEI_RS00500	108	Chromosome|CA_C3213|-|3358827|intragenic_sense|1339|stage V sporulation protein B transporter	Chromosome|CBEI_RS00500|+|117334|intragenic_sense|1402|polysaccharide biosynthesis protein CDS
CA_C3308	CBEI_RS24010	108	Chromosome|CA_C3308|-|3476886|intragenic_sense|988|glycosyl transferase family protein	Chromosome|CBEI_RS24010|-|5474653|intragenic_sense|359|glycosyl transferase CDS
CA_C2740	CBEI_RS15920	107	Chromosome|CA_C2740|-|2868398|intragenic_sense|589|histidyl-tRNA synthetase	Chromosome|CBEI_RS15920|-|3606682|intragenic_sense|593|histidine--tRNA ligase CDS
CA_C2206	CBEI_RS21950	106	Chromosome|CA_C2206|-|2300352|intragenic_sense|226|flagellar protein FliS	Chromosome|CBEI_RS21950|-|4949214|intragenic_sense|375|fliS CDS
CA_C2212	CBEI_RS21980	106	Chromosome|CA_C2212|-|2304612|intragenic_sense|529|flagellar hook-associated protein FlgK	Chromosome|CBEI_RS21980|-|4952994|intragenic_sense|881|flagellar hook-associated protein FlgK CDS
CA_C2932	CBEI_RS07950	106	Chromosome|CA_C2932|-|3065206|intragenic_sense|246|MDR transporter ATPase	Chromosome|CBEI_RS07950|+|1790056|intragenic_sense|47|ABC transporter ATP-binding protein CDS
CA_C2383	CBEI_RS09310	105	Chromosome|CA_C2383|-|2492314|intragenic_sense|317|xylanase/chitin deacetylase	Chromosome|CBEI_RS09310|+|2073597|intragenic_sense|234|deacetylase CDS
CA_C3585	CBEI_RS24115	104	Chromosome|CA_C3585|-|3784499|intragenic_sense|444|ABC transporter ATPase	Chromosome|CBEI_RS24115|-|5512583|intragenic_sense|775|ABC transporter ATP-binding protein CDS
CA_C3190	CBEI_RS00770	103	Chromosome|CA_C3190|-|3330809|intragenic_sense|122|ATP:guanido phosphotransferase	Chromosome|CBEI_RS00770|+|158851|intragenic_sense|753|protein arginine kinase CDS
CA_C3406	CBEI_RS07330	103	Chromosome|CA_C3406|-|3589610|intragenic_sense|206|MarR family transcriptional regulator	Chromosome|CBEI_RS07330|+|1642732|intragenic_sense|300|MarR family transcriptional regulator CDS
CA_C2932	CBEI_RS07950	102	Chromosome|CA_C2932|-|3065253|intragenic_sense|199|MDR transporter ATPase	Chromosome|CBEI_RS07950|+|1790056|intragenic_sense|47|ABC transporter ATP-binding protein CDS
CA_C3213	CBEI_RS00500	102	Chromosome|CA_C3213|-|3358824|intragenic_sense|1342|stage V sporulation protein B transporter	Chromosome|CBEI_RS00500|+|117355|intragenic_sense|1423|polysaccharide biosynthesis protein CDS
CA_C0445	CBEI_RS19975	101	Chromosome|CA_C0445|+|514345|intragenic_sense|560|transcriptional regulator HTH domain-containing protein	Chromosome|CBEI_RS19975|-|4485687|intragenic_sense|80|transcriptional regulator CDS
CA_C0488	CBEI_RS24860	101	Chromosome|CA_C0488|+|562650|intragenic_sense|68|hypothetical protein	Chromosome|CBEI_RS24860|-|5711139|intragenic_sense|157|hypothetical protein CDS
CA_C2135	CBEI_RS04400	101	Chromosome|CA_C2135|-|2228373|intragenic_sense|95|ATP-dependent serine protease	Chromosome|CBEI_RS04400|+|987477|intragenic_sense|1406|ATP-dependent protease CDS
CA_C2996	CBEI_RS13785	101	Chromosome|CA_C2996|-|3133732|intragenic_sense|3099|SNF2 family DNA/RNA helicase	Chromosome|CBEI_RS13785|-|3105073|intragenic_sense|84|non-specific serine/threonine protein kinase CDS
CA_C3213	CBEI_RS00500	101	Chromosome|CA_C3213|-|3358827|intragenic_sense|1339|stage V sporulation protein B transporter	Chromosome|CBEI_RS00500|+|117460|intragenic_sense|1528|polysaccharide biosynthesis protein CDS
CA_C0385	CBEI_RS23305	100	Chromosome|CA_C0385|+|448958|intragenic_sense|629|beta-glucosidase	Chromosome|CBEI_RS23305|-|5286258|intragenic_sense|860|glycoside hydrolase family 1 protein CDS
CA_C0930	CBEI_RS03465	100	Chromosome|CA_C0930|+|1072615|intragenic_sense|1094|cystathionine gamma-synthase	Chromosome|CBEI_RS03465|+|748911|intragenic_sense|392|PLP-dependent transferase CDS
CA_C1655	CBEI_RS05605	100	Chromosome|CA_C1655|+|1798604|intragenic_sense|1119|bifunctional phosphoribosylformylglycinamidine synthase	Chromosome|CBEI_RS05605|+|1261622|intragenic_sense|1086|phosphoribosylformylglycinamidine synthase CDS

## Sheet: 824_6423_interS
Locus_tag_824	Locus_tag_6423	alignment_score	TSS_824_locus|gene|strand|class|position|distance_from_genestart|annotation	TSS_6423_locus|gene|strand|class|position|distance_from_genestart|annotation
CA_C0196	CIBE_4022	221	Chromosome|CA_C0196|+|221856|intergenic_sense|52|NADH-dependent flavine oxidoreductase	Chromosome|CIBE_4022|+|4144065|intergenic_sense|52|NADH:flavin oxidoreductase/NADH oxidase CDS
CA_C0534	CIBE_4229	202	Chromosome|CA_C0534|+|618594|intergenic_sense|55|phosphoenolpyruvate synthase	Chromosome|CIBE_4229|-|4337346|intergenic_sense|136|pps CDS
CA_C0763	CIBE_4489	195	Chromosome|CA_C0763|-|885589|intergenic_sense|29|MarR family transcriptional regulator	Chromosome|CIBE_4489|-|4583727|intergenic_sense|29|MarR family transcriptional regulator CDS
CA_C0765	CIBE_3427	186	Chromosome|CA_C0765|+|887454|intergenic_sense|21|Fe-S oxidoreductase	Chromosome|CIBE_3427|-|3515701|intergenic_sense|97|Aldo/keto reductase CDS
CA_C3371	CIBE_2343	172	Chromosome|CA_C3371|+|3548013|intergenic_sense|63|2-enoate reductase	Chromosome|CIBE_2343|+|2381019|intergenic_sense|59|fldZ CDS
CA_C2904	CIBE_0542	164	Chromosome|CA_C2904|-|3038882|intergenic_sense|21|hypothetical protein	Chromosome|CIBE_0542|+|540725|intergenic_sense|16|veg CDS
CA_C1257	CIBE_0679	158	Chromosome|CA_C1257|+|1402830|intergenic_sense|85|50S ribosomal protein L21	Chromosome|CIBE_0679|+|683770|intergenic_sense|85|rplU CDS
CA_C0587	CIBE_2849	158	Chromosome|CA_C0587|+|680312|intergenic_sense|52|flavodoxin	Chromosome|CIBE_2849|+|2878487|intergenic_sense|48|Flavodoxin CDS
CA_C3714	CIBE_4975	155	Chromosome|CA_C3714|+|3919351|intergenic_sense|149|molecular chaperone	Chromosome|CIBE_4975|-|5067689|intergenic_sense|39|hsp CDS
CA_C1280	CIBE_1008	154	Chromosome|CA_C1280|+|1423825|intergenic_sense|49|heat-inducible transcription repressor	Chromosome|CIBE_1008|+|1049648|intergenic_sense|27|hrcA CDS
CA_C1747	CIBE_1405	149	Chromosome|CA_C1747|+|1894490|intergenic_sense|20|acyl carrier protein	Chromosome|CIBE_1405|+|1478585|intergenic_sense|23|acpA CDS
CA_C3598	CIBE_1637	148	Chromosome|CA_C3598|-|3801384|intergenic_sense|104|rubrerythrin	Chromosome|CIBE_1637|+|1722201|intergenic_sense|82|rbr3A CDS
CA_C0751	CIBE_2558	148	Chromosome|CA_C0751|-|875162|intergenic_sense|30|permease	Chromosome|CIBE_2558|-|2607524|intergenic_sense|32|Amino acid/peptide transporter CDS
CA_C1288	CIBE_1020	147	Chromosome|CA_C1288|+|1432296|intergenic_sense|71|30S ribosomal protein S21	Chromosome|CIBE_1020|+|1064197|intergenic_sense|55|rpsU CDS
CA_C0303	CIBE_0346	146	Chromosome|CA_C0303|+|357488|intergenic_sense|41|ferredoxin	Chromosome|CIBE_0346|+|369083|intergenic_sense|46|Ferredoxin hydrogenase CDS
CA_C0314	CIBE_5890	145	Chromosome|CA_C0314|+|368325|intergenic_sense|66|hypothetical protein	Chromosome|CIBE_5890|-|6132490|intergenic_sense|30|conserved protein of unknown function CDS
CA_C1710	CIBE_1369	144	Chromosome|CA_C1710|+|1858344|intergenic_sense|41|Fe-S oxidoreductase	Chromosome|CIBE_1369|+|1440723|intergenic_sense|30|Fe-S oxidoreductase CDS
CA_C0827	CIBE_2315	144	Chromosome|CA_C0827|-|959018|intergenic_sense|63|fructose-bisphosphate aldolase	Chromosome|CIBE_2315|-|2353153|intergenic_sense|96|fbaA CDS
CA_C0765	CIBE_0729	141	Chromosome|CA_C0765|+|887454|intergenic_sense|21|Fe-S oxidoreductase	Chromosome|CIBE_0729|+|728721|intergenic_sense|45|Aldo/keto reductase CDS
CA_C0019	CIBE_4043	136	Chromosome|CA_C0019|-|27654|intergenic_sense|32|AcrR family transcriptional regulator	Chromosome|CIBE_4043|-|4167388|intergenic_sense|12|TetR family transcriptional regulator CDS
CA_C3392	CIBE_2861	134	Chromosome|CA_C3392|-|3577767|intergenic_sense|64|NADH-dependent butanol dehydrogenase	Chromosome|CIBE_2861|+|2893567|intergenic_sense|150|yugJ CDS
CA_C3324	CIBE_4188	134	Chromosome|CA_C3324|-|3496200|intergenic_sense|32|transcriptional regulator	Chromosome|CIBE_4188|-|4295923|intergenic_sense|29|conserved protein of unknown function CDS
CA_C2154	CIBE_5124	134	Chromosome|CA_C2154|-|2246107|intergenic_sense|86|flagellar hook protein FlgE	Chromosome|CIBE_5124|-|5244400|intergenic_sense|78|conserved protein of unknown function CDS
CA_C2167	CIBE_5138	134	Chromosome|CA_C2167|-|2257320|intergenic_sense|63|flagellin family protein	Chromosome|CIBE_5138|-|5257260|intergenic_sense|45|Flagellin CDS
CA_C2835	CIBE_5379	133	Chromosome|CA_C2835|-|2966816|intergenic_sense|45|No annotation found	Chromosome|CIBE_5379|-|5541116|intergenic_sense|79|Uncharacterized transporter HI 0092 CDS
CA_C3539	CIBE_6083	132	Chromosome|CA_C3539|-|3735962|intergenic_sense|70|UDP-N-acetylglucosamine 1-carboxyvinyltransferase	Chromosome|CIBE_6083|-|6339519|intergenic_sense|82|murAB CDS
CA_C0310	CIBE_5891	131	Chromosome|CA_C0310|-|364106|intergenic_sense|42|stationary/sporulation gene regulator	Chromosome|CIBE_5891|+|6132974|intergenic_sense|37|Transcriptional regulator, AbrB family CDS
CA_C1753	CIBE_1411	128	Chromosome|CA_C1753|+|1901750|intergenic_sense|17|DNA-binding protein	Chromosome|CIBE_1411|+|1486310|intergenic_sense|17|ylxM CDS
CA_C1817	CIBE_1456	126	Chromosome|CA_C1817|+|1968122|intergenic_sense|66|stage V sporulation protein SpoVS	Chromosome|CIBE_1456|+|1532500|intergenic_sense|41|spoVS CDS
CA_C3640	CIBE_5956	125	Chromosome|CA_C3640|-|3842476|intergenic_sense|59|peptide ABC transporter substrate-binding protein	Chromosome|CIBE_5956|-|6205323|intergenic_sense|12|oppA CDS
CA_C0993	CIBE_1131	124	Chromosome|CA_C0993|-|1141482|intergenic_sense|122|D-alanyl-D-alanine carboxypeptidase	Chromosome|CIBE_1131|-|1170891|intergenic_sense|75|D-Ala-D-Ala carboxypeptidase CDS
CA_C1798	CIBE_1436	123	Chromosome|CA_C1798|+|1948053|intergenic_sense|130|hypothetical protein	Chromosome|CIBE_1436|+|1510281|intergenic_sense|165|rimP CDS
CA_C2411	CIBE_2840	123	Chromosome|CA_C2411|-|2529579|intergenic_sense|56|zinc-dependent protease	Chromosome|CIBE_2840|+|2866296|intergenic_sense|103|Peptidase M16 domain protein CDS
CA_C3338	CIBE_0420	122	Chromosome|CA_C3338|+|3511090|intergenic_sense|17|transcriptional regulator	Chromosome|CIBE_0420|+|431958|intergenic_sense|43|Transcriptional regulator, HxlR family CDS
CA_C1734	CIBE_1392	122	Chromosome|CA_C1734|+|1881656|intergenic_sense|32|hypothetical protein	Chromosome|CIBE_1392|+|1464820|intergenic_sense|28|yloU CDS
CA_C0480	CIBE_0074	121	Chromosome|CA_C0480|+|554365|intergenic_sense|32|anaerobic ribonucleoside triphosphate reductase	Chromosome|CIBE_0074|+|85432|intergenic_sense|41|Anaerobic ribonucleoside-triphosphate reductase CDS
CA_C0763	CIBE_2687	121	Chromosome|CA_C0763|-|885589|intergenic_sense|29|MarR family transcriptional regulator	Chromosome|CIBE_2687|+|2728058|intergenic_sense|34|protein of unknown function CDS
CA_C2933	CIBE_4762	121	Chromosome|CA_C2933|-|3066438|intergenic_sense|37|ferredoxin-like domain-containing protein	Chromosome|CIBE_4762|+|4843619|intergenic_sense|63|Ferredoxin CDS
CA_C2134	CIBE_1189	120	Chromosome|CA_C2134|+|2224999|intergenic_sense|16|GTP-dependent nucleic acid-binding protein EngD	Chromosome|CIBE_1189|+|1241593|intergenic_sense|29|engD CDS
CA_C0676	CIBE_0743	119	Chromosome|CA_C0676|-|784055|intergenic_sense|63|phosphatidylserine synthase	Chromosome|CIBE_0743|-|742484|intergenic_sense|34|CDP-diacylglycerol--serine O-phosphatidyltransferase CDS
CA_C0708	CIBE_0768	119	Chromosome|CA_C0708|+|819991|intergenic_sense|50|transcriptional regulator	Chromosome|CIBE_0768|+|771324|intergenic_sense|20|Transcriptional regulator, DeoR family CDS
CA_C3192	CIBE_0136	118	Chromosome|CA_C3192|-|3331964|intergenic_sense|18|transciptional regulator CTSR	Chromosome|CIBE_0136|+|156865|intergenic_sense|56|ctsR CDS
CA_C3481	CIBE_0904	118	Chromosome|CA_C3481|-|3681088|intergenic_sense|52|AcrR family transcriptional regulator	Chromosome|CIBE_0904|+|930218|intergenic_sense|51|ydeS CDS
CA_C0113	CIBE_4238	118	Chromosome|CA_C0113|+|124063|intergenic_sense|26|sugar metabolism transcriptional regulator	Chromosome|CIBE_4238|+|4343779|intergenic_sense|40|Transcriptional regulator, DeoR family CDS
CA_C0426	CIBE_3338	117	Chromosome|CA_C0426|+|493474|intergenic_sense|16|transcriptional regulator	Chromosome|CIBE_3338|-|3406463|intergenic_sense|18|Transcription activator, effector binding CDS
CA_C3442	CIBE_3844	117	Chromosome|CA_C3442|-|3638665|intergenic_sense|99|DNA polymerase III subunit alpha	Chromosome|CIBE_3844|-|3991829|intergenic_sense|37|polC CDS
CA_C1816	CIBE_1455	116	Chromosome|CA_C1816|+|1966325|intergenic_sense|121|phosphodiesterase	Chromosome|CIBE_1455|+|1530674|intergenic_sense|105|rny CDS
CA_C3017	CIBE_3412	116	Chromosome|CA_C3017|+|3158637|intergenic_sense|158|xylanase/chitin deacetylase	Chromosome|CIBE_3412|-|3483477|intergenic_sense|160|Xylanase deacetylase CDS
CA_C0849	CIBE_4237	116	Chromosome|CA_C0849|-|978067|intergenic_sense|13|transcriptional regulator	Chromosome|CIBE_4237|+|4343062|intergenic_sense|80|Transcriptional regulator, HxlR family CDS
CA_C3724	CIBE_6109	116	Chromosome|CA_C3724|-|3929448|intergenic_sense|65|30S ribosomal protein S6	Chromosome|CIBE_6109|-|6363419|intergenic_sense|56|rpsF CDS
CA_C1274	CIBE_1001	115	Chromosome|CA_C1274|-|1417732|intergenic_sense|77|30S ribosomal protein S20	Chromosome|CIBE_1001|-|1042483|intergenic_sense|77|rpsT CDS
CA_C1821	CIBE_1459	114	Chromosome|CA_C1821|+|1971187|intergenic_sense|39|adenylosuccinate lyase	Chromosome|CIBE_1459|+|1533688|intergenic_sense|44|Adenylosuccinate lyase CDS
CA_C2473	CIBE_4188	114	Chromosome|CA_C2473|+|2585175|intergenic_sense|21|transcriptional regulator	Chromosome|CIBE_4188|-|4295923|intergenic_sense|29|conserved protein of unknown function CDS
CA_C0849	CIBE_4960	114	Chromosome|CA_C0849|-|978067|intergenic_sense|13|transcriptional regulator	Chromosome|CIBE_4960|-|5047017|intergenic_sense|85|ydeP CDS
CA_C0310	CIBE_5891	113	Chromosome|CA_C0310|-|364196|intergenic_sense|132|stationary/sporulation gene regulator	Chromosome|CIBE_5891|+|6132974|intergenic_sense|37|Transcriptional regulator, AbrB family CDS
CA_C1036	CIBE_0655	112	Chromosome|CA_C1036|-|1187025|intergenic_sense|28|pyruvate kinase	Chromosome|CIBE_0655|-|655281|intergenic_sense|122|pykF CDS
CA_C1051	CIBE_1242	112	Chromosome|CA_C1051|+|1206457|intergenic_sense|119|hypothetical protein	Chromosome|CIBE_1242|+|1306153|intergenic_sense|85|conserved protein of unknown function CDS
CA_C2121	CIBE_1830	112	Chromosome|CA_C2121|-|2212650|intergenic_sense|15|TIM-barrel fold family protein	Chromosome|CIBE_1830|+|1923647|intergenic_sense|38|conserved protein of unknown function CDS
CA_C2085	CIBE_2028	112	Chromosome|CA_C2085|-|2186398|intergenic_sense|97|hypothetical protein	Chromosome|CIBE_2028|+|2073118|intergenic_sense|47|conserved protein of unknown function CDS
CA_C0778	CIBE_2871	112	Chromosome|CA_C0778|+|900205|intergenic_sense|26|ATP-dependent RNA helicase	Chromosome|CIBE_2871|+|2907067|intergenic_sense|99|Helicase domain protein CDS
CA_C2495	CIBE_4188	112	Chromosome|CA_C2495|-|2601820|intergenic_sense|34|transcriptional regulator	Chromosome|CIBE_4188|-|4295923|intergenic_sense|29|conserved protein of unknown function CDS
CA_C3394	CIBE_5400	112	Chromosome|CA_C3394|-|3578607|intergenic_sense|56|hypothetical protein	Chromosome|CIBE_5400|+|5565326|intergenic_sense|28|Antibiotic biosynthesis monooxygenase CDS
CA_P0153	CIBE_3231	110	2|CA_P0153|+|165613|intergenic_sense|12|transcriptional regulator	Chromosome|CIBE_3231|-|3273649|intergenic_sense|10|ywzG CDS
CA_C2713	CIBE_0338	109	Chromosome|CA_C2713|-|2837394|intergenic_sense|123|redox-sensing transcriptional repressor Rex	Chromosome|CIBE_0338|+|361239|intergenic_sense|171|rex CDS
CA_C2357	CIBE_1813	109	Chromosome|CA_C2357|-|2469157|intergenic_sense|70|phenylalanyl-tRNA synthetase subunit alpha	Chromosome|CIBE_1813|+|1904437|intergenic_sense|138|pheS CDS
CA_C2136	CIBE_5106	109	Chromosome|CA_C2136|+|2228581|intergenic_sense|45|hypothetical protein	Chromosome|CIBE_5106|+|5224809|intergenic_sense|56|conserved protein of unknown function CDS
CA_C3567	CIBE_1055	107	Chromosome|CA_C3567|-|3768941|intergenic_sense|138|topoisomerase B	Chromosome|CIBE_1055|+|1104622|intergenic_sense|120|DNA topoisomerase CDS
CA_C1759	CIBE_1417	107	Chromosome|CA_C1759|+|1905414|intergenic_sense|71|50S ribosomal protein L19	Chromosome|CIBE_1417|+|1490282|intergenic_sense|74|rplS CDS
CA_C2721	CIBE_4856	107	Chromosome|CA_C2721|-|2846879|intergenic_sense|24|response regulator	Chromosome|CIBE_4856|-|4939460|intergenic_sense|199|cheY CDS
CA_C0375	CIBE_5183	107	Chromosome|CA_C0375|-|438900|intergenic_sense|105|aminotransferase	Chromosome|CIBE_5183|-|5301203|intergenic_sense|79|aspB CDS
CA_C0860	CIBE_4070	106	Chromosome|CA_C0860|+|990170|intergenic_sense|26|two-component response regulator	Chromosome|CIBE_4070|-|4194735|intergenic_sense|63|Response regulator CDS
CA_C0908	CIBE_5944	106	Chromosome|CA_C0908|-|1040364|intergenic_sense|108|molybdopterin/thiamine biosynthesis family protein	Chromosome|CIBE_5944|-|6190643|intergenic_sense|162|tcdA CDS
CA_C0778	CIBE_2871	105	Chromosome|CA_C0778|+|900205|intergenic_sense|26|ATP-dependent RNA helicase	Chromosome|CIBE_2871|+|2907159|intergenic_sense|7|Helicase domain protein CDS
CA_C3192	CIBE_0136	104	Chromosome|CA_C3192|-|3331988|intergenic_sense|42|transciptional regulator CTSR	Chromosome|CIBE_0136|+|156865|intergenic_sense|56|ctsR CDS
CA_C3079	CIBE_0219	104	Chromosome|CA_C3079|-|3230904|intergenic_sense|31|hypothetical protein	Chromosome|CIBE_0219|+|227896|intergenic_sense|24|cdaA CDS
CA_C0564	CIBE_0760	104	Chromosome|CA_C0564|+|652900|intergenic_sense|10|response regulator	Chromosome|CIBE_0760|+|761409|intergenic_sense|45|vanR CDS
CA_C0327	CIBE_0942	104	Chromosome|CA_C0327|+|384775|intergenic_sense|29|hypothetical protein	Chromosome|CIBE_0942|-|974676|intergenic_sense|24|bcp CDS
CA_C3552	CIBE_1209	104	Chromosome|CA_C3552|-|3749009|intergenic_sense|18|lactate dehydrogenase	Chromosome|CIBE_1209|+|1267027|intergenic_sense|136|ldh CDS
CA_C0117	CIBE_4856	104	Chromosome|CA_C0117|+|128012|intergenic_sense|92|protein cheY-like protein	Chromosome|CIBE_4856|-|4939460|intergenic_sense|199|cheY CDS
CA_C0383	CIBE_5548	104	Chromosome|CA_C0383|+|447634|intergenic_sense|16|PTS system cellobiose-specific transporter subunit IIA	Chromosome|CIBE_5548|-|5725139|intergenic_sense|126|licA CDS
CA_C0504	CIBE_5867	104	Chromosome|CA_C0504|+|580087|intergenic_sense|61|FHA-domain-containing protein	Chromosome|CIBE_5867|-|6106846|intergenic_sense|87|Signal peptide protein CDS
CA_C3587	CIBE_6089	104	Chromosome|CA_C3587|+|3787107|intergenic_sense|31|DNA replication protein DnaD	Chromosome|CIBE_6089|+|6344165|intergenic_sense|31|Primosome, DnaD subunit CDS
CA_C3438	CIBE_1261	103	Chromosome|CA_C3438|-|3629585|intergenic_sense|37|BlaI/MecI subfamily transcriptional regulator	Chromosome|CIBE_1261|+|1327674|intergenic_sense|44|CopY family transcriptional regulator CDS
CA_C3362	CIBE_1567	103	Chromosome|CA_C3362|+|3540535|intergenic_sense|50|hypothetical protein	Chromosome|CIBE_1567|-|1647921|intergenic_sense|58|conserved membrane protein of unknown function CDS
CA_C0492	CIBE_4965	103	Chromosome|CA_C0492|+|565837|intergenic_sense|12|alanine racemase	Chromosome|CIBE_4965|+|5052079|intergenic_sense|90|alr CDS
CA_C0784	CIBE_6030	103	Chromosome|CA_C0784|-|907883|intergenic_sense|70|ATP-dependent RNA helicase	Chromosome|CIBE_6030|+|6283001|intergenic_sense|81|DEAD/DEAH box helicase domain protein CDS
CA_C1786	CIBE_1425	102	Chromosome|CA_C1786|+|1936306|intergenic_sense|81|transcriptional repressor CodY	Chromosome|CIBE_1425|+|1498308|intergenic_sense|101|codY CDS
CA_C0277	CIBE_1527	102	Chromosome|CA_C0277|+|316215|intergenic_sense|30|HD-GYP hydrolase domain-containing protein	Chromosome|CIBE_1527|+|1604879|intergenic_sense|161|Metal dependent phosphohydrolase CDS
CA_C3669	CIBE_5998	102	Chromosome|CA_C3669|-|3870696|intergenic_sense|14|MarR family transcriptional regulator	Chromosome|CIBE_5998|-|6252735|intergenic_sense|35|MarR family transcriptional regulator CDS
CA_C1670	CIBE_0727	101	Chromosome|CA_C1670|+|1813889|intergenic_sense|121|response regulator	Chromosome|CIBE_0727|+|727088|intergenic_sense|12|LytTR family transcriptional regulator CDS
CA_C2783	CIBE_0943	101	Chromosome|CA_C2783|-|2914632|intergenic_sense|14|O-acetylhomoserine sulfhydrylase	Chromosome|CIBE_0943|+|975054|intergenic_sense|144|O-acetylhomoserine aminocarboxypropyltransferase CDS
CA_C2565	CIBE_1721	101	Chromosome|CA_C2565|-|2669628|intergenic_sense|90|NifU-like domain-containing protein	Chromosome|CIBE_1721|+|1819393|intergenic_sense|108|conserved protein of unknown function CDS
CA_C0201	CIBE_4285	101	Chromosome|CA_C0201|-|226621|intergenic_sense|82|AcrR family transcriptional regulator	Chromosome|CIBE_4285|-|4389744|intergenic_sense|16|TetR family transcriptional regulator CDS
CA_C2704	CIBE_0347	100	Chromosome|CA_C2704|-|2829142|intergenic_sense|110|Co-chaperonin GroES	Chromosome|CIBE_0347|+|370951|intergenic_sense|76|groES CDS
CA_C2892	CIBE_0552	100	Chromosome|CA_C2892|-|3027517|intergenic_sense|153|CTP synthetase	Chromosome|CIBE_0552|+|549614|intergenic_sense|108|pyrG CDS
CA_C0700	CIBE_0765	100	Chromosome|CA_C0700|+|809403|intergenic_sense|15|tRNA-methylase	Chromosome|CIBE_0765|+|767997|intergenic_sense|24|trmL CDS
CA_C2085	CIBE_1392	100	Chromosome|CA_C2085|-|2186385|intergenic_sense|84|hypothetical protein	Chromosome|CIBE_1392|+|1464820|intergenic_sense|28|yloU CDS
CA_C0522	CIBE_5104	100	Chromosome|CA_C0522|-|602547|intergenic_sense|31|HAD superfamily hydrolase	Chromosome|CIBE_5104|+|5222135|intergenic_sense|43|Haloacid dehalogenase CDS
CA_C3650	CIBE_5374	100	Chromosome|CA_C3650|-|3851186|intergenic_sense|92|HD-GYP domain-containing protein	Chromosome|CIBE_5374|-|5531972|intergenic_sense|101|Metal dependent phosphohydrolase CDS
CA_C2378	CIBE_5697	100	Chromosome|CA_C2378|+|2486959|intergenic_sense|163|4-hydroxy-tetrahydrodipicolinate synthase	Chromosome|CIBE_5697|-|5936397|intergenic_sense|27|dapA CDS

## Sheet: 824_6423_intraS
Locus_tag_824	Locus_tag_6423	alignment_score	TSS_824_locus|gene|strand|class|position|distance_from_genestart|annotation	TSS_6423_locus|gene|strand|class|position|distance_from_genestart|annotation
CA_C1576	CIBE_2202	210	Chromosome|CA_C1576|+|1720697|intragenic_sense|108|oxidoreductase	Chromosome|CIBE_2202|+|2260025|intragenic_sense|108|ydaD CDS
CA_C3077	CIBE_0221	198	Chromosome|CA_C3077|-|3228352|intragenic_sense|476|hypothetical protein	Chromosome|CIBE_0221|+|230613|intragenic_sense|480|conserved protein of unknown function CDS
CA_C1543	CIBE_1739	187	Chromosome|CA_C1543|+|1688197|intragenic_sense|533|lactate dehydrogenase	Chromosome|CIBE_1739|+|1832891|intragenic_sense|533|fldH CDS
CA_C3077	CIBE_0221	170	Chromosome|CA_C3077|-|3228371|intragenic_sense|457|hypothetical protein	Chromosome|CIBE_0221|+|230594|intragenic_sense|461|conserved protein of unknown function CDS
CA_C0356	CIBE_1647	168	Chromosome|CA_C0356|-|415183|intragenic_sense|410|hypothetical protein	Chromosome|CIBE_1647|+|1732293|intragenic_sense|412|Membrane protein CDS
CA_C2221	CIBE_5176	156	Chromosome|CA_C2221|-|2312110|intragenic_sense|506|chemotaxis protein CheR	Chromosome|CIBE_5176|-|5292943|intragenic_sense|506|cheR CDS
CA_C0296	CIBE_0128	151	Chromosome|CA_C0296|+|352685|intragenic_sense|57|hypothetical protein	Chromosome|CIBE_0128|+|152453|intragenic_sense|66|conserved protein of unknown function CDS
CA_C2130	CIBE_1821	137	Chromosome|CA_C2130|-|2220876|intragenic_sense|2003|stage V sporulation protein D	Chromosome|CIBE_1821|+|1915114|intragenic_sense|2082|Stage V sporulation protein D CDS
CA_C1721	CIBE_1380	136	Chromosome|CA_C1721|+|1871492|intragenic_sense|2163|primosome assembly protein PriA	Chromosome|CIBE_1380|+|1453456|intragenic_sense|2160|Primosomal protein N CDS
CA_C0476	CIBE_2869	128	Chromosome|CA_C0476|+|549866|intragenic_sense|356|peptidase T	Chromosome|CIBE_2869|+|2905361|intragenic_sense|354|pepT CDS
CA_C0356	CIBE_1647	125	Chromosome|CA_C0356|-|415183|intragenic_sense|410|hypothetical protein	Chromosome|CIBE_1647|+|1732286|intragenic_sense|405|Membrane protein CDS
CA_C2678	CIBE_0416	115	Chromosome|CA_C2678|-|2797123|intragenic_sense|1178|triple tyrosine motif-containing protein	Chromosome|CIBE_0416|+|426696|intragenic_sense|98|Two component regulator three Y domain protein CDS
CA_C0385	CIBE_1709	109	Chromosome|CA_C0385|+|449205|intragenic_sense|876|beta-glucosidase	Chromosome|CIBE_1709|+|1807457|intragenic_sense|177|bglC CDS
CA_C3077	CIBE_0221	108	Chromosome|CA_C3077|-|3228371|intragenic_sense|457|hypothetical protein	Chromosome|CIBE_0221|+|230371|intragenic_sense|238|conserved protein of unknown function CDS
CA_C2617	CIBE_4324	106	Chromosome|CA_C2617|-|2720989|intragenic_sense|1379|methyl-accepting chemotaxis protein	Chromosome|CIBE_4324|-|4423574|intragenic_sense|1136|Methyl-accepting chemotaxis protein CDS
CA_C3213	CIBE_0099	105	Chromosome|CA_C3213|-|3358824|intragenic_sense|1342|stage V sporulation protein B transporter	Chromosome|CIBE_0099|+|116926|intragenic_sense|1400|Stage V sporulation protein B CDS
CA_C3077	CIBE_0221	105	Chromosome|CA_C3077|-|3228596|intragenic_sense|232|hypothetical protein	Chromosome|CIBE_0221|+|230371|intragenic_sense|238|conserved protein of unknown function CDS
CA_C2851	CIBE_3411	105	Chromosome|CA_C2851|-|2984932|intragenic_sense|217|fused transcriptional regulator/membrane protein	Chromosome|CIBE_3411|-|3481816|intragenic_sense|347|TrkA-C domain protein CDS
CA_C0854	CIBE_2070	104	Chromosome|CA_C0854|+|984348|intragenic_sense|1222|tetracycline resistance protein TetP	Chromosome|CIBE_2070|+|2118105|intragenic_sense|88|Small GTP-binding protein CDS
CA_C0225	CIBE_4624	104	Chromosome|CA_C0225|+|250081|intragenic_sense|433|sensory transduction histidine kinase	Chromosome|CIBE_4624|-|4706981|intragenic_sense|799|Integral membrane sensor signal transduction histidine kinase CDS
CA_C3190	CIBE_0138	103	Chromosome|CA_C3190|-|3330809|intragenic_sense|122|ATP:guanido phosphotransferase	Chromosome|CIBE_0138|+|158715|intragenic_sense|753|putative ATP:guanido phosphotransferase CLL A0206 CDS
CA_C1280	CIBE_1008	103	Chromosome|CA_C1280|+|1424468|intragenic_sense|594|heat-inducible transcription repressor	Chromosome|CIBE_1008|+|1050716|intragenic_sense|1041|hrcA CDS
CA_C0850	CIBE_3624	103	Chromosome|CA_C0850|+|978571|intragenic_sense|361|nitroreductase	Chromosome|CIBE_3624|-|3718230|intragenic_sense|266|ydfN CDS
CA_C2735	CIBE_2552	102	Chromosome|CA_C2735|-|2861120|intragenic_sense|56|response regulator	Chromosome|CIBE_2552|+|2600373|intragenic_sense|387|vanR CDS
CA_C0138	CIBE_3169	102	Chromosome|CA_C0138|+|144846|intragenic_sense|260|ABC transporter ATP-binding protein	Chromosome|CIBE_3169|-|3216520|intragenic_sense|497|ycbN CDS
CA_C3511	CIBE_0835	100	Chromosome|CA_C3511|-|3708243|intragenic_sense|1054|methyl-accepting chemotaxis protein	Chromosome|CIBE_0835|+|848193|intragenic_sense|541|Chemotaxis protein CDS
CA_C2650	CIBE_1200	100	Chromosome|CA_C2650|-|2763814|intragenic_sense|626|dihydroorotate dehydrogenase 1B	Chromosome|CIBE_1200|+|1255489|intragenic_sense|886|pyrD CDS
CA_C2617	CIBE_4324	100	Chromosome|CA_C2617|-|2720989|intragenic_sense|1379|methyl-accepting chemotaxis protein	Chromosome|CIBE_4324|-|4424684|intragenic_sense|26|Methyl-accepting chemotaxis protein CDS

## Sheet: 6423_8052_interS
Locus_tag_6423	Locus_tag_8052	alignment_score	TSS_6423_locus|gene|strand|class|position|distance_from_genestart|annotation	TSS_8052_locus|gene|strand|class|position|distance_from_genestart|annotation
CIBE_1597	CBEI_RS07265	292	Chromosome|CIBE_1597|-|1679870|intergenic_sense|12|Histidine kinase internal region CDS	Chromosome|CBEI_RS07265|-|1624800|intergenic_sense|12|sensor histidine kinase CDS
CIBE_3509	CBEI_RS15155	288	Chromosome|CIBE_3509|+|3606061|intergenic_sense|110|dapB CDS	Chromosome|CBEI_RS15155|+|3440293|intergenic_sense|109|dapB CDS
CIBE_0295	CBEI_RS01615	283	Chromosome|CIBE_0295|-|312608|intergenic_sense|149|thrS CDS	Chromosome|CBEI_RS01615|-|351943|intergenic_sense|149|threonine--tRNA ligase CDS
CIBE_0552	CBEI_RS02275	281	Chromosome|CIBE_0552|+|549628|intergenic_sense|94|pyrG CDS	Chromosome|CBEI_RS02275|+|485153|intergenic_sense|94|CTP synthetase CDS
CIBE_0655	CBEI_RS02760	280	Chromosome|CIBE_0655|-|655281|intergenic_sense|122|pykF CDS	Chromosome|CBEI_RS02760|-|587031|intergenic_sense|122|pyk CDS
CIBE_3734	CBEI_RS16155	279	Chromosome|CIBE_3734|-|3855182|intergenic_sense|92|MarR family transcriptional regulator CDS	Chromosome|CBEI_RS16155|-|3668524|intergenic_sense|92|transcriptional regulator CDS
CIBE_4960	CBEI_RS21015	279	Chromosome|CIBE_4960|-|5047017|intergenic_sense|85|ydeP CDS	Chromosome|CBEI_RS21015|-|4721021|intergenic_sense|88|transcriptional regulator CDS
CIBE_2751	CBEI_RS12060	279	Chromosome|CIBE_2751|+|2783180|intergenic_sense|36|yxjH CDS	Chromosome|CBEI_RS12060|+|2694938|intergenic_sense|36|5-methyltetrahydropteroyltriglutamate-- homocysteine S-methyltransferase CDS
CIBE_2133	CBEI_RS09320	278	Chromosome|CIBE_2133|-|2183464|intergenic_sense|31|dapH CDS	Chromosome|CBEI_RS09320|-|2075848|intergenic_sense|31|dapD CDS
CIBE_2337	CBEI_RS09960	278	Chromosome|CIBE_2337|-|2375589|intergenic_sense|56|aguA CDS	Chromosome|CBEI_RS09960|-|2218753|intergenic_sense|56|agmatine deiminase family protein CDS
CIBE_4975	CBEI_RS21090	278	Chromosome|CIBE_4975|-|5067689|intergenic_sense|39|hsp CDS	Chromosome|CBEI_RS21090|-|4741381|intergenic_sense|39|Hsp20/alpha crystallin family protein CDS
CIBE_5529	CBEI_RS23580	277	Chromosome|CIBE_5529|-|5702238|intergenic_sense|39|Glycosyl transferase CDS	Chromosome|CBEI_RS23580|-|5349734|intergenic_sense|39|glycosyltransferase WbuB CDS
CIBE_5548	CBEI_RS23675	277	Chromosome|CIBE_5548|-|5725139|intergenic_sense|126|licA CDS	Chromosome|CBEI_RS23675|-|5373795|intergenic_sense|138|PTS lactose/cellobiose transporter subunit IIA CDS
CIBE_3392	CBEI_RS14785	275	Chromosome|CIBE_3392|+|3462134|intergenic_sense|86|Transcriptional regulator, TetR family CDS	Chromosome|CBEI_RS14785|+|3339936|intergenic_sense|86|TetR/AcrR family transcriptional regulator CDS
CIBE_3715	CBEI_RS16115	275	Chromosome|CIBE_3715|-|3839894|intergenic_sense|112|udp CDS	Chromosome|CBEI_RS16115|-|3660148|intergenic_sense|112|udp CDS
CIBE_1648	CBEI_RS07495	274	Chromosome|CIBE_1648|+|1732732|intergenic_sense|55|gltX CDS	Chromosome|CBEI_RS07495|+|1672937|intergenic_sense|55|glutamate--tRNA ligase CDS
CIBE_2630	CBEI_RS11345	273	Chromosome|CIBE_2630|-|2685040|intergenic_sense|77|conserved exported protein of unknown function CDS	Chromosome|CBEI_RS11345|-|2557540|intergenic_sense|77|hypothetical protein CDS
CIBE_3595	CBEI_RS15640	273	Chromosome|CIBE_3595|-|3690804|intergenic_sense|16|Response regulator receiver protein CDS	Chromosome|CBEI_RS15640|-|3539107|intergenic_sense|16|LytTR family transcriptional regulator CDS
CIBE_0943	CBEI_RS04175	272	Chromosome|CIBE_0943|+|975057|intergenic_sense|141|O-acetylhomoserine aminocarboxypropyltransferase CDS	Chromosome|CBEI_RS04175|+|930863|intergenic_sense|141|O-acetylhomoserine aminocarboxypropyltransferase/cysteine synthase CDS
CIBE_1147	CBEI_RS05105	272	Chromosome|CIBE_1147|+|1187487|intergenic_sense|9|Transcriptional regulator CDS	Chromosome|CBEI_RS05105|+|1135768|intergenic_sense|9|sigma-54-dependent transcriptional regulator CDS
CIBE_2751	CBEI_RS12060	272	Chromosome|CIBE_2751|+|2783204|intergenic_sense|12|yxjH CDS	Chromosome|CBEI_RS12060|+|2694962|intergenic_sense|12|5-methyltetrahydropteroyltriglutamate-- homocysteine S-methyltransferase CDS
CIBE_0419	CBEI_RS01890	271	Chromosome|CIBE_0419|-|431893|intergenic_sense|27|nfsB CDS	Chromosome|CBEI_RS01890|-|417397|intergenic_sense|27|NAD(P)H-dependent oxidoreductase CDS
CIBE_4229	CBEI_RS18040	271	Chromosome|CIBE_4229|-|4337346|intergenic_sense|136|pps CDS	Chromosome|CBEI_RS18040|-|4063285|intergenic_sense|143|phosphoenolpyruvate synthase CDS
CIBE_5894	CBEI_RS24915	271	Chromosome|CIBE_5894|-|6136432|intergenic_sense|70|Glycoside hydrolase CDS	Chromosome|CBEI_RS24915|-|5724101|intergenic_sense|46|glycoside hydrolase CDS
CIBE_3844	CBEI_RS16465	270	Chromosome|CIBE_3844|-|3991829|intergenic_sense|37|polC CDS	Chromosome|CBEI_RS16465|-|3741006|intergenic_sense|37|DNA polymerase III subunit alpha CDS
CIBE_6081	CBEI_RS25900	270	Chromosome|CIBE_6081|-|6337343|intergenic_sense|61|SEC-C motif domain protein CDS	Chromosome|CBEI_RS25900|-|5958526|intergenic_sense|61|hypothetical protein CDS
CIBE_1648	CBEI_RS07495	270	Chromosome|CIBE_1648|+|1732725|intergenic_sense|62|gltX CDS	Chromosome|CBEI_RS07495|+|1672930|intergenic_sense|62|glutamate--tRNA ligase CDS
CIBE_0945	CBEI_RS04185	269	Chromosome|CIBE_0945|-|979338|intergenic_sense|17|Histidine kinase CDS	Chromosome|CBEI_RS04185|-|935144|intergenic_sense|17|sensor histidine kinase CDS
CIBE_1411	CBEI_RS06205	269	Chromosome|CIBE_1411|+|1486310|intergenic_sense|17|ylxM CDS	Chromosome|CBEI_RS06205|+|1396597|intergenic_sense|17|DNA-binding protein CDS
CIBE_5639	CBEI_RS24105	269	Chromosome|CIBE_5639|-|5854478|intergenic_sense|155|putative cell wall binding repeat-containing protein CDS	Chromosome|CBEI_RS24105|-|5508303|intergenic_sense|155|cell wall-binding protein CDS
CIBE_5867	CBEI_RS24785	269	Chromosome|CIBE_5867|-|6106846|intergenic_sense|87|Signal peptide protein CDS	Chromosome|CBEI_RS24785|-|5694542|intergenic_sense|87|FHA domain-containing protein CDS
CIBE_0074	CBEI_RS00390	269	Chromosome|CIBE_0074|+|85457|intergenic_sense|16|Anaerobic ribonucleoside-triphosphate reductase CDS	Chromosome|CBEI_RS00390|+|87244|intergenic_sense|16|nrdD CDS
CIBE_3614	CBEI_RS15715	269	Chromosome|CIBE_3614|-|3709049|intergenic_sense|24|yfmM CDS	Chromosome|CBEI_RS15715|-|3558830|intergenic_sense|24|heme ABC transporter ATP-binding protein CDS
CIBE_5882	CBEI_RS24860	269	Chromosome|CIBE_5882|-|6123657|intergenic_sense|41|conserved protein of unknown function CDS	Chromosome|CBEI_RS24860|-|5711337|intergenic_sense|41|hypothetical protein CDS
CIBE_0204	CBEI_RS01095	268	Chromosome|CIBE_0204|+|211358|intergenic_sense|111|rplM CDS	Chromosome|CBEI_RS01095|+|211489|intergenic_sense|111|50S ribosomal protein L13 CDS
CIBE_0743	CBEI_RS03180	268	Chromosome|CIBE_0743|-|742484|intergenic_sense|34|CDP-diacylglycerol--serine O-phosphatidyltransferase CDS	Chromosome|CBEI_RS03180|-|682158|intergenic_sense|34|pssA CDS
CIBE_1001	CBEI_RS04455	268	Chromosome|CIBE_1001|-|1042483|intergenic_sense|77|rpsT CDS	Chromosome|CBEI_RS04455|-|999936|intergenic_sense|77|30S ribosomal protein S20 CDS
CIBE_1241	CBEI_RS05560	268	Chromosome|CIBE_1241|-|1306035|intergenic_sense|114|NADsense synthetase CDS	Chromosome|CBEI_RS05560|-|1253812|intergenic_sense|115|NAD(sense) synthase CDS
CIBE_1391	CBEI_RS06110	268	Chromosome|CIBE_1391|-|1463946|intergenic_sense|48|rpmB CDS	Chromosome|CBEI_RS06110|-|1374232|intergenic_sense|48|rpmB CDS
CIBE_1413	CBEI_RS06215	268	Chromosome|CIBE_1413|+|1488051|intergenic_sense|23|rpsP CDS	Chromosome|CBEI_RS06215|+|1398338|intergenic_sense|23|30S ribosomal protein S16 CDS
CIBE_2342	CBEI_RS09980	268	Chromosome|CIBE_2342|-|2380915|intergenic_sense|47|padR CDS	Chromosome|CBEI_RS09980|-|2224072|intergenic_sense|47|PadR family transcriptional regulator CDS
CIBE_2556	CBEI_RS10995	268	Chromosome|CIBE_2556|+|2604441|intergenic_sense|54|conserved protein of unknown function CDS	Chromosome|CBEI_RS10995|+|2471699|intergenic_sense|54|hypothetical protein CDS
CIBE_5513	CBEI_RS23510	268	Chromosome|CIBE_5513|-|5687820|intergenic_sense|136|Flagella-associated protein CDS	Chromosome|CBEI_RS23510|-|5335331|intergenic_sense|134|flagella-associated protein CDS
CIBE_6097	CBEI_RS26025	268	Chromosome|CIBE_6097|-|6352366|intergenic_sense|94|purA CDS	Chromosome|CBEI_RS26025|-|5973619|intergenic_sense|94|adenylosuccinate synthetase CDS
CIBE_1799	CBEI_RS08175	268	Chromosome|CIBE_1799|-|1893842|intergenic_sense|43|Threonine dehydratase CDS	Chromosome|CBEI_RS08175|-|1838815|intergenic_sense|43|threonine ammonia-lyase CDS
CIBE_3512	CBEI_RS15165	268	Chromosome|CIBE_3512|+|3609388|intergenic_sense|55|Protein ClcA CDS	Chromosome|CBEI_RS15165|+|3442555|intergenic_sense|55|ClC family H(sense)/Cl(-) exchange transporter CDS
CIBE_0118	CBEI_RS00660	267	Chromosome|CIBE_0118|+|139100|intergenic_sense|65|murD CDS	Chromosome|CBEI_RS00660|+|139380|intergenic_sense|65|UDP-N-acetylmuramoyl-L-alanine--D-glutamate ligase CDS
CIBE_1133	CBEI_RS05055	267	Chromosome|CIBE_1133|-|1173166|intergenic_sense|85|conserved protein of unknown function CDS	Chromosome|CBEI_RS05055|-|1122403|intergenic_sense|85|DUF1727 domain-containing protein CDS
CIBE_2428	CBEI_RS10380	267	Chromosome|CIBE_2428|+|2476609|intergenic_sense|23|Metal-binding protein CDS	Chromosome|CBEI_RS10380|+|2320610|intergenic_sense|23|DNA-binding domain-containing protein CDS
CIBE_4630	CBEI_RS19750	267	Chromosome|CIBE_4630|-|4716001|intergenic_sense|86|Epoxide hydrolase CDS	Chromosome|CBEI_RS19750|-|4426654|intergenic_sense|86|alpha/beta hydrolase CDS
CIBE_0062	CBEI_RS00340	266	Chromosome|CIBE_0062|+|75136|intergenic_sense|84|rnmV CDS	Chromosome|CBEI_RS00340|+|77086|intergenic_sense|85|rnmV CDS
CIBE_0420	CBEI_RS01895	266	Chromosome|CIBE_0420|+|431958|intergenic_sense|43|Transcriptional regulator, HxlR family CDS	Chromosome|CBEI_RS01895|+|417462|intergenic_sense|43|transcriptional regulator CDS
CIBE_2988	CBEI_RS13110	266	Chromosome|CIBE_2988|-|3042247|intergenic_sense|46|conserved membrane protein of unknown function CDS	Chromosome|CBEI_RS13110|-|2946681|intergenic_sense|45|DUF1189 domain-containing protein CDS
CIBE_5534	CBEI_RS23605	266	Chromosome|CIBE_5534|-|5708244|intergenic_sense|25|Glycosyl transferase, group 1 CDS	Chromosome|CBEI_RS23605|-|5357269|intergenic_sense|25|glycosyl transferase family 1 CDS
CIBE_1529	CBEI_RS06725	266	Chromosome|CIBE_1529|-|1609289|intergenic_sense|8|conserved protein of unknown function CDS	Chromosome|CBEI_RS06725|-|1512653|intergenic_sense|8|6-phosphogluconolactonase CDS
CIBE_2349	CBEI_RS10010	266	Chromosome|CIBE_2349|+|2387719|intergenic_sense|43|Iron-containing alcohol dehydrogenase CDS	Chromosome|CBEI_RS10010|+|2230872|intergenic_sense|43|NADH-dependent alcohol dehydrogenase CDS
CIBE_4931	CBEI_RS20920	266	Chromosome|CIBE_4931|-|5021719|intergenic_sense|26|ydaO CDS	Chromosome|CBEI_RS20920|-|4699388|intergenic_sense|26|APC family permease CDS
CIBE_0126	CBEI_RS00710	265	Chromosome|CIBE_0126|-|150568|intergenic_sense|25|Mg2sense transporter protein, CorA family protein CDS	Chromosome|CBEI_RS00710|-|150712|intergenic_sense|25|magnesium transporter CDS
CIBE_0767	CBEI_RS03295	265	Chromosome|CIBE_0767|+|769506|intergenic_sense|77|rpoN CDS	Chromosome|CBEI_RS03295|+|707791|intergenic_sense|77|RNA polymerase sigma-54 factor CDS
CIBE_0894	CBEI_RS03970	265	Chromosome|CIBE_0894|-|918103|intergenic_sense|191|conserved protein of unknown function CDS	Chromosome|CBEI_RS03970|-|879101|intergenic_sense|191|DUF4317 domain-containing protein CDS
CIBE_1466	CBEI_RS06475	265	Chromosome|CIBE_1466|+|1543620|intergenic_sense|69|LacI family transcriptional regulator CDS	Chromosome|CBEI_RS06475|+|1453580|intergenic_sense|23|LacI family transcriptional regulator CDS
CIBE_2211	CBEI_RS09700	265	Chromosome|CIBE_2211|-|2268838|intergenic_sense|30|Membrane protein CDS	Chromosome|CBEI_RS09700|-|2163960|intergenic_sense|30|threonine/serine exporter CDS
CIBE_2696	CBEI_RS11610	265	Chromosome|CIBE_2696|+|2736756|intergenic_sense|45|Cupin 2 conserved barrel domain protein CDS	Chromosome|CBEI_RS11610|+|2606815|intergenic_sense|45|cupin CDS
CIBE_4373	CBEI_RS18760	265	Chromosome|CIBE_4373|+|4470708|intergenic_sense|77|Helix-turn-helix domain protein CDS	Chromosome|CBEI_RS18760|+|4210624|intergenic_sense|77|transcriptional regulator CDS
CIBE_4623	CBEI_RS19700	265	Chromosome|CIBE_4623|-|4706674|intergenic_sense|19|AraC family transcriptional regulator CDS	Chromosome|CBEI_RS19700|-|4412219|intergenic_sense|19|AraC family transcriptional regulator CDS
CIBE_1147	CBEI_RS05105	265	Chromosome|CIBE_1147|+|1187471|intergenic_sense|25|Transcriptional regulator CDS	Chromosome|CBEI_RS05105|+|1135752|intergenic_sense|25|sigma-54-dependent transcriptional regulator CDS
CIBE_1488	CBEI_RS06545	265	Chromosome|CIBE_1488|+|1571364|intergenic_sense|8|NLP/P60 protein CDS	Chromosome|CBEI_RS06545|+|1475625|intergenic_sense|8|glycoside hydrolase CDS
CIBE_5882	CBEI_RS24860	265	Chromosome|CIBE_5882|-|6123636|intergenic_sense|20|conserved protein of unknown function CDS	Chromosome|CBEI_RS24860|-|5711316|intergenic_sense|20|hypothetical protein CDS
CIBE_1005	CBEI_RS04475	264	Chromosome|CIBE_1005|+|1045636|intergenic_sense|58|lepA CDS	Chromosome|CBEI_RS04475|+|1003077|intergenic_sense|58|elongation factor 4 CDS
CIBE_1252	CBEI_RS05605	264	Chromosome|CIBE_1252|+|1314180|intergenic_sense|166|Phosphoribosylformylglycinamidine synthase CDS	Chromosome|CBEI_RS05605|+|1260370|intergenic_sense|166|phosphoribosylformylglycinamidine synthase CDS
CIBE_1563	CBEI_RS06880	264	Chromosome|CIBE_1563|+|1642716|intergenic_sense|39|RelA/SpoT domain protein CDS	Chromosome|CBEI_RS06880|+|1547119|intergenic_sense|39|GTP pyrophosphokinase CDS
CIBE_2768	CBEI_RS12125	264	Chromosome|CIBE_2768|+|2795498|intergenic_sense|174|AsnC family transcriptional regulator CDS	Chromosome|CBEI_RS12125|+|2706250|intergenic_sense|174|Lrp/AsnC family transcriptional regulator CDS
CIBE_4949	CBEI_RS20980	264	Chromosome|CIBE_4949|-|5037388|intergenic_sense|52|Secretion protein HlyD family protein CDS	Chromosome|CBEI_RS20980|-|4712360|intergenic_sense|52|efflux RND transporter periplasmic adaptor subunit CDS
CIBE_6084	CBEI_RS25915	264	Chromosome|CIBE_6084|+|6339771|intergenic_sense|42|conserved protein of unknown function CDS	Chromosome|CBEI_RS25915|+|5960963|intergenic_sense|42|hypothetical protein CDS
CIBE_4965	CBEI_RS21040	264	Chromosome|CIBE_4965|+|5052079|intergenic_sense|90|alr CDS	Chromosome|CBEI_RS21040|+|4725938|intergenic_sense|91|alr CDS
CIBE_5894	CBEI_RS24915	264	Chromosome|CIBE_5894|-|6136412|intergenic_sense|50|Glycoside hydrolase CDS	Chromosome|CBEI_RS24915|-|5724081|intergenic_sense|26|glycoside hydrolase CDS
CIBE_5894	CBEI_RS24915	264	Chromosome|CIBE_5894|-|6136415|intergenic_sense|53|Glycoside hydrolase CDS	Chromosome|CBEI_RS24915|-|5724084|intergenic_sense|29|glycoside hydrolase CDS
CIBE_0659	CBEI_RS02780	263	Chromosome|CIBE_0659|+|658840|intergenic_sense|187|maf CDS	Chromosome|CBEI_RS02780|+|590615|intergenic_sense|187|maf CDS
CIBE_1728	CBEI_RS07870	263	Chromosome|CIBE_1728|+|1824728|intergenic_sense|15|Transcriptional regulator, PadR-like family CDS	Chromosome|CBEI_RS07870|+|1771131|intergenic_sense|16|PadR family transcriptional regulator CDS
CIBE_1842	CBEI_RS08360	263	Chromosome|CIBE_1842|-|1934465|intergenic_sense|28|Fibronectin-binding A domain protein CDS	Chromosome|CBEI_RS08360|-|1877515|intergenic_sense|28|fibronectin/fibrinogen-binding protein CDS
CIBE_2473	CBEI_RS10665	263	Chromosome|CIBE_2473|-|2519883|intergenic_sense|114|Transcriptional regulator, LysR family CDS	Chromosome|CBEI_RS10665|-|2391522|intergenic_sense|114|LysR family transcriptional regulator CDS
CIBE_3135	CBEI_RS13665	263	Chromosome|CIBE_3135|-|3182408|intergenic_sense|30|yfmR CDS	Chromosome|CBEI_RS13665|-|3070399|intergenic_sense|30|ABC transporter ATP-binding protein CDS
CIBE_4690	CBEI_RS19920	263	Chromosome|CIBE_4690|-|4786351|intergenic_sense|118|Aminotransferase class-III CDS	Chromosome|CBEI_RS19920|-|4476272|intergenic_sense|118|aspartate aminotransferase family protein CDS
CIBE_5540	CBEI_RS23635	263	Chromosome|CIBE_5540|+|5716209|intergenic_sense|56|Glycosyl transferase CDS	Chromosome|CBEI_RS23635|+|5364865|intergenic_sense|56|glycosyl transferase CDS
CIBE_5628	CBEI_RS24060	263	Chromosome|CIBE_5628|+|5831184|intergenic_sense|124|putative cell wall binding repeat-containing protein CDS	Chromosome|CBEI_RS24060|+|5487395|intergenic_sense|124|cell wall-binding protein CDS
CIBE_0552	CBEI_RS02275	263	Chromosome|CIBE_0552|+|549614|intergenic_sense|108|pyrG CDS	Chromosome|CBEI_RS02275|+|485139|intergenic_sense|108|CTP synthetase CDS
CIBE_1580	CBEI_RS06965	263	Chromosome|CIBE_1580|+|1658035|intergenic_sense|13|tig CDS	Chromosome|CBEI_RS06965|+|1562428|intergenic_sense|13|trigger factor CDS
CIBE_4237	CBEI_RS18130	263	Chromosome|CIBE_4237|+|4343062|intergenic_sense|80|Transcriptional regulator, HxlR family CDS	Chromosome|CBEI_RS18130|+|4081901|intergenic_sense|80|transcriptional regulator CDS
CIBE_5998	CBEI_RS25480	263	Chromosome|CIBE_5998|-|6252735|intergenic_sense|35|MarR family transcriptional regulator CDS	Chromosome|CBEI_RS25480|-|5863530|intergenic_sense|35|MarR family transcriptional regulator CDS
CIBE_2111	CBEI_RS09220	262	Chromosome|CIBE_2111|-|2157959|intergenic_sense|97|MFS transporter CDS	Chromosome|CBEI_RS09220|-|2051245|intergenic_sense|97|MFS transporter CDS
CIBE_2799	CBEI_RS12235	262	Chromosome|CIBE_2799|+|2824564|intergenic_sense|41|Glycerol-1-phosphate dehydrogenase (NAD(P)(sense)) CDS	Chromosome|CBEI_RS12235|+|2730622|intergenic_sense|41|sn-glycerol-1-phosphate dehydrogenase CDS
CIBE_4147	CBEI_RS17630	262	Chromosome|CIBE_4147|-|4259499|intergenic_sense|28|ybfI CDS	Chromosome|CBEI_RS17630|-|3983438|intergenic_sense|28|AraC family transcriptional regulator CDS
CIBE_4682	CBEI_RS19890	262	Chromosome|CIBE_4682|-|4779681|intergenic_sense|143|Secretion protein HlyD family protein CDS	Chromosome|CBEI_RS19890|-|4469599|intergenic_sense|143|secretion protein HlyD CDS
CIBE_5127	CBEI_RS21805	262	Chromosome|CIBE_5127|-|5247015|intergenic_sense|21|Flagellar hook-length control protein CDS	Chromosome|CBEI_RS21805|-|4922089|intergenic_sense|22|flagellar hook-length control protein FliK CDS
CIBE_1529	CBEI_RS06725	262	Chromosome|CIBE_1529|-|1609306|intergenic_sense|25|conserved protein of unknown function CDS	Chromosome|CBEI_RS06725|-|1512670|intergenic_sense|25|6-phosphogluconolactonase CDS
CIBE_1921	CBEI_RS08670	262	Chromosome|CIBE_1921|+|1994778|intergenic_sense|59|conserved exported protein of unknown function CDS	Chromosome|CBEI_RS08670|+|1941488|intergenic_sense|59|hypothetical protein CDS
CIBE_2766	CBEI_RS12115	262	Chromosome|CIBE_2766|+|2792672|intergenic_sense|87|conserved protein of unknown function CDS	Chromosome|CBEI_RS12115|+|2703426|intergenic_sense|42|hypothetical protein CDS
CIBE_0339	CBEI_RS01765	261	Chromosome|CIBE_0339|+|362302|intergenic_sense|121|yngF CDS	Chromosome|CBEI_RS01765|+|387295|intergenic_sense|121|crotonase CDS
CIBE_0974	CBEI_RS04325	261	Chromosome|CIBE_0974|+|1009835|intergenic_sense|6|Universal stress protein CDS	Chromosome|CBEI_RS04325|+|965748|intergenic_sense|6|universal stress protein CDS
CIBE_1594	CBEI_RS07035	261	Chromosome|CIBE_1594|+|1672797|intergenic_sense|181|UvrD/REP helicase CDS	Chromosome|CBEI_RS07035|+|1577213|intergenic_sense|181|ATP-dependent helicase CDS
CIBE_1744	CBEI_RS07925	261	Chromosome|CIBE_1744|-|1839335|intergenic_sense|24|Transcriptional regulator CDS	Chromosome|CBEI_RS07925|-|1784386|intergenic_sense|24|FadR family transcriptional regulator CDS
CIBE_2558	CBEI_RS11005	261	Chromosome|CIBE_2558|-|2607524|intergenic_sense|32|Amino acid/peptide transporter CDS	Chromosome|CBEI_RS11005|-|2474773|intergenic_sense|32|MFS transporter CDS
CIBE_2781	CBEI_RS12165	261	Chromosome|CIBE_2781|+|2804825|intergenic_sense|193|conserved exported protein of unknown function CDS	Chromosome|CBEI_RS12165|+|2712374|intergenic_sense|193|polysaccharide deacetylase CDS
CIBE_3383	CBEI_RS14740	261	Chromosome|CIBE_3383|-|3448690|intergenic_sense|34|Methyltransferase type 11 CDS	Chromosome|CBEI_RS14740|-|3325517|intergenic_sense|34|class I SAM-dependent methyltransferase CDS
CIBE_0074	CBEI_RS00390	261	Chromosome|CIBE_0074|+|85450|intergenic_sense|23|Anaerobic ribonucleoside-triphosphate reductase CDS	Chromosome|CBEI_RS00390|+|87237|intergenic_sense|23|nrdD CDS
CIBE_1050	CBEI_RS04665	261	Chromosome|CIBE_1050|+|1097084|intergenic_sense|163|HTH-type transcriptional regulator MalR CDS	Chromosome|CBEI_RS04665|+|1048532|intergenic_sense|163|LacI family transcriptional regulator CDS
CIBE_2766	CBEI_RS12115	261	Chromosome|CIBE_2766|+|2792669|intergenic_sense|90|conserved protein of unknown function CDS	Chromosome|CBEI_RS12115|+|2703423|intergenic_sense|45|hypothetical protein CDS
CIBE_2955	CBEI_RS12965	261	Chromosome|CIBE_2955|+|3005658|intergenic_sense|30|3D domain protein CDS	Chromosome|CBEI_RS12965|+|2911499|intergenic_sense|30|hypothetical protein CDS
CIBE_3716	CBEI_RS16120	261	Chromosome|CIBE_3716|+|3840133|intergenic_sense|34|Regulatory protein GntR, HTH CDS	Chromosome|CBEI_RS16120|+|3660387|intergenic_sense|34|GntR family transcriptional regulator CDS
CIBE_0675	CBEI_RS02855	260	Chromosome|CIBE_0675|+|674934|intergenic_sense|70|conserved membrane protein of unknown function CDS	Chromosome|CBEI_RS02855|+|606701|intergenic_sense|70|DUF445 domain-containing protein CDS
CIBE_0676	CBEI_RS02860	260	Chromosome|CIBE_0676|+|679316|intergenic_sense|184|Fe-S oxidoreductase CDS	Chromosome|CBEI_RS02860|+|611083|intergenic_sense|184|B12-binding domain-containing radical SAM protein CDS
CIBE_1751	CBEI_RS07950	260	Chromosome|CIBE_1751|+|1844774|intergenic_sense|17|ABC transporter related CDS	Chromosome|CBEI_RS07950|+|1789992|intergenic_sense|17|ABC transporter ATP-binding protein CDS
CIBE_2338	CBEI_RS09965	260	Chromosome|CIBE_2338|+|2375820|intergenic_sense|46|yybF CDS	Chromosome|CBEI_RS09965|+|2218984|intergenic_sense|46|MFS transporter CDS
CIBE_2478	CBEI_RS10695	260	Chromosome|CIBE_2478|+|2525258|intergenic_sense|88|conserved protein of unknown function CDS	Chromosome|CBEI_RS10695|+|2397874|intergenic_sense|88|hypothetical protein CDS
CIBE_3033	CBEI_RS13300	260	Chromosome|CIBE_3033|+|3083822|intergenic_sense|21|Cof-like hydrolase CDS	Chromosome|CBEI_RS13300|+|2988751|intergenic_sense|54|Cof-type HAD-IIB family hydrolase CDS
CIBE_4714	CBEI_RS20030	260	Chromosome|CIBE_4714|-|4805289|intergenic_sense|16|conserved protein of unknown function CDS	Chromosome|CBEI_RS20030|-|4494511|intergenic_sense|16|PadR family transcriptional regulator CDS
CIBE_4716	CBEI_RS20035	260	Chromosome|CIBE_4716|+|4805706|intergenic_sense|47|MarR family transcriptional regulator CDS	Chromosome|CBEI_RS20035|+|4494927|intergenic_sense|47|MarR family transcriptional regulator CDS
CIBE_4905	CBEI_RS20810	260	Chromosome|CIBE_4905|+|4992466|intergenic_sense|21|Cytidylate kinase CDS	Chromosome|CBEI_RS20810|+|4669187|intergenic_sense|21|cytidylate kinase-like family protein CDS
CIBE_5450	CBEI_RS23175	260	Chromosome|CIBE_5450|+|5617721|intergenic_sense|65|Adenylate cyclase CDS	Chromosome|CBEI_RS23175|+|5255339|intergenic_sense|65|CYTH domain-containing protein CDS
CIBE_5623	CBEI_RS23995	260	Chromosome|CIBE_5623|-|5826191|intergenic_sense|48|malA CDS	Chromosome|CBEI_RS23995|-|5469819|intergenic_sense|48|6-phospho-alpha-glucosidase CDS
CIBE_5713	CBEI_RS24395	260	Chromosome|CIBE_5713|-|5953288|intergenic_sense|90|conserved protein of unknown function CDS	Chromosome|CBEI_RS24395|-|5595842|intergenic_sense|90|DUF3006 domain-containing protein CDS
CIBE_5969	CBEI_RS25330	260	Chromosome|CIBE_5969|-|6217965|intergenic_sense|32|DNA polymerase III subunit gamma/tau CDS	Chromosome|CBEI_RS25330|-|5826572|intergenic_sense|32|DNA polymerase III subunit gamma/tau CDS
CIBE_1451	CBEI_RS06400	260	Chromosome|CIBE_1451|+|1524629|intergenic_sense|47|spoIIIE CDS	Chromosome|CBEI_RS06400|+|1434682|intergenic_sense|47|DNA translocase FtsK CDS
CIBE_1648	CBEI_RS07495	260	Chromosome|CIBE_1648|+|1732765|intergenic_sense|22|gltX CDS	Chromosome|CBEI_RS07495|+|1672970|intergenic_sense|22|glutamate--tRNA ligase CDS
CIBE_1799	CBEI_RS08175	260	Chromosome|CIBE_1799|-|1893821|intergenic_sense|22|Threonine dehydratase CDS	Chromosome|CBEI_RS08175|-|1838794|intergenic_sense|22|threonine ammonia-lyase CDS
CIBE_1921	CBEI_RS08670	260	Chromosome|CIBE_1921|+|1994823|intergenic_sense|14|conserved exported protein of unknown function CDS	Chromosome|CBEI_RS08670|+|1941533|intergenic_sense|14|hypothetical protein CDS
CIBE_2363	CBEI_RS10080	260	Chromosome|CIBE_2363|+|2404208|intergenic_sense|7|2-hydroxyacid dehydrogenase CDS	Chromosome|CBEI_RS10080|+|2247305|intergenic_sense|7|2-hydroxyacid dehydrogenase CDS
CIBE_0090	CBEI_RS00460	259	Chromosome|CIBE_0090|+|102923|intergenic_sense|75|glmU CDS	Chromosome|CBEI_RS00460|+|104716|intergenic_sense|75|glmU CDS
CIBE_0613	CBEI_RS02585	259	Chromosome|CIBE_0613|-|616497|intergenic_sense|27|rhaU CDS	Chromosome|CBEI_RS02585|-|551437|intergenic_sense|27|rhaM CDS
CIBE_0858	CBEI_RS03830	259	Chromosome|CIBE_0858|+|876432|intergenic_sense|59|yciT CDS	Chromosome|CBEI_RS03830|+|844527|intergenic_sense|59|DeoR/GlpR transcriptional regulator CDS
CIBE_1030	CBEI_RS04590	259	Chromosome|CIBE_1030|+|1072776|intergenic_sense|61|ccpN CDS	Chromosome|CBEI_RS04590|+|1027989|intergenic_sense|61|hypothetical protein CDS
CIBE_1445	CBEI_RS06370	259	Chromosome|CIBE_1445|+|1518167|intergenic_sense|85|rpsO CDS	Chromosome|CBEI_RS06370|+|1428159|intergenic_sense|85|30S ribosomal protein S15 CDS
CIBE_1455	CBEI_RS06420	259	Chromosome|CIBE_1455|+|1530674|intergenic_sense|105|rny CDS	Chromosome|CBEI_RS06420|+|1440731|intergenic_sense|105|rny CDS
CIBE_1932	CBEI_RS08725	259	Chromosome|CIBE_1932|+|2005056|intergenic_sense|6|conserved exported protein of unknown function CDS	Chromosome|CBEI_RS08725|+|1951987|intergenic_sense|6|hypothetical protein CDS
CIBE_2619	CBEI_RS11285	259	Chromosome|CIBE_2619|+|2669574|intergenic_sense|16|conserved protein of unknown function CDS	Chromosome|CBEI_RS11285|+|2542119|intergenic_sense|16|hypothetical protein CDS
CIBE_2648	CBEI_RS11430	259	Chromosome|CIBE_2648|-|2700891|intergenic_sense|69|ydeL CDS	Chromosome|CBEI_RS11430|-|2574499|intergenic_sense|70|PLP-dependent aminotransferase family protein CDS
CIBE_2880	CBEI_RS12615	259	Chromosome|CIBE_2880|-|2919591|intergenic_sense|200|conserved protein of unknown function CDS	Chromosome|CBEI_RS12615|-|2827191|intergenic_sense|200|hypothetical protein CDS
CIBE_3735	CBEI_RS16160	259	Chromosome|CIBE_3735|+|3855215|intergenic_sense|100|Cupin 2, conserved barrel domain protein CDS	Chromosome|CBEI_RS16160|+|3668557|intergenic_sense|100|cupin domain-containing protein CDS
CIBE_4419	CBEI_RS18910	259	Chromosome|CIBE_4419|-|4519896|intergenic_sense|15|conserved exported protein of unknown function CDS	Chromosome|CBEI_RS18910|-|4242007|intergenic_sense|15|hypothetical protein CDS
CIBE_4856	CBEI_RS20580	259	Chromosome|CIBE_4856|-|4939460|intergenic_sense|199|cheY CDS	Chromosome|CBEI_RS20580|-|4619211|intergenic_sense|199|response regulator CDS
CIBE_4860	CBEI_RS20600	259	Chromosome|CIBE_4860|-|4945368|intergenic_sense|73|Permease CDS	Chromosome|CBEI_RS20600|-|4624898|intergenic_sense|100|EamA/RhaT family transporter CDS
CIBE_5067	CBEI_RS21515	259	Chromosome|CIBE_5067|+|5177556|intergenic_sense|31|Aspartokinase CDS	Chromosome|CBEI_RS21515|+|4851087|intergenic_sense|31|aspartate kinase CDS
CIBE_5697	CBEI_RS24355	259	Chromosome|CIBE_5697|-|5936397|intergenic_sense|27|dapA CDS	Chromosome|CBEI_RS24355|-|5584305|intergenic_sense|27|4-hydroxy-tetrahydrodipicolinate synthase CDS
CIBE_5897	CBEI_RS24935	259	Chromosome|CIBE_5897|+|6138889|intergenic_sense|12|ung CDS	Chromosome|CBEI_RS24935|+|5726559|intergenic_sense|12|uracil-DNA glycosylase CDS
CIBE_6029	CBEI_RS25730	259	Chromosome|CIBE_6029|+|6282101|intergenic_sense|35|1-acyl-sn-glycerol-3-phosphate acyltransferase CDS	Chromosome|CBEI_RS25730|+|5914039|intergenic_sense|35|1-acyl-sn-glycerol-3-phosphate acyltransferase CDS
CIBE_3174	CBEI_RS13800	259	Chromosome|CIBE_3174|-|3222109|intergenic_sense|64|rpsU CDS	Chromosome|CBEI_RS13800|-|3107342|intergenic_sense|64|30S ribosomal protein S21 CDS
CIBE_4984	CBEI_RS21155	259	Chromosome|CIBE_4984|-|5081576|intergenic_sense|112|Alpha amylase, catalytic region CDS	Chromosome|CBEI_RS21155|-|4760950|intergenic_sense|111|maltodextrin glucosidase CDS
CIBE_0153	CBEI_RS00850	258	Chromosome|CIBE_0153|+|175739|intergenic_sense|57|rpmGA CDS	Chromosome|CBEI_RS00850|+|175874|intergenic_sense|57|rpmG CDS
CIBE_0768	CBEI_RS03300	258	Chromosome|CIBE_0768|+|771324|intergenic_sense|20|Transcriptional regulator, DeoR family CDS	Chromosome|CBEI_RS03300|+|709610|intergenic_sense|20|Cro/Cl family transcriptional regulator CDS
CIBE_1055	CBEI_RS04690	258	Chromosome|CIBE_1055|+|1104622|intergenic_sense|120|DNA topoisomerase CDS	Chromosome|CBEI_RS04690|+|1056075|intergenic_sense|120|type IA DNA topoisomerase CDS
CIBE_1131	CBEI_RS05045	258	Chromosome|CIBE_1131|-|1170891|intergenic_sense|75|D-Ala-D-Ala carboxypeptidase CDS	Chromosome|CBEI_RS05045|-|1120128|intergenic_sense|75|D-alanyl-D-alanine carboxypeptidase CDS
CIBE_1247	CBEI_RS05585	258	Chromosome|CIBE_1247|+|1310950|intergenic_sense|13|Extracellular solute-binding protein, family 3 CDS	Chromosome|CBEI_RS05585|+|1257341|intergenic_sense|13|amino acid ABC transporter substrate-binding protein CDS
CIBE_1425	CBEI_RS06270	258	Chromosome|CIBE_1425|+|1498308|intergenic_sense|101|codY CDS	Chromosome|CBEI_RS06270|+|1408407|intergenic_sense|101|GTP-sensing pleiotropic transcriptional regulator CodY CDS
CIBE_1721	CBEI_RS07840	258	Chromosome|CIBE_1721|+|1819393|intergenic_sense|108|conserved protein of unknown function CDS	Chromosome|CBEI_RS07840|+|1765621|intergenic_sense|108|nitrogen-fixing protein NifU CDS
CIBE_2746	CBEI_RS12040	258	Chromosome|CIBE_2746|+|2778234|intergenic_sense|38|5'-nucleotidase CDS	Chromosome|CBEI_RS12040|+|2691538|intergenic_sense|38|phosphoglycolate phosphatase CDS
CIBE_2904	CBEI_RS12730	258	Chromosome|CIBE_2904|+|2944211|intergenic_sense|88|Cobalamin biosynthesis protein CobW CDS	Chromosome|CBEI_RS12730|+|2850522|intergenic_sense|88|cobalamin biosynthesis protein CobW CDS
CIBE_2964	CBEI_RS13010	258	Chromosome|CIBE_2964|-|3016313|intergenic_sense|142|Aldehyde dehydrogenase CDS	Chromosome|CBEI_RS13010|-|2922272|intergenic_sense|142|aldehyde dehydrogenase CDS
CIBE_4554	CBEI_RS19480	258	Chromosome|CIBE_4554|+|4642954|intergenic_sense|81|mog CDS	Chromosome|CBEI_RS19480|+|4367155|intergenic_sense|81|molybdenum cofactor biosynthesis protein CDS
CIBE_4817	CBEI_RS20420	258	Chromosome|CIBE_4817|-|4899015|intergenic_sense|116|fabF CDS	Chromosome|CBEI_RS20420|-|4582274|intergenic_sense|116|fabF CDS
CIBE_5180	CBEI_RS22050	258	Chromosome|CIBE_5180|-|5297507|intergenic_sense|8|conserved protein of unknown function CDS	Chromosome|CBEI_RS22050|-|4966750|intergenic_sense|8|DUF342 domain-containing protein CDS
CIBE_5640	CBEI_RS24110	258	Chromosome|CIBE_5640|-|5856632|intergenic_sense|95|putative cell wall binding repeat-containing protein CDS	Chromosome|CBEI_RS24110|-|5510457|intergenic_sense|95|cell wall-binding protein CDS
CIBE_5891	CBEI_RS24900	258	Chromosome|CIBE_5891|+|6132974|intergenic_sense|37|Transcriptional regulator, AbrB family CDS	Chromosome|CBEI_RS24900|+|5720643|intergenic_sense|37|AbrB/MazE/SpoVT family DNA-binding domain-containing protein CDS
CIBE_6109	CBEI_RS26085	258	Chromosome|CIBE_6109|-|6363419|intergenic_sense|56|rpsF CDS	Chromosome|CBEI_RS26085|-|5984672|intergenic_sense|56|30S ribosomal protein S6 CDS
CIBE_0644	CBEI_RS02720	258	Chromosome|CIBE_0644|+|643586|intergenic_sense|41|ABC transporter substrate-binding protein CDS	Chromosome|CBEI_RS02720|+|576937|intergenic_sense|41|ABC transporter substrate-binding protein CDS
CIBE_0956	CBEI_RS04240	258	Chromosome|CIBE_0956|+|991149|intergenic_sense|55|ohrR CDS	Chromosome|CBEI_RS04240|+|946869|intergenic_sense|55|MarR family transcriptional regulator CDS
CIBE_1020	CBEI_RS04540	258	Chromosome|CIBE_1020|+|1064197|intergenic_sense|55|rpsU CDS	Chromosome|CBEI_RS04540|+|1019421|intergenic_sense|55|30S ribosomal protein S21 CDS
CIBE_1147	CBEI_RS05105	258	Chromosome|CIBE_1147|+|1187409|intergenic_sense|87|Transcriptional regulator CDS	Chromosome|CBEI_RS05105|+|1135690|intergenic_sense|87|sigma-54-dependent transcriptional regulator CDS
CIBE_2363	CBEI_RS10080	258	Chromosome|CIBE_2363|+|2404178|intergenic_sense|37|2-hydroxyacid dehydrogenase CDS	Chromosome|CBEI_RS10080|+|2247275|intergenic_sense|37|2-hydroxyacid dehydrogenase CDS
CIBE_5010	CBEI_RS21280	258	Chromosome|CIBE_5010|-|5110705|intergenic_sense|7|htpG CDS	Chromosome|CBEI_RS21280|-|4790322|intergenic_sense|7|molecular chaperone HtpG CDS
CIBE_0744	CBEI_RS03185	257	Chromosome|CIBE_0744|+|742599|intergenic_sense|157|Diacylglycerol kinase, catalytic region CDS	Chromosome|CBEI_RS03185|+|682273|intergenic_sense|149|lipid kinase CDS
CIBE_0912	CBEI_RS04075	257	Chromosome|CIBE_0912|-|942593|intergenic_sense|30|greA CDS	Chromosome|CBEI_RS04075|-|907179|intergenic_sense|30|transcription elongation factor GreA CDS
CIBE_1457	CBEI_RS06430	257	Chromosome|CIBE_1457|+|1532880|intergenic_sense|44|ptsH CDS	Chromosome|CBEI_RS06430|+|1442937|intergenic_sense|44|HPr family phosphocarrier protein CDS
CIBE_4314	CBEI_RS18540	257	Chromosome|CIBE_4314|-|4411721|intergenic_sense|16|Transcriptional regulator, XRE family CDS	Chromosome|CBEI_RS18540|-|4164886|intergenic_sense|16|XRE family transcriptional regulator CDS
CIBE_5123	CBEI_RS21785	257	Chromosome|CIBE_5123|-|5243108|intergenic_sense|129|ylzI CDS	Chromosome|CBEI_RS21785|-|4917992|intergenic_sense|129|flagellar FlbD family protein CDS
CIBE_5181	CBEI_RS22055	257	Chromosome|CIBE_5181|-|5298546|intergenic_sense|194|Aminotransferase, class IV CDS	Chromosome|CBEI_RS22055|-|4967789|intergenic_sense|194|hypothetical protein CDS
CIBE_5202	CBEI_RS22155	257	Chromosome|CIBE_5202|-|5327267|intergenic_sense|38|DltD, C-terminal domain protein CDS	Chromosome|CBEI_RS22155|-|4997731|intergenic_sense|38|dltD CDS
CIBE_5380	CBEI_RS22885	257	Chromosome|CIBE_5380|-|5544088|intergenic_sense|33|FAD-dependent pyridine nucleotide-disulfide oxidoreductase CDS	Chromosome|CBEI_RS22885|-|5184322|intergenic_sense|33|pyridine nucleotide-disulfide oxidoreductase CDS
CIBE_5631	CBEI_RS24070	257	Chromosome|CIBE_5631|+|5835734|intergenic_sense|130|putative cell wall binding repeat-containing protein CDS	Chromosome|CBEI_RS24070|+|5491909|intergenic_sense|130|cell wall-binding protein CDS
CIBE_5855	CBEI_RS24730	257	Chromosome|CIBE_5855|-|6091456|intergenic_sense|137|pyk CDS	Chromosome|CBEI_RS24730|-|5679147|intergenic_sense|137|pyk CDS
CIBE_0290	CBEI_RS01595	257	Chromosome|CIBE_0290|+|305611|intergenic_sense|31|conserved protein of unknown function CDS	Chromosome|CBEI_RS01595|+|345046|intergenic_sense|31|hypothetical protein CDS
CIBE_0424	CBEI_RS01915	257	Chromosome|CIBE_0424|+|435289|intergenic_sense|8|pcrA CDS	Chromosome|CBEI_RS01915|+|420793|intergenic_sense|8|pcrA CDS
CIBE_2737	CBEI_RS12000	257	Chromosome|CIBE_2737|+|2769216|intergenic_sense|39|conserved protein of unknown function CDS	Chromosome|CBEI_RS12000|+|2683223|intergenic_sense|39|hypothetical protein CDS
CIBE_2830	CBEI_RS12390	257	Chromosome|CIBE_2830|+|2858547|intergenic_sense|123|ansB CDS	Chromosome|CBEI_RS12390|+|2765344|intergenic_sense|124|asparaginase CDS
CIBE_3738	CBEI_RS16175	257	Chromosome|CIBE_3738|-|3857358|intergenic_sense|158|conserved protein of unknown function CDS	Chromosome|CBEI_RS16175|-|3670655|intergenic_sense|158|hypothetical protein CDS
CIBE_4605	CBEI_RS19620	257	Chromosome|CIBE_4605|-|4692386|intergenic_sense|29|conserved protein of unknown function CDS	Chromosome|CBEI_RS19620|-|4398488|intergenic_sense|29|DTW domain-containing protein CDS
CIBE_4984	CBEI_RS21155	257	Chromosome|CIBE_4984|-|5081469|intergenic_sense|5|Alpha amylase, catalytic region CDS	Chromosome|CBEI_RS21155|-|4760844|intergenic_sense|5|maltodextrin glucosidase CDS
CIBE_5190	CBEI_RS22100	257	Chromosome|CIBE_5190|-|5310032|intergenic_sense|57|4-methyl-5(B-hydroxyethyl)-thiazole monophosphate biosynthesis protein CDS	Chromosome|CBEI_RS22100|-|4981049|intergenic_sense|57|DJ-1 family protein CDS
CIBE_0522	CBEI_RS02140	256	Chromosome|CIBE_0522|-|522560|intergenic_sense|28|Sulfatase CDS	Chromosome|CBEI_RS02140|-|458108|intergenic_sense|28|sulfatase CDS
CIBE_0759	CBEI_RS03260	256	Chromosome|CIBE_0759|+|759067|intergenic_sense|115|ydiF CDS	Chromosome|CBEI_RS03260|+|698737|intergenic_sense|115|ABC transporter ATP-binding protein CDS
CIBE_0824	CBEI_RS03600	256	Chromosome|CIBE_0824|-|835730|intergenic_sense|74|Type 11 methyltransferase CDS	Chromosome|CBEI_RS03600|-|787980|intergenic_sense|81|class I SAM-dependent methyltransferase CDS
CIBE_1331	CBEI_RS05820	256	Chromosome|CIBE_1331|+|1402057|intergenic_sense|74|cymR CDS	Chromosome|CBEI_RS05820|+|1311138|intergenic_sense|74|Rrf2 family transcriptional regulator CDS
CIBE_1803	CBEI_RS08185	256	Chromosome|CIBE_1803|-|1898395|intergenic_sense|104|yfmM CDS	Chromosome|CBEI_RS08185|-|1841509|intergenic_sense|103|heme ABC transporter ATP-binding protein CDS
CIBE_1819	CBEI_RS08255	256	Chromosome|CIBE_1819|+|1910522|intergenic_sense|16|Stage V sporulation protein D CDS	Chromosome|CBEI_RS08255|+|1853564|intergenic_sense|16|stage V sporulation protein D CDS
CIBE_2592	CBEI_RS11170	256	Chromosome|CIBE_2592|+|2643548|intergenic_sense|68|5'-3' exonuclease CDS	Chromosome|CBEI_RS11170|+|2518004|intergenic_sense|68|5'-3' exonuclease CDS
CIBE_3153	CBEI_RS13705	256	Chromosome|CIBE_3153|-|3201306|intergenic_sense|57|TPR repeat-containing protein CDS	Chromosome|CBEI_RS13705|-|3082686|intergenic_sense|57|tetratricopeptide repeat protein CDS
CIBE_4306	CBEI_RS18455	256	Chromosome|CIBE_4306|-|4406260|intergenic_sense|87|yrpC CDS	Chromosome|CBEI_RS18455|-|4149919|intergenic_sense|88|murI CDS
CIBE_4355	CBEI_RS18680	256	Chromosome|CIBE_4355|-|4454575|intergenic_sense|18|Transcriptional regulator, TetR family CDS	Chromosome|CBEI_RS18680|-|4195870|intergenic_sense|18|TetR/AcrR family transcriptional regulator CDS
CIBE_4444	CBEI_RS18960	256	Chromosome|CIBE_4444|+|4540723|intergenic_sense|16|MarR family transcriptional regulator CDS	Chromosome|CBEI_RS18960|+|4252593|intergenic_sense|16|MarR family transcriptional regulator CDS
CIBE_4742	CBEI_RS20115	256	Chromosome|CIBE_4742|-|4829037|intergenic_sense|28|yisY CDS	Chromosome|CBEI_RS20115|-|4514179|intergenic_sense|28|alpha/beta hydrolase CDS
CIBE_5470	CBEI_RS23275	256	Chromosome|CIBE_5470|-|5642616|intergenic_sense|22|PTS system fructose subfamily IIA component CDS	Chromosome|CBEI_RS23275|-|5280179|intergenic_sense|22|PTS fructose transporter subunit IIA CDS
CIBE_5474	CBEI_RS23290	256	Chromosome|CIBE_5474|-|5645498|intergenic_sense|32|GntR family transcriptional regulator CDS	Chromosome|CBEI_RS23290|-|5283055|intergenic_sense|32|GntR family transcriptional regulator CDS
CIBE_6072	CBEI_RS25865	256	Chromosome|CIBE_6072|+|6323904|intergenic_sense|32|Transcriptional regulator, BadM/Rrf2 family CDS	Chromosome|CBEI_RS25865|+|5946663|intergenic_sense|32|Rrf2 family transcriptional regulator CDS
CIBE_6106	CBEI_RS26070	256	Chromosome|CIBE_6106|-|6362160|intergenic_sense|10|conserved protein of unknown function CDS	Chromosome|CBEI_RS26070|-|5983413|intergenic_sense|10|hypothetical protein CDS
CIBE_2126	CBEI_RS09285	256	Chromosome|CIBE_2126|+|2174976|intergenic_sense|44|FolC bifunctional protein CDS	Chromosome|CBEI_RS09285|+|2067502|intergenic_sense|44|bifunctional folylpolyglutamate synthase/dihydrofolate synthase CDS
CIBE_2159	CBEI_RS09440	256	Chromosome|CIBE_2159|+|2206704|intergenic_sense|7|putative cell wall binding repeat-containing protein CDS	Chromosome|CBEI_RS09440|+|2098700|intergenic_sense|7|cell wall-binding protein CDS
CIBE_5366	CBEI_RS22820	256	Chromosome|CIBE_5366|-|5524703|intergenic_sense|4|Haloacid dehalogenase CDS	Chromosome|CBEI_RS22820|-|5165156|intergenic_sense|4|Cof-type HAD-IIB family hydrolase CDS
CIBE_0030	CBEI_RS00180	255	Chromosome|CIBE_0030|+|38291|intergenic_sense|40|mgsA CDS	Chromosome|CBEI_RS00180|+|38318|intergenic_sense|40|mgsA CDS
CIBE_0031	CBEI_RS00185	255	Chromosome|CIBE_0031|+|38907|intergenic_sense|80|Short-chain dehydrogenase/reductase SDR CDS	Chromosome|CBEI_RS00185|+|38896|intergenic_sense|80|NAD(P)-dependent oxidoreductase CDS
CIBE_0112	CBEI_RS00615	255	Chromosome|CIBE_0112|+|131530|intergenic_sense|79|coaX CDS	Chromosome|CBEI_RS00615|+|132017|intergenic_sense|79|type III pantothenate kinase CDS
CIBE_0805	CBEI_RS03515	255	Chromosome|CIBE_0805|+|811595|intergenic_sense|67|conserved protein of unknown function CDS	Chromosome|CBEI_RS03515|+|763834|intergenic_sense|67|DUF1232 domain-containing protein CDS
CIBE_1359	CBEI_RS05950	255	Chromosome|CIBE_1359|+|1431403|intergenic_sense|38|nrdR CDS	Chromosome|CBEI_RS05950|+|1340472|intergenic_sense|38|transcriptional regulator NrdR CDS
CIBE_2190	CBEI_RS09600	255	Chromosome|CIBE_2190|-|2245820|intergenic_sense|20|Rrf2 family transcriptional regulator CDS	Chromosome|CBEI_RS09600|-|2138977|intergenic_sense|20|Rrf2 family transcriptional regulator CDS
CIBE_3008	CBEI_RS13195	255	Chromosome|CIBE_3008|+|3057847|intergenic_sense|29|miaB CDS	Chromosome|CBEI_RS13195|+|2962271|intergenic_sense|29|miaB CDS
CIBE_3014	CBEI_RS13225	255	Chromosome|CIBE_3014|+|3064420|intergenic_sense|20|lexA CDS	Chromosome|CBEI_RS13225|+|2968925|intergenic_sense|20|transcriptional repressor LexA CDS
CIBE_4202	CBEI_RS17925	255	Chromosome|CIBE_4202|-|4309014|intergenic_sense|77|Uncharacterized isomerase CA C3446 CDS	Chromosome|CBEI_RS17925|-|4037317|intergenic_sense|77|PhzF family protein CDS
CIBE_5196	CBEI_RS22130	255	Chromosome|CIBE_5196|-|5321448|intergenic_sense|151|conserved protein of unknown function CDS	Chromosome|CBEI_RS22130|-|4992212|intergenic_sense|151|hypothetical protein CDS
CIBE_5440	CBEI_RS23130	255	Chromosome|CIBE_5440|-|5607507|intergenic_sense|27|conserved protein of unknown function CDS	Chromosome|CBEI_RS23130|-|5245236|intergenic_sense|27|nucleoid-associated protein CDS
CIBE_5914	CBEI_RS25025	255	Chromosome|CIBE_5914|+|6156850|intergenic_sense|32|Peptidase A8 CDS	Chromosome|CBEI_RS25025|+|5744525|intergenic_sense|32|signal peptidase II CDS
CIBE_0043	CBEI_RS00245	255	Chromosome|CIBE_0043|+|55000|intergenic_sense|15|ytqA CDS	Chromosome|CBEI_RS00245|+|54985|intergenic_sense|15|TIGR01212 family radical SAM protein CDS
CIBE_0074	CBEI_RS00390	255	Chromosome|CIBE_0074|+|85432|intergenic_sense|41|Anaerobic ribonucleoside-triphosphate reductase CDS	Chromosome|CBEI_RS00390|+|87219|intergenic_sense|41|nrdD CDS
CIBE_0424	CBEI_RS01915	255	Chromosome|CIBE_0424|+|435272|intergenic_sense|25|pcrA CDS	Chromosome|CBEI_RS01915|+|420776|intergenic_sense|25|pcrA CDS
CIBE_0556	CBEI_RS02295	255	Chromosome|CIBE_0556|+|554814|intergenic_sense|30|tdk CDS	Chromosome|CBEI_RS02295|+|490340|intergenic_sense|30|thymidine kinase CDS
CIBE_3410	CBEI_RS14805	255	Chromosome|CIBE_3410|-|3481223|intergenic_sense|47|opuCA CDS	Chromosome|CBEI_RS14805|-|3347364|intergenic_sense|47|proline/glycine betaine ABC transporter ATP-binding protein CDS
CIBE_4254	CBEI_RS18220	255	Chromosome|CIBE_4254|-|4360005|intergenic_sense|46|Hydrolase CDS	Chromosome|CBEI_RS18220|-|4100510|intergenic_sense|46|hypothetical protein CDS
CIBE_5002	CBEI_RS21240	255	Chromosome|CIBE_5002|-|5099375|intergenic_sense|10|clpS CDS	Chromosome|CBEI_RS21240|-|4778764|intergenic_sense|10|ATP-dependent Clp protease adaptor ClpS CDS
CIBE_0219	CBEI_RS01165	254	Chromosome|CIBE_0219|+|227896|intergenic_sense|24|cdaA CDS	Chromosome|CBEI_RS01165|+|227913|intergenic_sense|27|TIGR00159 family protein CDS
CIBE_0263	CBEI_RS01375	254	Chromosome|CIBE_0263|+|276210|intergenic_sense|50|mtlA CDS	Chromosome|CBEI_RS01375|+|276212|intergenic_sense|50|PTS mannitol transporter subunit IICBA CDS
CIBE_1339	CBEI_RS05860	254	Chromosome|CIBE_1339|+|1411663|intergenic_sense|101|yrzL CDS	Chromosome|CBEI_RS05860|+|1320818|intergenic_sense|101|hypothetical protein CDS
CIBE_1546	CBEI_RS06800	254	Chromosome|CIBE_1546|+|1624907|intergenic_sense|85|Threonine synthase CDS	Chromosome|CBEI_RS06800|+|1527950|intergenic_sense|85|threonine synthase CDS
CIBE_1567	CBEI_RS06900	254	Chromosome|CIBE_1567|-|1647921|intergenic_sense|58|conserved membrane protein of unknown function CDS	Chromosome|CBEI_RS06900|-|1552331|intergenic_sense|58|DUF1275 domain-containing protein CDS
CIBE_1737	CBEI_RS07890	254	Chromosome|CIBE_1737|+|1829753|intergenic_sense|100|conserved protein of unknown function CDS	Chromosome|CBEI_RS07890|+|1774905|intergenic_sense|99|TIGR00266 family protein CDS
CIBE_1743	CBEI_RS07920	254	Chromosome|CIBE_1743|-|1838527|intergenic_sense|43|ilvD CDS	Chromosome|CBEI_RS07920|-|1783577|intergenic_sense|43|ilvD CDS
CIBE_4188	CBEI_RS17875	254	Chromosome|CIBE_4188|-|4295923|intergenic_sense|29|conserved protein of unknown function CDS	Chromosome|CBEI_RS17875|-|4027380|intergenic_sense|29|transcriptional regulator CDS
CIBE_4322	CBEI_RS18575	254	Chromosome|CIBE_4322|+|4419797|intergenic_sense|59|conserved exported protein of unknown function CDS	Chromosome|CBEI_RS18575|+|4170068|intergenic_sense|59|hypothetical protein CDS
CIBE_5183	CBEI_RS22070	254	Chromosome|CIBE_5183|-|5301203|intergenic_sense|79|aspB CDS	Chromosome|CBEI_RS22070|-|4972108|intergenic_sense|79|pyridoxal phosphate-dependent aminotransferase CDS
CIBE_5339	CBEI_RS22670	254	Chromosome|CIBE_5339|+|5487683|intergenic_sense|46|Phage integrase family protein CDS	Chromosome|CBEI_RS22670|+|5120377|intergenic_sense|46|integrase CDS
CIBE_5482	CBEI_RS23320	254	Chromosome|CIBE_5482|-|5656583|intergenic_sense|138|aroF CDS	Chromosome|CBEI_RS23320|-|5290337|intergenic_sense|138|aroF CDS
CIBE_5710	CBEI_RS24380	254	Chromosome|CIBE_5710|-|5947676|intergenic_sense|36|Extracellular solute-binding protein, family 3 CDS	Chromosome|CBEI_RS24380|-|5590139|intergenic_sense|36|amino acid ABC transporter CDS
CIBE_5862	CBEI_RS24760	254	Chromosome|CIBE_5862|-|6100150|intergenic_sense|66|yvcJ CDS	Chromosome|CBEI_RS24760|-|5687844|intergenic_sense|66|RNase adaptor protein RapZ CDS
CIBE_0975	CBEI_RS04330	254	Chromosome|CIBE_0975|+|1010394|intergenic_sense|196|conserved protein of unknown function CDS	Chromosome|CBEI_RS04330|+|966307|intergenic_sense|196|ribonuclease P CDS
CIBE_2622	CBEI_RS11295	254	Chromosome|CIBE_2622|+|2673419|intergenic_sense|81|adh CDS	Chromosome|CBEI_RS11295|+|2546047|intergenic_sense|81|NADPH-dependent butanol dehydrogenase CDS
CIBE_2692	CBEI_RS11600	254	Chromosome|CIBE_2692|-|2734142|intergenic_sense|22|Pyridoxamine 5'-phosphate oxidase-related FMN-binding protein CDS	Chromosome|CBEI_RS11600|-|2606214|intergenic_sense|22|pyridoxamine 5'-phosphate oxidase-like FMN-binding protein CDS
CIBE_2761	CBEI_RS12100	254	Chromosome|CIBE_2761|-|2790224|intergenic_sense|41|Bacteriohemerythrin CDS	Chromosome|CBEI_RS12100|-|2701997|intergenic_sense|41|hemerythrin CDS
CIBE_4606	CBEI_RS19625	254	Chromosome|CIBE_4606|+|4692846|intergenic_sense|76|eutE CDS	Chromosome|CBEI_RS19625|+|4398949|intergenic_sense|77|aldehyde dehydrogenase EutE CDS
CIBE_0119	CBEI_RS00665	253	Chromosome|CIBE_0119|-|141723|intergenic_sense|97|conserved exported protein of unknown function CDS	Chromosome|CBEI_RS00665|-|142002|intergenic_sense|96|DUF5050 domain-containing protein CDS
CIBE_0690	CBEI_RS02930	253	Chromosome|CIBE_0690|-|694362|intergenic_sense|42|D-Ala-D-Ala carboxypeptidase CDS	Chromosome|CBEI_RS02930|-|626130|intergenic_sense|42|D-alanyl-D-alanine carboxypeptidase CDS
CIBE_0746	CBEI_RS03195	253	Chromosome|CIBE_0746|-|746671|intergenic_sense|147|conserved protein of unknown function CDS	Chromosome|CBEI_RS03195|-|686341|intergenic_sense|147|YgiQ family radical SAM protein CDS
CIBE_0769	CBEI_RS03305	253	Chromosome|CIBE_0769|+|772424|intergenic_sense|53|gapA CDS	Chromosome|CBEI_RS03305|+|710710|intergenic_sense|53|gap CDS
CIBE_0811	CBEI_RS03540	253	Chromosome|CIBE_0811|+|817650|intergenic_sense|83|clpB CDS	Chromosome|CBEI_RS03540|+|769885|intergenic_sense|83|clpB CDS
CIBE_1430	CBEI_RS06295	253	Chromosome|CIBE_1430|+|1503177|intergenic_sense|58|uppS CDS	Chromosome|CBEI_RS06295|+|1413515|intergenic_sense|58|isoprenyl transferase CDS
CIBE_1837	CBEI_RS08340	253	Chromosome|CIBE_1837|+|1928736|intergenic_sense|32|rluD CDS	Chromosome|CBEI_RS08340|+|1871785|intergenic_sense|32|RluA family pseudouridine synthase CDS
CIBE_2785	CBEI_RS12180	253	Chromosome|CIBE_2785|+|2808383|intergenic_sense|64|conserved protein of unknown function CDS	Chromosome|CBEI_RS12180|+|2715933|intergenic_sense|64|YgiQ family radical SAM protein CDS
CIBE_2872	CBEI_RS12575	253	Chromosome|CIBE_2872|+|2909326|intergenic_sense|60|Ribose-phosphate pyrophosphokinase CDS	Chromosome|CBEI_RS12575|+|2816794|intergenic_sense|60|phosphoribosylpyrophosphate synthetase CDS
CIBE_3970	CBEI_RS16830	253	Chromosome|CIBE_3970|-|4093893|intergenic_sense|58|ydiF CDS	Chromosome|CBEI_RS16830|-|3818944|intergenic_sense|58|CoA-transferase CDS
CIBE_4616	CBEI_RS19675	253	Chromosome|CIBE_4616|-|4701826|intergenic_sense|16|GTP cyclohydrolase II CDS	Chromosome|CBEI_RS19675|-|4407842|intergenic_sense|16|hypothetical protein CDS
CIBE_6096	CBEI_RS26020	253	Chromosome|CIBE_6096|-|6350931|intergenic_sense|44|conserved protein of unknown function CDS	Chromosome|CBEI_RS26020|-|5972184|intergenic_sense|44|disulfide oxidoreductase CDS
CIBE_0165	CBEI_RS00910	253	Chromosome|CIBE_0165|+|190325|intergenic_sense|22|tufA CDS	Chromosome|CBEI_RS00910|+|190458|intergenic_sense|22|tuf CDS
CIBE_0556	CBEI_RS02295	253	Chromosome|CIBE_0556|+|554811|intergenic_sense|33|tdk CDS	Chromosome|CBEI_RS02295|+|490337|intergenic_sense|33|thymidine kinase CDS
CIBE_1053	CBEI_RS04680	253	Chromosome|CIBE_1053|+|1102404|intergenic_sense|117|2-hydroxyacid dehydrogenase CDS	Chromosome|CBEI_RS04680|+|1053856|intergenic_sense|118|2-hydroxyacid dehydrogenase CDS
CIBE_1369	CBEI_RS06000	253	Chromosome|CIBE_1369|+|1440747|intergenic_sense|6|Fe-S oxidoreductase CDS	Chromosome|CBEI_RS06000|+|1349982|intergenic_sense|6|radical SAM protein CDS
CIBE_2050	CBEI_RS08965	253	Chromosome|CIBE_2050|+|2094220|intergenic_sense|51|adh CDS	Chromosome|CBEI_RS08965|+|1990638|intergenic_sense|51|NADPH-dependent butanol dehydrogenase CDS
CIBE_2477	CBEI_RS10690	253	Chromosome|CIBE_2477|+|2523729|intergenic_sense|47|Zinc chelation protein SecC CDS	Chromosome|CBEI_RS10690|+|2396424|intergenic_sense|47|zinc chelation protein SecC CDS
CIBE_2692	CBEI_RS11600	253	Chromosome|CIBE_2692|-|2734148|intergenic_sense|28|Pyridoxamine 5'-phosphate oxidase-related FMN-binding protein CDS	Chromosome|CBEI_RS11600|-|2606220|intergenic_sense|28|pyridoxamine 5'-phosphate oxidase-like FMN-binding protein CDS
CIBE_2737	CBEI_RS12000	253	Chromosome|CIBE_2737|+|2769244|intergenic_sense|11|conserved protein of unknown function CDS	Chromosome|CBEI_RS12000|+|2683251|intergenic_sense|11|hypothetical protein CDS
CIBE_2840	CBEI_RS12420	253	Chromosome|CIBE_2840|+|2866296|intergenic_sense|103|Peptidase M16 domain protein CDS	Chromosome|CBEI_RS12420|+|2773073|intergenic_sense|103|insulinase family protein CDS
CIBE_2921	CBEI_RS12810	253	Chromosome|CIBE_2921|+|2965077|intergenic_sense|81|conserved exported protein of unknown function CDS	Chromosome|CBEI_RS12810|+|2870930|intergenic_sense|81|TolC family protein CDS
CIBE_2955	CBEI_RS12965	253	Chromosome|CIBE_2955|+|3005676|intergenic_sense|12|3D domain protein CDS	Chromosome|CBEI_RS12965|+|2911517|intergenic_sense|12|hypothetical protein CDS
CIBE_4070	CBEI_RS17230	253	Chromosome|CIBE_4070|-|4194735|intergenic_sense|63|Response regulator CDS	Chromosome|CBEI_RS17230|-|3908290|intergenic_sense|63|DNA-binding response regulator CDS
CIBE_4857	CBEI_RS20585	253	Chromosome|CIBE_4857|-|4940852|intergenic_sense|5|Haloacid dehalogenase CDS	Chromosome|CBEI_RS20585|-|4620375|intergenic_sense|5|Cof-type HAD-IIB family hydrolase CDS
CIBE_0230	CBEI_RS01215	252	Chromosome|CIBE_0230|+|237909|intergenic_sense|102|glmM CDS	Chromosome|CBEI_RS01215|+|237911|intergenic_sense|102|phosphoglucosamine mutase CDS
CIBE_0271	CBEI_RS01505	252	Chromosome|CIBE_0271|+|287432|intergenic_sense|50|Dipeptidyl aminopeptidase/acylaminoacyl-peptidase related protein CDS	Chromosome|CBEI_RS01505|+|327621|intergenic_sense|50|dipeptidyl aminopeptidase CDS
CIBE_0895	CBEI_RS03975	252	Chromosome|CIBE_0895|+|918332|intergenic_sense|33|regA CDS	Chromosome|CBEI_RS03975|+|879331|intergenic_sense|33|LacI family transcriptional regulator CDS
CIBE_1400	CBEI_RS06155	252	Chromosome|CIBE_1400|+|1473911|intergenic_sense|33|pta CDS	Chromosome|CBEI_RS06155|+|1384370|intergenic_sense|33|phosphate acetyltransferase CDS
CIBE_1638	CBEI_RS07445	252	Chromosome|CIBE_1638|-|1723611|intergenic_sense|38|Appr-1-p processing domain protein CDS	Chromosome|CBEI_RS07445|-|1663694|intergenic_sense|38|Appr-1-p processing protein CDS
CIBE_1672	CBEI_RS07585	252	Chromosome|CIBE_1672|+|1761928|intergenic_sense|63|conserved exported protein of unknown function CDS	Chromosome|CBEI_RS07585|+|1701006|intergenic_sense|64|DUF1002 domain-containing protein CDS
CIBE_2027	CBEI_RS08855	252	Chromosome|CIBE_2027|+|2072523|intergenic_sense|25|Stage III sporulation protein AH CDS	Chromosome|CBEI_RS08855|+|1968826|intergenic_sense|25|stage III sporulation protein AH CDS
CIBE_2315	CBEI_RS09875	252	Chromosome|CIBE_2315|-|2353153|intergenic_sense|96|fbaA CDS	Chromosome|CBEI_RS09875|-|2200022|intergenic_sense|96|fba CDS
CIBE_2755	CBEI_RS12075	252	Chromosome|CIBE_2755|+|2786423|intergenic_sense|194|ywaC CDS	Chromosome|CBEI_RS12075|+|2698017|intergenic_sense|185|GTP pyrophosphokinase CDS
CIBE_2869	CBEI_RS12555	252	Chromosome|CIBE_2869|+|2904954|intergenic_sense|53|pepT CDS	Chromosome|CBEI_RS12555|+|2811427|intergenic_sense|53|pepT CDS
CIBE_3436	CBEI_RS14890	252	Chromosome|CIBE_3436|-|3525485|intergenic_sense|149|Electron transfer flavoprotein, alpha/beta-subunit-like protein CDS	Chromosome|CBEI_RS14890|-|3371890|intergenic_sense|149|electron transfer flavoprotein subunit beta CDS
CIBE_3554	CBEI_RS15470	252	Chromosome|CIBE_3554|-|3645632|intergenic_sense|197|FAD-dependent pyridine nucleotide-disulphide oxidoreductase CDS	Chromosome|CBEI_RS15470|-|3503126|intergenic_sense|197|pyridine nucleotide-disulfide oxidoreductase CDS
CIBE_5245	CBEI_RS22305	252	Chromosome|CIBE_5245|+|5373926|intergenic_sense|30|conserved protein of unknown function CDS	Chromosome|CBEI_RS22305|+|5029752|intergenic_sense|30|hypothetical protein CDS
CIBE_5689	CBEI_RS24330	252	Chromosome|CIBE_5689|-|5914958|intergenic_sense|48|Membrane protein CDS	Chromosome|CBEI_RS24330|-|5567393|intergenic_sense|48|YitT family protein CDS
CIBE_5740	CBEI_RS24480	252	Chromosome|CIBE_5740|-|5978940|intergenic_sense|137|copZ CDS	Chromosome|CBEI_RS24480|-|5614760|intergenic_sense|137|heavy metal transport/detoxification protein CDS
CIBE_0043	CBEI_RS00245	252	Chromosome|CIBE_0043|+|54982|intergenic_sense|33|ytqA CDS	Chromosome|CBEI_RS00245|+|54967|intergenic_sense|33|TIGR01212 family radical SAM protein CDS
CIBE_0863	CBEI_RS03850	252	Chromosome|CIBE_0863|-|881617|intergenic_sense|181|MarR family transcriptional regulator CDS	Chromosome|CBEI_RS03850|-|849972|intergenic_sense|181|MarR family transcriptional regulator CDS
CIBE_0922	CBEI_RS04120	252	Chromosome|CIBE_0922|+|954233|intergenic_sense|28|Serine--pyruvate transaminase CDS	Chromosome|CBEI_RS04120|+|918807|intergenic_sense|37|aminotransferase class V-fold PLP-dependent enzyme CDS
CIBE_1565	CBEI_RS06890	252	Chromosome|CIBE_1565|+|1644654|intergenic_sense|94|iscS CDS	Chromosome|CBEI_RS06890|+|1549057|intergenic_sense|95|cysteine desulfurase CDS
CIBE_1934	CBEI_RS08740	252	Chromosome|CIBE_1934|+|2006688|intergenic_sense|18|Beta-lactamase domain protein CDS	Chromosome|CBEI_RS08740|+|1953634|intergenic_sense|18|MBL fold protein CDS
CIBE_2561	CBEI_RS11020	252	Chromosome|CIBE_2561|+|2610307|intergenic_sense|43|GCN5 family acetyltransferase CDS	Chromosome|CBEI_RS11020|+|2477277|intergenic_sense|43|N-acetyltransferase CDS
CIBE_2871	CBEI_RS12565	252	Chromosome|CIBE_2871|+|2907086|intergenic_sense|80|Helicase domain protein CDS	Chromosome|CBEI_RS12565|+|2813741|intergenic_sense|80|RNA helicase CDS
CIBE_3410	CBEI_RS14805	252	Chromosome|CIBE_3410|-|3481248|intergenic_sense|72|opuCA CDS	Chromosome|CBEI_RS14805|-|3347389|intergenic_sense|72|proline/glycine betaine ABC transporter ATP-binding protein CDS
CIBE_3716	CBEI_RS16120	252	Chromosome|CIBE_3716|+|3840080|intergenic_sense|87|Regulatory protein GntR, HTH CDS	Chromosome|CBEI_RS16120|+|3660334|intergenic_sense|87|GntR family transcriptional regulator CDS
CIBE_4176	CBEI_RS17785	252	Chromosome|CIBE_4176|-|4284723|intergenic_sense|90|Petrobactin biosynthesis protein AsbA CDS	Chromosome|CBEI_RS17785|-|4012083|intergenic_sense|90|DUF4865 domain-containing protein CDS
CIBE_5190	CBEI_RS22100	252	Chromosome|CIBE_5190|-|5310038|intergenic_sense|63|4-methyl-5(B-hydroxyethyl)-thiazole monophosphate biosynthesis protein CDS	Chromosome|CBEI_RS22100|-|4981055|intergenic_sense|63|DJ-1 family protein CDS
CIBE_5634	CBEI_RS24085	252	Chromosome|CIBE_5634|-|5843920|intergenic_sense|178|Cell wall/surface repeat protein CDS	Chromosome|CBEI_RS24085|-|5500080|intergenic_sense|178|cell wall/surface repeat-containing protein CDS
CIBE_0144	CBEI_RS00800	251	Chromosome|CIBE_0144|+|166181|intergenic_sense|71|yacL CDS	Chromosome|CBEI_RS00800|+|166317|intergenic_sense|71|PIN/TRAM domain-containing protein CDS
CIBE_0254	CBEI_RS01335	251	Chromosome|CIBE_0254|+|265818|intergenic_sense|154|Alanine racemase CDS	Chromosome|CBEI_RS01335|+|265838|intergenic_sense|153|LacI family transcriptional regulator CDS
CIBE_0542	CBEI_RS02230	251	Chromosome|CIBE_0542|+|540725|intergenic_sense|16|veg CDS	Chromosome|CBEI_RS02230|+|476255|intergenic_sense|16|hypothetical protein CDS
CIBE_0729	CBEI_RS03120	251	Chromosome|CIBE_0729|+|728721|intergenic_sense|45|Aldo/keto reductase CDS	Chromosome|CBEI_RS03120|+|668393|intergenic_sense|45|aldo/keto reductase CDS
CIBE_1038	CBEI_RS04610	251	Chromosome|CIBE_1038|+|1082752|intergenic_sense|31|dnaG CDS	Chromosome|CBEI_RS04610|+|1034344|intergenic_sense|32|DNA primase CDS
CIBE_1405	CBEI_RS06180	251	Chromosome|CIBE_1405|+|1478585|intergenic_sense|23|acpA CDS	Chromosome|CBEI_RS06180|+|1389049|intergenic_sense|23|acpP CDS
CIBE_2028	CBEI_RS08860	251	Chromosome|CIBE_2028|+|2073118|intergenic_sense|47|conserved protein of unknown function CDS	Chromosome|CBEI_RS08860|+|1969421|intergenic_sense|47|Asp23/Gls24 family envelope stress response protein CDS
CIBE_2116	CBEI_RS09240	251	Chromosome|CIBE_2116|+|2162849|intergenic_sense|58|Pit accessory protein CDS	Chromosome|CBEI_RS09240|+|2056178|intergenic_sense|58|DUF47 domain-containing protein CDS
CIBE_2165	CBEI_RS09470	251	Chromosome|CIBE_2165|-|2214459|intergenic_sense|45|DEAD/DEAH box helicase domain protein CDS	Chromosome|CBEI_RS09470|-|2106383|intergenic_sense|45|ATP-dependent helicase CDS
CIBE_2184	CBEI_RS09570	251	Chromosome|CIBE_2184|+|2238744|intergenic_sense|78|Phosphomethylpyrimidine kinase type-1 CDS	Chromosome|CBEI_RS09570|+|2131903|intergenic_sense|78|phosphomethylpyrimidine kinase CDS
CIBE_2627	CBEI_RS11325	251	Chromosome|CIBE_2627|+|2680654|intergenic_sense|145|conserved exported protein of unknown function CDS	Chromosome|CBEI_RS11325|+|2553112|intergenic_sense|145|methyl-accepting chemotaxis protein CDS
CIBE_2780	CBEI_RS12160	251	Chromosome|CIBE_2780|+|2803987|intergenic_sense|20|conserved protein of unknown function CDS	Chromosome|CBEI_RS12160|+|2711607|intergenic_sense|20|hypothetical protein CDS
CIBE_2940	CBEI_RS12890	251	Chromosome|CIBE_2940|-|2988374|intergenic_sense|37|Lactate racemization operon protein LarA CDS	Chromosome|CBEI_RS12890|-|2892920|intergenic_sense|37|DUF2088 domain-containing protein CDS
CIBE_3851	CBEI_RS16515	251	Chromosome|CIBE_3851|-|4000008|intergenic_sense|33|Phosphohydrolase CDS	Chromosome|CBEI_RS16515|-|3752769|intergenic_sense|33|HD domain-containing protein CDS
CIBE_3950	CBEI_RS16760	251	Chromosome|CIBE_3950|-|4076180|intergenic_sense|17|Cell wall-binding protein CDS	Chromosome|CBEI_RS16760|-|3801398|intergenic_sense|17|cell wall-binding repeat-containing protein CDS
CIBE_3966	CBEI_RS16820	251	Chromosome|CIBE_3966|-|4091252|intergenic_sense|110|yhdG CDS	Chromosome|CBEI_RS16820|-|3816303|intergenic_sense|110|amino acid permease CDS
CIBE_4022	CBEI_RS17020	251	Chromosome|CIBE_4022|+|4144065|intergenic_sense|52|NADH:flavin oxidoreductase/NADH oxidase CDS	Chromosome|CBEI_RS17020|+|3860351|intergenic_sense|52|NADH-dependent flavin oxidoreductase CDS
CIBE_4683	CBEI_RS19895	251	Chromosome|CIBE_4683|+|4779675|intergenic_sense|113|putative transcriptional regulator, TetR family CDS	Chromosome|CBEI_RS19895|+|4469593|intergenic_sense|113|TetR/AcrR family transcriptional regulator CDS
CIBE_4977	CBEI_RS21125	251	Chromosome|CIBE_4977|-|5071119|intergenic_sense|16|Type 11 methyltransferase CDS	Chromosome|CBEI_RS21125|-|4752003|intergenic_sense|1|type 11 methyltransferase CDS
CIBE_5108	CBEI_RS21715	251	Chromosome|CIBE_5108|-|5230426|intergenic_sense|130|Cobalt-dependent inorganic pyrophosphatase CDS	Chromosome|CBEI_RS21715|-|4905042|intergenic_sense|130|inorganic pyrophosphatase CDS
CIBE_5124	CBEI_RS21790	251	Chromosome|CIBE_5124|-|5244400|intergenic_sense|78|conserved protein of unknown function CDS	Chromosome|CBEI_RS21790|-|4919284|intergenic_sense|78|hypothetical protein CDS
CIBE_5362	CBEI_RS22810	251	Chromosome|CIBE_5362|+|5518291|intergenic_sense|84|mro CDS	Chromosome|CBEI_RS22810|+|5159998|intergenic_sense|84|galactose-1-epimerase CDS
CIBE_5515	CBEI_RS23520	251	Chromosome|CIBE_5515|-|5691212|intergenic_sense|132|buk CDS	Chromosome|CBEI_RS23520|-|5338707|intergenic_sense|133|buk CDS
CIBE_5539	CBEI_RS23630	251	Chromosome|CIBE_5539|-|5716078|intergenic_sense|25|Lipopolysaccharide cholinephosphotransferase CDS	Chromosome|CBEI_RS23630|-|5364734|intergenic_sense|25|LicD family protein CDS
CIBE_5773	CBEI_RS24645	251	Chromosome|CIBE_5773|-|6017956|intergenic_sense|91|bglC CDS	Chromosome|CBEI_RS24645|-|5654149|intergenic_sense|91|glycoside hydrolase family 1 protein CDS
CIBE_5888	CBEI_RS24885	251	Chromosome|CIBE_5888|-|6129348|intergenic_sense|158|degT CDS	Chromosome|CBEI_RS24885|-|5717017|intergenic_sense|158|DegT/DnrJ/EryC1/StrS family aminotransferase CDS
CIBE_5968	CBEI_RS25325	251	Chromosome|CIBE_5968|-|6216231|intergenic_sense|30|yaaK CDS	Chromosome|CBEI_RS25325|-|5824838|intergenic_sense|30|nucleoid-associated protein, YbaB/EbfC family CDS
CIBE_5971	CBEI_RS25335	251	Chromosome|CIBE_5971|+|6219568|intergenic_sense|51|thyA CDS	Chromosome|CBEI_RS25335|+|5826788|intergenic_sense|51|thymidylate synthase CDS
CIBE_0614	CBEI_RS02590	251	Chromosome|CIBE_0614|+|616587|intergenic_sense|119|ydjF CDS	Chromosome|CBEI_RS02590|+|551527|intergenic_sense|119|DeoR/GlpR transcriptional regulator CDS
CIBE_0975	CBEI_RS04330	251	Chromosome|CIBE_0975|+|1010519|intergenic_sense|71|conserved protein of unknown function CDS	Chromosome|CBEI_RS04330|+|966432|intergenic_sense|71|ribonuclease P CDS
CIBE_1451	CBEI_RS06400	251	Chromosome|CIBE_1451|+|1524663|intergenic_sense|13|spoIIIE CDS	Chromosome|CBEI_RS06400|+|1434716|intergenic_sense|13|DNA translocase FtsK CDS
CIBE_2124	CBEI_RS09275	251	Chromosome|CIBE_2124|+|2170915|intergenic_sense|127|valS CDS	Chromosome|CBEI_RS09275|+|2063424|intergenic_sense|135|valine--tRNA ligase CDS
CIBE_2159	CBEI_RS09440	251	Chromosome|CIBE_2159|+|2206686|intergenic_sense|25|putative cell wall binding repeat-containing protein CDS	Chromosome|CBEI_RS09440|+|2098682|intergenic_sense|25|cell wall-binding protein CDS
CIBE_4064	CBEI_RS17210	251	Chromosome|CIBE_4064|+|4186991|intergenic_sense|42|Transcriptional regulator, HxlR family CDS	Chromosome|CBEI_RS17210|+|3901989|intergenic_sense|42|transcriptional regulator CDS
CIBE_5012	CBEI_RS21290	251	Chromosome|CIBE_5012|+|5112825|intergenic_sense|16|MerR family transcriptional regulator CDS	Chromosome|CBEI_RS21290|+|4792442|intergenic_sense|16|MerR family transcriptional regulator CDS
CIBE_0547	CBEI_RS02255	250	Chromosome|CIBE_0547|+|546953|intergenic_sense|5|ispE CDS	Chromosome|CBEI_RS02255|+|482472|intergenic_sense|5|4-diphosphocytidyl-2C-methyl-D-erythritol kinase CDS
CIBE_1224	CBEI_RS05475	250	Chromosome|CIBE_1224|-|1285676|intergenic_sense|33|asnC CDS	Chromosome|CBEI_RS05475|-|1232911|intergenic_sense|33|transcriptional regulator CDS
CIBE_1601	CBEI_RS07280	250	Chromosome|CIBE_1601|+|1683391|intergenic_sense|56|Cell division protein FtsA CDS	Chromosome|CBEI_RS07280|+|1628323|intergenic_sense|56|cell division protein FtsA CDS
CIBE_1636	CBEI_RS07435	250	Chromosome|CIBE_1636|-|1721903|intergenic_sense|30|conserved protein of unknown function CDS	Chromosome|CBEI_RS07435|-|1661986|intergenic_sense|30|hypothetical protein CDS
CIBE_2345	CBEI_RS09995	250	Chromosome|CIBE_2345|-|2386007|intergenic_sense|29|Protein kinase CDS	Chromosome|CBEI_RS09995|-|2229161|intergenic_sense|29|serine/threonine protein kinase CDS
CIBE_2447	CBEI_RS10465	250	Chromosome|CIBE_2447|+|2496747|intergenic_sense|10|DNA polymerase, beta domain protein region CDS	Chromosome|CBEI_RS10465|+|2340962|intergenic_sense|10|nucleotidyltransferase domain-containing protein CDS
CIBE_2849	CBEI_RS12465	250	Chromosome|CIBE_2849|+|2878487|intergenic_sense|48|Flavodoxin CDS	Chromosome|CBEI_RS12465|+|2785264|intergenic_sense|48|flavodoxin CDS
CIBE_2862	CBEI_RS12525	250	Chromosome|CIBE_2862|+|2895015|intergenic_sense|14|Peptidase S66 CDS	Chromosome|CBEI_RS12525|+|2801464|intergenic_sense|14|LD-carboxypeptidase CDS
CIBE_2909	CBEI_RS12750	250	Chromosome|CIBE_2909|-|2951292|intergenic_sense|46|fbp CDS	Chromosome|CBEI_RS12750|-|2857621|intergenic_sense|46|fructose 1,6-bisphosphatase CDS
CIBE_3338	CBEI_RS14540	250	Chromosome|CIBE_3338|-|3406463|intergenic_sense|18|Transcription activator, effector binding CDS	Chromosome|CBEI_RS14540|-|3279275|intergenic_sense|18|AraC family transcriptional regulator CDS
CIBE_4276	CBEI_RS18295	250	Chromosome|CIBE_4276|-|4381904|intergenic_sense|167|UBA/Ts-N domain protein CDS	Chromosome|CBEI_RS18295|-|4116932|intergenic_sense|167|UBA/Ts-N domain-containing protein CDS
CIBE_4327	CBEI_RS18600	250	Chromosome|CIBE_4327|-|4427080|intergenic_sense|31|2-hydroxyacid dehydrogenase CDS	Chromosome|CBEI_RS18600|-|4177253|intergenic_sense|31|DNA-binding protein CDS
CIBE_4849	CBEI_RS20545	250	Chromosome|CIBE_4849|+|4927813|intergenic_sense|141|GntR family transcriptional regulator CDS	Chromosome|CBEI_RS20545|+|4607556|intergenic_sense|141|PLP-dependent aminotransferase family protein CDS
CIBE_5106	CBEI_RS21695	250	Chromosome|CIBE_5106|+|5224809|intergenic_sense|56|conserved protein of unknown function CDS	Chromosome|CBEI_RS21695|+|4898926|intergenic_sense|56|hypothetical protein CDS
CIBE_5203	CBEI_RS22160	250	Chromosome|CIBE_5203|+|5327490|intergenic_sense|21|putative metal transport system ATP-binding protein TP 0035 CDS	Chromosome|CBEI_RS22160|+|4997954|intergenic_sense|21|metal ABC transporter ATP-binding protein CDS
CIBE_5896	CBEI_RS24930	250	Chromosome|CIBE_5896|-|6138774|intergenic_sense|54|PpiC-type peptidyl-prolyl cis-trans isomerase CDS	Chromosome|CBEI_RS24930|-|5726444|intergenic_sense|54|peptidylprolyl isomerase CDS
CIBE_0050	CBEI_RS00285	250	Chromosome|CIBE_0050|+|62155|intergenic_sense|29|regA CDS	Chromosome|CBEI_RS00285|+|64083|intergenic_sense|29|LacI family transcriptional regulator CDS
CIBE_1791	CBEI_RS08145	250	Chromosome|CIBE_1791|+|1887793|intergenic_sense|105|conserved protein of unknown function CDS	Chromosome|CBEI_RS08145|+|1832771|intergenic_sense|106|cytochrome c551 CDS
CIBE_3984	CBEI_RS16885	250	Chromosome|CIBE_3984|-|4105983|intergenic_sense|19|conserved protein of unknown function CDS	Chromosome|CBEI_RS16885|-|3832585|intergenic_sense|19|hypothetical protein CDS
CIBE_4791	CBEI_RS20310	250	Chromosome|CIBE_4791|-|4871329|intergenic_sense|125|Two component transcriptional regulator, LytTR family CDS	Chromosome|CBEI_RS20310|-|4552674|intergenic_sense|124|DNA-binding response regulator CDS
CIBE_4812	CBEI_RS20405	250	Chromosome|CIBE_4812|-|4895098|intergenic_sense|32|Serine protease CDS	Chromosome|CBEI_RS20405|-|4578370|intergenic_sense|32|serine protease CDS
CIBE_5373	CBEI_RS22845	250	Chromosome|CIBE_5373|-|5531129|intergenic_sense|13|Phosphohydrolase CDS	Chromosome|CBEI_RS22845|-|5170122|intergenic_sense|10|HD-GYP domain-containing protein CDS
CIBE_5679	CBEI_RS24290	250	Chromosome|CIBE_5679|-|5906467|intergenic_sense|50|conserved exported protein of unknown function CDS	Chromosome|CBEI_RS24290|-|5559313|intergenic_sense|50|cell wall-binding repeat-containing protein CDS
CIBE_6028	CBEI_RS25725	250	Chromosome|CIBE_6028|-|6281923|intergenic_sense|18|ctpE CDS	Chromosome|CBEI_RS25725|-|5913861|intergenic_sense|18|carbonate dehydratase CDS
CIBE_0223	CBEI_RS01180	249	Chromosome|CIBE_0223|+|231948|intergenic_sense|59|ptb CDS	Chromosome|CBEI_RS01180|+|231968|intergenic_sense|35|ptb CDS
CIBE_0302	CBEI_RS01650	249	Chromosome|CIBE_0302|+|318250|intergenic_sense|50|conserved protein of unknown function CDS	Chromosome|CBEI_RS01650|+|357586|intergenic_sense|50|hypothetical protein CDS
CIBE_0679	CBEI_RS02875	249	Chromosome|CIBE_0679|+|683770|intergenic_sense|85|rplU CDS	Chromosome|CBEI_RS02875|+|615538|intergenic_sense|85|rplU CDS
CIBE_2419	CBEI_RS10335	249	Chromosome|CIBE_2419|+|2467355|intergenic_sense|169|LysR family transcriptional regulator CDS	Chromosome|CBEI_RS10335|+|2311397|intergenic_sense|169|LysR family transcriptional regulator CDS
CIBE_2725	CBEI_RS11945	249	Chromosome|CIBE_2725|-|2758850|intergenic_sense|17|conserved protein of unknown function CDS	Chromosome|CBEI_RS11945|-|2673625|intergenic_sense|17|hypothetical protein CDS
CIBE_3000	CBEI_RS13165	249	Chromosome|CIBE_3000|+|3052152|intergenic_sense|32|Intermediate filament protein:ATP/GTP-binding site motif A CDS	Chromosome|CBEI_RS13165|+|2956573|intergenic_sense|32|DUF815 domain-containing protein CDS
CIBE_3013	CBEI_RS13220	249	Chromosome|CIBE_3013|-|3064266|intergenic_sense|68|msrC CDS	Chromosome|CBEI_RS13220|-|2968772|intergenic_sense|74|hypothetical protein CDS
CIBE_3261	CBEI_RS14165	249	Chromosome|CIBE_3261|+|3307632|intergenic_sense|89|GCN5 family acetyltransferase CDS	Chromosome|CBEI_RS14165|+|3186608|intergenic_sense|89|N-acetyltransferase CDS
CIBE_3376	CBEI_RS14685	249	Chromosome|CIBE_3376|+|3441274|intergenic_sense|147|phoP CDS	Chromosome|CBEI_RS14685|+|3313819|intergenic_sense|125|DNA-binding response regulator CDS
CIBE_5059	CBEI_RS21485	249	Chromosome|CIBE_5059|-|5164659|intergenic_sense|48|conserved protein of unknown function CDS	Chromosome|CBEI_RS21485|-|4839558|intergenic_sense|48|hypothetical protein CDS
CIBE_5310	CBEI_RS22545	249	Chromosome|CIBE_5310|-|5454875|intergenic_sense|145|speD CDS	Chromosome|CBEI_RS22545|-|5089623|intergenic_sense|140|S-adenosylmethionine decarboxylase proenzyme CDS
CIBE_5902	CBEI_RS24965	249	Chromosome|CIBE_5902|-|6144370|intergenic_sense|52|Glucokinase CDS	Chromosome|CBEI_RS24965|-|5732033|intergenic_sense|52|ROK family protein CDS
CIBE_5936	CBEI_RS25125	249	Chromosome|CIBE_5936|-|6183236|intergenic_sense|87|GNAT family acetyltransferase CDS	Chromosome|CBEI_RS25125|-|5776751|intergenic_sense|87|N-acetyltransferase CDS
CIBE_6113	CBEI_RS26105	249	Chromosome|CIBE_6113|+|6364984|intergenic_sense|25|Lysine exporter protein (LYSE/YGGA) CDS	Chromosome|CBEI_RS26105|+|5986237|intergenic_sense|25|lysine transporter LysE CDS
CIBE_0523	CBEI_RS02145	249	Chromosome|CIBE_0523|+|522684|intergenic_sense|138|Transcriptional regulator CDS	Chromosome|CBEI_RS02145|+|458232|intergenic_sense|138|yedF CDS
CIBE_0707	CBEI_RS03020	249	Chromosome|CIBE_0707|+|708508|intergenic_sense|21|conserved protein of unknown function CDS	Chromosome|CBEI_RS03020|+|647374|intergenic_sense|21|hypothetical protein CDS
CIBE_0836	CBEI_RS03645	249	Chromosome|CIBE_0836|+|849669|intergenic_sense|128|putative anti-sigma regulatory factor, serine/threonine protein kinase CDS	Chromosome|CBEI_RS03645|+|800090|intergenic_sense|124|ATP-binding protein CDS
CIBE_1050	CBEI_RS04665	249	Chromosome|CIBE_1050|+|1097147|intergenic_sense|100|HTH-type transcriptional regulator MalR CDS	Chromosome|CBEI_RS04665|+|1048595|intergenic_sense|100|LacI family transcriptional regulator CDS
CIBE_2075	CBEI_RS09085	249	Chromosome|CIBE_2075|-|2124483|intergenic_sense|51|RNA helicase CDS	Chromosome|CBEI_RS09085|-|2020587|intergenic_sense|69|ATP-dependent helicase CDS
CIBE_5010	CBEI_RS21280	249	Chromosome|CIBE_5010|-|5110724|intergenic_sense|26|htpG CDS	Chromosome|CBEI_RS21280|-|4790341|intergenic_sense|26|molecular chaperone HtpG CDS
CIBE_5373	CBEI_RS22845	249	Chromosome|CIBE_5373|-|5531151|intergenic_sense|35|Phosphohydrolase CDS	Chromosome|CBEI_RS22845|-|5170144|intergenic_sense|32|HD-GYP domain-containing protein CDS
CIBE_0108	CBEI_RS00595	248	Chromosome|CIBE_0108|+|125665|intergenic_sense|47|tilS CDS	Chromosome|CBEI_RS00595|+|126152|intergenic_sense|47|tilS CDS
CIBE_0130	CBEI_RS00730	248	Chromosome|CIBE_0130|+|153297|intergenic_sense|37|darA CDS	Chromosome|CBEI_RS00730|+|153442|intergenic_sense|37|hypothetical protein CDS
CIBE_0249	CBEI_RS01310	248	Chromosome|CIBE_0249|+|260084|intergenic_sense|35|conserved protein of unknown function CDS	Chromosome|CBEI_RS01310|+|260104|intergenic_sense|35|GIY-YIG nuclease family protein CDS
CIBE_0674	CBEI_RS02850	248	Chromosome|CIBE_0674|+|672702|intergenic_sense|45|S-layer protein CDS	Chromosome|CBEI_RS02850|+|604469|intergenic_sense|45|S-layer protein CDS
CIBE_0708	CBEI_RS03025	248	Chromosome|CIBE_0708|-|709598|intergenic_sense|30|conserved protein of unknown function CDS	Chromosome|CBEI_RS03025|-|648466|intergenic_sense|30|DUF3284 domain-containing protein CDS
CIBE_1570	CBEI_RS06915	248	Chromosome|CIBE_1570|+|1649951|intergenic_sense|98|hisD CDS	Chromosome|CBEI_RS06915|+|1554355|intergenic_sense|99|hisD CDS
CIBE_1584	CBEI_RS06985	248	Chromosome|CIBE_1584|+|1663604|intergenic_sense|44|lonA CDS	Chromosome|CBEI_RS06985|+|1567998|intergenic_sense|44|lon CDS
CIBE_1826	CBEI_RS08285	248	Chromosome|CIBE_1826|+|1920871|intergenic_sense|72|Polypeptide-transport-associated domain protein,FtsQ-type CDS	Chromosome|CBEI_RS08285|+|1863913|intergenic_sense|72|peptidase S49 CDS
CIBE_2046	CBEI_RS08945	248	Chromosome|CIBE_2046|+|2090341|intergenic_sense|33|conserved protein of unknown function CDS	Chromosome|CBEI_RS08945|+|1986758|intergenic_sense|33|hypothetical protein CDS
CIBE_2875	CBEI_RS12590	248	Chromosome|CIBE_2875|-|2914603|intergenic_sense|171|PAS/PAC sensor signal transduction histidine kinase CDS	Chromosome|CBEI_RS12590|-|2822064|intergenic_sense|170|PAS domain-containing sensor histidine kinase CDS
CIBE_3801	CBEI_RS16330	248	Chromosome|CIBE_3801|+|3948946|intergenic_sense|57|conserved membrane protein of unknown function CDS	Chromosome|CBEI_RS16330|+|3709769|intergenic_sense|57|carotenoid biosynthesis protein CDS
CIBE_4043	CBEI_RS17115	248	Chromosome|CIBE_4043|-|4167388|intergenic_sense|12|TetR family transcriptional regulator CDS	Chromosome|CBEI_RS17115|-|3883404|intergenic_sense|12|TetR/AcrR family transcriptional regulator CDS
CIBE_4106	CBEI_RS17425	248	Chromosome|CIBE_4106|-|4228795|intergenic_sense|184|conserved protein of unknown function CDS	Chromosome|CBEI_RS17425|-|3948429|intergenic_sense|184|hypothetical protein CDS
CIBE_4330	CBEI_RS18615	248	Chromosome|CIBE_4330|+|4430138|intergenic_sense|24|yfiE CDS	Chromosome|CBEI_RS18615|+|4180320|intergenic_sense|24|LysR family transcriptional regulator CDS
CIBE_4331	CBEI_RS18620	248	Chromosome|CIBE_4331|-|4431929|intergenic_sense|29|conserved protein of unknown function CDS	Chromosome|CBEI_RS18620|-|4182130|intergenic_sense|29|hypothetical protein CDS
CIBE_4978	CBEI_RS21130	248	Chromosome|CIBE_4978|+|5071274|intergenic_sense|19|Viral A-type inclusion protein CDS	Chromosome|CBEI_RS21130|+|4752158|intergenic_sense|19|hypothetical protein CDS
CIBE_5332	CBEI_RS22640	248	Chromosome|CIBE_5332|-|5479391|intergenic_sense|190|Histidine kinase CDS	Chromosome|CBEI_RS22640|-|5112215|intergenic_sense|190|DNA-binding response regulator CDS
CIBE_5400	CBEI_RS22960	248	Chromosome|CIBE_5400|+|5565326|intergenic_sense|28|Antibiotic biosynthesis monooxygenase CDS	Chromosome|CBEI_RS22960|+|5203159|intergenic_sense|28|antibiotic biosynthesis monooxygenase CDS
CIBE_5625	CBEI_RS24000	248	Chromosome|CIBE_5625|-|5828258|intergenic_sense|31|malP CDS	Chromosome|CBEI_RS24000|-|5471885|intergenic_sense|30|PTS alpha-glucoside transporter subunit IIBC CDS
CIBE_5682	CBEI_RS24300	248	Chromosome|CIBE_5682|-|5909523|intergenic_sense|136|Cell wall-binding protein CDS	Chromosome|CBEI_RS24300|-|5562361|intergenic_sense|136|cell wall-binding protein CDS
CIBE_5725	CBEI_RS24445	248	Chromosome|CIBE_5725|+|5962435|intergenic_sense|20|yhdR CDS	Chromosome|CBEI_RS24445|+|5606210|intergenic_sense|20|aspartate aminotransferase CDS
CIBE_0221	CBEI_RS01175	248	Chromosome|CIBE_0221|+|230048|intergenic_sense|85|conserved protein of unknown function CDS	Chromosome|CBEI_RS01175|+|230068|intergenic_sense|85|hypothetical protein CDS
CIBE_0221	CBEI_RS01175	248	Chromosome|CIBE_0221|+|230024|intergenic_sense|109|conserved protein of unknown function CDS	Chromosome|CBEI_RS01175|+|230044|intergenic_sense|109|hypothetical protein CDS
CIBE_0599	CBEI_RS02520	248	Chromosome|CIBE_0599|+|596628|intergenic_sense|48|ydcI CDS	Chromosome|CBEI_RS02520|+|531672|intergenic_sense|48|RNA-binding transcriptional accessory protein CDS
CIBE_0765	CBEI_RS03285	248	Chromosome|CIBE_0765|+|767979|intergenic_sense|42|trmL CDS	Chromosome|CBEI_RS03285|+|706264|intergenic_sense|42|tRNA (cytidine(34)-2'-O)-methyltransferase CDS
CIBE_1019	CBEI_RS04535	248	Chromosome|CIBE_1019|+|1063745|intergenic_sense|19|Uncharacterized HIT-like protein aq 141 CDS	Chromosome|CBEI_RS04535|+|1018970|intergenic_sense|19|histidine triad nucleotide-binding protein CDS
CIBE_1580	CBEI_RS06965	248	Chromosome|CIBE_1580|+|1658009|intergenic_sense|39|tig CDS	Chromosome|CBEI_RS06965|+|1562402|intergenic_sense|39|trigger factor CDS
CIBE_1676	CBEI_RS07600	248	Chromosome|CIBE_1676|+|1765352|intergenic_sense|41|cadC CDS	Chromosome|CBEI_RS07600|+|1704365|intergenic_sense|41|ArsR family transcriptional regulator CDS
CIBE_2005	CBEI_RS08740	248	Chromosome|CIBE_2005|+|2058503|intergenic_sense|18|Beta-lactamase domain protein CDS	Chromosome|CBEI_RS08740|+|1953634|intergenic_sense|18|MBL fold protein CDS
CIBE_2477	CBEI_RS10690	248	Chromosome|CIBE_2477|+|2523746|intergenic_sense|30|Zinc chelation protein SecC CDS	Chromosome|CBEI_RS10690|+|2396441|intergenic_sense|30|zinc chelation protein SecC CDS
CIBE_2621	CBEI_RS11290	248	Chromosome|CIBE_2621|+|2670963|intergenic_sense|192|stc CDS	Chromosome|CBEI_RS11290|+|2543591|intergenic_sense|192|sigma-54-dependent Fis family transcriptional regulator CDS
CIBE_3177	CBEI_RS13810	248	Chromosome|CIBE_3177|-|3226880|intergenic_sense|31|Aldo/keto reductase CDS	Chromosome|CBEI_RS13810|-|3111945|intergenic_sense|31|aldo/keto reductase CDS
CIBE_3913	CBEI_RS16640	248	Chromosome|CIBE_3913|-|4044526|intergenic_sense|40|Cupin 2, conserved barrel domain protein CDS	Chromosome|CBEI_RS16640|-|3777851|intergenic_sense|40|mannose-6-phosphate isomerase CDS
CIBE_4958	CBEI_RS21005	248	Chromosome|CIBE_4958|-|5045574|intergenic_sense|17|conserved protein of unknown function CDS	Chromosome|CBEI_RS21005|-|4719580|intergenic_sense|17|hypothetical protein CDS
CIBE_5634	CBEI_RS24085	248	Chromosome|CIBE_5634|-|5843805|intergenic_sense|63|Cell wall/surface repeat protein CDS	Chromosome|CBEI_RS24085|-|5499965|intergenic_sense|63|cell wall/surface repeat-containing protein CDS
CIBE_0023	CBEI_RS00145	247	Chromosome|CIBE_0023|+|30740|intergenic_sense|45|Transcriptional regulator, TetR family CDS	Chromosome|CBEI_RS00145|+|30763|intergenic_sense|45|TetR/AcrR family transcriptional regulator CDS
CIBE_0057	CBEI_RS00315	247	Chromosome|CIBE_0057|+|66813|intergenic_sense|38|Peptidase M24 CDS	Chromosome|CBEI_RS00315|+|68741|intergenic_sense|38|Xaa-Pro aminopeptidase CDS
CIBE_0162	CBEI_RS00895	247	Chromosome|CIBE_0162|+|186963|intergenic_sense|49|rpsL CDS	Chromosome|CBEI_RS00895|+|187096|intergenic_sense|49|30S ribosomal protein S12 CDS
CIBE_1031	CBEI_RS04595	247	Chromosome|CIBE_1031|+|1073484|intergenic_sense|74|ppdK CDS	Chromosome|CBEI_RS04595|+|1028697|intergenic_sense|74|pyruvate, phosphate dikinase CDS
CIBE_1048	CBEI_RS04655	247	Chromosome|CIBE_1048|+|1094691|intergenic_sense|62|msmX CDS	Chromosome|CBEI_RS04655|+|1046138|intergenic_sense|62|ABC transporter ATP-binding protein CDS
CIBE_1352	CBEI_RS05915	247	Chromosome|CIBE_1352|+|1423990|intergenic_sense|68|pilT CDS	Chromosome|CBEI_RS05915|+|1333598|intergenic_sense|68|twitching motility protein PilT CDS
CIBE_1617	CBEI_RS07355	247	Chromosome|CIBE_1617|+|1703089|intergenic_sense|68|Glycosyl transferase, family 4 CDS	Chromosome|CBEI_RS07355|+|1646103|intergenic_sense|68|undecaprenyl/decaprenyl-phosphate alpha-N-acetylglucosaminyl 1-phosphate transferase CDS
CIBE_1644	CBEI_RS07475	247	Chromosome|CIBE_1644|+|1728982|intergenic_sense|128|lgt CDS	Chromosome|CBEI_RS07475|+|1669391|intergenic_sense|128|prolipoprotein diacylglyceryl transferase CDS
CIBE_1650	CBEI_RS07505	247	Chromosome|CIBE_1650|-|1738314|intergenic_sense|92|glnS CDS	Chromosome|CBEI_RS07505|-|1678519|intergenic_sense|92|glutamine--tRNA ligase CDS
CIBE_1822	CBEI_RS08265	247	Chromosome|CIBE_1822|+|1915487|intergenic_sense|107|murE CDS	Chromosome|CBEI_RS08265|+|1858528|intergenic_sense|107|UDP-N-acetylmuramoyl-L-alanyl-D-glutamate--2, 6-diaminopimelate ligase CDS
CIBE_2114	CBEI_RS09235	247	Chromosome|CIBE_2114|+|2160088|intergenic_sense|154|Hydrogenase, Fe-only CDS	Chromosome|CBEI_RS09235|+|2053411|intergenic_sense|154|hydrogenase CDS
CIBE_2577	CBEI_RS11110	247	Chromosome|CIBE_2577|+|2625754|intergenic_sense|49|ABC transporter related CDS	Chromosome|CBEI_RS11110|+|2500513|intergenic_sense|49|ABC transporter ATP-binding protein CDS
CIBE_3845	CBEI_RS16470	247	Chromosome|CIBE_3845|-|3992790|intergenic_sense|29|conserved protein of unknown function CDS	Chromosome|CBEI_RS16470|-|3742129|intergenic_sense|29|hypothetical protein CDS
CIBE_4552	CBEI_RS19470	247	Chromosome|CIBE_4552|-|4642289|intergenic_sense|156|fdhF CDS	Chromosome|CBEI_RS19470|-|4366490|intergenic_sense|101|formate dehydrogenase subunit alpha CDS
CIBE_5187	CBEI_RS22085	247	Chromosome|CIBE_5187|-|5306264|intergenic_sense|62|Flavodoxin/nitric oxide synthase CDS	Chromosome|CBEI_RS22085|-|4977281|intergenic_sense|62|flavodoxin CDS
CIBE_5375	CBEI_RS22855	247	Chromosome|CIBE_5375|-|5534973|intergenic_sense|58|Calcium-translocating P-type ATPase, PMCA-type CDS	Chromosome|CBEI_RS22855|-|5173960|intergenic_sense|57|calcium-translocating P-type ATPase, PMCA-type CDS
CIBE_5876	CBEI_RS24830	247	Chromosome|CIBE_5876|-|6119614|intergenic_sense|53|putative transketolase N-terminal section CDS	Chromosome|CBEI_RS24830|-|5707294|intergenic_sense|53|transketolase CDS
CIBE_6127	CBEI_RS26150	247	Chromosome|CIBE_6127|-|6380811|intergenic_sense|59|mnmE CDS	Chromosome|CBEI_RS26150|-|5998079|intergenic_sense|59|tRNA uridine-5-carboxymethylaminomethyl(34) synthesis GTPase MnmE CDS
CIBE_0165	CBEI_RS00910	247	Chromosome|CIBE_0165|+|190303|intergenic_sense|44|tufA CDS	Chromosome|CBEI_RS00910|+|190436|intergenic_sense|44|tuf CDS
CIBE_0692	CBEI_RS02940	247	Chromosome|CIBE_0692|+|695255|intergenic_sense|195|conserved exported protein of unknown function CDS	Chromosome|CBEI_RS02940|+|627023|intergenic_sense|195|hypothetical protein CDS
CIBE_1204	CBEI_RS05380	247	Chromosome|CIBE_1204|+|1259615|intergenic_sense|61|pflB CDS	Chromosome|CBEI_RS05380|+|1208298|intergenic_sense|61|pflB CDS
CIBE_2175	CBEI_RS09515	247	Chromosome|CIBE_2175|+|2225649|intergenic_sense|6|Dihydropyrimidine dehydrogenase subunit A CDS	Chromosome|CBEI_RS09515|+|2117582|intergenic_sense|8|dihydropyrimidine dehydrogenase subunit A CDS
CIBE_2621	CBEI_RS11290	247	Chromosome|CIBE_2621|+|2670976|intergenic_sense|179|stc CDS	Chromosome|CBEI_RS11290|+|2543604|intergenic_sense|179|sigma-54-dependent Fis family transcriptional regulator CDS
CIBE_4830	CBEI_RS20460	247	Chromosome|CIBE_4830|-|4910152|intergenic_sense|76|Signal peptidase I CDS	Chromosome|CBEI_RS20460|-|4589856|intergenic_sense|74|lepB CDS
CIBE_0596	CBEI_RS02505	246	Chromosome|CIBE_0596|+|593926|intergenic_sense|23|gtcR CDS	Chromosome|CBEI_RS02505|+|527891|intergenic_sense|23|DNA-binding response regulator CDS
CIBE_0649	CBEI_RS02735	246	Chromosome|CIBE_0649|+|649317|intergenic_sense|45|CBS domain containing protein CDS	Chromosome|CBEI_RS02735|+|581196|intergenic_sense|45|CBS domain-containing protein CDS
CIBE_0830	CBEI_RS03620	246	Chromosome|CIBE_0830|+|839595|intergenic_sense|22|conserved protein of unknown function CDS	Chromosome|CBEI_RS03620|+|791848|intergenic_sense|22|ferredoxin-NADPsense reductase subunit alpha CDS
CIBE_2185	CBEI_RS09575	246	Chromosome|CIBE_2185|+|2239793|intergenic_sense|15|fruR CDS	Chromosome|CBEI_RS09575|+|2132952|intergenic_sense|15|DeoR/GlpR transcriptional regulator CDS
CIBE_2594	CBEI_RS11180	246	Chromosome|CIBE_2594|-|2645672|intergenic_sense|63|Rubredoxin CDS	Chromosome|CBEI_RS11180|-|2520126|intergenic_sense|63|rubredoxin CDS
CIBE_3012	CBEI_RS13215	246	Chromosome|CIBE_3012|-|3063577|intergenic_sense|29|conserved protein of unknown function CDS	Chromosome|CBEI_RS13215|-|2968076|intergenic_sense|29|hypothetical protein CDS
CIBE_3432	CBEI_RS14870	246	Chromosome|CIBE_3432|-|3520116|intergenic_sense|84|acdA CDS	Chromosome|CBEI_RS14870|-|3366531|intergenic_sense|86|acyl-CoA dehydrogenase CDS
CIBE_3555	CBEI_RS15475	246	Chromosome|CIBE_3555|-|3646671|intergenic_sense|21|Nitrite and sulphite reductase 4Fe-4S region CDS	Chromosome|CBEI_RS15475|-|3504154|intergenic_sense|30|(4Fe-4S)-binding protein CDS
CIBE_4048	CBEI_RS17140	246	Chromosome|CIBE_4048|-|4171362|intergenic_sense|17|RNA polymerase sigma factor CDS	Chromosome|CBEI_RS17140|-|3887377|intergenic_sense|20|sigma-70 family RNA polymerase sigma factor CDS
CIBE_4828	CBEI_RS20450	246	Chromosome|CIBE_4828|-|4908731|intergenic_sense|15|conserved protein of unknown function CDS	Chromosome|CBEI_RS20450|-|4588434|intergenic_sense|15|hypothetical protein CDS
CIBE_5193	CBEI_RS22115	246	Chromosome|CIBE_5193|-|5317440|intergenic_sense|71|Glycosyl transferase family 2 CDS	Chromosome|CBEI_RS22115|-|4988359|intergenic_sense|71|glycosyl transferase family 2 CDS
CIBE_5508	CBEI_RS23485	246	Chromosome|CIBE_5508|-|5683727|intergenic_sense|9|RelA/SpoT domain protein CDS	Chromosome|CBEI_RS23485|-|5331238|intergenic_sense|45|GTP pyrophosphokinase CDS
CIBE_5627	CBEI_RS24055	246	Chromosome|CIBE_5627|-|5830972|intergenic_sense|114|prfC CDS	Chromosome|CBEI_RS24055|-|5487182|intergenic_sense|192|peptide chain release factor 3 CDS
CIBE_5715	CBEI_RS24405	246	Chromosome|CIBE_5715|-|5954892|intergenic_sense|182|Signal peptidase I CDS	Chromosome|CBEI_RS24405|-|5597484|intergenic_sense|190|lepB CDS
CIBE_5873	CBEI_RS24815	246	Chromosome|CIBE_5873|-|6116706|intergenic_sense|54|ftsE CDS	Chromosome|CBEI_RS24815|-|5704386|intergenic_sense|54|ftsE CDS
CIBE_5979	CBEI_RS25375	246	Chromosome|CIBE_5979|-|6230002|intergenic_sense|112|pycA CDS	Chromosome|CBEI_RS25375|-|5837126|intergenic_sense|113|pyruvate carboxylase CDS
CIBE_0082	CBEI_RS00430	246	Chromosome|CIBE_0082|+|95635|intergenic_sense|35|serC CDS	Chromosome|CBEI_RS00430|+|97424|intergenic_sense|35|3-phosphoserine/phosphohydroxythreonine transaminase CDS
CIBE_1550	CBEI_RS06820	246	Chromosome|CIBE_1550|+|1628970|intergenic_sense|35|conserved protein of unknown function CDS	Chromosome|CBEI_RS06820|+|1532011|intergenic_sense|35|hypothetical protein CDS
CIBE_1738	CBEI_RS07895	246	Chromosome|CIBE_1738|+|1830801|intergenic_sense|111|Mn transporter CDS	Chromosome|CBEI_RS07895|+|1775952|intergenic_sense|111|divalent metal cation transporter CDS
CIBE_2204	CBEI_RS09665	246	Chromosome|CIBE_2204|+|2261242|intergenic_sense|21|arsR CDS	Chromosome|CBEI_RS09665|+|2156338|intergenic_sense|21|ArsR family transcriptional regulator CDS
CIBE_4606	CBEI_RS19625	246	Chromosome|CIBE_4606|+|4692866|intergenic_sense|56|eutE CDS	Chromosome|CBEI_RS19625|+|4398969|intergenic_sense|57|aldehyde dehydrogenase EutE CDS
CIBE_4955	CBEI_RS20995	246	Chromosome|CIBE_4955|-|5042204|intergenic_sense|17|conserved exported protein of unknown function CDS	Chromosome|CBEI_RS20995|-|4716210|intergenic_sense|17|hypothetical protein CDS
CIBE_6007	CBEI_RS25635	246	Chromosome|CIBE_6007|-|6261613|intergenic_sense|26|Sucrose operon repressor CDS	Chromosome|CBEI_RS25635|-|5894764|intergenic_sense|26|LacI family transcriptional regulator CDS
CIBE_0111	CBEI_RS00610	245	Chromosome|CIBE_0111|+|129704|intergenic_sense|43|fhs CDS	Chromosome|CBEI_RS00610|+|130191|intergenic_sense|43|formate--tetrahydrofolate ligase CDS
CIBE_0207	CBEI_RS01110	245	Chromosome|CIBE_0207|+|214032|intergenic_sense|52|putative fumarate hydratase subunit alpha CDS	Chromosome|CBEI_RS01110|+|214163|intergenic_sense|52|fumarate hydratase CDS
CIBE_0215	CBEI_RS01145	245	Chromosome|CIBE_0215|+|222533|intergenic_sense|96|ptsI CDS	Chromosome|CBEI_RS01145|+|222557|intergenic_sense|96|ptsP CDS
CIBE_0343	CBEI_RS01785	245	Chromosome|CIBE_0343|+|366372|intergenic_sense|75|mmgB CDS	Chromosome|CBEI_RS01785|+|391365|intergenic_sense|75|3-hydroxybutyryl-CoA dehydrogenase CDS
CIBE_0351	CBEI_RS01820	245	Chromosome|CIBE_0351|+|375827|intergenic_sense|4|guaA CDS	Chromosome|CBEI_RS01820|+|400815|intergenic_sense|4|GMP synthase (glutamine-hydrolyzing) CDS
CIBE_0900	CBEI_RS04000	245	Chromosome|CIBE_0900|+|925140|intergenic_sense|50|conserved protein of unknown function CDS	Chromosome|CBEI_RS04000|+|886063|intergenic_sense|50|hypothetical protein CDS
CIBE_0918	CBEI_RS04105	245	Chromosome|CIBE_0918|+|950268|intergenic_sense|163|ErfK/YbiS/YcfS/YnhG family protein CDS	Chromosome|CBEI_RS04105|+|914844|intergenic_sense|73|hypothetical protein CDS
CIBE_1335	CBEI_RS05840	245	Chromosome|CIBE_1335|+|1405657|intergenic_sense|27|conserved protein of unknown function CDS	Chromosome|CBEI_RS05840|+|1314741|intergenic_sense|27|hypothetical protein CDS
CIBE_2796	CBEI_RS12220	245	Chromosome|CIBE_2796|-|2821376|intergenic_sense|124|Regulatory protein, ArsR CDS	Chromosome|CBEI_RS12220|-|2727434|intergenic_sense|124|transcriptional regulator CDS
CIBE_3018	CBEI_RS13245	245	Chromosome|CIBE_3018|-|3069915|intergenic_sense|103|mutL CDS	Chromosome|CBEI_RS13245|-|2974432|intergenic_sense|103|DNA mismatch repair protein MutL CDS
CIBE_3241	CBEI_RS14070	245	Chromosome|CIBE_3241|-|3282927|intergenic_sense|125|ATP-dependent DNA helicase replicase CDS	Chromosome|CBEI_RS14070|-|3161790|intergenic_sense|125|helicase CDS
CIBE_4174	CBEI_RS17775	245	Chromosome|CIBE_4174|-|4282323|intergenic_sense|10|Methyltransferase type 12 CDS	Chromosome|CBEI_RS17775|-|4009586|intergenic_sense|43|type 12 methyltransferase CDS
CIBE_4238	CBEI_RS18135	245	Chromosome|CIBE_4238|+|4343779|intergenic_sense|40|Transcriptional regulator, DeoR family CDS	Chromosome|CBEI_RS18135|+|4082618|intergenic_sense|40|DeoR/GlpR transcriptional regulator CDS
CIBE_4519	CBEI_RS19295	245	Chromosome|CIBE_4519|+|4610517|intergenic_sense|86|FMN-binding domain protein CDS	Chromosome|CBEI_RS19295|+|4326910|intergenic_sense|86|FMN-binding protein CDS
CIBE_5913	CBEI_RS25020	245	Chromosome|CIBE_5913|-|6156776|intergenic_sense|118|putative pyruvate, phosphate dikinase regulatoryprotein CDS	Chromosome|CBEI_RS25020|-|5744451|intergenic_sense|118|phosphoenolpyruvate synthase regulatory protein CDS
CIBE_0346	CBEI_RS01795	245	Chromosome|CIBE_0346|+|369083|intergenic_sense|46|Ferredoxin hydrogenase CDS	Chromosome|CBEI_RS01795|+|394071|intergenic_sense|46|iron hydrogenase CDS
CIBE_0765	CBEI_RS03285	245	Chromosome|CIBE_0765|+|767997|intergenic_sense|24|trmL CDS	Chromosome|CBEI_RS03285|+|706282|intergenic_sense|24|tRNA (cytidine(34)-2'-O)-methyltransferase CDS
CIBE_1676	CBEI_RS07600	245	Chromosome|CIBE_1676|+|1765375|intergenic_sense|18|cadC CDS	Chromosome|CBEI_RS07600|+|1704388|intergenic_sense|18|ArsR family transcriptional regulator CDS
CIBE_3665	CBEI_RS15915	245	Chromosome|CIBE_3665|-|3766485|intergenic_sense|103|conserved protein of unknown function CDS	Chromosome|CBEI_RS15915|-|3605663|intergenic_sense|103|cytochrome c551 CDS
CIBE_3850	CBEI_RS16490	245	Chromosome|CIBE_3850|-|3999067|intergenic_sense|37|conserved exported protein of unknown function CDS	Chromosome|CBEI_RS16490|-|3748356|intergenic_sense|37|flavin reductase family protein CDS
CIBE_4025	CBEI_RS17030	245	Chromosome|CIBE_4025|+|4146919|intergenic_sense|28|TetR family transcriptional regulator CDS	Chromosome|CBEI_RS17030|+|3863111|intergenic_sense|28|TetR/AcrR family transcriptional regulator CDS
CIBE_5638	CBEI_RS24100	245	Chromosome|CIBE_5638|-|5852766|intergenic_sense|187|Cell wall-binding protein CDS	Chromosome|CBEI_RS24100|-|5506591|intergenic_sense|187|cell wall-binding protein CDS
CIBE_5964	CBEI_RS25305	245	Chromosome|CIBE_5964|-|6214192|intergenic_sense|169|Ligand-binding protein SH3 CDS	Chromosome|CBEI_RS25305|-|5822801|intergenic_sense|169|ligand-binding protein SH3 CDS
CIBE_0421	CBEI_RS01900	244	Chromosome|CIBE_0421|+|432462|intergenic_sense|26|MarR family transcriptional regulator CDS	Chromosome|CBEI_RS01900|+|417966|intergenic_sense|26|MarR family transcriptional regulator CDS
CIBE_0978	CBEI_RS04345	244	Chromosome|CIBE_0978|-|1013731|intergenic_sense|79|ampS CDS	Chromosome|CBEI_RS04345|-|969644|intergenic_sense|79|aminopeptidase CDS
CIBE_1014	CBEI_RS04515	244	Chromosome|CIBE_1014|+|1056850|intergenic_sense|151|trmB CDS	Chromosome|CBEI_RS04515|+|1014008|intergenic_sense|151|tRNA (guanosine(46)-N7)-methyltransferase TrmB CDS
CIBE_1456	CBEI_RS06425	244	Chromosome|CIBE_1456|+|1532500|intergenic_sense|41|spoVS CDS	Chromosome|CBEI_RS06425|+|1442557|intergenic_sense|41|stage V sporulation protein S CDS
CIBE_1459	CBEI_RS06440	244	Chromosome|CIBE_1459|+|1533688|intergenic_sense|44|Adenylosuccinate lyase CDS	Chromosome|CBEI_RS06440|+|1443745|intergenic_sense|44|adenylosuccinate lyase CDS
CIBE_1830	CBEI_RS08305	244	Chromosome|CIBE_1830|+|1923647|intergenic_sense|38|conserved protein of unknown function CDS	Chromosome|CBEI_RS08305|+|1866689|intergenic_sense|38|YggS family pyridoxal phosphate-dependent enzyme CDS
CIBE_2059	CBEI_RS09010	244	Chromosome|CIBE_2059|+|2107020|intergenic_sense|26|resD CDS	Chromosome|CBEI_RS09010|+|2003433|intergenic_sense|26|DNA-binding response regulator CDS
CIBE_2625	CBEI_RS11310	244	Chromosome|CIBE_2625|+|2677732|intergenic_sense|153|Histidine kinase CDS	Chromosome|CBEI_RS11310|+|2550352|intergenic_sense|163|histidine kinase CDS
CIBE_2858	CBEI_RS12505	244	Chromosome|CIBE_2858|-|2889940|intergenic_sense|102|Ppx/GppA phosphatase CDS	Chromosome|CBEI_RS12505|-|2796709|intergenic_sense|102|ppx CDS
CIBE_3025	CBEI_RS13265	244	Chromosome|CIBE_3025|-|3076958|intergenic_sense|116|mutS CDS	Chromosome|CBEI_RS13265|-|2981147|intergenic_sense|115|DNA mismatch repair protein MutS CDS
CIBE_3082	CBEI_RS13490	244	Chromosome|CIBE_3082|-|3139840|intergenic_sense|92|conserved protein of unknown function CDS	Chromosome|CBEI_RS13490|-|3038116|intergenic_sense|71|DUF2520 domain-containing protein CDS
CIBE_3411	CBEI_RS14810	244	Chromosome|CIBE_3411|-|3482229|intergenic_sense|66|TrkA-C domain protein CDS	Chromosome|CBEI_RS14810|-|3348372|intergenic_sense|66|GntR family transcriptional regulator CDS
CIBE_4017	CBEI_RS17010	244	Chromosome|CIBE_4017|+|4140369|intergenic_sense|194|Diguanylate cyclase (fragment) CDS	Chromosome|CBEI_RS17010|+|3857942|intergenic_sense|194|diguanylate cyclase CDS
CIBE_4775	CBEI_RS20255	244	Chromosome|CIBE_4775|+|4852898|intergenic_sense|16|XRE family transcriptional regulator CDS	Chromosome|CBEI_RS20255|+|4536439|intergenic_sense|16|XRE family transcriptional regulator CDS
CIBE_5390	CBEI_RS22910	244	Chromosome|CIBE_5390|-|5554647|intergenic_sense|97|Periplasmic binding protein/LacI transcriptionalregulator CDS	Chromosome|CBEI_RS22910|-|5192524|intergenic_sense|43|TMAO reductase system periplasmic protein TorT CDS
CIBE_5493	CBEI_RS23415	244	Chromosome|CIBE_5493|-|5668270|intergenic_sense|34|cls CDS	Chromosome|CBEI_RS23415|-|5315589|intergenic_sense|34|cls CDS
CIBE_5690	CBEI_RS24335	244	Chromosome|CIBE_5690|-|5917382|intergenic_sense|137|Methyl-accepting chemotaxis protein CDS	Chromosome|CBEI_RS24335|-|5569817|intergenic_sense|137|methyl-accepting chemotaxis protein CDS
CIBE_5775	CBEI_RS24655	244	Chromosome|CIBE_5775|-|6020458|intergenic_sense|38|4Fe-4S ferredoxin CDS	Chromosome|CBEI_RS24655|-|5656643|intergenic_sense|38|DUF362 domain-containing protein CDS
CIBE_0346	CBEI_RS01795	244	Chromosome|CIBE_0346|+|369113|intergenic_sense|16|Ferredoxin hydrogenase CDS	Chromosome|CBEI_RS01795|+|394101|intergenic_sense|16|iron hydrogenase CDS
CIBE_0692	CBEI_RS02940	244	Chromosome|CIBE_0692|+|695385|intergenic_sense|65|conserved exported protein of unknown function CDS	Chromosome|CBEI_RS02940|+|627153|intergenic_sense|65|hypothetical protein CDS
CIBE_0964	CBEI_RS04280	244	Chromosome|CIBE_0964|+|999397|intergenic_sense|101|ydaO CDS	Chromosome|CBEI_RS04280|+|955309|intergenic_sense|102|APC family permease CDS
CIBE_0986	CBEI_RS04385	244	Chromosome|CIBE_0986|+|1023664|intergenic_sense|25|Integral membrane sensor signal transduction histidine kinase CDS	Chromosome|CBEI_RS04385|+|981112|intergenic_sense|25|two-component sensor histidine kinase CDS
CIBE_2871	CBEI_RS12565	244	Chromosome|CIBE_2871|+|2907067|intergenic_sense|99|Helicase domain protein CDS	Chromosome|CBEI_RS12565|+|2813722|intergenic_sense|99|RNA helicase CDS
CIBE_4346	CBEI_RS18655	244	Chromosome|CIBE_4346|-|4444768|intergenic_sense|184|Teicoplanin resistance protein VanZ CDS	Chromosome|CBEI_RS18655|-|4190357|intergenic_sense|190|VanZ family protein CDS
CIBE_4857	CBEI_RS20585	244	Chromosome|CIBE_4857|-|4940879|intergenic_sense|32|Haloacid dehalogenase CDS	Chromosome|CBEI_RS20585|-|4620402|intergenic_sense|32|Cof-type HAD-IIB family hydrolase CDS
CIBE_5018	CBEI_RS21305	244	Chromosome|CIBE_5018|-|5119184|intergenic_sense|11|Diguanylate cyclase CDS	Chromosome|CBEI_RS21305|-|4796841|intergenic_sense|11|diguanylate cyclase CDS
CIBE_0347	CBEI_RS01800	243	Chromosome|CIBE_0347|+|370951|intergenic_sense|76|groES CDS	Chromosome|CBEI_RS01800|+|395939|intergenic_sense|76|molecular chaperone GroES CDS
CIBE_0911	CBEI_RS04070	243	Chromosome|CIBE_0911|+|940935|intergenic_sense|80|RpiR family transcriptional regulator CDS	Chromosome|CBEI_RS04070|+|905531|intergenic_sense|82|MurR/RpiR family transcriptional regulator CDS
CIBE_1168	CBEI_RS05220	243	Chromosome|CIBE_1168|+|1215935|intergenic_sense|31|yncA CDS	Chromosome|CBEI_RS05220|+|1166534|intergenic_sense|31|N-acetyltransferase CDS
CIBE_1217	CBEI_RS05445	243	Chromosome|CIBE_1217|+|1277504|intergenic_sense|20|conserved protein of unknown function CDS	Chromosome|CBEI_RS05445|+|1226261|intergenic_sense|20|HAD-IB family hydrolase CDS
CIBE_2069	CBEI_RS09055	243	Chromosome|CIBE_2069|+|2116989|intergenic_sense|47|1-acyl-sn-glycerol-3-phosphate acyltransferase CDS	Chromosome|CBEI_RS09055|+|2013402|intergenic_sense|47|1-acyl-sn-glycerol-3-phosphate acyltransferase CDS
CIBE_2130	CBEI_RS09305	243	Chromosome|CIBE_2130|-|2180706|intergenic_sense|30|conserved protein of unknown function CDS	Chromosome|CBEI_RS09305|-|2073225|intergenic_sense|30|DUF4364 domain-containing protein CDS
CIBE_2171	CBEI_RS09495	243	Chromosome|CIBE_2171|+|2221078|intergenic_sense|23|RNA polymerase, sigma 28 subunit, FliA/WhiG family CDS	Chromosome|CBEI_RS09495|+|2113002|intergenic_sense|23|RNA polymerase sigma factor SigI CDS
CIBE_2311	CBEI_RS09855	243	Chromosome|CIBE_2311|+|2347336|intergenic_sense|100|gloA CDS	Chromosome|CBEI_RS09855|+|2194200|intergenic_sense|100|lactoylglutathione lyase CDS
CIBE_2930	CBEI_RS12855	243	Chromosome|CIBE_2930|+|2976026|intergenic_sense|47|Zinc chelation protein SecC CDS	Chromosome|CBEI_RS12855|+|2881974|intergenic_sense|47|SecC motif-containing protein CDS
CIBE_3404	CBEI_RS14795	243	Chromosome|CIBE_3404|-|3473143|intergenic_sense|58|Thiamine pyrophosphate protein domain protein TPP-binding CDS	Chromosome|CBEI_RS14795|-|3344011|intergenic_sense|58|acetolactate synthase large subunit CDS
CIBE_3684	CBEI_RS15965	243	Chromosome|CIBE_3684|-|3807174|intergenic_sense|136|metH CDS	Chromosome|CBEI_RS15965|-|3623338|intergenic_sense|136|methionine synthase CDS
CIBE_4077	CBEI_RS17260	243	Chromosome|CIBE_4077|-|4201938|intergenic_sense|40|Cell division protein FtsW CDS	Chromosome|CBEI_RS17260|-|3915496|intergenic_sense|40|rod shape-determining protein RodA CDS
CIBE_4340	CBEI_RS18645	243	Chromosome|CIBE_4340|-|4441146|intergenic_sense|37|Transcriptional regulator, MarR family CDS	Chromosome|CBEI_RS18645|-|4188069|intergenic_sense|37|MarR family transcriptional regulator CDS
CIBE_6124	CBEI_RS26135	243	Chromosome|CIBE_6124|-|6376673|intergenic_sense|78|noc CDS	Chromosome|CBEI_RS26135|-|5993939|intergenic_sense|78|noc CDS
CIBE_0082	CBEI_RS00430	243	Chromosome|CIBE_0082|+|95658|intergenic_sense|12|serC CDS	Chromosome|CBEI_RS00430|+|97447|intergenic_sense|12|3-phosphoserine/phosphohydroxythreonine transaminase CDS
CIBE_0775	CBEI_RS03335	243	Chromosome|CIBE_0775|+|780693|intergenic_sense|31|Preprotein translocase subunit SecG CDS	Chromosome|CBEI_RS03335|+|718983|intergenic_sense|31|secG CDS
CIBE_0992	CBEI_RS04410	243	Chromosome|CIBE_0992|+|1032699|intergenic_sense|77|spoIIAA CDS	Chromosome|CBEI_RS04410|+|989969|intergenic_sense|77|spoIIAA CDS
CIBE_1369	CBEI_RS06000	243	Chromosome|CIBE_1369|+|1440723|intergenic_sense|30|Fe-S oxidoreductase CDS	Chromosome|CBEI_RS06000|+|1349958|intergenic_sense|30|radical SAM protein CDS
CIBE_2572	CBEI_RS11055	243	Chromosome|CIBE_2572|+|2621267|intergenic_sense|90|Ankyrin CDS	Chromosome|CBEI_RS11055|+|2487680|intergenic_sense|90|hypothetical protein CDS
CIBE_2649	CBEI_RS11435	243	Chromosome|CIBE_2649|+|2700932|intergenic_sense|65|Pyridoxamine 5'-phosphate oxidase-like FMN-binding protein CDS	Chromosome|CBEI_RS11435|+|2574540|intergenic_sense|64|pyridoxamine 5'-phosphate oxidase family protein CDS
CIBE_4874	CBEI_RS20660	243	Chromosome|CIBE_4874|-|4962195|intergenic_sense|12|licH CDS	Chromosome|CBEI_RS20660|-|4639057|intergenic_sense|12|6-phospho-beta-glucosidase CDS
CIBE_6089	CBEI_RS25940	243	Chromosome|CIBE_6089|+|6344191|intergenic_sense|5|Primosome, DnaD subunit CDS	Chromosome|CBEI_RS25940|+|5965380|intergenic_sense|5|DNA replication protein DnaD CDS
CIBE_0430	CBEI_RS01945	242	Chromosome|CIBE_0430|+|444584|intergenic_sense|96|rdgB CDS	Chromosome|CBEI_RS01945|+|430089|intergenic_sense|96|non-canonical purine NTP pyrophosphatase CDS
CIBE_0631	CBEI_RS02655	242	Chromosome|CIBE_0631|+|629569|intergenic_sense|154|DeoR faimly transcriptional regulator CDS	Chromosome|CBEI_RS02655|+|564491|intergenic_sense|155|DeoR/GlpR transcriptional regulator CDS
CIBE_1177	CBEI_RS05255	242	Chromosome|CIBE_1177|+|1228567|intergenic_sense|29|pgcA CDS	Chromosome|CBEI_RS05255|+|1177080|intergenic_sense|29|phospho-sugar mutase CDS
CIBE_1205	CBEI_RS05385	242	Chromosome|CIBE_1205|+|1262234|intergenic_sense|14|pflA CDS	Chromosome|CBEI_RS05385|+|1210919|intergenic_sense|14|pflA CDS
CIBE_1436	CBEI_RS06325	242	Chromosome|CIBE_1436|+|1510281|intergenic_sense|165|rimP CDS	Chromosome|CBEI_RS06325|+|1420280|intergenic_sense|165|ribosome maturation factor CDS
CIBE_2076	CBEI_RS09090	242	Chromosome|CIBE_2076|+|2124572|intergenic_sense|167|Rrf2 family transcriptional regulator CDS	Chromosome|CBEI_RS09090|+|2020676|intergenic_sense|166|Rrf2 family transcriptional regulator CDS
CIBE_2164	CBEI_RS09465	242	Chromosome|CIBE_2164|-|2212901|intergenic_sense|142|conserved exported protein of unknown function CDS	Chromosome|CBEI_RS09465|-|2104816|intergenic_sense|151|hypothetical protein CDS
CIBE_2333	CBEI_RS09950	242	Chromosome|CIBE_2333|+|2370941|intergenic_sense|14|RpiR family transcriptional regulator CDS	Chromosome|CBEI_RS09950|+|2215390|intergenic_sense|14|MurR/RpiR family transcriptional regulator CDS
CIBE_2343	CBEI_RS09985	242	Chromosome|CIBE_2343|+|2381019|intergenic_sense|59|fldZ CDS	Chromosome|CBEI_RS09985|+|2224176|intergenic_sense|59|2-enoate reductase CDS
CIBE_2615	CBEI_RS11265	242	Chromosome|CIBE_2615|+|2665805|intergenic_sense|133|leuA CDS	Chromosome|CBEI_RS11265|+|2538349|intergenic_sense|133|2-isopropylmalate synthase CDS
CIBE_2924	CBEI_RS12825	242	Chromosome|CIBE_2924|+|2968704|intergenic_sense|67|Glycoside hydrolase, family 25 CDS	Chromosome|CBEI_RS12825|+|2874571|intergenic_sense|66|glycoside hydrolase CDS
CIBE_4268	CBEI_RS18250	242	Chromosome|CIBE_4268|-|4374444|intergenic_sense|81|TROVE domain protein CDS	Chromosome|CBEI_RS18250|-|4106316|intergenic_sense|81|TROVE domain-containing protein CDS
CIBE_4634	CBEI_RS19765	242	Chromosome|CIBE_4634|-|4721710|intergenic_sense|36|Transcriptional regulator, MarR family CDS	Chromosome|CBEI_RS19765|-|4431345|intergenic_sense|36|MarR family transcriptional regulator CDS
CIBE_5683	CBEI_RS24305	242	Chromosome|CIBE_5683|-|5911721|intergenic_sense|61|putative cell wall binding repeat-containing protein CDS	Chromosome|CBEI_RS24305|-|5564481|intergenic_sense|61|cell wall-binding protein CDS
CIBE_5729	CBEI_RS24455	242	Chromosome|CIBE_5729|+|5965676|intergenic_sense|94|conserved protein of unknown function CDS	Chromosome|CBEI_RS24455|+|5608246|intergenic_sense|94|hypothetical protein CDS
CIBE_5978	CBEI_RS25370	242	Chromosome|CIBE_5978|-|6226118|intergenic_sense|65|Response regulator receiver protein CDS	Chromosome|CBEI_RS25370|-|5833345|intergenic_sense|125|chemotaxis protein CheY CDS
CIBE_6076	CBEI_RS26845	242	Chromosome|CIBE_6076|-|6331360|intergenic_sense|104|Acyl-CoA dehydrogenase CDS	Chromosome|CBEI_RS26845|-|5952605|intergenic_sense|104|acyl-CoA dehydrogenase CDS
CIBE_0523	CBEI_RS02145	242	Chromosome|CIBE_0523|+|522791|intergenic_sense|31|Transcriptional regulator CDS	Chromosome|CBEI_RS02145|+|458339|intergenic_sense|31|yedF CDS
CIBE_0599	CBEI_RS02520	242	Chromosome|CIBE_0599|+|596559|intergenic_sense|117|ydcI CDS	Chromosome|CBEI_RS02520|+|531603|intergenic_sense|117|RNA-binding transcriptional accessory protein CDS
CIBE_1203	CBEI_RS05375	242	Chromosome|CIBE_1203|-|1259064|intergenic_sense|40|conserved protein of unknown function CDS	Chromosome|CBEI_RS05375|-|1207755|intergenic_sense|40|hypothetical protein CDS
CIBE_1607	CBEI_RS07310	242	Chromosome|CIBE_1607|+|1692449|intergenic_sense|44|Methyl-accepting chemotaxis sensory transducer CDS	Chromosome|CBEI_RS07310|+|1637382|intergenic_sense|45|chemotaxis protein CDS
CIBE_2363	CBEI_RS10080	242	Chromosome|CIBE_2363|+|2404154|intergenic_sense|61|2-hydroxyacid dehydrogenase CDS	Chromosome|CBEI_RS10080|+|2247251|intergenic_sense|61|2-hydroxyacid dehydrogenase CDS
CIBE_3003	CBEI_RS13175	242	Chromosome|CIBE_3003|+|3054637|intergenic_sense|125|Pentapeptide repeat protein CDS	Chromosome|CBEI_RS13175|+|2959062|intergenic_sense|122|pentapeptide repeat-containing protein CDS
CIBE_5314	CBEI_RS22565	242	Chromosome|CIBE_5314|-|5458060|intergenic_sense|28|Hydrolase CDS	Chromosome|CBEI_RS22565|-|5092740|intergenic_sense|28|HDIG domain-containing protein CDS
CIBE_5369	CBEI_RS22830	242	Chromosome|CIBE_5369|-|5527528|intergenic_sense|100|SCP-like extracellular CDS	Chromosome|CBEI_RS22830|-|5167977|intergenic_sense|101|serine protease CDS
CIBE_5377	CBEI_RS22865	242	Chromosome|CIBE_5377|-|5538237|intergenic_sense|5|Transcriptional regulator, CdaR CDS	Chromosome|CBEI_RS22865|-|5177221|intergenic_sense|5|transcriptional regulator CDS
CIBE_5616	CBEI_RS23970	242	Chromosome|CIBE_5616|-|5821121|intergenic_sense|20|Cell wall hydrolase CDS	Chromosome|CBEI_RS23970|-|5464694|intergenic_sense|20|cell wall hydrolase CDS
CIBE_0021	CBEI_RS00130	241	Chromosome|CIBE_0021|+|28260|intergenic_sense|7|Histidine kinase CDS	Chromosome|CBEI_RS00130|+|28285|intergenic_sense|49|sensor histidine kinase CDS
CIBE_0028	CBEI_RS00170	241	Chromosome|CIBE_0028|+|35971|intergenic_sense|12|proB CDS	Chromosome|CBEI_RS00170|+|35998|intergenic_sense|12|proB CDS
CIBE_0288	CBEI_RS01585	241	Chromosome|CIBE_0288|+|302629|intergenic_sense|112|Methyl-accepting chemotaxis sensory transducer CDS	Chromosome|CBEI_RS01585|+|342064|intergenic_sense|112|methyl-accepting chemotaxis protein CDS
CIBE_0414	CBEI_RS01865	241	Chromosome|CIBE_0414|+|424512|intergenic_sense|44|pgi CDS	Chromosome|CBEI_RS01865|+|410018|intergenic_sense|44|glucose-6-phosphate isomerase CDS
CIBE_0684	CBEI_RS02900	241	Chromosome|CIBE_0684|+|687023|intergenic_sense|50|nadD CDS	Chromosome|CBEI_RS02900|+|618789|intergenic_sense|50|nicotinate-nicotinamide nucleotide adenylyltransferase CDS
CIBE_0904	CBEI_RS04020	241	Chromosome|CIBE_0904|+|930218|intergenic_sense|51|ydeS CDS	Chromosome|CBEI_RS04020|+|891144|intergenic_sense|51|TetR family transcriptional regulator CDS
CIBE_0921	CBEI_RS04115	241	Chromosome|CIBE_0921|+|953476|intergenic_sense|190|celA CDS	Chromosome|CBEI_RS04115|+|918052|intergenic_sense|190|PTS sugar transporter subunit IIB CDS
CIBE_1008	CBEI_RS04490	241	Chromosome|CIBE_1008|+|1049648|intergenic_sense|27|hrcA CDS	Chromosome|CBEI_RS04490|+|1007092|intergenic_sense|51|HrcA family transcriptional regulator CDS
CIBE_1163	CBEI_RS05185	241	Chromosome|CIBE_1163|+|1207830|intergenic_sense|119|DNA-binding protein CDS	Chromosome|CBEI_RS05185|+|1155793|intergenic_sense|119|XRE family transcriptional regulator CDS
CIBE_1483	CBEI_RS06520	241	Chromosome|CIBE_1483|-|1565885|intergenic_sense|90|luxS CDS	Chromosome|CBEI_RS06520|-|1470068|intergenic_sense|90|S-ribosylhomocysteine lyase CDS
CIBE_1637	CBEI_RS07440	241	Chromosome|CIBE_1637|+|1722201|intergenic_sense|82|rbr3A CDS	Chromosome|CBEI_RS07440|+|1662285|intergenic_sense|81|NADH peroxidase CDS
CIBE_1787	CBEI_RS08125	241	Chromosome|CIBE_1787|+|1880651|intergenic_sense|44|hom CDS	Chromosome|CBEI_RS08125|+|1825626|intergenic_sense|44|homoserine dehydrogenase CDS
CIBE_2640	CBEI_RS11395	241	Chromosome|CIBE_2640|+|2693475|intergenic_sense|11|conserved protein of unknown function CDS	Chromosome|CBEI_RS11395|+|2567088|intergenic_sense|11|hypothetical protein CDS
CIBE_2996	CBEI_RS13145	241	Chromosome|CIBE_2996|+|3046981|intergenic_sense|41|cmk CDS	Chromosome|CBEI_RS13145|+|2951404|intergenic_sense|41|(d)CMP kinase CDS
CIBE_3508	CBEI_RS15150	241	Chromosome|CIBE_3508|-|3605656|intergenic_sense|69|Diguanylate cyclase CDS	Chromosome|CBEI_RS15150|-|3439890|intergenic_sense|69|GGDEF domain-containing protein CDS
CIBE_4156	CBEI_RS17690	241	Chromosome|CIBE_4156|-|4268007|intergenic_sense|74|conserved exported protein of unknown function CDS	Chromosome|CBEI_RS17690|-|3995445|intergenic_sense|74|hypothetical protein CDS
CIBE_5559	CBEI_RS23725	241	Chromosome|CIBE_5559|-|5740431|intergenic_sense|21|Regulatory protein, LacI CDS	Chromosome|CBEI_RS23725|-|5386957|intergenic_sense|21|LacI family transcriptional regulator CDS
CIBE_5928	CBEI_RS25090	241	Chromosome|CIBE_5928|-|6176154|intergenic_sense|79|glgB CDS	Chromosome|CBEI_RS25090|-|5763826|intergenic_sense|79|1,4-alpha-glucan branching protein GlgB CDS
CIBE_0727	CBEI_RS03110	241	Chromosome|CIBE_0727|+|727088|intergenic_sense|12|LytTR family transcriptional regulator CDS	Chromosome|CBEI_RS03110|+|666763|intergenic_sense|12|DNA-binding response regulator CDS
CIBE_0775	CBEI_RS03335	241	Chromosome|CIBE_0775|+|780702|intergenic_sense|22|Preprotein translocase subunit SecG CDS	Chromosome|CBEI_RS03335|+|718992|intergenic_sense|22|secG CDS
CIBE_2572	CBEI_RS11055	241	Chromosome|CIBE_2572|+|2621264|intergenic_sense|93|Ankyrin CDS	Chromosome|CBEI_RS11055|+|2487677|intergenic_sense|93|hypothetical protein CDS
CIBE_2621	CBEI_RS11290	241	Chromosome|CIBE_2621|+|2671149|intergenic_sense|6|stc CDS	Chromosome|CBEI_RS11290|+|2543777|intergenic_sense|6|sigma-54-dependent Fis family transcriptional regulator CDS
CIBE_3252	CBEI_RS14120	241	Chromosome|CIBE_3252|-|3296980|intergenic_sense|57|hxlR CDS	Chromosome|CBEI_RS14120|-|3175674|intergenic_sense|57|transcriptional regulator CDS
CIBE_4090	CBEI_RS17335	241	Chromosome|CIBE_4090|-|4214637|intergenic_sense|126|Cell wall-binding protein CDS	Chromosome|CBEI_RS17335|-|3932053|intergenic_sense|126|cell wall-binding repeat-containing protein CDS
CIBE_4484	CBEI_RS19140	241	Chromosome|CIBE_4484|-|4575958|intergenic_sense|52|XRE family transcriptional regulator CDS	Chromosome|CBEI_RS19140|-|4292499|intergenic_sense|52|XRE family transcriptional regulator CDS
CIBE_5679	CBEI_RS24290	241	Chromosome|CIBE_5679|-|5906429|intergenic_sense|12|conserved exported protein of unknown function CDS	Chromosome|CBEI_RS24290|-|5559275|intergenic_sense|12|cell wall-binding repeat-containing protein CDS
CIBE_6007	CBEI_RS25635	241	Chromosome|CIBE_6007|-|6261593|intergenic_sense|6|Sucrose operon repressor CDS	Chromosome|CBEI_RS25635|-|5894744|intergenic_sense|6|LacI family transcriptional regulator CDS
CIBE_0656	CBEI_RS02765	240	Chromosome|CIBE_0656|+|655271|intergenic_sense|52|Aminoacyl-histidine dipeptidase CDS	Chromosome|CBEI_RS02765|+|587021|intergenic_sense|52|aminoacyl-histidine dipeptidase CDS
CIBE_0670	CBEI_RS02830	240	Chromosome|CIBE_0670|+|668656|intergenic_sense|41|Cell cycle protein CDS	Chromosome|CBEI_RS02830|+|600423|intergenic_sense|41|rod shape-determining protein RodA CDS
CIBE_0907	CBEI_RS04035	240	Chromosome|CIBE_0907|+|933956|intergenic_sense|34|FliB family protein CDS	Chromosome|CBEI_RS04035|+|894630|intergenic_sense|34|hypothetical protein CDS
CIBE_1626	CBEI_RS07395	240	Chromosome|CIBE_1626|+|1712658|intergenic_sense|4|conserved protein of unknown function CDS	Chromosome|CBEI_RS07395|+|1654159|intergenic_sense|7|DUF896 domain-containing protein CDS
CIBE_2497	CBEI_RS10770	240	Chromosome|CIBE_2497|+|2544105|intergenic_sense|75|NUDIX hydrolase CDS	Chromosome|CBEI_RS10770|+|2417438|intergenic_sense|69|NUDIX hydrolase CDS
CIBE_2596	CBEI_RS11190	240	Chromosome|CIBE_2596|+|2647218|intergenic_sense|72|conserved exported protein of unknown function CDS	Chromosome|CBEI_RS11190|+|2521673|intergenic_sense|69|hybrid sensor histidine kinase/response regulator CDS
CIBE_2960	CBEI_RS12990	240	Chromosome|CIBE_2960|+|3009847|intergenic_sense|136|Metal dependent phosphohydrolase CDS	Chromosome|CBEI_RS12990|+|2915806|intergenic_sense|137|HD domain-containing protein CDS
CIBE_3608	CBEI_RS15685	240	Chromosome|CIBE_3608|-|3703582|intergenic_sense|60|conserved exported protein of unknown function CDS	Chromosome|CBEI_RS15685|-|3549152|intergenic_sense|60|DUF5105 domain-containing protein CDS
CIBE_4224	CBEI_RS18015	240	Chromosome|CIBE_4224|-|4331231|intergenic_sense|153|def CDS	Chromosome|CBEI_RS18015|-|4056542|intergenic_sense|154|peptide deformylase CDS
CIBE_4792	CBEI_RS20315	240	Chromosome|CIBE_4792|-|4872769|intergenic_sense|92|TPR repeat-containing protein CDS	Chromosome|CBEI_RS20315|-|4554114|intergenic_sense|47|hypothetical protein CDS
CIBE_4974	CBEI_RS21085	240	Chromosome|CIBE_4974|-|5066900|intergenic_sense|40|rlmI CDS	Chromosome|CBEI_RS21085|-|4740590|intergenic_sense|40|class I SAM-dependent rRNA methyltransferase CDS
CIBE_5499	CBEI_RS23440	240	Chromosome|CIBE_5499|-|5674795|intergenic_sense|49|conserved protein of unknown function CDS	Chromosome|CBEI_RS23440|-|5322122|intergenic_sense|49|hypothetical protein CDS
CIBE_5502	CBEI_RS23455	240	Chromosome|CIBE_5502|-|5677854|intergenic_sense|48|conserved protein of unknown function CDS	Chromosome|CBEI_RS23455|-|5325182|intergenic_sense|48|hypothetical protein CDS
CIBE_6083	CBEI_RS25910	240	Chromosome|CIBE_6083|-|6339519|intergenic_sense|82|murAB CDS	Chromosome|CBEI_RS25910|-|5960701|intergenic_sense|82|UDP-N-acetylglucosamine 1-carboxyvinyltransferase CDS
CIBE_1461	CBEI_RS06450	240	Chromosome|CIBE_1461|+|1536827|intergenic_sense|138|conserved protein of unknown function CDS	Chromosome|CBEI_RS06450|+|1446987|intergenic_sense|137|hypothetical protein CDS
CIBE_4240	CBEI_RS18145	240	Chromosome|CIBE_4240|-|4345970|intergenic_sense|41|ArsR family transcriptional regulator CDS	Chromosome|CBEI_RS18145|-|4084727|intergenic_sense|41|ArsR family transcriptional regulator CDS
CIBE_4812	CBEI_RS20405	240	Chromosome|CIBE_4812|-|4895167|intergenic_sense|101|Serine protease CDS	Chromosome|CBEI_RS20405|-|4578439|intergenic_sense|101|serine protease CDS
CIBE_0036	CBEI_RS00210	239	Chromosome|CIBE_0036|+|46638|intergenic_sense|182|murI CDS	Chromosome|CBEI_RS00210|+|46623|intergenic_sense|182|glutamate racemase CDS
CIBE_0592	CBEI_RS02490	239	Chromosome|CIBE_0592|+|589360|intergenic_sense|98|secA CDS	Chromosome|CBEI_RS02490|+|523318|intergenic_sense|98|protein translocase subunit SecA CDS
CIBE_0760	CBEI_RS03265	239	Chromosome|CIBE_0760|+|761409|intergenic_sense|45|vanR CDS	Chromosome|CBEI_RS03265|+|701078|intergenic_sense|45|DNA-binding response regulator CDS
CIBE_1037	CBEI_RS04605	239	Chromosome|CIBE_1037|+|1081472|intergenic_sense|13|Deoxyguanosinetriphosphate triphosphohydrolase-like protein CDS	Chromosome|CBEI_RS04605|+|1033061|intergenic_sense|13|deoxyguanosinetriphosphate triphosphohydrolase CDS
CIBE_1061	CBEI_RS04720	239	Chromosome|CIBE_1061|+|1114931|intergenic_sense|196|Transferase CDS	Chromosome|CBEI_RS04720|+|1066296|intergenic_sense|192|transferase CDS
CIBE_2141	CBEI_RS09360	239	Chromosome|CIBE_2141|+|2189372|intergenic_sense|40|S-adenosylmethionine-dependent methyltransferase CDS	Chromosome|CBEI_RS09360|+|2081759|intergenic_sense|40|class I SAM-dependent methyltransferase CDS
CIBE_2863	CBEI_RS12530	239	Chromosome|CIBE_2863|+|2895989|intergenic_sense|34|conserved protein of unknown function CDS	Chromosome|CBEI_RS12530|+|2802437|intergenic_sense|34|hypothetical protein CDS
CIBE_3556	CBEI_RS15480	239	Chromosome|CIBE_3556|-|3647678|intergenic_sense|88|conserved membrane protein of unknown function CDS	Chromosome|CBEI_RS15480|-|3505161|intergenic_sense|88|sulfite exporter TauE/SafE family protein CDS
CIBE_4724	CBEI_RS20070	239	Chromosome|CIBE_4724|-|4813045|intergenic_sense|28|SigF/sigE/sigG family sigma factor CDS	Chromosome|CBEI_RS20070|-|4502762|intergenic_sense|46|histidine phosphatase family protein CDS
CIBE_5041	CBEI_RS21405	239	Chromosome|CIBE_5041|-|5146067|intergenic_sense|25|Phosphohydrolase CDS	Chromosome|CBEI_RS21405|-|4821406|intergenic_sense|25|HD-GYP domain-containing protein CDS
CIBE_5098	CBEI_RS21655	239	Chromosome|CIBE_5098|-|5214554|intergenic_sense|172|putative phosphatase NT01CX 1282 CDS	Chromosome|CBEI_RS21655|-|4887630|intergenic_sense|176|phosphatase CDS
CIBE_0338	CBEI_RS01760	239	Chromosome|CIBE_0338|+|361239|intergenic_sense|171|rex CDS	Chromosome|CBEI_RS01760|+|386232|intergenic_sense|171|transcriptional regulator CDS
CIBE_1250	CBEI_RS05600	239	Chromosome|CIBE_1250|+|1313367|intergenic_sense|104|Cytochrome C551 CDS	Chromosome|CBEI_RS05600|+|1259757|intergenic_sense|104|cytochrome c551 CDS
CIBE_2881	CBEI_RS12620	239	Chromosome|CIBE_2881|+|2919727|intergenic_sense|15|NUDIX hydrolase CDS	Chromosome|CBEI_RS12620|+|2827327|intergenic_sense|15|NUDIX domain-containing protein CDS
CIBE_0166	CBEI_RS00915	238	Chromosome|CIBE_0166|+|191804|intergenic_sense|193|rpsJ CDS	Chromosome|CBEI_RS00915|+|191935|intergenic_sense|193|30S ribosomal protein S10 CDS
CIBE_0636	CBEI_RS02685	238	Chromosome|CIBE_0636|+|634034|intergenic_sense|55|ridA CDS	Chromosome|CBEI_RS02685|+|568961|intergenic_sense|55|RidA family protein CDS
CIBE_1363	CBEI_RS05970	238	Chromosome|CIBE_1363|+|1435466|intergenic_sense|62|pstS CDS	Chromosome|CBEI_RS05970|+|1344531|intergenic_sense|62|phosphate ABC transporter substrate-binding protein CDS
CIBE_6102	CBEI_RS26050	238	Chromosome|CIBE_6102|-|6357441|intergenic_sense|66|dnaC CDS	Chromosome|CBEI_RS26050|-|5978694|intergenic_sense|66|replicative DNA helicase CDS
CIBE_1053	CBEI_RS04680	238	Chromosome|CIBE_1053|+|1102436|intergenic_sense|85|2-hydroxyacid dehydrogenase CDS	Chromosome|CBEI_RS04680|+|1053888|intergenic_sense|86|2-hydroxyacid dehydrogenase CDS
CIBE_1461	CBEI_RS06450	238	Chromosome|CIBE_1461|+|1536809|intergenic_sense|156|conserved protein of unknown function CDS	Chromosome|CBEI_RS06450|+|1446969|intergenic_sense|155|hypothetical protein CDS
CIBE_2112	CBEI_RS09225	238	Chromosome|CIBE_2112|+|2158266|intergenic_sense|46|Nitrite reductase CDS	Chromosome|CBEI_RS09225|+|2051590|intergenic_sense|46|nitrate/sulfite reductase CDS
CIBE_2861	CBEI_RS12520	238	Chromosome|CIBE_2861|+|2893567|intergenic_sense|150|yugJ CDS	Chromosome|CBEI_RS12520|+|2800017|intergenic_sense|149|NADH-dependent alcohol dehydrogenase CDS
CIBE_5561	CBEI_RS23735	238	Chromosome|CIBE_5561|-|5743440|intergenic_sense|79|Haloacid dehalogenase CDS	Chromosome|CBEI_RS23735|-|5389989|intergenic_sense|79|Cof-type HAD-IIB family hydrolase CDS
CIBE_5577	CBEI_RS23810	238	Chromosome|CIBE_5577|-|5767661|intergenic_sense|30|Sulfatase CDS	Chromosome|CBEI_RS23810|-|5414103|intergenic_sense|30|sulfatase CDS
CIBE_0160	CBEI_RS00885	237	Chromosome|CIBE_0160|+|179326|intergenic_sense|161|rpoB CDS	Chromosome|CBEI_RS00885|+|179459|intergenic_sense|161|rpoB CDS
CIBE_0216	CBEI_RS01150	237	Chromosome|CIBE_0216|+|224353|intergenic_sense|47|Tetratricopeptide TPR 2 repeat protein CDS	Chromosome|CBEI_RS01150|+|224370|intergenic_sense|47|hypothetical protein CDS
CIBE_0417	CBEI_RS01880	237	Chromosome|CIBE_0417|+|429019|intergenic_sense|31|Lytic transglycosylase, catalytic CDS	Chromosome|CBEI_RS01880|+|414523|intergenic_sense|31|lytic transglycosylase CDS
CIBE_1209	CBEI_RS05405	237	Chromosome|CIBE_1209|+|1267027|intergenic_sense|136|ldh CDS	Chromosome|CBEI_RS05405|+|1215654|intergenic_sense|137|L-lactate dehydrogenase CDS
CIBE_2878	CBEI_RS12605	237	Chromosome|CIBE_2878|-|2917449|intergenic_sense|130|Phospho-2-dehydro-3-deoxyheptonate aldolase CDS	Chromosome|CBEI_RS12605|-|2824911|intergenic_sense|133|3-deoxy-7-phosphoheptulonate synthase CDS
CIBE_3646	CBEI_RS15850	237	Chromosome|CIBE_3646|-|3743628|intergenic_sense|94|Transcriptional regulator, TetR family CDS	Chromosome|CBEI_RS15850|-|3591047|intergenic_sense|94|TetR/AcrR family transcriptional regulator CDS
CIBE_4753	CBEI_RS20165	237	Chromosome|CIBE_4753|+|4838316|intergenic_sense|16|conserved protein of unknown function CDS	Chromosome|CBEI_RS20165|+|4521771|intergenic_sense|16|hypothetical protein CDS
CIBE_4987	CBEI_RS21170	237	Chromosome|CIBE_4987|-|5084830|intergenic_sense|149|Metal dependent phosphohydrolase CDS	Chromosome|CBEI_RS21170|-|4764210|intergenic_sense|172|HD-GYP domain-containing protein CDS
CIBE_5224	CBEI_RS22260	237	Chromosome|CIBE_5224|-|5351342|intergenic_sense|140|Alcohol dehydrogenase CDS	Chromosome|CBEI_RS22260|-|5021413|intergenic_sense|140|alcohol dehydrogenase CDS
CIBE_6010	CBEI_RS25645	237	Chromosome|CIBE_6010|-|6264073|intergenic_sense|119|conserved protein of unknown function CDS	Chromosome|CBEI_RS25645|-|5897224|intergenic_sense|119|hypothetical protein CDS
CIBE_0975	CBEI_RS04330	237	Chromosome|CIBE_0975|+|1010499|intergenic_sense|91|conserved protein of unknown function CDS	Chromosome|CBEI_RS04330|+|966412|intergenic_sense|91|ribonuclease P CDS
CIBE_1550	CBEI_RS06820	237	Chromosome|CIBE_1550|+|1629001|intergenic_sense|4|conserved protein of unknown function CDS	Chromosome|CBEI_RS06820|+|1532042|intergenic_sense|4|hypothetical protein CDS
CIBE_2304	CBEI_RS09820	237	Chromosome|CIBE_2304|+|2340793|intergenic_sense|10|conserved protein of unknown function CDS	Chromosome|CBEI_RS09820|+|2187670|intergenic_sense|10|hypothetical protein CDS
CIBE_3913	CBEI_RS16640	237	Chromosome|CIBE_3913|-|4044539|intergenic_sense|53|Cupin 2, conserved barrel domain protein CDS	Chromosome|CBEI_RS16640|-|3777864|intergenic_sense|53|mannose-6-phosphate isomerase CDS
CIBE_3920	CBEI_RS16660	237	Chromosome|CIBE_3920|-|4050162|intergenic_sense|56|ATP-binding protein CDS	Chromosome|CBEI_RS16660|-|3781126|intergenic_sense|56|hydF CDS
CIBE_4563	CBEI_RS19540	237	Chromosome|CIBE_4563|+|4652142|intergenic_sense|30|Transcriptional regulator, GntR family with UTRAsensor domain containing protein CDS	Chromosome|CBEI_RS19540|+|4379739|intergenic_sense|30|GntR family transcriptional regulator CDS
CIBE_0735	CBEI_RS03145	236	Chromosome|CIBE_0735|+|734752|intergenic_sense|28|conserved protein of unknown function CDS	Chromosome|CBEI_RS03145|+|674424|intergenic_sense|28|hypothetical protein CDS
CIBE_0750	CBEI_RS03215	236	Chromosome|CIBE_0750|+|751048|intergenic_sense|27|1-acyl-sn-glycerol-3-phosphate acyltransferase CDS	Chromosome|CBEI_RS03215|+|690716|intergenic_sense|27|1-acyl-sn-glycerol-3-phosphate acyltransferase CDS
CIBE_3172	CBEI_RS13790	236	Chromosome|CIBE_3172|-|3220822|intergenic_sense|34|conserved protein of unknown function CDS	Chromosome|CBEI_RS13790|-|3106053|intergenic_sense|34|hypothetical protein CDS
CIBE_4311	CBEI_RS18485	236	Chromosome|CIBE_4311|-|4408342|intergenic_sense|50|conserved membrane protein of unknown function CDS	Chromosome|CBEI_RS18485|-|4154396|intergenic_sense|29|hypothetical protein CDS
CIBE_5327	CBEI_RS22615	236	Chromosome|CIBE_5327|-|5471894|intergenic_sense|19|D-galactose-binding periplasmic protein CDS	Chromosome|CBEI_RS22615|-|5104999|intergenic_sense|19|galactose ABC transporter substrate-binding protein CDS
CIBE_5350	CBEI_RS22755	236	Chromosome|CIBE_5350|-|5504745|intergenic_sense|60|ywjH CDS	Chromosome|CBEI_RS22755|-|5146456|intergenic_sense|60|fsa CDS
CIBE_5615	CBEI_RS23965	236	Chromosome|CIBE_5615|-|5818438|intergenic_sense|79|Cell wall hydrolase CDS	Chromosome|CBEI_RS23965|-|5462016|intergenic_sense|78|cell wall hydrolase CDS
CIBE_5635	CBEI_RS24090	236	Chromosome|CIBE_5635|-|5846186|intergenic_sense|23|putative cell wall binding repeat-containing protein CDS	Chromosome|CBEI_RS24090|-|5502343|intergenic_sense|23|cell wall-binding repeat-containing protein CDS
CIBE_5661	CBEI_RS24200	236	Chromosome|CIBE_5661|+|5878755|intergenic_sense|31|putative cell wall binding repeat-containing protein CDS	Chromosome|CBEI_RS24200|+|5530889|intergenic_sense|31|cell wall-binding repeat-containing protein CDS
CIBE_0922	CBEI_RS04120	236	Chromosome|CIBE_0922|+|954259|intergenic_sense|2|Serine--pyruvate transaminase CDS	Chromosome|CBEI_RS04120|+|918833|intergenic_sense|11|aminotransferase class V-fold PLP-dependent enzyme CDS
CIBE_2317	CBEI_RS09885	236	Chromosome|CIBE_2317|+|2353944|intergenic_sense|93|conserved protein of unknown function CDS	Chromosome|CBEI_RS09885|+|2200975|intergenic_sense|98|cytochrome c551 CDS
CIBE_2584	CBEI_RS11145	236	Chromosome|CIBE_2584|+|2636125|intergenic_sense|27|conserved protein of unknown function CDS	Chromosome|CBEI_RS11145|+|2510811|intergenic_sense|27|hypothetical protein CDS
CIBE_2621	CBEI_RS11290	236	Chromosome|CIBE_2621|+|2671087|intergenic_sense|68|stc CDS	Chromosome|CBEI_RS11290|+|2543715|intergenic_sense|68|sigma-54-dependent Fis family transcriptional regulator CDS
CIBE_3920	CBEI_RS16660	236	Chromosome|CIBE_3920|-|4050167|intergenic_sense|61|ATP-binding protein CDS	Chromosome|CBEI_RS16660|-|3781131|intergenic_sense|61|hydF CDS
CIBE_5366	CBEI_RS22820	236	Chromosome|CIBE_5366|-|5524740|intergenic_sense|41|Haloacid dehalogenase CDS	Chromosome|CBEI_RS22820|-|5165193|intergenic_sense|41|Cof-type HAD-IIB family hydrolase CDS
CIBE_5377	CBEI_RS22865	236	Chromosome|CIBE_5377|-|5538257|intergenic_sense|25|Transcriptional regulator, CdaR CDS	Chromosome|CBEI_RS22865|-|5177241|intergenic_sense|25|transcriptional regulator CDS
CIBE_1485	CBEI_RS06530	235	Chromosome|CIBE_1485|+|1567022|intergenic_sense|25|Peptide transporter CDS	Chromosome|CBEI_RS06530|+|1471204|intergenic_sense|25|peptide transporter CDS
CIBE_2212	CBEI_RS09705	235	Chromosome|CIBE_2212|+|2269064|intergenic_sense|92|glyA CDS	Chromosome|CBEI_RS09705|+|2164186|intergenic_sense|92|serine hydroxymethyltransferase CDS
CIBE_2301	CBEI_RS09805	235	Chromosome|CIBE_2301|+|2337218|intergenic_sense|46|rluB CDS	Chromosome|CBEI_RS09805|+|2184097|intergenic_sense|46|rRNA pseudouridine synthase CDS
CIBE_2310	CBEI_RS09850	235	Chromosome|CIBE_2310|-|2347200|intergenic_sense|105|Ca(2sense)/H(sense) antiporter CDS	Chromosome|CBEI_RS09850|-|2194065|intergenic_sense|103|cax CDS
CIBE_1711	CBEI_RS07765	235	Chromosome|CIBE_1711|+|1810294|intergenic_sense|16|Transcriptional regulator, RpiR family CDS	Chromosome|CBEI_RS07765|+|1743640|intergenic_sense|16|MurR/RpiR family transcriptional regulator CDS
CIBE_2074	CBEI_RS09080	235	Chromosome|CIBE_2074|+|2122026|intergenic_sense|65|Cyclic nucleotide-binding protein CDS	Chromosome|CBEI_RS09080|+|2018436|intergenic_sense|65|cyclic nucleotide-binding protein CDS
CIBE_4133	CBEI_RS17580	235	Chromosome|CIBE_4133|-|4250170|intergenic_sense|26|Bacteriohemerythrin CDS	Chromosome|CBEI_RS17580|-|3975813|intergenic_sense|26|hemerythrin CDS
CIBE_4914	CBEI_RS20850	235	Chromosome|CIBE_4914|-|5002012|intergenic_sense|164|conserved protein of unknown function CDS	Chromosome|CBEI_RS20850|-|4678732|intergenic_sense|132|hypothetical protein CDS
CIBE_0027	CBEI_RS00165	234	Chromosome|CIBE_0027|+|35057|intergenic_sense|53|Channel protein, hemolysin III family CDS	Chromosome|CBEI_RS00165|+|35080|intergenic_sense|53|hemolysin CDS
CIBE_0635	CBEI_RS02675	234	Chromosome|CIBE_0635|+|632526|intergenic_sense|191|Periplasmic solute binding protein CDS	Chromosome|CBEI_RS02675|+|567452|intergenic_sense|191|ABC transporter substrate-binding protein CDS
CIBE_1404	CBEI_RS06175	234	Chromosome|CIBE_1404|+|1477506|intergenic_sense|20|plsX CDS	Chromosome|CBEI_RS06175|+|1387970|intergenic_sense|20|phosphate acyltransferase CDS
CIBE_1753	CBEI_RS07960	234	Chromosome|CIBE_1753|+|1847370|intergenic_sense|94|Thiamine biosynthesis protein ThiS CDS	Chromosome|CBEI_RS07960|+|1792473|intergenic_sense|94|thiS CDS
CIBE_1775	CBEI_RS08070	234	Chromosome|CIBE_1775|+|1868436|intergenic_sense|77|apt CDS	Chromosome|CBEI_RS08070|+|1813504|intergenic_sense|77|adenine phosphoribosyltransferase CDS
CIBE_5660	CBEI_RS24195	234	Chromosome|CIBE_5660|+|5877460|intergenic_sense|73|Glycoside hydrolase CDS	Chromosome|CBEI_RS24195|+|5529596|intergenic_sense|73|glycoside hydrolase CDS
CIBE_2649	CBEI_RS11435	234	Chromosome|CIBE_2649|+|2700913|intergenic_sense|84|Pyridoxamine 5'-phosphate oxidase-like FMN-binding protein CDS	Chromosome|CBEI_RS11435|+|2574521|intergenic_sense|83|pyridoxamine 5'-phosphate oxidase family protein CDS
CIBE_3524	CBEI_RS15200	234	Chromosome|CIBE_3524|+|3620749|intergenic_sense|36|conserved protein of unknown function CDS	Chromosome|CBEI_RS15200|+|3451449|intergenic_sense|36|hypothetical protein CDS
CIBE_5601	CBEI_RS23905	234	Chromosome|CIBE_5601|-|5797115|intergenic_sense|82|Transcription antiterminator BglG CDS	Chromosome|CBEI_RS23905|-|5441999|intergenic_sense|82|sigma-54-dependent transcriptional regulator CDS
CIBE_0004	CBEI_RS00020	233	Chromosome|CIBE_0004|+|3272|intergenic_sense|12|recF CDS	Chromosome|CBEI_RS00020|+|3271|intergenic_sense|12|DNA replication and repair protein RecF CDS
CIBE_0539	CBEI_RS02225	233	Chromosome|CIBE_0539|+|539595|intergenic_sense|88|gpo CDS	Chromosome|CBEI_RS02225|+|475028|intergenic_sense|88|glutathione peroxidase CDS
CIBE_0908	CBEI_RS04040	233	Chromosome|CIBE_0908|+|935444|intergenic_sense|8|Diguanylate cyclase CDS	Chromosome|CBEI_RS04040|+|896125|intergenic_sense|8|sensor domain-containing diguanylate cyclase CDS
CIBE_1579	CBEI_RS06960	233	Chromosome|CIBE_1579|+|1657094|intergenic_sense|43|conserved exported protein of unknown function CDS	Chromosome|CBEI_RS06960|+|1561487|intergenic_sense|43|hypothetical protein CDS
CIBE_2086	CBEI_RS09140	233	Chromosome|CIBE_2086|+|2133601|intergenic_sense|20|conserved protein of unknown function CDS	Chromosome|CBEI_RS09140|+|2029679|intergenic_sense|20|hypothetical protein CDS
CIBE_2934	CBEI_RS12870	233	Chromosome|CIBE_2934|+|2979531|intergenic_sense|16|rbr3A CDS	Chromosome|CBEI_RS12870|+|2885479|intergenic_sense|16|NADH peroxidase CDS
CIBE_4014	CBEI_RS16985	233	Chromosome|CIBE_4014|-|4138482|intergenic_sense|33|ABC transporter CDS	Chromosome|CBEI_RS16985|-|3854113|intergenic_sense|39|ABC transporter ATP-binding protein CDS
CIBE_4944	CBEI_RS20955	233	Chromosome|CIBE_4944|-|5031426|intergenic_sense|173|GntR family transcriptional regulator CDS	Chromosome|CBEI_RS20955|-|4706403|intergenic_sense|173|FadR family transcriptional regulator CDS
CIBE_5218	CBEI_RS22230	233	Chromosome|CIBE_5218|-|5344705|intergenic_sense|4|Transcriptional regulator, PucR family CDS	Chromosome|CBEI_RS22230|-|5014774|intergenic_sense|13|PucR family transcriptional regulator CDS
CIBE_1550	CBEI_RS06820	233	Chromosome|CIBE_1550|+|1628993|intergenic_sense|12|conserved protein of unknown function CDS	Chromosome|CBEI_RS06820|+|1532034|intergenic_sense|12|hypothetical protein CDS
CIBE_2881	CBEI_RS12620	233	Chromosome|CIBE_2881|+|2919708|intergenic_sense|34|NUDIX hydrolase CDS	Chromosome|CBEI_RS12620|+|2827308|intergenic_sense|34|NUDIX domain-containing protein CDS
CIBE_0289	CBEI_RS01590	232	Chromosome|CIBE_0289|+|304870|intergenic_sense|27|rbr CDS	Chromosome|CBEI_RS01590|+|344305|intergenic_sense|27|rubrerythrin family protein CDS
CIBE_0600	CBEI_RS02525	232	Chromosome|CIBE_0600|+|599048|intergenic_sense|63|Oxidoreductase domain protein CDS	Chromosome|CBEI_RS02525|+|534092|intergenic_sense|63|gfo/Idh/MocA family oxidoreductase CDS
CIBE_0893	CBEI_RS03965	232	Chromosome|CIBE_0893|+|914763|intergenic_sense|29|dhaS CDS	Chromosome|CBEI_RS03965|+|875761|intergenic_sense|38|aldehyde dehydrogenase CDS
CIBE_1417	CBEI_RS06235	232	Chromosome|CIBE_1417|+|1490282|intergenic_sense|74|rplS CDS	Chromosome|CBEI_RS06235|+|1400533|intergenic_sense|74|50S ribosomal protein L19 CDS
CIBE_2018	CBEI_RS08810	232	Chromosome|CIBE_2018|+|2066527|intergenic_sense|191|efp CDS	Chromosome|CBEI_RS08810|+|1962830|intergenic_sense|192|efp CDS
CIBE_2617	CBEI_RS11275	232	Chromosome|CIBE_2617|+|2669025|intergenic_sense|14|conserved protein of unknown function CDS	Chromosome|CBEI_RS11275|+|2541570|intergenic_sense|14|hypothetical protein CDS
CIBE_2738	CBEI_RS12005	232	Chromosome|CIBE_2738|-|2770836|intergenic_sense|51|Transcriptional regulator, GntR family CDS	Chromosome|CBEI_RS12005|-|2684850|intergenic_sense|51|GntR family transcriptional regulator CDS
CIBE_3292	CBEI_RS14325	232	Chromosome|CIBE_3292|+|3348779|intergenic_sense|11|NUDIX hydrolase CDS	Chromosome|CBEI_RS14325|+|3227222|intergenic_sense|11|(deoxy)nucleoside triphosphate pyrophosphohydrolase CDS
CIBE_4186	CBEI_RS17865	232	Chromosome|CIBE_4186|-|4294803|intergenic_sense|58|S-adenosylmethionine-dependent methyltransferase CDS	Chromosome|CBEI_RS17865|-|4026267|intergenic_sense|57|class I SAM-dependent methyltransferase CDS
CIBE_5226	CBEI_RS22270	232	Chromosome|CIBE_5226|-|5353043|intergenic_sense|48|cysK CDS	Chromosome|CBEI_RS22270|-|5023478|intergenic_sense|49|cysK CDS
CIBE_3003	CBEI_RS13175	232	Chromosome|CIBE_3003|+|3054657|intergenic_sense|105|Pentapeptide repeat protein CDS	Chromosome|CBEI_RS13175|+|2959082|intergenic_sense|102|pentapeptide repeat-containing protein CDS
CIBE_3570	CBEI_RS15550	232	Chromosome|CIBE_3570|-|3664140|intergenic_sense|33|putative transcriptional regulator, Crp/Fnr family CDS	Chromosome|CBEI_RS15550|-|3520137|intergenic_sense|33|Crp/Fnr family transcriptional regulator CDS
CIBE_4254	CBEI_RS18220	232	Chromosome|CIBE_4254|-|4359974|intergenic_sense|15|Hydrolase CDS	Chromosome|CBEI_RS18220|-|4100479|intergenic_sense|15|hypothetical protein CDS
CIBE_2102	CBEI_RS09175	231	Chromosome|CIBE_2102|+|2146767|intergenic_sense|78|conserved protein of unknown function CDS	Chromosome|CBEI_RS09175|+|2039803|intergenic_sense|77|hypothetical protein CDS
CIBE_2739	CBEI_RS12010	231	Chromosome|CIBE_2739|+|2771409|intergenic_sense|135|treP CDS	Chromosome|CBEI_RS12010|+|2685479|intergenic_sense|135|PTS maltose transporter subunit IIBC CDS
CIBE_5451	CBEI_RS23180	231	Chromosome|CIBE_5451|+|5618416|intergenic_sense|80|fbp CDS	Chromosome|CBEI_RS23180|+|5256034|intergenic_sense|80|fructose 1,6-bisphosphatase CDS
CIBE_5695	CBEI_RS24345	231	Chromosome|CIBE_5695|-|5933927|intergenic_sense|21|apeB CDS	Chromosome|CBEI_RS24345|-|5581555|intergenic_sense|69|M18 family aminopeptidase CDS
CIBE_1059	CBEI_RS04710	231	Chromosome|CIBE_1059|+|1111155|intergenic_sense|33|Methyl-accepting chemotaxis protein CDS	Chromosome|CBEI_RS04710|+|1062582|intergenic_sense|27|methyl-accepting chemotaxis protein CDS
CIBE_2457	CBEI_RS10610	231	Chromosome|CIBE_2457|+|2504839|intergenic_sense|83|Protein-L-IsoD CDS	Chromosome|CBEI_RS10610|+|2376913|intergenic_sense|85|hypothetical protein CDS
CIBE_5462	CBEI_RS23235	231	Chromosome|CIBE_5462|-|5634131|intergenic_sense|33|Iron-containing alcohol dehydrogenase CDS	Chromosome|CBEI_RS23235|-|5271749|intergenic_sense|33|alcohol dehydrogenase CDS
CIBE_5514	CBEI_RS23515	231	Chromosome|CIBE_5514|-|5689897|intergenic_sense|108|conserved protein of unknown function CDS	Chromosome|CBEI_RS23515|-|5337391|intergenic_sense|169|flagellar hook-length control protein FliK CDS
CIBE_6028	CBEI_RS25725	231	Chromosome|CIBE_6028|-|6281965|intergenic_sense|60|ctpE CDS	Chromosome|CBEI_RS25725|-|5913903|intergenic_sense|60|carbonate dehydratase CDS
CIBE_1526	CBEI_RS06705	230	Chromosome|CIBE_1526|+|1603747|intergenic_sense|33|yidA CDS	Chromosome|CBEI_RS06705|+|1507103|intergenic_sense|33|Cof-type HAD-IIB family hydrolase CDS
CIBE_1527	CBEI_RS06715	230	Chromosome|CIBE_1527|+|1604879|intergenic_sense|161|Metal dependent phosphohydrolase CDS	Chromosome|CBEI_RS06715|+|1508249|intergenic_sense|159|HD-GYP domain-containing protein CDS
CIBE_2495	CBEI_RS10760	230	Chromosome|CIBE_2495|+|2540820|intergenic_sense|51|Histidine kinase CDS	Chromosome|CBEI_RS10760|+|2414154|intergenic_sense|50|two-component sensor histidine kinase CDS
CIBE_4739	CBEI_RS20110	230	Chromosome|CIBE_4739|-|4826125|intergenic_sense|48|conserved protein of unknown function CDS	Chromosome|CBEI_RS20110|-|4512992|intergenic_sense|49|PAS domain-containing sensor histidine kinase CDS
CIBE_4793	CBEI_RS20320	230	Chromosome|CIBE_4793|-|4874417|intergenic_sense|39|FAD linked oxidase domain protein CDS	Chromosome|CBEI_RS20320|-|4555762|intergenic_sense|39|FAD-binding oxidoreductase CDS
CIBE_5253	CBEI_RS22315	230	Chromosome|CIBE_5253|+|5381458|intergenic_sense|37|conserved exported protein of unknown function CDS	Chromosome|CBEI_RS22315|+|5030943|intergenic_sense|38|DUF5105 domain-containing protein CDS
CIBE_5504	CBEI_RS23465	230	Chromosome|CIBE_5504|-|5679207|intergenic_sense|21|Reticulocyte-binding protein CDS	Chromosome|CBEI_RS23465|-|5326535|intergenic_sense|21|hypothetical protein CDS
CIBE_5730	CBEI_RS24460	230	Chromosome|CIBE_5730|-|5968283|intergenic_sense|32|Transcriptional regulator, GntR family CDS	Chromosome|CBEI_RS24460|-|5610775|intergenic_sense|32|GntR family transcriptional regulator CDS
CIBE_0614	CBEI_RS02590	230	Chromosome|CIBE_0614|+|616655|intergenic_sense|51|ydjF CDS	Chromosome|CBEI_RS02590|+|551595|intergenic_sense|51|DeoR/GlpR transcriptional regulator CDS
CIBE_1606	CBEI_RS07305	230	Chromosome|CIBE_1606|+|1691389|intergenic_sense|43|Methyl-accepting chemotaxis sensory transducer CDS	Chromosome|CBEI_RS07305|+|1636325|intergenic_sense|43|chemotaxis protein CDS
CIBE_1699	CBEI_RS07690	230	Chromosome|CIBE_1699|+|1798222|intergenic_sense|8|Metal dependent phosphohydrolase CDS	Chromosome|CBEI_RS07690|+|1729989|intergenic_sense|8|HD domain-containing protein CDS
CIBE_2304	CBEI_RS09820	230	Chromosome|CIBE_2304|+|2340769|intergenic_sense|34|conserved protein of unknown function CDS	Chromosome|CBEI_RS09820|+|2187646|intergenic_sense|34|hypothetical protein CDS
CIBE_2852	CBEI_RS12475	230	Chromosome|CIBE_2852|+|2880142|intergenic_sense|68|NUDIX hydrolase CDS	Chromosome|CBEI_RS12475|+|2786910|intergenic_sense|69|NUDIX domain-containing protein CDS
CIBE_3570	CBEI_RS15550	230	Chromosome|CIBE_3570|-|3664215|intergenic_sense|108|putative transcriptional regulator, Crp/Fnr family CDS	Chromosome|CBEI_RS15550|-|3520212|intergenic_sense|108|Crp/Fnr family transcriptional regulator CDS
CIBE_5580	CBEI_RS23815	230	Chromosome|CIBE_5580|-|5770428|intergenic_sense|36|Periplasmic solute binding protein CDS	Chromosome|CBEI_RS23815|-|5415550|intergenic_sense|36|ABC transporter substrate-binding protein CDS
CIBE_6089	CBEI_RS25940	230	Chromosome|CIBE_6089|+|6344174|intergenic_sense|22|Primosome, DnaD subunit CDS	Chromosome|CBEI_RS25940|+|5965363|intergenic_sense|22|DNA replication protein DnaD CDS
CIBE_0061	CBEI_RS00335	229	Chromosome|CIBE_0061|+|73866|intergenic_sense|140|3D domain protein CDS	Chromosome|CBEI_RS00335|+|75816|intergenic_sense|140|hypothetical protein CDS
CIBE_1623	CBEI_RS07380	229	Chromosome|CIBE_1623|+|1710948|intergenic_sense|103|conserved protein of unknown function CDS	Chromosome|CBEI_RS07380|+|1652449|intergenic_sense|103|DUF1292 domain-containing protein CDS
CIBE_0073	CBEI_RS00385	229	Chromosome|CIBE_0073|-|85042|intergenic_sense|30|DegV domain-containing protein CA C0948 CDS	Chromosome|CBEI_RS00385|-|86829|intergenic_sense|30|DegV family protein CDS
CIBE_1706	CBEI_RS07740	228	Chromosome|CIBE_1706|-|1805861|intergenic_sense|94|brnQ CDS	Chromosome|CBEI_RS07740|-|1739304|intergenic_sense|94|brnQ CDS
CIBE_1843	CBEI_RS08365	228	Chromosome|CIBE_1843|+|1934753|intergenic_sense|112|dapF CDS	Chromosome|CBEI_RS08365|+|1877805|intergenic_sense|112|diaminopimelate epimerase CDS
CIBE_2511	CBEI_RS10830	228	Chromosome|CIBE_2511|+|2558217|intergenic_sense|101|Integral membrane sensor signal transduction histidine kinase CDS	Chromosome|CBEI_RS10830|+|2432012|intergenic_sense|92|signal transduction histidine kinase CDS
CIBE_3169	CBEI_RS13775	228	Chromosome|CIBE_3169|-|3217026|intergenic_sense|9|ycbN CDS	Chromosome|CBEI_RS13775|-|3098799|intergenic_sense|69|ABC transporter CDS
CIBE_3281	CBEI_RS14215	228	Chromosome|CIBE_3281|+|3335131|intergenic_sense|11|gldA CDS	Chromosome|CBEI_RS14215|+|3203615|intergenic_sense|12|gldA CDS
CIBE_4995	CBEI_RS21205	228	Chromosome|CIBE_4995|-|5092500|intergenic_sense|66|tcsA CDS	Chromosome|CBEI_RS21205|-|4771887|intergenic_sense|66|BMP family ABC transporter substrate-binding protein CDS
CIBE_2484	CBEI_RS10720	228	Chromosome|CIBE_2484|+|2532535|intergenic_sense|47|conserved protein of unknown function CDS	Chromosome|CBEI_RS10720|+|2405156|intergenic_sense|47|TetR/AcrR family transcriptional regulator CDS
CIBE_1731	CBEI_RS07885	227	Chromosome|CIBE_1731|+|1826703|intergenic_sense|51|conserved protein of unknown function CDS	Chromosome|CBEI_RS07885|+|1774138|intergenic_sense|51|hypothetical protein CDS
CIBE_3628	CBEI_RS15775	227	Chromosome|CIBE_3628|-|3722978|intergenic_sense|32|conserved protein of unknown function CDS	Chromosome|CBEI_RS15775|-|3571805|intergenic_sense|32|DUF2935 domain-containing protein CDS
CIBE_4537	CBEI_RS19395	227	Chromosome|CIBE_4537|+|4628570|intergenic_sense|28|conserved membrane protein of unknown function CDS	Chromosome|CBEI_RS19395|+|4351492|intergenic_sense|28|hypothetical protein CDS
CIBE_1019	CBEI_RS04535	227	Chromosome|CIBE_1019|+|1063634|intergenic_sense|130|Uncharacterized HIT-like protein aq 141 CDS	Chromosome|CBEI_RS04535|+|1018859|intergenic_sense|130|histidine triad nucleotide-binding protein CDS
CIBE_2457	CBEI_RS10610	227	Chromosome|CIBE_2457|+|2504915|intergenic_sense|7|Protein-L-IsoD CDS	Chromosome|CBEI_RS10610|+|2376989|intergenic_sense|9|hypothetical protein CDS
CIBE_5305	CBEI_RS22520	227	Chromosome|CIBE_5305|-|5448388|intergenic_sense|100|conserved protein of unknown function CDS	Chromosome|CBEI_RS22520|-|5083161|intergenic_sense|102|hypothetical protein CDS
CIBE_2923	CBEI_RS12820	226	Chromosome|CIBE_2923|-|2967818|intergenic_sense|39|conserved protein of unknown function CDS	Chromosome|CBEI_RS12820|-|2873680|intergenic_sense|38|dihydrolipoamide acyltransferase CDS
CIBE_3582	CBEI_RS15605	226	Chromosome|CIBE_3582|+|3677372|intergenic_sense|32|Transcriptional regulator CDS	Chromosome|CBEI_RS15605|+|3532838|intergenic_sense|31|PadR family transcriptional regulator CDS
CIBE_4933	CBEI_RS20925	226	Chromosome|CIBE_4933|+|5022233|intergenic_sense|29|conserved protein of unknown function CDS	Chromosome|CBEI_RS20925|+|4699905|intergenic_sense|29|hypothetical protein CDS
CIBE_5096	CBEI_RS21645	226	Chromosome|CIBE_5096|-|5212604|intergenic_sense|48|ndk CDS	Chromosome|CBEI_RS21645|-|4885985|intergenic_sense|48|nucleoside-diphosphate kinase CDS
CIBE_0956	CBEI_RS04240	226	Chromosome|CIBE_0956|+|991116|intergenic_sense|88|ohrR CDS	Chromosome|CBEI_RS04240|+|946836|intergenic_sense|88|MarR family transcriptional regulator CDS
CIBE_1147	CBEI_RS05105	226	Chromosome|CIBE_1147|+|1187493|intergenic_sense|3|Transcriptional regulator CDS	Chromosome|CBEI_RS05105|+|1135775|intergenic_sense|2|sigma-54-dependent transcriptional regulator CDS
CIBE_2852	CBEI_RS12475	226	Chromosome|CIBE_2852|+|2880055|intergenic_sense|155|NUDIX hydrolase CDS	Chromosome|CBEI_RS12475|+|2786823|intergenic_sense|156|NUDIX domain-containing protein CDS
CIBE_3290	CBEI_RS14320	226	Chromosome|CIBE_3290|-|3347068|intergenic_sense|27|conserved exported protein of unknown function CDS	Chromosome|CBEI_RS14320|-|3226966|intergenic_sense|27|cell wall-binding repeat-containing protein CDS
CIBE_4489	CBEI_RS19165	226	Chromosome|CIBE_4489|-|4583727|intergenic_sense|29|MarR family transcriptional regulator CDS	Chromosome|CBEI_RS19165|-|4300017|intergenic_sense|29|MarR family transcriptional regulator CDS
CIBE_5104	CBEI_RS21685	226	Chromosome|CIBE_5104|+|5222135|intergenic_sense|43|Haloacid dehalogenase CDS	Chromosome|CBEI_RS21685|+|4895700|intergenic_sense|43|Cof-type HAD-IIB family hydrolase CDS
CIBE_5514	CBEI_RS23515	226	Chromosome|CIBE_5514|-|5689894|intergenic_sense|105|conserved protein of unknown function CDS	Chromosome|CBEI_RS23515|-|5337388|intergenic_sense|166|flagellar hook-length control protein FliK CDS
CIBE_5613	CBEI_RS23955	226	Chromosome|CIBE_5613|-|5815237|intergenic_sense|191|conserved exported protein of unknown function CDS	Chromosome|CBEI_RS23955|-|5459025|intergenic_sense|195|cell wall-binding repeat-containing protein CDS
CIBE_1512	CBEI_RS06635	225	Chromosome|CIBE_1512|+|1590970|intergenic_sense|173|Mannosyl-glycoprotein endo-beta-N-acetylglucosamidase CDS	Chromosome|CBEI_RS06635|+|1494438|intergenic_sense|172|mannosyl-glycoprotein endo-beta-N-acetylglucosamidase CDS
CIBE_1804	CBEI_RS08190	225	Chromosome|CIBE_1804|+|1898605|intergenic_sense|154|GCN5-related N-acetyltransferase CDS	Chromosome|CBEI_RS08190|+|1841719|intergenic_sense|153|N-acetyltransferase CDS
CIBE_2166	CBEI_RS09475	225	Chromosome|CIBE_2166|+|2214669|intergenic_sense|60|deaD CDS	Chromosome|CBEI_RS09475|+|2106595|intergenic_sense|60|ATP-dependent helicase CDS
CIBE_3635	CBEI_RS15810	225	Chromosome|CIBE_3635|+|3729890|intergenic_sense|56|Rubrerythrin CDS	Chromosome|CBEI_RS15810|+|3579096|intergenic_sense|56|rubrerythrin CDS
CIBE_4788	CBEI_RS20295	225	Chromosome|CIBE_4788|-|4868321|intergenic_sense|79|CHAP domain containing protein CDS	Chromosome|CBEI_RS20295|-|4549666|intergenic_sense|81|CHAP domain-containing protein CDS
CIBE_4864	CBEI_RS20620	225	Chromosome|CIBE_4864|-|4950037|intergenic_sense|58|steT CDS	Chromosome|CBEI_RS20620|-|4629568|intergenic_sense|59|amino acid permease CDS
CIBE_5168	CBEI_RS21990	225	Chromosome|CIBE_5168|-|5285515|intergenic_sense|9|Anti-sigma-28 factor FlgM CDS	Chromosome|CBEI_RS21990|-|4954729|intergenic_sense|9|flagellar biosynthesis protein FlgM CDS
CIBE_6089	CBEI_RS25940	225	Chromosome|CIBE_6089|+|6344165|intergenic_sense|31|Primosome, DnaD subunit CDS	Chromosome|CBEI_RS25940|+|5965354|intergenic_sense|31|DNA replication protein DnaD CDS
CIBE_0726	CBEI_RS03105	224	Chromosome|CIBE_0726|+|725873|intergenic_sense|6|Histidine kinase CDS	Chromosome|CBEI_RS03105|+|665548|intergenic_sense|6|sensor histidine kinase CDS
CIBE_4777	CBEI_RS20265	224	Chromosome|CIBE_4777|-|4856182|intergenic_sense|49|Methyl-accepting chemotaxis protein CDS	Chromosome|CBEI_RS20265|-|4539714|intergenic_sense|49|methyl-accepting chemotaxis protein CDS
CIBE_1785	CBEI_RS08115	224	Chromosome|CIBE_1785|+|1879108|intergenic_sense|19|Membrane protein CDS	Chromosome|CBEI_RS08115|+|1823944|intergenic_sense|19|DUF554 domain-containing protein CDS
CIBE_5613	CBEI_RS23955	224	Chromosome|CIBE_5613|-|5815201|intergenic_sense|155|conserved exported protein of unknown function CDS	Chromosome|CBEI_RS23955|-|5458989|intergenic_sense|159|cell wall-binding repeat-containing protein CDS
CIBE_1530	CBEI_RS06730	223	Chromosome|CIBE_1530|+|1609863|intergenic_sense|10|metAA CDS	Chromosome|CBEI_RS06730|+|1513226|intergenic_sense|9|homoserine O-succinyltransferase CDS
CIBE_4145	CBEI_RS17620	223	Chromosome|CIBE_4145|-|4257380|intergenic_sense|54|cdd CDS	Chromosome|CBEI_RS17620|-|3981275|intergenic_sense|54|cytidine deaminase CDS
CIBE_4986	CBEI_RS21165	223	Chromosome|CIBE_4986|-|5083480|intergenic_sense|183|Alpha/beta hydrolase fold CDS	Chromosome|CBEI_RS21165|-|4762854|intergenic_sense|183|alpha/beta hydrolase CDS
CIBE_0277	CBEI_RS01535	222	Chromosome|CIBE_0277|-|293288|intergenic_sense|41|Cyclase CDS	Chromosome|CBEI_RS01535|-|333477|intergenic_sense|41|cyclase CDS
CIBE_2201	CBEI_RS09655	222	Chromosome|CIBE_2201|+|2258913|intergenic_sense|11|DegV domain-containing protein CA C1624 CDS	Chromosome|CBEI_RS09655|+|2154009|intergenic_sense|11|DegV family protein CDS
CIBE_2213	CBEI_RS09710	222	Chromosome|CIBE_2213|+|2270575|intergenic_sense|37|Isochorismatase hydrolase CDS	Chromosome|CBEI_RS09710|+|2165697|intergenic_sense|37|cysteine hydrolase CDS
CIBE_3664	CBEI_RS15910	222	Chromosome|CIBE_3664|-|3765416|intergenic_sense|183|ABC transporter related CDS	Chromosome|CBEI_RS15910|-|3604748|intergenic_sense|183|Lsa family ABC-F type ribosomal protection protein CDS
CIBE_1699	CBEI_RS07690	222	Chromosome|CIBE_1699|+|1798203|intergenic_sense|27|Metal dependent phosphohydrolase CDS	Chromosome|CBEI_RS07690|+|1729970|intergenic_sense|27|HD domain-containing protein CDS
CIBE_2304	CBEI_RS09820	222	Chromosome|CIBE_2304|+|2340749|intergenic_sense|54|conserved protein of unknown function CDS	Chromosome|CBEI_RS09820|+|2187626|intergenic_sense|54|hypothetical protein CDS
CIBE_4254	CBEI_RS18220	222	Chromosome|CIBE_4254|-|4360009|intergenic_sense|50|Hydrolase CDS	Chromosome|CBEI_RS18220|-|4100513|intergenic_sense|49|hypothetical protein CDS
CIBE_1233	CBEI_RS05520	221	Chromosome|CIBE_1233|+|1296474|intergenic_sense|136|conserved protein of unknown function CDS	Chromosome|CBEI_RS05520|+|1243786|intergenic_sense|129|DUF327 domain-containing protein CDS
CIBE_1234	CBEI_RS05525	221	Chromosome|CIBE_1234|+|1297273|intergenic_sense|86|putative sulfonate/nitrate transport system substrate-binding protein CDS	Chromosome|CBEI_RS05525|+|1244924|intergenic_sense|86|ABC transporter substrate-binding protein CDS
CIBE_2128	CBEI_RS09295	221	Chromosome|CIBE_2128|-|2178907|intergenic_sense|103|conserved protein of unknown function CDS	Chromosome|CBEI_RS09295|-|2071427|intergenic_sense|105|TIGR03905 family protein CDS
CIBE_0142	CBEI_RS00790	221	Chromosome|CIBE_0142|+|163313|intergenic_sense|17|DNA repair protein radA CDS	Chromosome|CBEI_RS00790|+|163449|intergenic_sense|17|DNA repair protein RadA CDS
CIBE_2457	CBEI_RS10610	221	Chromosome|CIBE_2457|+|2504875|intergenic_sense|47|Protein-L-IsoD CDS	Chromosome|CBEI_RS10610|+|2376949|intergenic_sense|49|hypothetical protein CDS
CIBE_5311	CBEI_RS22550	221	Chromosome|CIBE_5311|-|5455795|intergenic_sense|81|conserved protein of unknown function CDS	Chromosome|CBEI_RS22550|-|5090542|intergenic_sense|80|hypothetical protein CDS
CIBE_0016	CBEI_RS00105	220	Chromosome|CIBE_0016|+|18273|intergenic_sense|42|GCN5-related N-acetyltransferase CDS	Chromosome|CBEI_RS00105|+|18308|intergenic_sense|42|N-acetyltransferase CDS
CIBE_1796	CBEI_RS08160	220	Chromosome|CIBE_1796|+|1890320|intergenic_sense|70|udk CDS	Chromosome|CBEI_RS08160|+|1835298|intergenic_sense|70|uridine kinase CDS
CIBE_2042	CBEI_RS08925	220	Chromosome|CIBE_2042|+|2086556|intergenic_sense|125|Hemerythrin CDS	Chromosome|CBEI_RS08925|+|1982972|intergenic_sense|125|hemerythrin CDS
CIBE_3828	CBEI_RS16435	220	Chromosome|CIBE_3828|-|3976063|intergenic_sense|33|Glycosyl transferase CDS	Chromosome|CBEI_RS16435|-|3731189|intergenic_sense|33|glycosyl transferase CDS
CIBE_4324	CBEI_RS18585	220	Chromosome|CIBE_4324|-|4424750|intergenic_sense|40|Methyl-accepting chemotaxis protein CDS	Chromosome|CBEI_RS18585|-|4175021|intergenic_sense|40|methyl-accepting chemotaxis protein CDS
CIBE_0878	CBEI_RS03910	220	Chromosome|CIBE_0878|+|897394|intergenic_sense|5|MarR family transcriptional regulator CDS	Chromosome|CBEI_RS03910|+|863760|intergenic_sense|5|MarR family transcriptional regulator CDS
CIBE_1785	CBEI_RS08115	220	Chromosome|CIBE_1785|+|1879111|intergenic_sense|16|Membrane protein CDS	Chromosome|CBEI_RS08115|+|1823947|intergenic_sense|16|DUF554 domain-containing protein CDS
CIBE_1505	CBEI_RS06610	219	Chromosome|CIBE_1505|+|1586772|intergenic_sense|75|ydcN CDS	Chromosome|CBEI_RS06610|+|1490679|intergenic_sense|75|XRE family transcriptional regulator CDS
CIBE_5055	CBEI_RS21470	219	Chromosome|CIBE_5055|-|5160371|intergenic_sense|120|FeoA family protein CDS	Chromosome|CBEI_RS21470|-|4835658|intergenic_sense|120|ferrous iron transport protein A CDS
CIBE_5483	CBEI_RS23325	219	Chromosome|CIBE_5483|-|5657108|intergenic_sense|71|aroQ CDS	Chromosome|CBEI_RS23325|-|5290862|intergenic_sense|71|aroQ CDS
CIBE_5974	CBEI_RS25350	219	Chromosome|CIBE_5974|-|6223293|intergenic_sense|24|conserved protein of unknown function CDS	Chromosome|CBEI_RS25350|-|5830520|intergenic_sense|24|hypothetical protein CDS
CIBE_3427	CBEI_RS14855	219	Chromosome|CIBE_3427|-|3515701|intergenic_sense|97|Aldo/keto reductase CDS	Chromosome|CBEI_RS14855|-|3363213|intergenic_sense|101|Fe-S oxidoreductase CDS
CIBE_2319	CBEI_RS09890	218	Chromosome|CIBE_2319|+|2357088|intergenic_sense|132|conserved exported protein of unknown function CDS	Chromosome|CBEI_RS09890|+|2201645|intergenic_sense|132|hypothetical protein CDS
CIBE_4801	CBEI_RS20355	218	Chromosome|CIBE_4801|-|4882736|intergenic_sense|186|conserved protein of unknown function CDS	Chromosome|CBEI_RS20355|-|4564364|intergenic_sense|187|hypothetical protein CDS
CIBE_4848	CBEI_RS20540	218	Chromosome|CIBE_4848|-|4927669|intergenic_sense|66|Methyl-accepting chemotaxis sensory transducer CDS	Chromosome|CBEI_RS20540|-|4607411|intergenic_sense|74|methyl-accepting chemotaxis protein CDS
CIBE_0344	CBEI_RS01790	217	Chromosome|CIBE_0344|+|367793|intergenic_sense|24|8-oxoguanine DNA glycosylase domain protein CDS	Chromosome|CBEI_RS01790|+|392787|intergenic_sense|24|8-oxoguanine DNA glycosylase CDS
CIBE_1172	CBEI_RS05230	217	Chromosome|CIBE_1172|+|1219769|intergenic_sense|48|Major facilitator superfamily MFS 1 CDS	Chromosome|CBEI_RS05230|+|1168535|intergenic_sense|48|MFS transporter CDS
CIBE_5104	CBEI_RS21685	217	Chromosome|CIBE_5104|+|5222139|intergenic_sense|39|Haloacid dehalogenase CDS	Chromosome|CBEI_RS21685|+|4895704|intergenic_sense|39|Cof-type HAD-IIB family hydrolase CDS
CIBE_5104	CBEI_RS21685	217	Chromosome|CIBE_5104|+|5222160|intergenic_sense|18|Haloacid dehalogenase CDS	Chromosome|CBEI_RS21685|+|4895725|intergenic_sense|18|Cof-type HAD-IIB family hydrolase CDS
CIBE_5964	CBEI_RS25305	217	Chromosome|CIBE_5964|-|6214172|intergenic_sense|149|Ligand-binding protein SH3 CDS	Chromosome|CBEI_RS25305|-|5822782|intergenic_sense|150|ligand-binding protein SH3 CDS
CIBE_2970	CBEI_RS13040	216	Chromosome|CIBE_2970|+|3024048|intergenic_sense|36|Haloacid dehalogenase CDS	Chromosome|CBEI_RS13040|+|2930013|intergenic_sense|36|Cof-type HAD-IIB family hydrolase CDS
CIBE_4107	CBEI_RS17430	216	Chromosome|CIBE_4107|+|4228981|intergenic_sense|119|conserved exported protein of unknown function CDS	Chromosome|CBEI_RS17430|+|3948618|intergenic_sense|119|hypothetical protein CDS
CIBE_2561	CBEI_RS11020	216	Chromosome|CIBE_2561|+|2610289|intergenic_sense|61|GCN5 family acetyltransferase CDS	Chromosome|CBEI_RS11020|+|2477259|intergenic_sense|61|N-acetyltransferase CDS
CIBE_3569	CBEI_RS15540	216	Chromosome|CIBE_3569|+|3661561|intergenic_sense|39|hcp CDS	Chromosome|CBEI_RS15540|+|3516982|intergenic_sense|39|hydroxylamine reductase CDS
CIBE_1426	CBEI_RS06275	215	Chromosome|CIBE_1426|+|1499616|intergenic_sense|103|rpsB CDS	Chromosome|CBEI_RS06275|+|1409722|intergenic_sense|104|rpsB CDS
CIBE_2204	CBEI_RS09665	215	Chromosome|CIBE_2204|+|2261222|intergenic_sense|41|arsR CDS	Chromosome|CBEI_RS09665|+|2156320|intergenic_sense|39|ArsR family transcriptional regulator CDS
CIBE_2584	CBEI_RS11145	215	Chromosome|CIBE_2584|+|2636148|intergenic_sense|4|conserved protein of unknown function CDS	Chromosome|CBEI_RS11145|+|2510833|intergenic_sense|5|hypothetical protein CDS
CIBE_0555	CBEI_RS02290	214	Chromosome|CIBE_0555|-|554708|intergenic_sense|53|rpmEA CDS	Chromosome|CBEI_RS02290|-|490233|intergenic_sense|53|50S ribosomal protein L31 CDS
CIBE_4833	CBEI_RS20475	214	Chromosome|CIBE_4833|-|4913182|intergenic_sense|90|conserved protein of unknown function CDS	Chromosome|CBEI_RS20475|-|4592912|intergenic_sense|102|hypothetical protein CDS
CIBE_0943	CBEI_RS04175	214	Chromosome|CIBE_0943|+|975054|intergenic_sense|144|O-acetylhomoserine aminocarboxypropyltransferase CDS	Chromosome|CBEI_RS04175|+|930863|intergenic_sense|141|O-acetylhomoserine aminocarboxypropyltransferase/cysteine synthase CDS
CIBE_3427	CBEI_RS14855	214	Chromosome|CIBE_3427|-|3515617|intergenic_sense|13|Aldo/keto reductase CDS	Chromosome|CBEI_RS14855|-|3363126|intergenic_sense|14|Fe-S oxidoreductase CDS
CIBE_2852	CBEI_RS12475	213	Chromosome|CIBE_2852|+|2880191|intergenic_sense|19|NUDIX hydrolase CDS	Chromosome|CBEI_RS12475|+|2786960|intergenic_sense|19|NUDIX domain-containing protein CDS
CIBE_4912	CBEI_RS20840	212	Chromosome|CIBE_4912|-|5000503|intergenic_sense|11|ldh CDS	Chromosome|CBEI_RS20840|-|4677223|intergenic_sense|11|L-lactate dehydrogenase CDS
CIBE_4285	CBEI_RS18350	211	Chromosome|CIBE_4285|-|4389744|intergenic_sense|16|TetR family transcriptional regulator CDS	Chromosome|CBEI_RS18350|-|4128113|intergenic_sense|14|TetR/AcrR family transcriptional regulator CDS
CIBE_5343	CBEI_RS22720	211	Chromosome|CIBE_5343|-|5493647|intergenic_sense|95|DegV family protein CDS	Chromosome|CBEI_RS22720|-|5135402|intergenic_sense|94|DegV family protein CDS
CIBE_3224	CBEI_RS14020	210	Chromosome|CIBE_3224|-|3267618|intergenic_sense|37|Alpha/beta hydrolase CDS	Chromosome|CBEI_RS14020|-|3152003|intergenic_sense|37|alpha/beta hydrolase CDS
CIBE_3355	CBEI_RS14605	210	Chromosome|CIBE_3355|-|3421515|intergenic_sense|165|RNA polymerase sigma factor SigI CDS	Chromosome|CBEI_RS14605|-|3294630|intergenic_sense|164|sigI CDS
CIBE_5311	CBEI_RS22550	210	Chromosome|CIBE_5311|-|5455795|intergenic_sense|81|conserved protein of unknown function CDS	Chromosome|CBEI_RS22550|-|5090545|intergenic_sense|83|hypothetical protein CDS
CIBE_5561	CBEI_RS23735	210	Chromosome|CIBE_5561|-|5743394|intergenic_sense|33|Haloacid dehalogenase CDS	Chromosome|CBEI_RS23735|-|5389944|intergenic_sense|34|Cof-type HAD-IIB family hydrolase CDS
CIBE_1246	CBEI_RS05580	209	Chromosome|CIBE_1246|+|1310269|intergenic_sense|29|conserved protein of unknown function CDS	Chromosome|CBEI_RS05580|+|1256661|intergenic_sense|29|hypothetical protein CDS
CIBE_1664	CBEI_RS07550	209	Chromosome|CIBE_1664|+|1751957|intergenic_sense|20|conserved protein of unknown function CDS	Chromosome|CBEI_RS07550|+|1691199|intergenic_sense|20|hypothetical protein CDS
CIBE_4915	CBEI_RS20860	209	Chromosome|CIBE_4915|-|5003374|intergenic_sense|59|rbsK CDS	Chromosome|CBEI_RS20860|-|4681038|intergenic_sense|59|rbsK CDS
CIBE_2931	CBEI_RS12860	209	Chromosome|CIBE_2931|+|2978102|intergenic_sense|60|conserved protein of unknown function CDS	Chromosome|CBEI_RS12860|+|2884048|intergenic_sense|76|N-acetyltransferase CDS
CIBE_5541	CBEI_RS23640	208	Chromosome|CIBE_5541|+|5717533|intergenic_sense|27|conserved exported protein of unknown function CDS	Chromosome|CBEI_RS23640|+|5366176|intergenic_sense|29|MBL fold metallo-hydrolase CDS
CIBE_3177	CBEI_RS13810	208	Chromosome|CIBE_3177|-|3226856|intergenic_sense|7|Aldo/keto reductase CDS	Chromosome|CBEI_RS13810|-|3111919|intergenic_sense|5|aldo/keto reductase CDS
CIBE_3912	CBEI_RS16600	207	Chromosome|CIBE_3912|-|4043798|intergenic_sense|47|conserved membrane protein of unknown function CDS	Chromosome|CBEI_RS16600|-|3769189|intergenic_sense|47|hypothetical protein CDS
CIBE_5507	CBEI_RS23480	207	Chromosome|CIBE_5507|-|5682681|intergenic_sense|49|conserved protein of unknown function CDS	Chromosome|CBEI_RS23480|-|5329920|intergenic_sense|51|hypothetical protein CDS
CIBE_5900	CBEI_RS24955	207	Chromosome|CIBE_5900|+|6140691|intergenic_sense|54|cobB CDS	Chromosome|CBEI_RS24955|+|5728352|intergenic_sense|56|NAD-dependent protein deacylase CDS
CIBE_1313	CBEI_RS05755	206	Chromosome|CIBE_1313|+|1382864|intergenic_sense|10|conserved exported protein of unknown function CDS	Chromosome|CBEI_RS05755|+|1295064|intergenic_sense|10|Ig domain-containing protein CDS
CIBE_1263	CBEI_RS05660	206	Chromosome|CIBE_1263|+|1330571|intergenic_sense|53|Tetratricopeptide TPR 2 repeat protein CDS	Chromosome|CBEI_RS05660|+|1276484|intergenic_sense|93|hypothetical protein CDS
CIBE_1935	CBEI_RS08745	206	Chromosome|CIBE_1935|+|2007917|intergenic_sense|150|conserved protein of unknown function CDS	Chromosome|CBEI_RS08745|+|1954849|intergenic_sense|152|hypothetical protein CDS
CIBE_3738	CBEI_RS08745	206	Chromosome|CIBE_3738|-|3857358|intergenic_sense|158|conserved protein of unknown function CDS	Chromosome|CBEI_RS08745|+|1954849|intergenic_sense|152|hypothetical protein CDS
CIBE_4143	CBEI_RS17615	206	Chromosome|CIBE_4143|-|4255421|intergenic_sense|36|ABC transporter related (fragment) CDS	Chromosome|CBEI_RS17615|-|3980330|intergenic_sense|37|ABC transporter ATP-binding protein CDS
CIBE_0812	CBEI_RS03545	205	Chromosome|CIBE_0812|-|821283|intergenic_sense|97|Membrane protein CDS	Chromosome|CBEI_RS03545|-|773524|intergenic_sense|99|ECF transporter S component CDS
CIBE_1813	CBEI_RS08230	205	Chromosome|CIBE_1813|+|1904437|intergenic_sense|138|pheS CDS	Chromosome|CBEI_RS08230|+|1847581|intergenic_sense|136|phenylalanine--tRNA ligase subunit alpha CDS
CIBE_2917	CBEI_RS12790	205	Chromosome|CIBE_2917|-|2959412|intergenic_sense|20|hssR CDS	Chromosome|CBEI_RS12790|-|2865267|intergenic_sense|20|DNA-binding response regulator CDS
CIBE_6038	CBEI_RS25770	205	Chromosome|CIBE_6038|-|6294097|intergenic_sense|29|Sulfate permease CDS	Chromosome|CBEI_RS25770|-|5925863|intergenic_sense|29|sodium-independent anion transporter CDS
CIBE_0334	CBEI_RS01745	204	Chromosome|CIBE_0334|+|357767|intergenic_sense|50|fsa CDS	Chromosome|CBEI_RS01745|+|383046|intergenic_sense|51|transaldolase CDS
CIBE_2377	CBEI_RS10145	204	Chromosome|CIBE_2377|-|2422366|intergenic_sense|1|Transcriptional regulator, MarR family CDS	Chromosome|CBEI_RS10145|-|2265110|intergenic_sense|1|MarR family transcriptional regulator CDS
CIBE_4605	CBEI_RS19620	204	Chromosome|CIBE_4605|-|4692407|intergenic_sense|50|conserved protein of unknown function CDS	Chromosome|CBEI_RS19620|-|4398509|intergenic_sense|50|DTW domain-containing protein CDS
CIBE_4732	CBEI_RS20095	204	Chromosome|CIBE_4732|-|4819630|intergenic_sense|17|lepB CDS	Chromosome|CBEI_RS20095|-|4508035|intergenic_sense|17|lepB CDS
CIBE_5894	CBEI_RS24915	204	Chromosome|CIBE_5894|-|6136415|intergenic_sense|53|Glycoside hydrolase CDS	Chromosome|CBEI_RS24915|-|5724081|intergenic_sense|26|glycoside hydrolase CDS
CIBE_5894	CBEI_RS24915	204	Chromosome|CIBE_5894|-|6136412|intergenic_sense|50|Glycoside hydrolase CDS	Chromosome|CBEI_RS24915|-|5724084|intergenic_sense|29|glycoside hydrolase CDS
CIBE_0278	CBEI_RS01540	203	Chromosome|CIBE_0278|+|293377|intergenic_sense|38|Transcriptional regulator CDS	Chromosome|CBEI_RS01540|+|333566|intergenic_sense|38|transcriptional regulator CDS
CIBE_2835	CBEI_RS12405	203	Chromosome|CIBE_2835|+|2862621|intergenic_sense|133|fabG CDS	Chromosome|CBEI_RS12405|+|2769399|intergenic_sense|132|3-oxoacyl-ACP reductase CDS
CIBE_3130	CBEI_RS15765	203	Chromosome|CIBE_3130|-|3175741|intergenic_sense|1|Transcriptional regulator (fragment) CDS	Chromosome|CBEI_RS15765|-|3569038|intergenic_sense|1|MarR family transcriptional regulator CDS
CIBE_0290	CBEI_RS01595	202	Chromosome|CIBE_0290|+|305630|intergenic_sense|12|conserved protein of unknown function CDS	Chromosome|CBEI_RS01595|+|345067|intergenic_sense|10|hypothetical protein CDS
CIBE_2766	CBEI_RS12115	202	Chromosome|CIBE_2766|+|2792672|intergenic_sense|87|conserved protein of unknown function CDS	Chromosome|CBEI_RS12115|+|2703423|intergenic_sense|45|hypothetical protein CDS
CIBE_2766	CBEI_RS12115	202	Chromosome|CIBE_2766|+|2792669|intergenic_sense|90|conserved protein of unknown function CDS	Chromosome|CBEI_RS12115|+|2703426|intergenic_sense|42|hypothetical protein CDS
CIBE_2921	CBEI_RS12810	202	Chromosome|CIBE_2921|+|2965108|intergenic_sense|50|conserved exported protein of unknown function CDS	Chromosome|CBEI_RS12810|+|2870963|intergenic_sense|48|TolC family protein CDS
CIBE_5305	CBEI_RS22520	202	Chromosome|CIBE_5305|-|5448348|intergenic_sense|60|conserved protein of unknown function CDS	Chromosome|CBEI_RS22520|-|5083119|intergenic_sense|60|hypothetical protein CDS
CIBE_0986	CBEI_RS04385	201	Chromosome|CIBE_0986|+|1023686|intergenic_sense|3|Integral membrane sensor signal transduction histidine kinase CDS	Chromosome|CBEI_RS04385|+|981132|intergenic_sense|5|two-component sensor histidine kinase CDS
CIBE_4254	CBEI_RS18220	201	Chromosome|CIBE_4254|-|4360005|intergenic_sense|46|Hydrolase CDS	Chromosome|CBEI_RS18220|-|4100513|intergenic_sense|49|hypothetical protein CDS
CIBE_4814	CBEI_RS20410	200	Chromosome|CIBE_4814|-|4896174|intergenic_sense|80|Guanylate kinase CDS	Chromosome|CBEI_RS20410|-|4579444|intergenic_sense|78|hypothetical protein CDS
CIBE_1465	CBEI_RS06470	199	Chromosome|CIBE_1465|+|1541809|intergenic_sense|89|ribH CDS	Chromosome|CBEI_RS06470|+|1451970|intergenic_sense|94|6,7-dimethyl-8-ribityllumazine synthase CDS
CIBE_4712	CBEI_RS20015	199	Chromosome|CIBE_4712|-|4803796|intergenic_sense|7|conserved protein of unknown function CDS	Chromosome|CBEI_RS20015|-|4492293|intergenic_sense|7|hypothetical protein CDS
CIBE_1799	CBEI_RS08175	199	Chromosome|CIBE_1799|-|1893821|intergenic_sense|22|Threonine dehydratase CDS	Chromosome|CBEI_RS08175|-|1838797|intergenic_sense|25|threonine ammonia-lyase CDS
CIBE_2175	CBEI_RS09515	199	Chromosome|CIBE_2175|+|2225638|intergenic_sense|17|Dihydropyrimidine dehydrogenase subunit A CDS	Chromosome|CBEI_RS09515|+|2117573|intergenic_sense|17|dihydropyrimidine dehydrogenase subunit A CDS
CIBE_4183	CBEI_RS17835	198	Chromosome|CIBE_4183|-|4292942|intergenic_sense|31|Ketopantoate reductase ApbA/PanE, N-terminal domain protein CDS	Chromosome|CBEI_RS17835|-|4023031|intergenic_sense|31|2-dehydropantoate 2-reductase CDS
CIBE_3203	CBEI_RS13930	197	Chromosome|CIBE_3203|-|3248844|intergenic_sense|63|Valyl-tRNA synthetase (fragment) CDS	Chromosome|CBEI_RS13930|-|3130149|intergenic_sense|63|hypothetical protein CDS
CIBE_4129	CBEI_RS17555	197	Chromosome|CIBE_4129|-|4247263|intergenic_sense|54|conserved protein of unknown function CDS	Chromosome|CBEI_RS17555|-|3971413|intergenic_sense|54|zinc ribbon domain-containing protein CDS
CIBE_0878	CBEI_RS03910	197	Chromosome|CIBE_0878|+|897374|intergenic_sense|25|MarR family transcriptional regulator CDS	Chromosome|CBEI_RS03910|+|863740|intergenic_sense|25|MarR family transcriptional regulator CDS
CIBE_4035	CBEI_RS17075	197	Chromosome|CIBE_4035|-|4157918|intergenic_sense|20|conserved membrane protein of unknown function CDS	Chromosome|CBEI_RS17075|-|3874062|intergenic_sense|19|HlyC/CorC family transporter CDS
CIBE_4732	CBEI_RS20095	197	Chromosome|CIBE_4732|-|4819633|intergenic_sense|20|lepB CDS	Chromosome|CBEI_RS20095|-|4508038|intergenic_sense|20|lepB CDS
CIBE_0556	CBEI_RS02295	196	Chromosome|CIBE_0556|+|554811|intergenic_sense|33|tdk CDS	Chromosome|CBEI_RS02295|+|490340|intergenic_sense|30|thymidine kinase CDS
CIBE_0556	CBEI_RS02295	196	Chromosome|CIBE_0556|+|554814|intergenic_sense|30|tdk CDS	Chromosome|CBEI_RS02295|+|490337|intergenic_sense|33|thymidine kinase CDS
CIBE_5951	CBEI_RS25190	196	Chromosome|CIBE_5951|+|6198543|intergenic_sense|60|Transcriptional regulator CDS	Chromosome|CBEI_RS25190|+|5792073|intergenic_sense|60|transcriptional regulator CDS
CIBE_2622	CBEI_RS08965	195	Chromosome|CIBE_2622|+|2673419|intergenic_sense|81|adh CDS	Chromosome|CBEI_RS08965|+|1990638|intergenic_sense|51|NADPH-dependent butanol dehydrogenase CDS
CIBE_1189	CBEI_RS05305	194	Chromosome|CIBE_1189|+|1241593|intergenic_sense|29|engD CDS	Chromosome|CBEI_RS05305|+|1189891|intergenic_sense|53|ychF CDS
CIBE_1544	CBEI_RS06790	194	Chromosome|CIBE_1544|-|1623712|intergenic_sense|193|Lipase CDS	Chromosome|CBEI_RS06790|-|1526758|intergenic_sense|196|alpha/beta hydrolase CDS
CIBE_3856	CBEI_RS16525	194	Chromosome|CIBE_3856|-|4004068|intergenic_sense|18|Nitroreductase CDS	Chromosome|CBEI_RS16525|-|3754810|intergenic_sense|20|nitroreductase CDS
CIBE_2175	CBEI_RS09515	194	Chromosome|CIBE_2175|+|2225649|intergenic_sense|6|Dihydropyrimidine dehydrogenase subunit A CDS	Chromosome|CBEI_RS09515|+|2117585|intergenic_sense|5|dihydropyrimidine dehydrogenase subunit A CDS
CIBE_2950	CBEI_RS12940	193	Chromosome|CIBE_2950|+|2999659|intergenic_sense|10|Histidine kinase CDS	Chromosome|CBEI_RS12940|+|2904111|intergenic_sense|10|two-component sensor histidine kinase CDS
CIBE_4143	CBEI_RS17615	193	Chromosome|CIBE_4143|-|4255421|intergenic_sense|36|ABC transporter related (fragment) CDS	Chromosome|CBEI_RS17615|-|3980327|intergenic_sense|34|ABC transporter ATP-binding protein CDS
CIBE_1392	CBEI_RS06115	192	Chromosome|CIBE_1392|+|1464838|intergenic_sense|10|yloU CDS	Chromosome|CBEI_RS06115|+|1375251|intergenic_sense|10|Asp23/Gls24 family envelope stress response protein CDS
CIBE_2312	CBEI_RS09860	192	Chromosome|CIBE_2312|+|2347953|intergenic_sense|30|pbpC CDS	Chromosome|CBEI_RS09860|+|2194824|intergenic_sense|31|penicillin-binding transpeptidase domain-containing protein CDS
CIBE_0350	CBEI_RS01815	191	Chromosome|CIBE_0350|+|374180|intergenic_sense|6|guaB CDS	Chromosome|CBEI_RS01815|+|399168|intergenic_sense|6|IMP dehydrogenase CDS
CIBE_2050	CBEI_RS11295	191	Chromosome|CIBE_2050|+|2094220|intergenic_sense|51|adh CDS	Chromosome|CBEI_RS11295|+|2546047|intergenic_sense|81|NADPH-dependent butanol dehydrogenase CDS
CIBE_3626	CBEI_RS15765	191	Chromosome|CIBE_3626|-|3719983|intergenic_sense|1|MarR family transcriptional regulator CDS	Chromosome|CBEI_RS15765|-|3569038|intergenic_sense|1|MarR family transcriptional regulator CDS
CIBE_2043	CBEI_RS08930	190	Chromosome|CIBE_2043|+|2087480|intergenic_sense|19|conserved protein of unknown function CDS	Chromosome|CBEI_RS08930|+|1983894|intergenic_sense|19|hypothetical protein CDS
CIBE_0992	CBEI_RS04410	190	Chromosome|CIBE_0992|+|1032696|intergenic_sense|80|spoIIAA CDS	Chromosome|CBEI_RS04410|+|989963|intergenic_sense|83|spoIIAA CDS
CIBE_2561	CBEI_RS11020	190	Chromosome|CIBE_2561|+|2610304|intergenic_sense|46|GCN5 family acetyltransferase CDS	Chromosome|CBEI_RS11020|+|2477277|intergenic_sense|43|N-acetyltransferase CDS
CIBE_2942	CBEI_RS12900	189	Chromosome|CIBE_2942|+|2989385|intergenic_sense|140|Transcriptional regulator CDS	Chromosome|CBEI_RS12900|+|2893933|intergenic_sense|152|transcriptional regulator CDS
CIBE_2175	CBEI_RS09515	189	Chromosome|CIBE_2175|+|2225649|intergenic_sense|6|Dihydropyrimidine dehydrogenase subunit A CDS	Chromosome|CBEI_RS09515|+|2117579|intergenic_sense|11|dihydropyrimidine dehydrogenase subunit A CDS
CIBE_4254	CBEI_RS18220	189	Chromosome|CIBE_4254|-|4360009|intergenic_sense|50|Hydrolase CDS	Chromosome|CBEI_RS18220|-|4100510|intergenic_sense|46|hypothetical protein CDS
CIBE_5894	CBEI_RS24915	189	Chromosome|CIBE_5894|-|6136412|intergenic_sense|50|Glycoside hydrolase CDS	Chromosome|CBEI_RS24915|-|5724077|intergenic_sense|22|glycoside hydrolase CDS
CIBE_0727	CBEI_RS03110	188	Chromosome|CIBE_0727|+|727091|intergenic_sense|9|LytTR family transcriptional regulator CDS	Chromosome|CBEI_RS03110|+|666763|intergenic_sense|12|DNA-binding response regulator CDS
CIBE_5081	CBEI_RS21580	188	Chromosome|CIBE_5081|-|5196340|intergenic_sense|21|conserved protein of unknown function CDS	Chromosome|CBEI_RS21580|-|4869815|intergenic_sense|17|hypothetical protein CDS
CIBE_5638	CBEI_RS24100	188	Chromosome|CIBE_5638|-|5852766|intergenic_sense|187|Cell wall-binding protein CDS	Chromosome|CBEI_RS24100|-|5506594|intergenic_sense|190|cell wall-binding protein CDS
CIBE_5951	CBEI_RS25190	188	Chromosome|CIBE_5951|+|6198540|intergenic_sense|63|Transcriptional regulator CDS	Chromosome|CBEI_RS25190|+|5792070|intergenic_sense|63|transcriptional regulator CDS
CIBE_1506	CBEI_RS06615	187	Chromosome|CIBE_1506|+|1587533|intergenic_sense|69|cbiH CDS	Chromosome|CBEI_RS06615|+|1491427|intergenic_sense|68|cobJ CDS
CIBE_0992	CBEI_RS04410	187	Chromosome|CIBE_0992|+|1032696|intergenic_sense|80|spoIIAA CDS	Chromosome|CBEI_RS04410|+|989969|intergenic_sense|77|spoIIAA CDS
CIBE_3569	CBEI_RS11825	185	Chromosome|CIBE_3569|+|3661561|intergenic_sense|39|hcp CDS	Chromosome|CBEI_RS11825|-|2647146|intergenic_sense|40|hydroxylamine reductase CDS
CIBE_5509	CBEI_RS23490	184	Chromosome|CIBE_5509|+|5683828|intergenic_sense|49|conserved protein of unknown function CDS	Chromosome|CBEI_RS23490|+|5331348|intergenic_sense|49|DUF2225 domain-containing protein CDS
CIBE_2572	CBEI_RS11055	184	Chromosome|CIBE_2572|+|2621264|intergenic_sense|93|Ankyrin CDS	Chromosome|CBEI_RS11055|+|2487680|intergenic_sense|90|hypothetical protein CDS
CIBE_2572	CBEI_RS11055	184	Chromosome|CIBE_2572|+|2621267|intergenic_sense|90|Ankyrin CDS	Chromosome|CBEI_RS11055|+|2487677|intergenic_sense|93|hypothetical protein CDS
CIBE_5305	CBEI_RS22520	184	Chromosome|CIBE_5305|-|5448348|intergenic_sense|60|conserved protein of unknown function CDS	Chromosome|CBEI_RS22520|-|5083124|intergenic_sense|65|hypothetical protein CDS
CIBE_2801	CBEI_RS12245	183	Chromosome|CIBE_2801|+|2826812|intergenic_sense|14|NUDIX hydrolase CDS	Chromosome|CBEI_RS12245|+|2733060|intergenic_sense|11|CoA pyrophosphatase CDS
CIBE_0992	CBEI_RS04410	183	Chromosome|CIBE_0992|+|1032699|intergenic_sense|77|spoIIAA CDS	Chromosome|CBEI_RS04410|+|989972|intergenic_sense|74|spoIIAA CDS
CIBE_0338	CBEI_RS01760	182	Chromosome|CIBE_0338|+|361239|intergenic_sense|171|rex CDS	Chromosome|CBEI_RS01760|+|386235|intergenic_sense|168|transcriptional regulator CDS
CIBE_3525	CBEI_RS15205	181	Chromosome|CIBE_3525|-|3624708|intergenic_sense|71|UvrD/REP helicase CDS	Chromosome|CBEI_RS15205|-|3455411|intergenic_sense|74|ATPase AAA CDS
CIBE_5607	CBEI_RS23930	181	Chromosome|CIBE_5607|-|5806969|intergenic_sense|140|Polysaccharide biosynthesis protein CDS	Chromosome|CBEI_RS23930|-|5450757|intergenic_sense|137|capsular polysaccharide biosynthesis protein CDS
CIBE_6007	CBEI_RS25635	181	Chromosome|CIBE_6007|-|6261593|intergenic_sense|6|Sucrose operon repressor CDS	Chromosome|CBEI_RS25635|-|5894747|intergenic_sense|9|LacI family transcriptional regulator CDS
CIBE_5428	CBEI_RS23085	180	Chromosome|CIBE_5428|+|5594144|intergenic_sense|66|UvrABC system subunit C CDS	Chromosome|CBEI_RS23085|+|5232095|intergenic_sense|74|UvrABC system subunit C CDS
CIBE_1606	CBEI_RS07310	180	Chromosome|CIBE_1606|+|1691389|intergenic_sense|43|Methyl-accepting chemotaxis sensory transducer CDS	Chromosome|CBEI_RS07310|+|1637382|intergenic_sense|45|chemotaxis protein CDS
CIBE_1174	CBEI_RS05240	178	Chromosome|CIBE_1174|+|1222429|intergenic_sense|12|Exonuclease CDS	Chromosome|CBEI_RS05240|+|1171197|intergenic_sense|8|exonuclease sbcCD subunit D CDS
CIBE_3984	CBEI_RS03020	178	Chromosome|CIBE_3984|-|4105983|intergenic_sense|19|conserved protein of unknown function CDS	Chromosome|CBEI_RS03020|+|647374|intergenic_sense|21|hypothetical protein CDS
CIBE_1369	CBEI_RS06000	178	Chromosome|CIBE_1369|+|1440747|intergenic_sense|6|Fe-S oxidoreductase CDS	Chromosome|CBEI_RS06000|+|1349978|intergenic_sense|10|radical SAM protein CDS
CIBE_0707	CBEI_RS16885	178	Chromosome|CIBE_0707|+|708508|intergenic_sense|21|conserved protein of unknown function CDS	Chromosome|CBEI_RS16885|-|3832585|intergenic_sense|19|hypothetical protein CDS
CIBE_1164	CBEI_RS05200	176	Chromosome|CIBE_1164|+|1209108|intergenic_sense|121|Non-specific serine/threonine protein kinase CDS	Chromosome|CBEI_RS05200|+|1159884|intergenic_sense|121|DNA helicase CDS
CIBE_1565	CBEI_RS06890	176	Chromosome|CIBE_1565|+|1644650|intergenic_sense|98|iscS CDS	Chromosome|CBEI_RS06890|+|1549057|intergenic_sense|95|cysteine desulfurase CDS
CIBE_1933	CBEI_RS08735	176	Chromosome|CIBE_1933|+|2006078|intergenic_sense|28|putative cell wall binding repeat-containing protein CDS	Chromosome|CBEI_RS08735|+|1953010|intergenic_sense|30|cell wall-binding protein CDS
CIBE_4449	CBEI_RS18975	175	Chromosome|CIBE_4449|-|4546642|intergenic_sense|12|Thiamine biosynthesis protein ApbE CDS	Chromosome|CBEI_RS18975|-|4257194|intergenic_sense|9|FAD:protein FMN transferase CDS
CIBE_0221	CBEI_RS01175	175	Chromosome|CIBE_0221|+|230048|intergenic_sense|85|conserved protein of unknown function CDS	Chromosome|CBEI_RS01175|+|230072|intergenic_sense|81|hypothetical protein CDS
CIBE_0221	CBEI_RS01175	175	Chromosome|CIBE_0221|+|230048|intergenic_sense|85|conserved protein of unknown function CDS	Chromosome|CBEI_RS01175|+|230064|intergenic_sense|89|hypothetical protein CDS
CIBE_2304	CBEI_RS09820	175	Chromosome|CIBE_2304|+|2340793|intergenic_sense|10|conserved protein of unknown function CDS	Chromosome|CBEI_RS09820|+|2187667|intergenic_sense|13|hypothetical protein CDS
CIBE_1738	CBEI_RS07895	173	Chromosome|CIBE_1738|+|1830801|intergenic_sense|111|Mn transporter CDS	Chromosome|CBEI_RS07895|+|1775956|intergenic_sense|107|divalent metal cation transporter CDS
CIBE_1607	CBEI_RS07305	172	Chromosome|CIBE_1607|+|1692449|intergenic_sense|44|Methyl-accepting chemotaxis sensory transducer CDS	Chromosome|CBEI_RS07305|+|1636325|intergenic_sense|43|chemotaxis protein CDS
CIBE_5002	CBEI_RS21240	172	Chromosome|CIBE_5002|-|5099375|intergenic_sense|10|clpS CDS	Chromosome|CBEI_RS21240|-|4778769|intergenic_sense|15|ATP-dependent Clp protease adaptor ClpS CDS
CIBE_2871	CBEI_RS12565	171	Chromosome|CIBE_2871|+|2907081|intergenic_sense|85|Helicase domain protein CDS	Chromosome|CBEI_RS12565|+|2813741|intergenic_sense|80|RNA helicase CDS
CIBE_4732	CBEI_RS20095	171	Chromosome|CIBE_4732|-|4819630|intergenic_sense|17|lepB CDS	Chromosome|CBEI_RS20095|-|4508038|intergenic_sense|20|lepB CDS
CIBE_2561	CBEI_RS11020	170	Chromosome|CIBE_2561|+|2610307|intergenic_sense|43|GCN5 family acetyltransferase CDS	Chromosome|CBEI_RS11020|+|2477282|intergenic_sense|38|N-acetyltransferase CDS
CIBE_5012	CBEI_RS21290	170	Chromosome|CIBE_5012|+|5112830|intergenic_sense|11|MerR family transcriptional regulator CDS	Chromosome|CBEI_RS21290|+|4792442|intergenic_sense|16|MerR family transcriptional regulator CDS
CIBE_3615	CBEI_RS15720	169	Chromosome|CIBE_3615|-|3709630|intergenic_sense|176|conserved protein of unknown function CDS	Chromosome|CBEI_RS15720|-|3559413|intergenic_sense|178|hypothetical protein CDS
CIBE_2830	CBEI_RS12390	169	Chromosome|CIBE_2830|+|2858547|intergenic_sense|123|ansB CDS	Chromosome|CBEI_RS12390|+|2765349|intergenic_sense|119|asparaginase CDS
CIBE_0644	CBEI_RS23815	169	Chromosome|CIBE_0644|+|643586|intergenic_sense|41|ABC transporter substrate-binding protein CDS	Chromosome|CBEI_RS23815|-|5415550|intergenic_sense|36|ABC transporter substrate-binding protein CDS
CIBE_1147	CBEI_RS05105	167	Chromosome|CIBE_1147|+|1187493|intergenic_sense|3|Transcriptional regulator CDS	Chromosome|CBEI_RS05105|+|1135768|intergenic_sense|9|sigma-54-dependent transcriptional regulator CDS
CIBE_1935	CBEI_RS16175	166	Chromosome|CIBE_1935|+|2007917|intergenic_sense|150|conserved protein of unknown function CDS	Chromosome|CBEI_RS16175|-|3670655|intergenic_sense|158|hypothetical protein CDS
CIBE_3427	CBEI_RS14855	165	Chromosome|CIBE_3427|-|3515660|intergenic_sense|56|Aldo/keto reductase CDS	Chromosome|CBEI_RS14855|-|3363168|intergenic_sense|56|Fe-S oxidoreductase CDS
CIBE_5511	CBEI_RS23500	165	Chromosome|CIBE_5511|-|5686616|intergenic_sense|99|Aldose 1-epimerase CDS	Chromosome|CBEI_RS23500|-|5334130|intergenic_sense|92|galactose mutarotase CDS
CIBE_0307	CBEI_RS01485	164	Chromosome|CIBE_0307|+|326303|intergenic_sense|71|Two component transcriptional regulator, LytTR family CDS	Chromosome|CBEI_RS01485|+|322353|intergenic_sense|185|DNA-binding response regulator CDS
CIBE_1785	CBEI_RS08115	164	Chromosome|CIBE_1785|+|1879111|intergenic_sense|16|Membrane protein CDS	Chromosome|CBEI_RS08115|+|1823944|intergenic_sense|19|DUF554 domain-containing protein CDS
CIBE_1785	CBEI_RS08115	164	Chromosome|CIBE_1785|+|1879108|intergenic_sense|19|Membrane protein CDS	Chromosome|CBEI_RS08115|+|1823947|intergenic_sense|16|DUF554 domain-containing protein CDS
CIBE_1933	CBEI_RS08735	164	Chromosome|CIBE_1933|+|2006094|intergenic_sense|12|putative cell wall binding repeat-containing protein CDS	Chromosome|CBEI_RS08735|+|1953028|intergenic_sense|12|cell wall-binding protein CDS
CIBE_5514	CBEI_RS23515	164	Chromosome|CIBE_5514|-|5689897|intergenic_sense|108|conserved protein of unknown function CDS	Chromosome|CBEI_RS23515|-|5337388|intergenic_sense|166|flagellar hook-length control protein FliK CDS
CIBE_5514	CBEI_RS23515	164	Chromosome|CIBE_5514|-|5689894|intergenic_sense|105|conserved protein of unknown function CDS	Chromosome|CBEI_RS23515|-|5337391|intergenic_sense|169|flagellar hook-length control protein FliK CDS
CIBE_0723	CBEI_RS03090	163	Chromosome|CIBE_0723|+|722065|intergenic_sense|10|nfo CDS	Chromosome|CBEI_RS03090|+|661737|intergenic_sense|13|endonuclease CDS
CIBE_1227	CBEI_RS05490	163	Chromosome|CIBE_1227|+|1287533|intergenic_sense|23|conserved protein of unknown function CDS	Chromosome|CBEI_RS05490|+|1234827|intergenic_sense|22|gamma carbonic anhydrase family protein CDS
CIBE_4070	CBEI_RS17230	163	Chromosome|CIBE_4070|-|4194689|intergenic_sense|17|Response regulator CDS	Chromosome|CBEI_RS17230|-|3908240|intergenic_sense|13|DNA-binding response regulator CDS
CIBE_5675	CBEI_RS24270	161	Chromosome|CIBE_5675|+|5896474|intergenic_sense|50|O-antigen polymerase CDS	Chromosome|CBEI_RS24270|+|5549308|intergenic_sense|50|polymerase CDS
CIBE_1607	CBEI_RS07310	161	Chromosome|CIBE_1607|+|1692449|intergenic_sense|44|Methyl-accepting chemotaxis sensory transducer CDS	Chromosome|CBEI_RS07310|+|1637387|intergenic_sense|40|chemotaxis protein CDS
CIBE_2175	CBEI_RS09515	161	Chromosome|CIBE_2175|+|2225638|intergenic_sense|17|Dihydropyrimidine dehydrogenase subunit A CDS	Chromosome|CBEI_RS09515|+|2117576|intergenic_sense|14|dihydropyrimidine dehydrogenase subunit A CDS
CIBE_2584	CBEI_RS11145	161	Chromosome|CIBE_2584|+|2636148|intergenic_sense|4|conserved protein of unknown function CDS	Chromosome|CBEI_RS11145|+|2510829|intergenic_sense|9|hypothetical protein CDS
CIBE_3003	CBEI_RS13175	161	Chromosome|CIBE_3003|+|3054657|intergenic_sense|105|Pentapeptide repeat protein CDS	Chromosome|CBEI_RS13175|+|2959086|intergenic_sense|98|pentapeptide repeat-containing protein CDS
CIBE_0519	CBEI_RS02125	160	Chromosome|CIBE_0519|+|516902|intergenic_sense|104|Peptidase U62, modulator of DNA gyrase CDS	Chromosome|CBEI_RS02125|+|452450|intergenic_sense|104|hypothetical protein CDS
CIBE_5580	CBEI_RS02720	160	Chromosome|CIBE_5580|-|5770428|intergenic_sense|36|Periplasmic solute binding protein CDS	Chromosome|CBEI_RS02720|+|576937|intergenic_sense|41|ABC transporter substrate-binding protein CDS
CIBE_3524	CBEI_RS15200	160	Chromosome|CIBE_3524|+|3620763|intergenic_sense|22|conserved protein of unknown function CDS	Chromosome|CBEI_RS15200|+|3451469|intergenic_sense|16|hypothetical protein CDS
CIBE_5190	CBEI_RS22100	156	Chromosome|CIBE_5190|-|5310038|intergenic_sense|63|4-methyl-5(B-hydroxyethyl)-thiazole monophosphate biosynthesis protein CDS	Chromosome|CBEI_RS22100|-|4981049|intergenic_sense|57|DJ-1 family protein CDS
CIBE_5190	CBEI_RS22100	156	Chromosome|CIBE_5190|-|5310032|intergenic_sense|57|4-methyl-5(B-hydroxyethyl)-thiazole monophosphate biosynthesis protein CDS	Chromosome|CBEI_RS22100|-|4981055|intergenic_sense|63|DJ-1 family protein CDS
CIBE_1648	CBEI_RS07495	155	Chromosome|CIBE_1648|+|1732732|intergenic_sense|55|gltX CDS	Chromosome|CBEI_RS07495|+|1672930|intergenic_sense|62|glutamate--tRNA ligase CDS
CIBE_1648	CBEI_RS07495	155	Chromosome|CIBE_1648|+|1732725|intergenic_sense|62|gltX CDS	Chromosome|CBEI_RS07495|+|1672937|intergenic_sense|55|glutamate--tRNA ligase CDS
CIBE_2457	CBEI_RS10610	155	Chromosome|CIBE_2457|+|2504915|intergenic_sense|7|Protein-L-IsoD CDS	Chromosome|CBEI_RS10610|+|2376985|intergenic_sense|13|hypothetical protein CDS
CIBE_4696	CBEI_RS19955	155	Chromosome|CIBE_4696|-|4790310|intergenic_sense|182|Transcription activator, effector binding CDS	Chromosome|CBEI_RS19955|-|4481917|intergenic_sense|183|AraC family transcriptional regulator CDS
CIBE_3920	CBEI_RS16660	154	Chromosome|CIBE_3920|-|4050167|intergenic_sense|61|ATP-binding protein CDS	Chromosome|CBEI_RS16660|-|3781126|intergenic_sense|56|hydF CDS
CIBE_3920	CBEI_RS16660	154	Chromosome|CIBE_3920|-|4050162|intergenic_sense|56|ATP-binding protein CDS	Chromosome|CBEI_RS16660|-|3781131|intergenic_sense|61|hydF CDS
CIBE_0614	CBEI_RS02590	153	Chromosome|CIBE_0614|+|616655|intergenic_sense|51|ydjF CDS	Chromosome|CBEI_RS02590|+|551600|intergenic_sense|46|DeoR/GlpR transcriptional regulator CDS
CIBE_4176	CBEI_RS17785	153	Chromosome|CIBE_4176|-|4284699|intergenic_sense|66|Petrobactin biosynthesis protein AsbA CDS	Chromosome|CBEI_RS17785|-|4012065|intergenic_sense|72|DUF4865 domain-containing protein CDS
CIBE_5366	CBEI_RS22820	153	Chromosome|CIBE_5366|-|5524740|intergenic_sense|41|Haloacid dehalogenase CDS	Chromosome|CBEI_RS22820|-|5165187|intergenic_sense|35|Cof-type HAD-IIB family hydrolase CDS
CIBE_2349	CBEI_RS12520	152	Chromosome|CIBE_2349|+|2387719|intergenic_sense|43|Iron-containing alcohol dehydrogenase CDS	Chromosome|CBEI_RS12520|+|2800017|intergenic_sense|149|NADH-dependent alcohol dehydrogenase CDS
CIBE_4143	CBEI_RS17615	152	Chromosome|CIBE_4143|-|4255421|intergenic_sense|36|ABC transporter related (fragment) CDS	Chromosome|CBEI_RS17615|-|3980324|intergenic_sense|31|ABC transporter ATP-binding protein CDS
CIBE_5314	CBEI_RS22565	152	Chromosome|CIBE_5314|-|5458060|intergenic_sense|28|Hydrolase CDS	Chromosome|CBEI_RS22565|-|5092735|intergenic_sense|23|HDIG domain-containing protein CDS
CIBE_3946	CBEI_RS16745	151	Chromosome|CIBE_3946|-|4071569|intergenic_sense|13|yfnB CDS	Chromosome|CBEI_RS16745|-|3797072|intergenic_sense|14|noncanonical pyrimidine nucleotidase, YjjG family CDS
CIBE_4773	CBEI_RS20245	151	Chromosome|CIBE_4773|-|4851715|intergenic_sense|71|conserved protein of unknown function CDS	Chromosome|CBEI_RS20245|-|4535256|intergenic_sense|61|hypothetical protein CDS
CIBE_2074	CBEI_RS09080	151	Chromosome|CIBE_2074|+|2122026|intergenic_sense|65|Cyclic nucleotide-binding protein CDS	Chromosome|CBEI_RS09080|+|2018442|intergenic_sense|59|cyclic nucleotide-binding protein CDS
CIBE_2126	CBEI_RS09285	151	Chromosome|CIBE_2126|+|2174976|intergenic_sense|44|FolC bifunctional protein CDS	Chromosome|CBEI_RS09285|+|2067508|intergenic_sense|38|bifunctional folylpolyglutamate synthase/dihydrofolate synthase CDS
CIBE_2692	CBEI_RS11600	151	Chromosome|CIBE_2692|-|2734148|intergenic_sense|28|Pyridoxamine 5'-phosphate oxidase-related FMN-binding protein CDS	Chromosome|CBEI_RS11600|-|2606214|intergenic_sense|22|pyridoxamine 5'-phosphate oxidase-like FMN-binding protein CDS
CIBE_2692	CBEI_RS11600	151	Chromosome|CIBE_2692|-|2734142|intergenic_sense|22|Pyridoxamine 5'-phosphate oxidase-related FMN-binding protein CDS	Chromosome|CBEI_RS11600|-|2606220|intergenic_sense|28|pyridoxamine 5'-phosphate oxidase-like FMN-binding protein CDS
CIBE_2931	CBEI_RS12860	151	Chromosome|CIBE_2931|+|2978123|intergenic_sense|39|conserved protein of unknown function CDS	Chromosome|CBEI_RS12860|+|2884066|intergenic_sense|58|N-acetyltransferase CDS
CIBE_0346	CBEI_RS01795	150	Chromosome|CIBE_0346|+|369113|intergenic_sense|16|Ferredoxin hydrogenase CDS	Chromosome|CBEI_RS01795|+|394107|intergenic_sense|10|iron hydrogenase CDS
CIBE_1147	CBEI_RS05105	150	Chromosome|CIBE_1147|+|1187487|intergenic_sense|9|Transcriptional regulator CDS	Chromosome|CBEI_RS05105|+|1135775|intergenic_sense|2|sigma-54-dependent transcriptional regulator CDS
CIBE_0878	CBEI_RS16500	150	Chromosome|CIBE_0878|+|897394|intergenic_sense|5|MarR family transcriptional regulator CDS	Chromosome|CBEI_RS16500|-|3749920|intergenic_sense|7|MarR family transcriptional regulator CDS
CIBE_5104	CBEI_RS21685	150	Chromosome|CIBE_5104|+|5222139|intergenic_sense|39|Haloacid dehalogenase CDS	Chromosome|CBEI_RS21685|+|4895700|intergenic_sense|43|Cof-type HAD-IIB family hydrolase CDS
CIBE_5104	CBEI_RS21685	150	Chromosome|CIBE_5104|+|5222135|intergenic_sense|43|Haloacid dehalogenase CDS	Chromosome|CBEI_RS21685|+|4895704|intergenic_sense|39|Cof-type HAD-IIB family hydrolase CDS
CIBE_5373	CBEI_RS22845	150	Chromosome|CIBE_5373|-|5531129|intergenic_sense|13|Phosphohydrolase CDS	Chromosome|CBEI_RS22845|-|5170116|intergenic_sense|4|HD-GYP domain-containing protein CDS
CIBE_2175	CBEI_RS09515	149	Chromosome|CIBE_2175|+|2225649|intergenic_sense|6|Dihydropyrimidine dehydrogenase subunit A CDS	Chromosome|CBEI_RS09515|+|2117576|intergenic_sense|14|dihydropyrimidine dehydrogenase subunit A CDS
CIBE_5894	CBEI_RS24915	149	Chromosome|CIBE_5894|-|6136415|intergenic_sense|53|Glycoside hydrolase CDS	Chromosome|CBEI_RS24915|-|5724077|intergenic_sense|22|glycoside hydrolase CDS
CIBE_0074	CBEI_RS00390	148	Chromosome|CIBE_0074|+|85457|intergenic_sense|16|Anaerobic ribonucleoside-triphosphate reductase CDS	Chromosome|CBEI_RS00390|+|87237|intergenic_sense|23|nrdD CDS
CIBE_0074	CBEI_RS00390	148	Chromosome|CIBE_0074|+|85450|intergenic_sense|23|Anaerobic ribonucleoside-triphosphate reductase CDS	Chromosome|CBEI_RS00390|+|87244|intergenic_sense|16|nrdD CDS
CIBE_3979	CBEI_RS16885	148	Chromosome|CIBE_3979|-|4102377|intergenic_sense|21|conserved protein of unknown function CDS	Chromosome|CBEI_RS16885|-|3832585|intergenic_sense|19|hypothetical protein CDS
CIBE_4732	CBEI_RS20095	148	Chromosome|CIBE_4732|-|4819633|intergenic_sense|20|lepB CDS	Chromosome|CBEI_RS20095|-|4508035|intergenic_sense|17|lepB CDS
CIBE_0992	CBEI_RS04410	147	Chromosome|CIBE_0992|+|1032699|intergenic_sense|77|spoIIAA CDS	Chromosome|CBEI_RS04410|+|989963|intergenic_sense|83|spoIIAA CDS
CIBE_0992	CBEI_RS04410	147	Chromosome|CIBE_0992|+|1032696|intergenic_sense|80|spoIIAA CDS	Chromosome|CBEI_RS04410|+|989972|intergenic_sense|74|spoIIAA CDS
CIBE_2621	CBEI_RS11290	147	Chromosome|CIBE_2621|+|2670976|intergenic_sense|179|stc CDS	Chromosome|CBEI_RS11290|+|2543598|intergenic_sense|185|sigma-54-dependent Fis family transcriptional regulator CDS
CIBE_3297	CBEI_RS14350	147	Chromosome|CIBE_3297|-|3354533|intergenic_sense|108|deaD CDS	Chromosome|CBEI_RS14350|-|3232568|intergenic_sense|108|ATP-dependent helicase CDS
CIBE_4824	CBEI_RS20435	147	Chromosome|CIBE_4824|-|4906259|intergenic_sense|24|conserved membrane protein of unknown function CDS	Chromosome|CBEI_RS20435|-|4585955|intergenic_sense|18|HlyC/CorC family transporter CDS
CIBE_1550	CBEI_RS06820	146	Chromosome|CIBE_1550|+|1628970|intergenic_sense|35|conserved protein of unknown function CDS	Chromosome|CBEI_RS06820|+|1532017|intergenic_sense|29|hypothetical protein CDS
CIBE_3412	CBEI_RS14815	146	Chromosome|CIBE_3412|-|3483477|intergenic_sense|160|Xylanase deacetylase CDS	Chromosome|CBEI_RS14815|-|3349613|intergenic_sense|153|polysaccharide deacetylase CDS
CIBE_4812	CBEI_RS22830	146	Chromosome|CIBE_4812|-|4895167|intergenic_sense|101|Serine protease CDS	Chromosome|CBEI_RS22830|-|5167977|intergenic_sense|101|serine protease CDS
CIBE_6089	CBEI_RS25940	145	Chromosome|CIBE_6089|+|6344174|intergenic_sense|22|Primosome, DnaD subunit CDS	Chromosome|CBEI_RS25940|+|5965369|intergenic_sense|16|DNA replication protein DnaD CDS
CIBE_3650	CBEI_RS15165	144	Chromosome|CIBE_3650|+|3750063|intergenic_sense|52|Chloride channel protein EriC CDS	Chromosome|CBEI_RS15165|+|3442555|intergenic_sense|55|ClC family H(sense)/Cl(-) exchange transporter CDS
CIBE_4984	CBEI_RS21155	144	Chromosome|CIBE_4984|-|5081476|intergenic_sense|12|Alpha amylase, catalytic region CDS	Chromosome|CBEI_RS21155|-|4760844|intergenic_sense|5|maltodextrin glucosidase CDS
CIBE_4914	CBEI_RS20850	143	Chromosome|CIBE_4914|-|5002018|intergenic_sense|170|conserved protein of unknown function CDS	Chromosome|CBEI_RS20850|-|4678732|intergenic_sense|132|hypothetical protein CDS
CIBE_1612	CBEI_RS07330	142	Chromosome|CIBE_1612|+|1698831|intergenic_sense|41|Transcriptional regulator, MarR family CDS	Chromosome|CBEI_RS07330|+|1642391|intergenic_sense|41|MarR family transcriptional regulator CDS
CIBE_5056	CBEI_RS21475	142	Chromosome|CIBE_5056|-|5162360|intergenic_sense|86|Isocitrate dehydrogenase [NADP] CDS	Chromosome|CBEI_RS21475|-|4837636|intergenic_sense|86|isocitrate dehydrogenase (NADP(sense)) CDS
CIBE_5951	CBEI_RS25190	142	Chromosome|CIBE_5951|+|6198540|intergenic_sense|63|Transcriptional regulator CDS	Chromosome|CBEI_RS25190|+|5792073|intergenic_sense|60|transcriptional regulator CDS
CIBE_4610	CBEI_RS19645	141	Chromosome|CIBE_4610|-|4697847|intergenic_sense|43|Peptidase C1A, papain CDS	Chromosome|CBEI_RS19645|-|4403956|intergenic_sense|48|peptidase C1 CDS
CIBE_5369	CBEI_RS20405	140	Chromosome|CIBE_5369|-|5527528|intergenic_sense|100|SCP-like extracellular CDS	Chromosome|CBEI_RS20405|-|4578439|intergenic_sense|101|serine protease CDS
CIBE_5377	CBEI_RS22865	140	Chromosome|CIBE_5377|-|5538250|intergenic_sense|18|Transcriptional regulator, CdaR CDS	Chromosome|CBEI_RS22865|-|5177241|intergenic_sense|25|transcriptional regulator CDS
CIBE_2861	CBEI_RS10010	139	Chromosome|CIBE_2861|+|2893567|intergenic_sense|150|yugJ CDS	Chromosome|CBEI_RS10010|+|2230872|intergenic_sense|43|NADH-dependent alcohol dehydrogenase CDS
CIBE_2621	CBEI_RS11290	137	Chromosome|CIBE_2621|+|2670963|intergenic_sense|192|stc CDS	Chromosome|CBEI_RS11290|+|2543598|intergenic_sense|185|sigma-54-dependent Fis family transcriptional regulator CDS
CIBE_2751	CBEI_RS12060	136	Chromosome|CIBE_2751|+|2783195|intergenic_sense|21|yxjH CDS	Chromosome|CBEI_RS12060|+|2694962|intergenic_sense|12|5-methyltetrahydropteroyltriglutamate-- homocysteine S-methyltransferase CDS
CIBE_5951	CBEI_RS25190	136	Chromosome|CIBE_5951|+|6198543|intergenic_sense|60|Transcriptional regulator CDS	Chromosome|CBEI_RS25190|+|5792070|intergenic_sense|63|transcriptional regulator CDS
CIBE_1263	CBEI_RS05660	135	Chromosome|CIBE_1263|+|1330616|intergenic_sense|8|Tetratricopeptide TPR 2 repeat protein CDS	Chromosome|CBEI_RS05660|+|1276569|intergenic_sense|8|hypothetical protein CDS
CIBE_2457	CBEI_RS10610	135	Chromosome|CIBE_2457|+|2504839|intergenic_sense|83|Protein-L-IsoD CDS	Chromosome|CBEI_RS10610|+|2376919|intergenic_sense|79|hypothetical protein CDS
CIBE_5081	CBEI_RS21580	135	Chromosome|CIBE_5081|-|5196334|intergenic_sense|15|conserved protein of unknown function CDS	Chromosome|CBEI_RS21580|-|4869815|intergenic_sense|17|hypothetical protein CDS
CIBE_5561	CBEI_RS23735	135	Chromosome|CIBE_5561|-|5743394|intergenic_sense|33|Haloacid dehalogenase CDS	Chromosome|CBEI_RS23735|-|5389950|intergenic_sense|40|Cof-type HAD-IIB family hydrolase CDS
CIBE_3775	CBEI_RS08760	134	Chromosome|CIBE_3775|-|3935856|intergenic_sense|8|Resolvase helix-turn-helix domain protein CDS	Chromosome|CBEI_RS08760|+|1956863|intergenic_sense|11|resolvase CDS
CIBE_4035	CBEI_RS17075	134	Chromosome|CIBE_4035|-|4157918|intergenic_sense|20|conserved membrane protein of unknown function CDS	Chromosome|CBEI_RS17075|-|3874057|intergenic_sense|14|HlyC/CorC family transporter CDS
CIBE_4791	CBEI_RS01485	133	Chromosome|CIBE_4791|-|4871329|intergenic_sense|125|Two component transcriptional regulator, LytTR family CDS	Chromosome|CBEI_RS01485|+|322353|intergenic_sense|185|DNA-binding response regulator CDS
CIBE_2124	CBEI_RS09275	133	Chromosome|CIBE_2124|+|2170922|intergenic_sense|120|valS CDS	Chromosome|CBEI_RS09275|+|2063424|intergenic_sense|135|valine--tRNA ligase CDS
CIBE_3979	CBEI_RS03020	132	Chromosome|CIBE_3979|-|4102377|intergenic_sense|21|conserved protein of unknown function CDS	Chromosome|CBEI_RS03020|+|647374|intergenic_sense|21|hypothetical protein CDS
CIBE_1606	CBEI_RS07310	132	Chromosome|CIBE_1606|+|1691389|intergenic_sense|43|Methyl-accepting chemotaxis sensory transducer CDS	Chromosome|CBEI_RS07310|+|1637387|intergenic_sense|40|chemotaxis protein CDS
CIBE_3665	CBEI_RS08145	132	Chromosome|CIBE_3665|-|3766485|intergenic_sense|103|conserved protein of unknown function CDS	Chromosome|CBEI_RS08145|+|1832771|intergenic_sense|106|cytochrome c551 CDS
CIBE_1791	CBEI_RS15915	132	Chromosome|CIBE_1791|+|1887793|intergenic_sense|105|conserved protein of unknown function CDS	Chromosome|CBEI_RS15915|-|3605663|intergenic_sense|103|cytochrome c551 CDS
CIBE_5511	CBEI_RS23500	131	Chromosome|CIBE_5511|-|5686596|intergenic_sense|79|Aldose 1-epimerase CDS	Chromosome|CBEI_RS23500|-|5334118|intergenic_sense|80|galactose mutarotase CDS
CIBE_4193	CBEI_RS16490	130	Chromosome|CIBE_4193|-|4301662|intergenic_sense|40|conserved exported protein of unknown function CDS	Chromosome|CBEI_RS16490|-|3748356|intergenic_sense|37|flavin reductase family protein CDS
CIBE_5002	CBEI_RS21240	130	Chromosome|CIBE_5002|-|5099375|intergenic_sense|10|clpS CDS	Chromosome|CBEI_RS21240|-|4778772|intergenic_sense|18|ATP-dependent Clp protease adaptor ClpS CDS
CIBE_5607	CBEI_RS23930	130	Chromosome|CIBE_5607|-|5806969|intergenic_sense|140|Polysaccharide biosynthesis protein CDS	Chromosome|CBEI_RS23930|-|5450764|intergenic_sense|144|capsular polysaccharide biosynthesis protein CDS
CIBE_4188	CBEI_RS18210	128	Chromosome|CIBE_4188|-|4295923|intergenic_sense|29|conserved protein of unknown function CDS	Chromosome|CBEI_RS18210|+|4098433|intergenic_sense|37|transcriptional regulator CDS
CIBE_0074	CBEI_RS00390	128	Chromosome|CIBE_0074|+|85466|intergenic_sense|7|Anaerobic ribonucleoside-triphosphate reductase CDS	Chromosome|CBEI_RS00390|+|87244|intergenic_sense|16|nrdD CDS
CIBE_2561	CBEI_RS11020	128	Chromosome|CIBE_2561|+|2610304|intergenic_sense|46|GCN5 family acetyltransferase CDS	Chromosome|CBEI_RS11020|+|2477282|intergenic_sense|38|N-acetyltransferase CDS
CIBE_0878	CBEI_RS16500	128	Chromosome|CIBE_0878|+|897374|intergenic_sense|25|MarR family transcriptional regulator CDS	Chromosome|CBEI_RS16500|-|3749940|intergenic_sense|27|MarR family transcriptional regulator CDS
CIBE_1580	CBEI_RS06965	127	Chromosome|CIBE_1580|+|1658035|intergenic_sense|13|tig CDS	Chromosome|CBEI_RS06965|+|1562419|intergenic_sense|22|trigger factor CDS
CIBE_2457	CBEI_RS10610	127	Chromosome|CIBE_2457|+|2504901|intergenic_sense|21|Protein-L-IsoD CDS	Chromosome|CBEI_RS10610|+|2376981|intergenic_sense|17|hypothetical protein CDS
CIBE_4696	CBEI_RS19955	126	Chromosome|CIBE_4696|-|4790310|intergenic_sense|182|Transcription activator, effector binding CDS	Chromosome|CBEI_RS19955|-|4481913|intergenic_sense|179|AraC family transcriptional regulator CDS
CIBE_4955	CBEI_RS21005	126	Chromosome|CIBE_4955|-|5042204|intergenic_sense|17|conserved exported protein of unknown function CDS	Chromosome|CBEI_RS21005|-|4719580|intergenic_sense|17|hypothetical protein CDS
CIBE_1147	CBEI_RS05105	125	Chromosome|CIBE_1147|+|1187471|intergenic_sense|25|Transcriptional regulator CDS	Chromosome|CBEI_RS05105|+|1135743|intergenic_sense|34|sigma-54-dependent transcriptional regulator CDS
CIBE_3524	CBEI_RS05375	125	Chromosome|CIBE_3524|+|3620763|intergenic_sense|22|conserved protein of unknown function CDS	Chromosome|CBEI_RS05375|-|1207738|intergenic_sense|23|hypothetical protein CDS
CIBE_3252	CBEI_RS14120	125	Chromosome|CIBE_3252|-|3296980|intergenic_sense|57|hxlR CDS	Chromosome|CBEI_RS14120|-|3175658|intergenic_sense|41|transcriptional regulator CDS
CIBE_4254	CBEI_RS18220	124	Chromosome|CIBE_4254|-|4359981|intergenic_sense|22|Hydrolase CDS	Chromosome|CBEI_RS18220|-|4100479|intergenic_sense|15|hypothetical protein CDS
CIBE_5366	CBEI_RS22820	124	Chromosome|CIBE_5366|-|5524703|intergenic_sense|4|Haloacid dehalogenase CDS	Chromosome|CBEI_RS22820|-|5165164|intergenic_sense|12|Cof-type HAD-IIB family hydrolase CDS
CIBE_2175	CBEI_RS09515	123	Chromosome|CIBE_2175|+|2225638|intergenic_sense|17|Dihydropyrimidine dehydrogenase subunit A CDS	Chromosome|CBEI_RS09515|+|2117579|intergenic_sense|11|dihydropyrimidine dehydrogenase subunit A CDS
CIBE_2536	CBEI_RS10920	123	Chromosome|CIBE_2536|+|2583116|intergenic_sense|55|GCN5 family acetyltransferase CDS	Chromosome|CBEI_RS10920|+|2453871|intergenic_sense|55|N-acetyltransferase CDS
CIBE_1032	CBEI_RS17030	123	Chromosome|CIBE_1032|-|1076915|intergenic_sense|31|Transcriptional regulator CDS	Chromosome|CBEI_RS17030|+|3863111|intergenic_sense|28|TetR/AcrR family transcriptional regulator CDS
CIBE_4732	CBEI_RS20460	123	Chromosome|CIBE_4732|-|4819650|intergenic_sense|37|lepB CDS	Chromosome|CBEI_RS20460|-|4589856|intergenic_sense|74|lepB CDS
CIBE_5631	CBEI_RS24065	122	Chromosome|CIBE_5631|+|5835734|intergenic_sense|130|putative cell wall binding repeat-containing protein CDS	Chromosome|CBEI_RS24065|+|5489852|intergenic_sense|81|cell wall-binding protein CDS
CIBE_1250	CBEI_RS08145	121	Chromosome|CIBE_1250|+|1313367|intergenic_sense|104|Cytochrome C551 CDS	Chromosome|CBEI_RS08145|+|1832771|intergenic_sense|106|cytochrome c551 CDS
CIBE_2584	CBEI_RS11145	121	Chromosome|CIBE_2584|+|2636148|intergenic_sense|4|conserved protein of unknown function CDS	Chromosome|CBEI_RS11145|+|2510826|intergenic_sense|12|hypothetical protein CDS
CIBE_2042	CBEI_RS11215	120	Chromosome|CIBE_2042|+|2086556|intergenic_sense|125|Hemerythrin CDS	Chromosome|CBEI_RS11215|+|2528637|intergenic_sense|136|hemerythrin CDS
CIBE_1785	CBEI_RS08115	120	Chromosome|CIBE_1785|+|1879118|intergenic_sense|9|Membrane protein CDS	Chromosome|CBEI_RS08115|+|1823947|intergenic_sense|16|DUF554 domain-containing protein CDS
CIBE_3665	CBEI_RS09885	120	Chromosome|CIBE_3665|-|3766485|intergenic_sense|103|conserved protein of unknown function CDS	Chromosome|CBEI_RS09885|+|2200975|intergenic_sense|98|cytochrome c551 CDS
CIBE_4064	CBEI_RS18130	120	Chromosome|CIBE_4064|+|4186991|intergenic_sense|42|Transcriptional regulator, HxlR family CDS	Chromosome|CBEI_RS18130|+|4081901|intergenic_sense|80|transcriptional regulator CDS
CIBE_2201	CBEI_RS00385	119	Chromosome|CIBE_2201|+|2258913|intergenic_sense|11|DegV domain-containing protein CA C1624 CDS	Chromosome|CBEI_RS00385|-|86809|intergenic_sense|10|DegV family protein CDS
CIBE_4958	CBEI_RS20995	119	Chromosome|CIBE_4958|-|5045574|intergenic_sense|17|conserved protein of unknown function CDS	Chromosome|CBEI_RS20995|-|4716210|intergenic_sense|17|hypothetical protein CDS
CIBE_2737	CBEI_RS12000	118	Chromosome|CIBE_2737|+|2769244|intergenic_sense|11|conserved protein of unknown function CDS	Chromosome|CBEI_RS12000|+|2683242|intergenic_sense|20|hypothetical protein CDS
CIBE_0728	CBEI_RS20340	117	Chromosome|CIBE_0728|-|728498|intergenic_sense|38|Uncharacterized HTH-type transcriptional regulator HI 0186 CDS	Chromosome|CBEI_RS20340|-|4561263|intergenic_sense|29|MerR family transcriptional regulator CDS
CIBE_1203	CBEI_RS15200	117	Chromosome|CIBE_1203|-|1259038|intergenic_sense|14|conserved protein of unknown function CDS	Chromosome|CBEI_RS15200|+|3451449|intergenic_sense|36|hypothetical protein CDS
CIBE_2687	CBEI_RS19165	117	Chromosome|CIBE_2687|+|2728058|intergenic_sense|34|protein of unknown function CDS	Chromosome|CBEI_RS19165|-|4300017|intergenic_sense|29|MarR family transcriptional regulator CDS
CIBE_4859	CBEI_RS23970	117	Chromosome|CIBE_4859|-|4944225|intergenic_sense|9|Cell wall hydrolase/autolysin CDS	Chromosome|CBEI_RS23970|-|5464694|intergenic_sense|20|cell wall hydrolase CDS
CIBE_3691	CBEI_RS15995	115	Chromosome|CIBE_3691|-|3814060|intergenic_sense|62|Molecular chaperone DnaJ CDS	Chromosome|CBEI_RS15995|-|3630858|intergenic_sense|61|molecular chaperone DnaJ CDS
CIBE_5611	CBEI_RS22185	115	Chromosome|CIBE_5611|-|5811465|intergenic_sense|33|Choline kinase CDS	Chromosome|CBEI_RS22185|-|5004147|intergenic_sense|7|nucleotidyltransferase CDS
CIBE_3524	CBEI_RS05375	115	Chromosome|CIBE_3524|+|3620749|intergenic_sense|36|conserved protein of unknown function CDS	Chromosome|CBEI_RS05375|-|1207755|intergenic_sense|40|hypothetical protein CDS
CIBE_5894	CBEI_RS06545	115	Chromosome|CIBE_5894|-|6136432|intergenic_sense|70|Glycoside hydrolase CDS	Chromosome|CBEI_RS06545|+|1475625|intergenic_sense|8|glycoside hydrolase CDS
CIBE_0397	CBEI_RS08670	115	Chromosome|CIBE_0397|+|412600|intergenic_sense|39|Bacterial surface protein CDS	Chromosome|CBEI_RS08670|+|1941488|intergenic_sense|59|hypothetical protein CDS
CIBE_4133	CBEI_RS12100	115	Chromosome|CIBE_4133|-|4250170|intergenic_sense|26|Bacteriohemerythrin CDS	Chromosome|CBEI_RS12100|-|2701997|intergenic_sense|41|hemerythrin CDS
CIBE_3427	CBEI_RS14855	115	Chromosome|CIBE_3427|-|3515617|intergenic_sense|13|Aldo/keto reductase CDS	Chromosome|CBEI_RS14855|-|3363168|intergenic_sense|56|Fe-S oxidoreductase CDS
CIBE_4484	CBEI_RS19140	115	Chromosome|CIBE_4484|-|4575914|intergenic_sense|8|XRE family transcriptional regulator CDS	Chromosome|CBEI_RS19140|-|4292465|intergenic_sense|18|XRE family transcriptional regulator CDS
CIBE_1488	CBEI_RS24915	115	Chromosome|CIBE_1488|+|1571364|intergenic_sense|8|NLP/P60 protein CDS	Chromosome|CBEI_RS24915|-|5724101|intergenic_sense|46|glycoside hydrolase CDS
CIBE_4811	CBEI_RS14620	114	Chromosome|CIBE_4811|-|4893529|intergenic_sense|71|bglA CDS	Chromosome|CBEI_RS14620|-|3299576|intergenic_sense|33|glycoside hydrolase family 1 protein CDS
CIBE_5242	CBEI_RS22290	114	Chromosome|CIBE_5242|+|5371202|intergenic_sense|13|conserved protein of unknown function CDS	Chromosome|CBEI_RS22290|-|5027458|intergenic_sense|14|DUF1874 domain-containing protein CDS
CIBE_4192	CBEI_RS03640	114	Chromosome|CIBE_4192|-|4300356|intergenic_sense|9|Methyl-accepting chemotaxis protein CDS	Chromosome|CBEI_RS03640|+|798044|intergenic_sense|29|methyl-accepting chemotaxis protein CDS
CIBE_2536	CBEI_RS10920	114	Chromosome|CIBE_2536|+|2583116|intergenic_sense|55|GCN5 family acetyltransferase CDS	Chromosome|CBEI_RS10920|+|2453875|intergenic_sense|51|N-acetyltransferase CDS
CIBE_2888	CBEI_RS12860	114	Chromosome|CIBE_2888|-|2927887|intergenic_sense|31|conserved protein of unknown function CDS	Chromosome|CBEI_RS12860|+|2884066|intergenic_sense|58|N-acetyltransferase CDS
CIBE_3524	CBEI_RS15200	114	Chromosome|CIBE_3524|+|3620763|intergenic_sense|22|conserved protein of unknown function CDS	Chromosome|CBEI_RS15200|+|3451449|intergenic_sense|36|hypothetical protein CDS
CIBE_5956	CBEI_RS25215	114	Chromosome|CIBE_5956|-|6205323|intergenic_sense|12|oppA CDS	Chromosome|CBEI_RS25215|-|5801758|intergenic_sense|65|peptide ABC transporter substrate-binding protein CDS
CIBE_1791	CBEI_RS05600	113	Chromosome|CIBE_1791|+|1887793|intergenic_sense|105|conserved protein of unknown function CDS	Chromosome|CBEI_RS05600|+|1259757|intergenic_sense|104|cytochrome c551 CDS
CIBE_2457	CBEI_RS10610	113	Chromosome|CIBE_2457|+|2504882|intergenic_sense|40|Protein-L-IsoD CDS	Chromosome|CBEI_RS10610|+|2376949|intergenic_sense|49|hypothetical protein CDS
CIBE_4732	CBEI_RS20095	113	Chromosome|CIBE_4732|-|4819633|intergenic_sense|20|lepB CDS	Chromosome|CBEI_RS20095|-|4508023|intergenic_sense|5|lepB CDS
CIBE_2317	CBEI_RS08145	112	Chromosome|CIBE_2317|+|2353944|intergenic_sense|93|conserved protein of unknown function CDS	Chromosome|CBEI_RS08145|+|1832771|intergenic_sense|106|cytochrome c551 CDS
CIBE_0485	CBEI_RS08670	112	Chromosome|CIBE_0485|+|487541|intergenic_sense|39|Bacterial surface protein CDS	Chromosome|CBEI_RS08670|+|1941488|intergenic_sense|59|hypothetical protein CDS
CIBE_2540	CBEI_RS09665	112	Chromosome|CIBE_2540|+|2586076|intergenic_sense|34|arsR CDS	Chromosome|CBEI_RS09665|+|2156320|intergenic_sense|39|ArsR family transcriptional regulator CDS
CIBE_3731	CBEI_RS14120	112	Chromosome|CIBE_3731|-|3851863|intergenic_sense|91|putative transcriptional regulator CDS	Chromosome|CBEI_RS14120|-|3175655|intergenic_sense|38|transcriptional regulator CDS
CIBE_2317	CBEI_RS15915	112	Chromosome|CIBE_2317|+|2353944|intergenic_sense|93|conserved protein of unknown function CDS	Chromosome|CBEI_RS15915|-|3605663|intergenic_sense|103|cytochrome c551 CDS
CIBE_4761	CBEI_RS17210	112	Chromosome|CIBE_4761|-|4843664|intergenic_sense|144|hxlR CDS	Chromosome|CBEI_RS17210|+|3901989|intergenic_sense|42|transcriptional regulator CDS
CIBE_4874	CBEI_RS20660	112	Chromosome|CIBE_4874|-|4962195|intergenic_sense|12|licH CDS	Chromosome|CBEI_RS20660|-|4639221|intergenic_sense|176|6-phospho-beta-glucosidase CDS
CIBE_5601	CBEI_RS23905	112	Chromosome|CIBE_5601|-|5797115|intergenic_sense|82|Transcription antiterminator BglG CDS	Chromosome|CBEI_RS23905|-|5441991|intergenic_sense|74|sigma-54-dependent transcriptional regulator CDS
CIBE_1261	CBEI_RS15985	111	Chromosome|CIBE_1261|+|1327674|intergenic_sense|44|CopY family transcriptional regulator CDS	Chromosome|CBEI_RS15985|-|3628698|intergenic_sense|39|CopY/TcrY family copper transport repressor CDS
CIBE_2175	CBEI_RS09515	111	Chromosome|CIBE_2175|+|2225649|intergenic_sense|6|Dihydropyrimidine dehydrogenase subunit A CDS	Chromosome|CBEI_RS09515|+|2117573|intergenic_sense|17|dihydropyrimidine dehydrogenase subunit A CDS
CIBE_0307	CBEI_RS20310	111	Chromosome|CIBE_0307|+|326303|intergenic_sense|71|Two component transcriptional regulator, LytTR family CDS	Chromosome|CBEI_RS20310|-|4552674|intergenic_sense|124|DNA-binding response regulator CDS
CIBE_5462	CBEI_RS23235	111	Chromosome|CIBE_5462|-|5634131|intergenic_sense|33|Iron-containing alcohol dehydrogenase CDS	Chromosome|CBEI_RS23235|-|5271729|intergenic_sense|13|alcohol dehydrogenase CDS
CIBE_3554	CBEI_RS15195	110	Chromosome|CIBE_3554|-|3645632|intergenic_sense|197|FAD-dependent pyridine nucleotide-disulphide oxidoreductase CDS	Chromosome|CBEI_RS15195|-|3450756|intergenic_sense|92|CoA-disulfide reductase CDS
CIBE_0836	CBEI_RS03645	110	Chromosome|CIBE_0836|+|849669|intergenic_sense|128|putative anti-sigma regulatory factor, serine/threonine protein kinase CDS	Chromosome|CBEI_RS03645|+|800199|intergenic_sense|15|ATP-binding protein CDS
CIBE_1203	CBEI_RS05375	110	Chromosome|CIBE_1203|-|1259038|intergenic_sense|14|conserved protein of unknown function CDS	Chromosome|CBEI_RS05375|-|1207738|intergenic_sense|23|hypothetical protein CDS
CIBE_1791	CBEI_RS09885	110	Chromosome|CIBE_1791|+|1887793|intergenic_sense|105|conserved protein of unknown function CDS	Chromosome|CBEI_RS09885|+|2200975|intergenic_sense|98|cytochrome c551 CDS
CIBE_4824	CBEI_RS20435	110	Chromosome|CIBE_4824|-|4906259|intergenic_sense|24|conserved membrane protein of unknown function CDS	Chromosome|CBEI_RS20435|-|4585952|intergenic_sense|15|HlyC/CorC family transporter CDS
CIBE_1053	CBEI_RS10080	109	Chromosome|CIBE_1053|+|1102507|intergenic_sense|14|2-hydroxyacid dehydrogenase CDS	Chromosome|CBEI_RS10080|+|2247305|intergenic_sense|7|2-hydroxyacid dehydrogenase CDS
CIBE_5104	CBEI_RS21685	109	Chromosome|CIBE_5104|+|5222160|intergenic_sense|18|Haloacid dehalogenase CDS	Chromosome|CBEI_RS21685|+|4895704|intergenic_sense|39|Cof-type HAD-IIB family hydrolase CDS
CIBE_5343	CBEI_RS22720	109	Chromosome|CIBE_5343|-|5493647|intergenic_sense|95|DegV family protein CDS	Chromosome|CBEI_RS22720|-|5135380|intergenic_sense|72|DegV family protein CDS
CIBE_5956	CBEI_RS25215	109	Chromosome|CIBE_5956|-|6205323|intergenic_sense|12|oppA CDS	Chromosome|CBEI_RS25215|-|5801778|intergenic_sense|85|peptide ABC transporter substrate-binding protein CDS
CIBE_6089	CBEI_RS25940	109	Chromosome|CIBE_6089|+|6344165|intergenic_sense|31|Primosome, DnaD subunit CDS	Chromosome|CBEI_RS25940|+|5965298|intergenic_sense|87|DNA replication protein DnaD CDS
CIBE_5085	CBEI_RS21595	108	Chromosome|CIBE_5085|-|5199595|intergenic_sense|148|yrbC CDS	Chromosome|CBEI_RS21595|-|4873140|intergenic_sense|157|YebC/PmpR family DNA-binding transcriptional regulator CDS
CIBE_0956	CBEI_RS04240	108	Chromosome|CIBE_0956|+|991149|intergenic_sense|55|ohrR CDS	Chromosome|CBEI_RS04240|+|946836|intergenic_sense|88|MarR family transcriptional regulator CDS
CIBE_1550	CBEI_RS06820	108	Chromosome|CIBE_1550|+|1628993|intergenic_sense|12|conserved protein of unknown function CDS	Chromosome|CBEI_RS06820|+|1532042|intergenic_sense|4|hypothetical protein CDS
CIBE_1550	CBEI_RS06820	108	Chromosome|CIBE_1550|+|1629001|intergenic_sense|4|conserved protein of unknown function CDS	Chromosome|CBEI_RS06820|+|1532034|intergenic_sense|12|hypothetical protein CDS
CIBE_2861	CBEI_RS12520	108	Chromosome|CIBE_2861|+|2893567|intergenic_sense|150|yugJ CDS	Chromosome|CBEI_RS12520|+|2800027|intergenic_sense|139|NADH-dependent alcohol dehydrogenase CDS
CIBE_4257	CBEI_RS05115	107	Chromosome|CIBE_4257|-|4361588|intergenic_sense|21|conserved protein of unknown function CDS	Chromosome|CBEI_RS05115|+|1141475|intergenic_sense|53|PTS sugar transporter CDS
CIBE_3180	CBEI_RS13820	107	Chromosome|CIBE_3180|-|3229488|intergenic_sense|118|Pirin domain protein CDS	Chromosome|CBEI_RS13820|-|3114084|intergenic_sense|112|pirin family protein CDS
CIBE_4791	CBEI_RS01485	107	Chromosome|CIBE_4791|-|4871310|intergenic_sense|106|Two component transcriptional regulator, LytTR family CDS	Chromosome|CBEI_RS01485|+|322353|intergenic_sense|185|DNA-binding response regulator CDS
CIBE_3174	CBEI_RS04540	107	Chromosome|CIBE_3174|-|3222109|intergenic_sense|64|rpsU CDS	Chromosome|CBEI_RS04540|+|1019421|intergenic_sense|55|30S ribosomal protein S21 CDS
CIBE_6030	CBEI_RS09085	107	Chromosome|CIBE_6030|+|6283001|intergenic_sense|81|DEAD/DEAH box helicase domain protein CDS	Chromosome|CBEI_RS09085|-|2020587|intergenic_sense|69|ATP-dependent helicase CDS
CIBE_2484	CBEI_RS10720	107	Chromosome|CIBE_2484|+|2532565|intergenic_sense|17|conserved protein of unknown function CDS	Chromosome|CBEI_RS10720|+|2405178|intergenic_sense|25|TetR/AcrR family transcriptional regulator CDS
CIBE_1020	CBEI_RS13800	107	Chromosome|CIBE_1020|+|1064197|intergenic_sense|55|rpsU CDS	Chromosome|CBEI_RS13800|-|3107342|intergenic_sense|64|30S ribosomal protein S21 CDS
CIBE_2579	CBEI_RS14815	107	Chromosome|CIBE_2579|+|2629366|intergenic_sense|54|Polysaccharide deacetylase CDS	Chromosome|CBEI_RS14815|-|3349613|intergenic_sense|153|polysaccharide deacetylase CDS
CIBE_5373	CBEI_RS21305	107	Chromosome|CIBE_5373|-|5531151|intergenic_sense|35|Phosphohydrolase CDS	Chromosome|CBEI_RS21305|-|4796854|intergenic_sense|24|diguanylate cyclase CDS
CIBE_5634	CBEI_RS24085	107	Chromosome|CIBE_5634|-|5843920|intergenic_sense|178|Cell wall/surface repeat protein CDS	Chromosome|CBEI_RS24085|-|5499965|intergenic_sense|63|cell wall/surface repeat-containing protein CDS
CIBE_3423	CBEI_RS02625	106	Chromosome|CIBE_3423|-|3511520|intergenic_sense|152|Amino acid adenylation domain protein CDS	Chromosome|CBEI_RS02625|+|559081|intergenic_sense|86|2-deoxy-D-gluconate 3-dehydrogenase CDS
CIBE_0142	CBEI_RS00790	106	Chromosome|CIBE_0142|+|163313|intergenic_sense|17|DNA repair protein radA CDS	Chromosome|CBEI_RS00790|+|163457|intergenic_sense|9|DNA repair protein RadA CDS
CIBE_0307	CBEI_RS01485	106	Chromosome|CIBE_0307|+|326323|intergenic_sense|51|Two component transcriptional regulator, LytTR family CDS	Chromosome|CBEI_RS01485|+|322353|intergenic_sense|185|DNA-binding response regulator CDS
CIBE_1053	CBEI_RS04680	106	Chromosome|CIBE_1053|+|1102507|intergenic_sense|14|2-hydroxyacid dehydrogenase CDS	Chromosome|CBEI_RS04680|+|1053888|intergenic_sense|86|2-hydroxyacid dehydrogenase CDS
CIBE_3410	CBEI_RS14805	106	Chromosome|CIBE_3410|-|3481223|intergenic_sense|47|opuCA CDS	Chromosome|CBEI_RS14805|-|3347335|intergenic_sense|18|proline/glycine betaine ABC transporter ATP-binding protein CDS
CIBE_2540	CBEI_RS18145	106	Chromosome|CIBE_2540|+|2586076|intergenic_sense|34|arsR CDS	Chromosome|CBEI_RS18145|-|4084727|intergenic_sense|41|ArsR family transcriptional regulator CDS
CIBE_5377	CBEI_RS22865	106	Chromosome|CIBE_5377|-|5538246|intergenic_sense|14|Transcriptional regulator, CdaR CDS	Chromosome|CBEI_RS22865|-|5177221|intergenic_sense|5|transcriptional regulator CDS
CIBE_4081	CBEI_RS17290	105	Chromosome|CIBE_4081|-|4204384|intergenic_sense|34|idnO CDS	Chromosome|CBEI_RS17290|-|3921707|intergenic_sense|21|gluconate 5-dehydrogenase CDS
CIBE_4594	CBEI_RS17890	105	Chromosome|CIBE_4594|-|4684950|intergenic_sense|47|Methyl-accepting chemotaxis sensory transducer CDS	Chromosome|CBEI_RS17890|-|4029626|intergenic_sense|33|chemotaxis protein CDS
CIBE_2649	CBEI_RS18115	105	Chromosome|CIBE_2649|+|2700932|intergenic_sense|65|Pyridoxamine 5'-phosphate oxidase-like FMN-binding protein CDS	Chromosome|CBEI_RS18115|+|4080039|intergenic_sense|7|pyridoxamine 5'-phosphate oxidase family protein CDS
CIBE_4166	CBEI_RS19695	105	Chromosome|CIBE_4166|-|4275720|intergenic_sense|36|conserved membrane protein of unknown function CDS	Chromosome|CBEI_RS19695|-|4410761|intergenic_sense|38|hypothetical protein CDS
CIBE_0523	CBEI_RS02145	105	Chromosome|CIBE_0523|+|522791|intergenic_sense|31|Transcriptional regulator CDS	Chromosome|CBEI_RS02145|+|458232|intergenic_sense|138|yedF CDS
CIBE_0523	CBEI_RS02145	105	Chromosome|CIBE_0523|+|522684|intergenic_sense|138|Transcriptional regulator CDS	Chromosome|CBEI_RS02145|+|458339|intergenic_sense|31|yedF CDS
CIBE_4192	CBEI_RS03640	105	Chromosome|CIBE_4192|-|4300356|intergenic_sense|9|Methyl-accepting chemotaxis protein CDS	Chromosome|CBEI_RS03640|+|798067|intergenic_sense|6|methyl-accepting chemotaxis protein CDS
CIBE_2972	CBEI_RS08740	105	Chromosome|CIBE_2972|+|3026181|intergenic_sense|18|putative hydrolase (Metallo-beta-lactamase superfamily) CDS	Chromosome|CBEI_RS08740|+|1953634|intergenic_sense|18|MBL fold protein CDS
CIBE_2457	CBEI_RS10610	105	Chromosome|CIBE_2457|+|2504882|intergenic_sense|40|Protein-L-IsoD CDS	Chromosome|CBEI_RS10610|+|2376981|intergenic_sense|17|hypothetical protein CDS
CIBE_2621	CBEI_RS11290	105	Chromosome|CIBE_2621|+|2671087|intergenic_sense|68|stc CDS	Chromosome|CBEI_RS11290|+|2543777|intergenic_sense|6|sigma-54-dependent Fis family transcriptional regulator CDS
CIBE_3003	CBEI_RS13175	105	Chromosome|CIBE_3003|+|3054637|intergenic_sense|125|Pentapeptide repeat protein CDS	Chromosome|CBEI_RS13175|+|2959082|intergenic_sense|102|pentapeptide repeat-containing protein CDS
CIBE_2166	CBEI_RS14350	105	Chromosome|CIBE_2166|+|2214669|intergenic_sense|60|deaD CDS	Chromosome|CBEI_RS14350|-|3232568|intergenic_sense|108|ATP-dependent helicase CDS
CIBE_0759	CBEI_RS15715	105	Chromosome|CIBE_0759|+|759067|intergenic_sense|115|ydiF CDS	Chromosome|CBEI_RS15715|-|3558830|intergenic_sense|24|heme ABC transporter ATP-binding protein CDS
CIBE_1250	CBEI_RS15915	105	Chromosome|CIBE_1250|+|1313367|intergenic_sense|104|Cytochrome C551 CDS	Chromosome|CBEI_RS15915|-|3605663|intergenic_sense|103|cytochrome c551 CDS
CIBE_1889	CBEI_RS17335	105	Chromosome|CIBE_1889|+|1966571|intergenic_sense|24|putative cell wall binding protein CDS	Chromosome|CBEI_RS17335|-|3932053|intergenic_sense|126|cell wall-binding repeat-containing protein CDS
CIBE_4848	CBEI_RS20540	105	Chromosome|CIBE_4848|-|4927613|intergenic_sense|10|Methyl-accepting chemotaxis sensory transducer CDS	Chromosome|CBEI_RS20540|-|4607411|intergenic_sense|74|methyl-accepting chemotaxis protein CDS
CIBE_5561	CBEI_RS23735	105	Chromosome|CIBE_5561|-|5743394|intergenic_sense|33|Haloacid dehalogenase CDS	Chromosome|CBEI_RS23735|-|5389971|intergenic_sense|61|Cof-type HAD-IIB family hydrolase CDS
CIBE_0955	CBEI_RS04235	104	Chromosome|CIBE_0955|+|990124|intergenic_sense|39|Thioredoxin reductase CDS	Chromosome|CBEI_RS04235|+|945860|intergenic_sense|23|NAD(P)/FAD-dependent oxidoreductase CDS
CIBE_0221	CBEI_RS01175	104	Chromosome|CIBE_0221|+|230024|intergenic_sense|109|conserved protein of unknown function CDS	Chromosome|CBEI_RS01175|+|230068|intergenic_sense|85|hypothetical protein CDS
CIBE_0775	CBEI_RS03335	104	Chromosome|CIBE_0775|+|780693|intergenic_sense|31|Preprotein translocase subunit SecG CDS	Chromosome|CBEI_RS03335|+|718992|intergenic_sense|22|secG CDS
CIBE_0775	CBEI_RS03335	104	Chromosome|CIBE_0775|+|780702|intergenic_sense|22|Preprotein translocase subunit SecG CDS	Chromosome|CBEI_RS03335|+|718983|intergenic_sense|31|secG CDS
CIBE_1369	CBEI_RS06000	104	Chromosome|CIBE_1369|+|1440723|intergenic_sense|30|Fe-S oxidoreductase CDS	Chromosome|CBEI_RS06000|+|1349978|intergenic_sense|10|radical SAM protein CDS
CIBE_3293	CBEI_RS09225	104	Chromosome|CIBE_3293|-|3350338|intergenic_sense|61|Sulfite reductase, assimilatory-type CDS	Chromosome|CBEI_RS09225|+|2051590|intergenic_sense|46|nitrate/sulfite reductase CDS
CIBE_2621	CBEI_RS11290	104	Chromosome|CIBE_2621|+|2670963|intergenic_sense|192|stc CDS	Chromosome|CBEI_RS11290|+|2543736|intergenic_sense|47|sigma-54-dependent Fis family transcriptional regulator CDS
CIBE_2921	CBEI_RS12810	104	Chromosome|CIBE_2921|+|2965108|intergenic_sense|50|conserved exported protein of unknown function CDS	Chromosome|CBEI_RS12810|+|2870951|intergenic_sense|60|TolC family protein CDS
CIBE_4563	CBEI_RS19540	104	Chromosome|CIBE_4563|+|4652142|intergenic_sense|30|Transcriptional regulator, GntR family with UTRAsensor domain containing protein CDS	Chromosome|CBEI_RS19540|+|4379755|intergenic_sense|14|GntR family transcriptional regulator CDS
CIBE_5462	CBEI_RS23235	104	Chromosome|CIBE_5462|-|5634131|intergenic_sense|33|Iron-containing alcohol dehydrogenase CDS	Chromosome|CBEI_RS23235|-|5271725|intergenic_sense|9|alcohol dehydrogenase CDS
CIBE_3252	CBEI_RS18560	103	Chromosome|CIBE_3252|-|3296980|intergenic_sense|57|hxlR CDS	Chromosome|CBEI_RS18560|+|4167883|intergenic_sense|15|transcriptional regulator CDS
CIBE_1059	CBEI_RS04710	103	Chromosome|CIBE_1059|+|1111155|intergenic_sense|33|Methyl-accepting chemotaxis protein CDS	Chromosome|CBEI_RS04710|+|1062599|intergenic_sense|10|methyl-accepting chemotaxis protein CDS
CIBE_2304	CBEI_RS09820	103	Chromosome|CIBE_2304|+|2340769|intergenic_sense|34|conserved protein of unknown function CDS	Chromosome|CBEI_RS09820|+|2187587|intergenic_sense|93|hypothetical protein CDS
CIBE_2363	CBEI_RS10080	103	Chromosome|CIBE_2363|+|2404154|intergenic_sense|61|2-hydroxyacid dehydrogenase CDS	Chromosome|CBEI_RS10080|+|2247305|intergenic_sense|7|2-hydroxyacid dehydrogenase CDS
CIBE_2363	CBEI_RS10080	103	Chromosome|CIBE_2363|+|2404208|intergenic_sense|7|2-hydroxyacid dehydrogenase CDS	Chromosome|CBEI_RS10080|+|2247251|intergenic_sense|61|2-hydroxyacid dehydrogenase CDS
CIBE_2921	CBEI_RS12810	103	Chromosome|CIBE_2921|+|2965077|intergenic_sense|81|conserved exported protein of unknown function CDS	Chromosome|CBEI_RS12810|+|2870963|intergenic_sense|48|TolC family protein CDS
CIBE_3290	CBEI_RS14320	103	Chromosome|CIBE_3290|-|3347068|intergenic_sense|27|conserved exported protein of unknown function CDS	Chromosome|CBEI_RS14320|-|3226958|intergenic_sense|19|cell wall-binding repeat-containing protein CDS
CIBE_5747	CBEI_RS22845	103	Chromosome|CIBE_5747|-|5988447|intergenic_sense|26|Diguanylate cyclase and metal dependent phosphohydrolase CDS	Chromosome|CBEI_RS22845|-|5170122|intergenic_sense|10|HD-GYP domain-containing protein CDS
CIBE_1368	CBEI_RS05995	102	Chromosome|CIBE_1368|+|1439822|intergenic_sense|118|phoU CDS	Chromosome|CBEI_RS05995|+|1348994|intergenic_sense|93|phoU CDS
CIBE_4594	CBEI_RS19575	102	Chromosome|CIBE_4594|-|4684950|intergenic_sense|47|Methyl-accepting chemotaxis sensory transducer CDS	Chromosome|CBEI_RS19575|-|4390947|intergenic_sense|28|chemotaxis protein CDS
CIBE_4192	CBEI_RS21285	102	Chromosome|CIBE_4192|-|4300356|intergenic_sense|9|Methyl-accepting chemotaxis protein CDS	Chromosome|CBEI_RS21285|-|4792288|intergenic_sense|47|methyl-accepting chemotaxis protein CDS
CIBE_5773	CBEI_RS23690	102	Chromosome|CIBE_5773|-|6017956|intergenic_sense|91|bglC CDS	Chromosome|CBEI_RS23690|-|5379546|intergenic_sense|74|glycoside hydrolase family 1 protein CDS
CIBE_5998	CBEI_RS03850	102	Chromosome|CIBE_5998|-|6252735|intergenic_sense|35|MarR family transcriptional regulator CDS	Chromosome|CBEI_RS03850|-|849972|intergenic_sense|181|MarR family transcriptional regulator CDS
CIBE_1204	CBEI_RS05380	102	Chromosome|CIBE_1204|+|1259615|intergenic_sense|61|pflB CDS	Chromosome|CBEI_RS05380|+|1208353|intergenic_sense|6|pflB CDS
CIBE_1711	CBEI_RS07765	102	Chromosome|CIBE_1711|+|1810294|intergenic_sense|16|Transcriptional regulator, RpiR family CDS	Chromosome|CBEI_RS07765|+|1743631|intergenic_sense|25|MurR/RpiR family transcriptional regulator CDS
CIBE_2761	CBEI_RS17580	102	Chromosome|CIBE_2761|-|2790224|intergenic_sense|41|Bacteriohemerythrin CDS	Chromosome|CBEI_RS17580|-|3975813|intergenic_sense|26|hemerythrin CDS
CIBE_4346	CBEI_RS18655	102	Chromosome|CIBE_4346|-|4444768|intergenic_sense|184|Teicoplanin resistance protein VanZ CDS	Chromosome|CBEI_RS18655|-|4190337|intergenic_sense|170|VanZ family protein CDS
CIBE_0863	CBEI_RS25480	102	Chromosome|CIBE_0863|-|881617|intergenic_sense|181|MarR family transcriptional regulator CDS	Chromosome|CBEI_RS25480|-|5863530|intergenic_sense|35|MarR family transcriptional regulator CDS
CIBE_0530	CBEI_RS02180	101	Chromosome|CIBE_0530|+|529926|intergenic_sense|13|licA CDS	Chromosome|CBEI_RS02180|+|465482|intergenic_sense|4|PTS lactose/cellobiose transporter subunit IIA CDS
CIBE_1261	CBEI_RS05195	101	Chromosome|CIBE_1261|+|1327692|intergenic_sense|26|CopY family transcriptional regulator CDS	Chromosome|CBEI_RS05195|-|1159751|intergenic_sense|42|transcriptional regulator CDS
CIBE_2557	CBEI_RS11000	101	Chromosome|CIBE_2557|+|2604902|intergenic_sense|11|Lysophospholipase CDS	Chromosome|CBEI_RS11000|+|2472177|intergenic_sense|36|alpha/beta hydrolase CDS
CIBE_5907	CBEI_RS24990	101	Chromosome|CIBE_5907|-|6150188|intergenic_sense|199|conserved protein of unknown function CDS	Chromosome|CBEI_RS24990|-|5737682|intergenic_sense|17|hypothetical protein CDS
CIBE_0614	CBEI_RS02590	101	Chromosome|CIBE_0614|+|616655|intergenic_sense|51|ydjF CDS	Chromosome|CBEI_RS02590|+|551527|intergenic_sense|119|DeoR/GlpR transcriptional regulator CDS
CIBE_4931	CBEI_RS04280	101	Chromosome|CIBE_4931|-|5021719|intergenic_sense|26|ydaO CDS	Chromosome|CBEI_RS04280|+|955309|intergenic_sense|102|APC family permease CDS
CIBE_1529	CBEI_RS06725	101	Chromosome|CIBE_1529|-|1609289|intergenic_sense|8|conserved protein of unknown function CDS	Chromosome|CBEI_RS06725|-|1512670|intergenic_sense|25|6-phosphogluconolactonase CDS
CIBE_1529	CBEI_RS06725	101	Chromosome|CIBE_1529|-|1609306|intergenic_sense|25|conserved protein of unknown function CDS	Chromosome|CBEI_RS06725|-|1512653|intergenic_sense|8|6-phosphogluconolactonase CDS
CIBE_0276	CBEI_RS10145	101	Chromosome|CIBE_0276|-|292439|intergenic_sense|1|MarR family transcriptional regulator CDS	Chromosome|CBEI_RS10145|-|2265110|intergenic_sense|1|MarR family transcriptional regulator CDS
CIBE_2561	CBEI_RS11020	101	Chromosome|CIBE_2561|+|2610304|intergenic_sense|46|GCN5 family acetyltransferase CDS	Chromosome|CBEI_RS11020|+|2477259|intergenic_sense|61|N-acetyltransferase CDS
CIBE_2840	CBEI_RS12420	101	Chromosome|CIBE_2840|+|2866296|intergenic_sense|103|Peptidase M16 domain protein CDS	Chromosome|CBEI_RS12420|+|2773016|intergenic_sense|160|insulinase family protein CDS
CIBE_1203	CBEI_RS15200	101	Chromosome|CIBE_1203|-|1259064|intergenic_sense|40|conserved protein of unknown function CDS	Chromosome|CBEI_RS15200|+|3451449|intergenic_sense|36|hypothetical protein CDS
CIBE_0964	CBEI_RS20920	101	Chromosome|CIBE_0964|+|999397|intergenic_sense|101|ydaO CDS	Chromosome|CBEI_RS20920|-|4699388|intergenic_sense|26|APC family permease CDS
CIBE_1050	CBEI_RS00285	100	Chromosome|CIBE_1050|+|1097084|intergenic_sense|163|HTH-type transcriptional regulator MalR CDS	Chromosome|CBEI_RS00285|+|64083|intergenic_sense|29|LacI family transcriptional regulator CDS
CIBE_0221	CBEI_RS01175	100	Chromosome|CIBE_0221|+|230048|intergenic_sense|85|conserved protein of unknown function CDS	Chromosome|CBEI_RS01175|+|230044|intergenic_sense|109|hypothetical protein CDS
CIBE_0614	CBEI_RS02590	100	Chromosome|CIBE_0614|+|616587|intergenic_sense|119|ydjF CDS	Chromosome|CBEI_RS02590|+|551608|intergenic_sense|38|DeoR/GlpR transcriptional regulator CDS
CIBE_0050	CBEI_RS04665	100	Chromosome|CIBE_0050|+|62155|intergenic_sense|29|regA CDS	Chromosome|CBEI_RS04665|+|1048532|intergenic_sense|163|LacI family transcriptional regulator CDS
CIBE_2457	CBEI_RS10610	100	Chromosome|CIBE_2457|+|2504901|intergenic_sense|21|Protein-L-IsoD CDS	Chromosome|CBEI_RS10610|+|2376949|intergenic_sense|49|hypothetical protein CDS
CIBE_2457	CBEI_RS10610	100	Chromosome|CIBE_2457|+|2504915|intergenic_sense|7|Protein-L-IsoD CDS	Chromosome|CBEI_RS10610|+|2376981|intergenic_sense|17|hypothetical protein CDS
CIBE_3569	CBEI_RS15540	100	Chromosome|CIBE_3569|+|3661561|intergenic_sense|39|hcp CDS	Chromosome|CBEI_RS15540|+|3517002|intergenic_sense|19|hydroxylamine reductase CDS
CIBE_5252	CBEI_RS17335	100	Chromosome|CIBE_5252|-|5381257|intergenic_sense|18|Cell wall binding repeat protein CDS	Chromosome|CBEI_RS17335|-|3932022|intergenic_sense|95|cell wall-binding repeat-containing protein CDS
CIBE_4965	CBEI_RS21040	100	Chromosome|CIBE_4965|+|5052113|intergenic_sense|56|alr CDS	Chromosome|CBEI_RS21040|+|4725938|intergenic_sense|91|alr CDS
CIBE_5377	CBEI_RS22865	100	Chromosome|CIBE_5377|-|5538257|intergenic_sense|25|Transcriptional regulator, CdaR CDS	Chromosome|CBEI_RS22865|-|5177307|intergenic_sense|91|transcriptional regulator CDS
CIBE_0522	CBEI_RS23810	100	Chromosome|CIBE_0522|-|522560|intergenic_sense|28|Sulfatase CDS	Chromosome|CBEI_RS23810|-|5414103|intergenic_sense|30|sulfatase CDS

## Sheet: 6423_8052_intraS
Locus_tag_6423	Locus_tag_8052	alignment_score	TSS_6423_locus|gene|strand|class|position|distance_from_genestart|annotation	TSS_8052_locus|gene|strand|class|position|distance_from_genestart|annotation
CIBE_5062	CBEI_RS21495	300	Chromosome|CIBE_5062|-|5169088|intragenic_sense|365|gltB CDS	Chromosome|CBEI_RS21495|-|4842423|intragenic_sense|365|glutamate synthase subunit beta CDS
CIBE_1517	CBEI_RS06660	297	Chromosome|CIBE_1517|+|1595914|intragenic_sense|339|putative Cobalamin biosynthesis protein CobU, , truncation CDS	Chromosome|CBEI_RS06660|+|1499378|intragenic_sense|339|cobalamin biosynthesis protein CobU CDS
CIBE_2955	CBEI_RS12965	294	Chromosome|CIBE_2955|+|3005869|intragenic_sense|181|3D domain protein CDS	Chromosome|CBEI_RS12965|+|2911710|intragenic_sense|181|hypothetical protein CDS
CIBE_1455	CBEI_RS06420	290	Chromosome|CIBE_1455|+|1531939|intragenic_sense|1160|rny CDS	Chromosome|CBEI_RS06420|+|1441996|intragenic_sense|1160|rny CDS
CIBE_5625	CBEI_RS24000	290	Chromosome|CIBE_5625|-|5827164|intragenic_sense|1063|malP CDS	Chromosome|CBEI_RS24000|-|5470792|intragenic_sense|1063|PTS alpha-glucoside transporter subunit IIBC CDS
CIBE_5552	CBEI_RS22750	289	Chromosome|CIBE_5552|-|5732606|intragenic_sense|536|tkt CDS	Chromosome|CBEI_RS22750|-|5144558|intragenic_sense|536|tkt CDS
CIBE_5349	CBEI_RS23695	287	Chromosome|CIBE_5349|-|5502783|intragenic_sense|536|tkt CDS	Chromosome|CBEI_RS23695|-|5381262|intragenic_sense|536|tkt CDS
CIBE_1156	CBEI_RS05150	285	Chromosome|CIBE_1156|+|1199802|intragenic_sense|411|Transcriptional antiterminator CDS	Chromosome|CBEI_RS05150|+|1147953|intragenic_sense|411|sigma-54-dependent transcriptional regulator CDS
CIBE_1698	CBEI_RS03625	285	Chromosome|CIBE_1698|+|1797476|intragenic_sense|858|sudA CDS	Chromosome|CBEI_RS03625|+|793618|intragenic_sense|858|gltA CDS
CIBE_2926	CBEI_RS12835	284	Chromosome|CIBE_2926|+|2971662|intragenic_sense|119|conserved exported protein of unknown function CDS	Chromosome|CBEI_RS12835|+|2877532|intragenic_sense|119|hypothetical protein CDS
CIBE_5349	CBEI_RS22750	283	Chromosome|CIBE_5349|-|5502783|intragenic_sense|536|tkt CDS	Chromosome|CBEI_RS22750|-|5144558|intragenic_sense|536|tkt CDS
CIBE_5552	CBEI_RS23695	283	Chromosome|CIBE_5552|-|5732606|intragenic_sense|536|tkt CDS	Chromosome|CBEI_RS23695|-|5381262|intragenic_sense|536|tkt CDS
CIBE_5781	CBEI_RS24675	283	Chromosome|CIBE_5781|-|6025265|intragenic_sense|406|yokD CDS	Chromosome|CBEI_RS24675|-|5661449|intragenic_sense|406|AAC(3) family N-acetyltransferase CDS
CIBE_0593	CBEI_RS02495	282	Chromosome|CIBE_0593|+|592877|intragenic_sense|566|prfB CDS	Chromosome|CBEI_RS02495|+|526844|intragenic_sense|566|peptide chain release factor 2 CDS
CIBE_1454	CBEI_RS06415	280	Chromosome|CIBE_1454|+|1529882|intragenic_sense|483|recA CDS	Chromosome|CBEI_RS06415|+|1439939|intragenic_sense|483|recA CDS
CIBE_1627	CBEI_RS07400	280	Chromosome|CIBE_1627|+|1713168|intragenic_sense|299|hprK CDS	Chromosome|CBEI_RS07400|+|1654669|intragenic_sense|299|HPr kinase/phosphorylase CDS
CIBE_1927	CBEI_RS08700	280	Chromosome|CIBE_1927|-|2000188|intragenic_sense|803|D-galactose-binding periplasmic protein CDS	Chromosome|CBEI_RS08700|-|1946898|intragenic_sense|803|galactose ABC transporter substrate-binding protein CDS
CIBE_0968	CBEI_RS04300	279	Chromosome|CIBE_0968|-|1005295|intragenic_sense|133|GntR family transcriptional regulator CDS	Chromosome|CBEI_RS04300|-|961208|intragenic_sense|133|GntR family transcriptional regulator CDS
CIBE_0033	CBEI_RS00195	278	Chromosome|CIBE_0033|+|42603|intragenic_sense|1132|pyrAB CDS	Chromosome|CBEI_RS00195|+|42592|intragenic_sense|1132|carbamoyl-phosphate synthase large chain CDS
CIBE_0968	CBEI_RS04300	277	Chromosome|CIBE_0968|-|1005261|intragenic_sense|167|GntR family transcriptional regulator CDS	Chromosome|CBEI_RS04300|-|961174|intragenic_sense|167|GntR family transcriptional regulator CDS
CIBE_1454	CBEI_RS06415	277	Chromosome|CIBE_1454|+|1529770|intragenic_sense|371|recA CDS	Chromosome|CBEI_RS06415|+|1439827|intragenic_sense|371|recA CDS
CIBE_3183	CBEI_RS13835	277	Chromosome|CIBE_3183|-|3231447|intragenic_sense|896|trxB CDS	Chromosome|CBEI_RS13835|-|3116263|intragenic_sense|896|trxB CDS
CIBE_1074	CBEI_RS04795	276	Chromosome|CIBE_1074|+|1130263|intragenic_sense|72|Transcriptional regulator CDS	Chromosome|CBEI_RS04795|+|1081180|intragenic_sense|72|XRE family transcriptional regulator CDS
CIBE_1423	CBEI_RS06260	276	Chromosome|CIBE_1423|+|1495425|intragenic_sense|420|DNA processing protein DprA CDS	Chromosome|CBEI_RS06260|+|1405524|intragenic_sense|420|dprA CDS
CIBE_2633	CBEI_RS11360	276	Chromosome|CIBE_2633|-|2687445|intragenic_sense|205|RpiR family transcriptional regulator CDS	Chromosome|CBEI_RS11360|-|2561059|intragenic_sense|205|MurR/RpiR family transcriptional regulator CDS
CIBE_5877	CBEI_RS24835	276	Chromosome|CIBE_5877|-|6120036|intragenic_sense|105|ndoA CDS	Chromosome|CBEI_RS24835|-|5707718|intragenic_sense|105|type II toxin-antitoxin system PemK/MazF family toxin CDS
CIBE_0416	CBEI_RS01875	275	Chromosome|CIBE_0416|+|426696|intragenic_sense|98|Two component regulator three Y domain protein CDS	Chromosome|CBEI_RS01875|+|412200|intragenic_sense|98|triple tyrosine motif-containing protein CDS
CIBE_0968	CBEI_RS04300	275	Chromosome|CIBE_0968|-|1005324|intragenic_sense|104|GntR family transcriptional regulator CDS	Chromosome|CBEI_RS04300|-|961237|intragenic_sense|104|GntR family transcriptional regulator CDS
CIBE_0989	CBEI_RS04400	275	Chromosome|CIBE_0989|+|1030057|intragenic_sense|1441|ATP-dependent protease CDS	Chromosome|CBEI_RS04400|+|987512|intragenic_sense|1441|ATP-dependent protease CDS
CIBE_2343	CBEI_RS09985	275	Chromosome|CIBE_2343|+|2381608|intragenic_sense|530|fldZ CDS	Chromosome|CBEI_RS09985|+|2224765|intragenic_sense|530|2-enoate reductase CDS
CIBE_6085	CBEI_RS25920	275	Chromosome|CIBE_6085|+|6341067|intragenic_sense|429|conserved protein of unknown function CDS	Chromosome|CBEI_RS25920|+|5962259|intragenic_sense|429|dUTPase CDS
CIBE_0803	CBEI_RS03505	274	Chromosome|CIBE_0803|+|810424|intragenic_sense|555|metP CDS	Chromosome|CBEI_RS03505|+|762663|intragenic_sense|555|ABC transporter permease CDS
CIBE_1647	CBEI_RS07490	274	Chromosome|CIBE_1647|+|1732293|intragenic_sense|412|Membrane protein CDS	Chromosome|CBEI_RS07490|+|1672479|intragenic_sense|412|lactate utilization protein CDS
CIBE_1781	CBEI_RS08095	274	Chromosome|CIBE_1781|+|1875339|intragenic_sense|1126|hisS CDS	Chromosome|CBEI_RS08095|+|1820409|intragenic_sense|1126|histidine--tRNA ligase CDS
CIBE_5486	CBEI_RS23340	274	Chromosome|CIBE_5486|-|5659078|intragenic_sense|731|Bifunctional P-protein, chorismate mutase/prephenate dehydratase CDS	Chromosome|CBEI_RS23340|-|5292793|intragenic_sense|731|chorismate mutase CDS
CIBE_5928	CBEI_RS25090	274	Chromosome|CIBE_5928|-|6175963|intragenic_sense|112|glgB CDS	Chromosome|CBEI_RS25090|-|5763635|intragenic_sense|112|1,4-alpha-glucan branching protein GlgB CDS
CIBE_0652	CBEI_RS02750	273	Chromosome|CIBE_0652|-|651427|intragenic_sense|633|conserved exported protein of unknown function CDS	Chromosome|CBEI_RS02750|-|583263|intragenic_sense|633|hypothetical protein CDS
CIBE_1821	CBEI_RS08260	273	Chromosome|CIBE_1821|+|1915114|intragenic_sense|2082|Stage V sporulation protein D CDS	Chromosome|CBEI_RS08260|+|1858155|intragenic_sense|2082|stage V sporulation protein D CDS
CIBE_5462	CBEI_RS23235	273	Chromosome|CIBE_5462|-|5634041|intragenic_sense|57|Iron-containing alcohol dehydrogenase CDS	Chromosome|CBEI_RS23235|-|5271659|intragenic_sense|57|alcohol dehydrogenase CDS
CIBE_5928	CBEI_RS25090	273	Chromosome|CIBE_5928|-|6175980|intragenic_sense|95|glgB CDS	Chromosome|CBEI_RS25090|-|5763652|intragenic_sense|95|1,4-alpha-glucan branching protein GlgB CDS
CIBE_0057	CBEI_RS00315	272	Chromosome|CIBE_0057|+|66977|intragenic_sense|126|Peptidase M24 CDS	Chromosome|CBEI_RS00315|+|68905|intragenic_sense|126|Xaa-Pro aminopeptidase CDS
CIBE_0115	CBEI_RS00630	272	Chromosome|CIBE_0115|+|134428|intragenic_sense|25|lysS CDS	Chromosome|CBEI_RS00630|+|134915|intragenic_sense|25|lysS CDS
CIBE_1428	CBEI_RS06285	272	Chromosome|CIBE_1428|+|1502094|intragenic_sense|552|pyrH CDS	Chromosome|CBEI_RS06285|+|1412201|intragenic_sense|552|UMP kinase CDS
CIBE_1627	CBEI_RS07400	272	Chromosome|CIBE_1627|+|1713258|intragenic_sense|389|hprK CDS	Chromosome|CBEI_RS07400|+|1654759|intragenic_sense|389|HPr kinase/phosphorylase CDS
CIBE_2865	CBEI_RS12535	272	Chromosome|CIBE_2865|+|2897672|intragenic_sense|120|Diguanylate cyclase/phosphodiesterase CDS	Chromosome|CBEI_RS12535|+|2804120|intragenic_sense|120|GGDEF-domain containing protein CDS
CIBE_2885	CBEI_RS12640	272	Chromosome|CIBE_2885|+|2923491|intragenic_sense|148|conserved exported protein of unknown function CDS	Chromosome|CBEI_RS12640|+|2831086|intragenic_sense|148|hypothetical protein CDS
CIBE_5862	CBEI_RS24760	272	Chromosome|CIBE_5862|-|6099920|intragenic_sense|164|yvcJ CDS	Chromosome|CBEI_RS24760|-|5687614|intragenic_sense|164|RNase adaptor protein RapZ CDS
CIBE_0161	CBEI_RS00890	271	Chromosome|CIBE_0161|+|186253|intragenic_sense|3034|rpoC CDS	Chromosome|CBEI_RS00890|+|186386|intragenic_sense|3034|rpoC CDS
CIBE_0202	CBEI_RS01085	271	Chromosome|CIBE_0202|+|210485|intragenic_sense|734|ecfT CDS	Chromosome|CBEI_RS01085|+|210616|intragenic_sense|734|energy-coupling factor transporter transmembraneprotein EcfT CDS
CIBE_1424	CBEI_RS06265	271	Chromosome|CIBE_1424|+|1498005|intragenic_sense|1898|topA CDS	Chromosome|CBEI_RS06265|+|1408104|intragenic_sense|1898|DNA topoisomerase 1 CDS
CIBE_1757	CBEI_RS07980	271	Chromosome|CIBE_1757|+|1851022|intragenic_sense|102|Major facilitator transporter CDS	Chromosome|CBEI_RS07980|+|1796126|intragenic_sense|102|MFS transporter CDS
CIBE_3684	CBEI_RS15965	271	Chromosome|CIBE_3684|-|3806838|intragenic_sense|200|metH CDS	Chromosome|CBEI_RS15965|-|3623002|intragenic_sense|200|methionine synthase CDS
CIBE_4035	CBEI_RS17075	271	Chromosome|CIBE_4035|-|4157868|intragenic_sense|30|conserved membrane protein of unknown function CDS	Chromosome|CBEI_RS17075|-|3874013|intragenic_sense|30|HlyC/CorC family transporter CDS
CIBE_6006	CBEI_RS25630	271	Chromosome|CIBE_6006|-|6259201|intragenic_sense|1372|Sucrose-6-phosphate hydrolase CDS	Chromosome|CBEI_RS25630|-|5892352|intragenic_sense|1372|sucrose-6-phosphate hydrolase CDS
CIBE_0149	CBEI_RS00825	270	Chromosome|CIBE_0149|+|172948|intragenic_sense|876|rlmB CDS	Chromosome|CBEI_RS00825|+|173083|intragenic_sense|876|23S rRNA (guanosine(2251)-2'-O)-methyltransferase RlmB CDS
CIBE_0547	CBEI_RS02255	270	Chromosome|CIBE_0547|+|547020|intragenic_sense|62|ispE CDS	Chromosome|CBEI_RS02255|+|482539|intragenic_sense|62|4-diphosphocytidyl-2C-methyl-D-erythritol kinase CDS
CIBE_1380	CBEI_RS06055	270	Chromosome|CIBE_1380|+|1453327|intragenic_sense|2031|Primosomal protein N CDS	Chromosome|CBEI_RS06055|+|1363631|intragenic_sense|2031|primosomal protein N' CDS
CIBE_1409	CBEI_RS06195	270	Chromosome|CIBE_1409|+|1481450|intragenic_sense|224|smc CDS	Chromosome|CBEI_RS06195|+|1391825|intragenic_sense|224|smc CDS
CIBE_1412	CBEI_RS06210	270	Chromosome|CIBE_1412|+|1487980|intragenic_sense|1311|ffh CDS	Chromosome|CBEI_RS06210|+|1398267|intragenic_sense|1311|signal recognition particle protein CDS
CIBE_1929	CBEI_RS08710	270	Chromosome|CIBE_1929|+|2002036|intragenic_sense|106|transposase CDS	Chromosome|CBEI_RS08710|+|1948746|intragenic_sense|106|hypothetical protein CDS
CIBE_3434	CBEI_RS14880	269	Chromosome|CIBE_3434|-|3521759|intragenic_sense|1533|lctP CDS	Chromosome|CBEI_RS14880|-|3368166|intragenic_sense|1461|L-lactate permease CDS
CIBE_1270	CBEI_RS05700	268	Chromosome|CIBE_1270|+|1338284|intragenic_sense|519|fabG CDS	Chromosome|CBEI_RS05700|+|1284504|intragenic_sense|519|3-oxoacyl-[acyl-carrier-protein] reductase CDS
CIBE_2102	CBEI_RS09175	268	Chromosome|CIBE_2102|+|2146964|intragenic_sense|119|conserved protein of unknown function CDS	Chromosome|CBEI_RS09175|+|2039999|intragenic_sense|119|hypothetical protein CDS
CIBE_2333	CBEI_RS09950	268	Chromosome|CIBE_2333|+|2371212|intragenic_sense|257|RpiR family transcriptional regulator CDS	Chromosome|CBEI_RS09950|+|2215661|intragenic_sense|257|MurR/RpiR family transcriptional regulator CDS
CIBE_3963	CBEI_RS16810	268	Chromosome|CIBE_3963|-|4088355|intragenic_sense|233|licT CDS	Chromosome|CBEI_RS16810|-|3813505|intragenic_sense|233|transcription antiterminator BglG CDS
CIBE_4229	CBEI_RS18040	268	Chromosome|CIBE_4229|-|4335013|intragenic_sense|2197|pps CDS	Chromosome|CBEI_RS18040|-|4060960|intragenic_sense|2182|phosphoenolpyruvate synthase CDS
CIBE_4947	CBEI_RS20970	268	Chromosome|CIBE_4947|-|5034297|intragenic_sense|1370|Major facilitator transporter CDS	Chromosome|CBEI_RS20970|-|4709269|intragenic_sense|1370|MFS transporter CDS
CIBE_4968	CBEI_RS21055	268	Chromosome|CIBE_4968|-|5057372|intragenic_sense|694|conserved protein of unknown function CDS	Chromosome|CBEI_RS21055|-|4731230|intragenic_sense|682|hypothetical protein CDS
CIBE_5064	CBEI_RS21505	268	Chromosome|CIBE_5064|-|5174666|intragenic_sense|111|Response regulator receiver CDS	Chromosome|CBEI_RS21505|-|4848001|intragenic_sense|111|ANTAR domain-containing protein CDS
CIBE_5873	CBEI_RS24815	268	Chromosome|CIBE_5873|-|6116533|intragenic_sense|119|ftsE CDS	Chromosome|CBEI_RS24815|-|5704213|intragenic_sense|119|ftsE CDS
CIBE_6006	CBEI_RS25630	268	Chromosome|CIBE_6006|-|6259178|intragenic_sense|1395|Sucrose-6-phosphate hydrolase CDS	Chromosome|CBEI_RS25630|-|5892329|intragenic_sense|1395|sucrose-6-phosphate hydrolase CDS
CIBE_0765	CBEI_RS03285	267	Chromosome|CIBE_0765|+|768159|intragenic_sense|138|trmL CDS	Chromosome|CBEI_RS03285|+|706444|intragenic_sense|138|tRNA (cytidine(34)-2'-O)-methyltransferase CDS
CIBE_0830	CBEI_RS03620	267	Chromosome|CIBE_0830|+|840253|intragenic_sense|636|conserved protein of unknown function CDS	Chromosome|CBEI_RS03620|+|792506|intragenic_sense|636|ferredoxin-NADPsense reductase subunit alpha CDS
CIBE_0830	CBEI_RS07680	267	Chromosome|CIBE_0830|+|840253|intragenic_sense|636|conserved protein of unknown function CDS	Chromosome|CBEI_RS07680|+|1728130|intragenic_sense|636|ferredoxin-NADPsense reductase subunit alpha CDS
CIBE_1152	CBEI_RS05130	267	Chromosome|CIBE_1152|+|1195744|intragenic_sense|823|levG CDS	Chromosome|CBEI_RS05130|+|1144024|intragenic_sense|823|PTS mannose transporter subunit IID CDS
CIBE_1190	CBEI_RS05310	267	Chromosome|CIBE_1190|+|1244821|intragenic_sense|1825|Tetratricopeptide TPR 2 repeat protein CDS	Chromosome|CBEI_RS05310|+|1193296|intragenic_sense|1801|hypothetical protein CDS
CIBE_1364	CBEI_RS05975	267	Chromosome|CIBE_1364|+|1437224|intragenic_sense|764|pstC CDS	Chromosome|CBEI_RS05975|+|1346289|intragenic_sense|764|pstC CDS
CIBE_1369	CBEI_RS06000	267	Chromosome|CIBE_1369|+|1440807|intragenic_sense|54|Fe-S oxidoreductase CDS	Chromosome|CBEI_RS06000|+|1350042|intragenic_sense|54|radical SAM protein CDS
CIBE_1412	CBEI_RS06210	267	Chromosome|CIBE_1412|+|1487976|intragenic_sense|1307|ffh CDS	Chromosome|CBEI_RS06210|+|1398263|intragenic_sense|1307|signal recognition particle protein CDS
CIBE_1696	CBEI_RS07675	267	Chromosome|CIBE_1696|+|1795179|intragenic_sense|684|bdhA CDS	Chromosome|CBEI_RS07675|+|1726944|intragenic_sense|684|butanediol dehydrogenase CDS
CIBE_1697	CBEI_RS03620	267	Chromosome|CIBE_1697|+|1796364|intragenic_sense|636|conserved protein of unknown function CDS	Chromosome|CBEI_RS03620|+|792506|intragenic_sense|636|ferredoxin-NADPsense reductase subunit alpha CDS
CIBE_1697	CBEI_RS07680	267	Chromosome|CIBE_1697|+|1796364|intragenic_sense|636|conserved protein of unknown function CDS	Chromosome|CBEI_RS07680|+|1728130|intragenic_sense|636|ferredoxin-NADPsense reductase subunit alpha CDS
CIBE_2871	CBEI_RS12565	267	Chromosome|CIBE_2871|+|2907298|intragenic_sense|132|Helicase domain protein CDS	Chromosome|CBEI_RS12565|+|2813953|intragenic_sense|132|RNA helicase CDS
CIBE_6000	CBEI_RS25600	267	Chromosome|CIBE_6000|-|6255195|intragenic_sense|360|GntR family transcriptional regulator CDS	Chromosome|CBEI_RS25600|-|5888346|intragenic_sense|360|FadR family transcriptional regulator CDS
CIBE_6006	CBEI_RS25630	267	Chromosome|CIBE_6006|-|6259213|intragenic_sense|1360|Sucrose-6-phosphate hydrolase CDS	Chromosome|CBEI_RS25630|-|5892364|intragenic_sense|1360|sucrose-6-phosphate hydrolase CDS
CIBE_0108	CBEI_RS00595	266	Chromosome|CIBE_0108|+|126445|intragenic_sense|733|tilS CDS	Chromosome|CBEI_RS00595|+|126932|intragenic_sense|733|tilS CDS
CIBE_0547	CBEI_RS02255	266	Chromosome|CIBE_0547|+|547007|intragenic_sense|49|ispE CDS	Chromosome|CBEI_RS02255|+|482526|intragenic_sense|49|4-diphosphocytidyl-2C-methyl-D-erythritol kinase CDS
CIBE_1823	CBEI_RS08270	266	Chromosome|CIBE_1823|+|1918375|intragenic_sense|1224|UDP-N-acetylmuramoyl-tripeptide--D-alanyl-D-alanine ligase CDS	Chromosome|CBEI_RS08270|+|1861416|intragenic_sense|1224|UDP-N-acetylmuramoyl-tripeptide--D-alanyl-D- alanine ligase CDS
CIBE_2731	CBEI_RS11970	266	Chromosome|CIBE_2731|+|2764715|intragenic_sense|858|cbiD CDS	Chromosome|CBEI_RS11970|+|2678721|intragenic_sense|858|cbiD CDS
CIBE_2834	CBEI_RS12400	266	Chromosome|CIBE_2834|+|2862223|intragenic_sense|642|Peptidase M19 CDS	Chromosome|CBEI_RS12400|+|2769002|intragenic_sense|642|membrane dipeptidase CDS
CIBE_5305	CBEI_RS22520	266	Chromosome|CIBE_5305|-|5446115|intragenic_sense|2173|conserved protein of unknown function CDS	Chromosome|CBEI_RS22520|-|5080886|intragenic_sense|2173|hypothetical protein CDS
CIBE_5576	CBEI_RS23805	266	Chromosome|CIBE_5576|-|5765430|intragenic_sense|233|Lytic transglycosylase CDS	Chromosome|CBEI_RS23805|-|5411867|intragenic_sense|233|lytic transglycosylase CDS
CIBE_5971	CBEI_RS25335	266	Chromosome|CIBE_5971|+|6219760|intragenic_sense|141|thyA CDS	Chromosome|CBEI_RS25335|+|5826980|intragenic_sense|141|thymidylate synthase CDS
CIBE_0118	CBEI_RS00660	265	Chromosome|CIBE_0118|+|139401|intragenic_sense|236|murD CDS	Chromosome|CBEI_RS00660|+|139681|intragenic_sense|236|UDP-N-acetylmuramoyl-L-alanine--D-glutamate ligase CDS
CIBE_1461	CBEI_RS06450	265	Chromosome|CIBE_1461|+|1537003|intragenic_sense|38|conserved protein of unknown function CDS	Chromosome|CBEI_RS06450|+|1447162|intragenic_sense|38|hypothetical protein CDS
CIBE_1601	CBEI_RS07280	265	Chromosome|CIBE_1601|+|1685506|intragenic_sense|2059|Cell division protein FtsA CDS	Chromosome|CBEI_RS07280|+|1630438|intragenic_sense|2059|cell division protein FtsA CDS
CIBE_1830	CBEI_RS08305	265	Chromosome|CIBE_1830|+|1924315|intragenic_sense|630|conserved protein of unknown function CDS	Chromosome|CBEI_RS08305|+|1867357|intragenic_sense|630|YggS family pyridoxal phosphate-dependent enzyme CDS
CIBE_2447	CBEI_RS10465	265	Chromosome|CIBE_2447|+|2496768|intragenic_sense|11|DNA polymerase, beta domain protein region CDS	Chromosome|CBEI_RS10465|+|2340983|intragenic_sense|11|nucleotidyltransferase domain-containing protein CDS
CIBE_2961	CBEI_RS12995	265	Chromosome|CIBE_2961|+|3013147|intragenic_sense|2078|Multi-sensor hybrid histidine kinase CDS	Chromosome|CBEI_RS12995|+|2919107|intragenic_sense|2078|histidine kinase CDS
CIBE_5485	CBEI_RS23335	265	Chromosome|CIBE_5485|-|5657863|intragenic_sense|753|aroE CDS	Chromosome|CBEI_RS23335|-|5291617|intragenic_sense|753|aroE CDS
CIBE_0676	CBEI_RS02860	264	Chromosome|CIBE_0676|+|679644|intragenic_sense|144|Fe-S oxidoreductase CDS	Chromosome|CBEI_RS02860|+|611411|intragenic_sense|144|B12-binding domain-containing radical SAM protein CDS
CIBE_1369	CBEI_RS06000	264	Chromosome|CIBE_1369|+|1440803|intragenic_sense|50|Fe-S oxidoreductase CDS	Chromosome|CBEI_RS06000|+|1350038|intragenic_sense|50|radical SAM protein CDS
CIBE_2297	CBEI_RS09785	264	Chromosome|CIBE_2297|+|2334421|intragenic_sense|92|ytrA CDS	Chromosome|CBEI_RS09785|+|2181285|intragenic_sense|92|GntR family transcriptional regulator CDS
CIBE_4060	CBEI_RS17195	264	Chromosome|CIBE_4060|-|4183576|intragenic_sense|37|Sigma54 specific transcriptional regulator, Fis family CDS	Chromosome|CBEI_RS17195|-|3899541|intragenic_sense|37|sigma-54-dependent Fis family transcriptional regulator CDS
CIBE_4840	CBEI_RS20505	264	Chromosome|CIBE_4840|-|4919153|intragenic_sense|482|Histidine kinase CDS	Chromosome|CBEI_RS20505|-|4598892|intragenic_sense|482|sensor histidine kinase CDS
CIBE_5462	CBEI_RS23235	264	Chromosome|CIBE_5462|-|5634082|intragenic_sense|16|Iron-containing alcohol dehydrogenase CDS	Chromosome|CBEI_RS23235|-|5271700|intragenic_sense|16|alcohol dehydrogenase CDS
CIBE_5678	CBEI_RS24285	264	Chromosome|CIBE_5678|-|5903888|intragenic_sense|937|putative cell wall binding repeat-containing protein CDS	Chromosome|CBEI_RS24285|-|5556734|intragenic_sense|937|cell wall-binding protein CDS
CIBE_0074	CBEI_RS00390	263	Chromosome|CIBE_0074|+|85489|intragenic_sense|16|Anaerobic ribonucleoside-triphosphate reductase CDS	Chromosome|CBEI_RS00390|+|87276|intragenic_sense|16|nrdD CDS
CIBE_0128	CBEI_RS00720	263	Chromosome|CIBE_0128|+|152453|intragenic_sense|66|conserved protein of unknown function CDS	Chromosome|CBEI_RS00720|+|152598|intragenic_sense|66|hypothetical protein CDS
CIBE_0624	CBEI_RS02625	263	Chromosome|CIBE_0624|+|624977|intragenic_sense|715|kduD CDS	Chromosome|CBEI_RS02625|+|559882|intragenic_sense|715|2-deoxy-D-gluconate 3-dehydrogenase CDS
CIBE_1412	CBEI_RS06210	263	Chromosome|CIBE_1412|+|1487912|intragenic_sense|1243|ffh CDS	Chromosome|CBEI_RS06210|+|1398199|intragenic_sense|1243|signal recognition particle protein CDS
CIBE_1929	CBEI_RS08710	263	Chromosome|CIBE_1929|+|2001931|intragenic_sense|1|transposase CDS	Chromosome|CBEI_RS08710|+|1948641|intragenic_sense|1|hypothetical protein CDS
CIBE_2112	CBEI_RS09225	263	Chromosome|CIBE_2112|+|2158421|intragenic_sense|109|Nitrite reductase CDS	Chromosome|CBEI_RS09225|+|2051745|intragenic_sense|109|nitrate/sulfite reductase CDS
CIBE_3920	CBEI_RS16660	263	Chromosome|CIBE_3920|-|4050080|intragenic_sense|26|ATP-binding protein CDS	Chromosome|CBEI_RS16660|-|3781044|intragenic_sense|26|hydF CDS
CIBE_4276	CBEI_RS18295	263	Chromosome|CIBE_4276|-|4381353|intragenic_sense|384|UBA/Ts-N domain protein CDS	Chromosome|CBEI_RS18295|-|4116381|intragenic_sense|384|UBA/Ts-N domain-containing protein CDS
CIBE_5002	CBEI_RS21240	263	Chromosome|CIBE_5002|-|5099310|intragenic_sense|55|clpS CDS	Chromosome|CBEI_RS21240|-|4778699|intragenic_sense|55|ATP-dependent Clp protease adaptor ClpS CDS
CIBE_5611	CBEI_RS23950	263	Chromosome|CIBE_5611|-|5811307|intragenic_sense|125|Choline kinase CDS	Chromosome|CBEI_RS23950|-|5455094|intragenic_sense|125|choline kinase CDS
CIBE_5928	CBEI_RS25090	263	Chromosome|CIBE_5928|-|6176022|intragenic_sense|53|glgB CDS	Chromosome|CBEI_RS25090|-|5763694|intragenic_sense|53|1,4-alpha-glucan branching protein GlgB CDS
CIBE_0129	CBEI_RS00725	262	Chromosome|CIBE_0129|+|152656|intragenic_sense|37|tmk CDS	Chromosome|CBEI_RS00725|+|152801|intragenic_sense|37|thymidylate kinase CDS
CIBE_1388	CBEI_RS06095	262	Chromosome|CIBE_1388|+|1461776|intragenic_sense|727|cpgA CDS	Chromosome|CBEI_RS06095|+|1372079|intragenic_sense|727|rsgA CDS
CIBE_1412	CBEI_RS06210	262	Chromosome|CIBE_1412|+|1487968|intragenic_sense|1299|ffh CDS	Chromosome|CBEI_RS06210|+|1398255|intragenic_sense|1299|signal recognition particle protein CDS
CIBE_1412	CBEI_RS06210	262	Chromosome|CIBE_1412|+|1487937|intragenic_sense|1268|ffh CDS	Chromosome|CBEI_RS06210|+|1398224|intragenic_sense|1268|signal recognition particle protein CDS
CIBE_4063	CBEI_RS17205	262	Chromosome|CIBE_4063|-|4186320|intragenic_sense|359|FMN reductase CDS	Chromosome|CBEI_RS17205|-|3901319|intragenic_sense|359|flavodoxin family protein CDS
CIBE_5195	CBEI_RS22125	262	Chromosome|CIBE_5195|-|5320448|intragenic_sense|318|yjbG CDS	Chromosome|CBEI_RS22125|-|4991212|intragenic_sense|318|pepF CDS
CIBE_5509	CBEI_RS23490	262	Chromosome|CIBE_5509|+|5684513|intragenic_sense|636|conserved protein of unknown function CDS	Chromosome|CBEI_RS23490|+|5332033|intragenic_sense|636|DUF2225 domain-containing protein CDS
CIBE_0407	CBEI_RS01830	261	Chromosome|CIBE_0407|+|418048|intragenic_sense|18|Transcriptional antiterminator, BglG CDS	Chromosome|CBEI_RS01830|+|403553|intragenic_sense|18|transcription antiterminator BglG CDS
CIBE_2798	CBEI_RS12230	261	Chromosome|CIBE_2798|+|2822682|intragenic_sense|141|hypBA CDS	Chromosome|CBEI_RS12230|+|2728740|intragenic_sense|141|glycoside hydrolase family 127 protein CDS
CIBE_3491	CBEI_RS15080	261	Chromosome|CIBE_3491|-|3590620|intragenic_sense|1174|Histidine kinase CDS	Chromosome|CBEI_RS15080|-|3421292|intragenic_sense|1174|sensor histidine kinase CDS
CIBE_5192	CBEI_RS22110	261	Chromosome|CIBE_5192|-|5314577|intragenic_sense|957|gyrB CDS	Chromosome|CBEI_RS22110|-|4985499|intragenic_sense|957|type IIA DNA topoisomerase subunit B CDS
CIBE_5690	CBEI_RS24335	261	Chromosome|CIBE_5690|-|5915871|intragenic_sense|1374|Methyl-accepting chemotaxis protein CDS	Chromosome|CBEI_RS24335|-|5568306|intragenic_sense|1374|methyl-accepting chemotaxis protein CDS
CIBE_5945	CBEI_RS25160	261	Chromosome|CIBE_5945|+|6191200|intragenic_sense|287|Adenosylhomocysteine nucleosidase CDS	Chromosome|CBEI_RS25160|+|5784727|intragenic_sense|287|5'-methylthioadenosine/adenosylhomocysteine nucleosidase CDS
CIBE_0033	CBEI_RS00195	260	Chromosome|CIBE_0033|+|43946|intragenic_sense|2475|pyrAB CDS	Chromosome|CBEI_RS00195|+|43935|intragenic_sense|2475|carbamoyl-phosphate synthase large chain CDS
CIBE_0099	CBEI_RS00500	260	Chromosome|CIBE_0099|+|117008|intragenic_sense|1482|Stage V sporulation protein B CDS	Chromosome|CBEI_RS00500|+|117414|intragenic_sense|1482|polysaccharide biosynthesis protein CDS
CIBE_0326	CBEI_RS01705	260	Chromosome|CIBE_0326|+|347935|intragenic_sense|422|GntR domain protein CDS	Chromosome|CBEI_RS01705|+|373222|intragenic_sense|422|FadR family transcriptional regulator CDS
CIBE_1640	CBEI_RS07455	260	Chromosome|CIBE_1640|+|1725970|intragenic_sense|1167|MATE efflux family protein CDS	Chromosome|CBEI_RS07455|+|1666387|intragenic_sense|1167|MATE family efflux transporter CDS
CIBE_1751	CBEI_RS07950	260	Chromosome|CIBE_1751|+|1844794|intragenic_sense|3|ABC transporter related CDS	Chromosome|CBEI_RS07950|+|1790012|intragenic_sense|3|ABC transporter ATP-binding protein CDS
CIBE_1780	CBEI_RS08090	260	Chromosome|CIBE_1780|+|1873982|intragenic_sense|1256|Coproporphyrinogen dehydrogenase CDS	Chromosome|CBEI_RS08090|+|1819052|intragenic_sense|1256|coproporphyrinogen III oxidase CDS
CIBE_1929	CBEI_RS08710	260	Chromosome|CIBE_1929|+|2002011|intragenic_sense|81|transposase CDS	Chromosome|CBEI_RS08710|+|1948721|intragenic_sense|81|hypothetical protein CDS
CIBE_2202	CBEI_RS09660	260	Chromosome|CIBE_2202|+|2260025|intragenic_sense|108|ydaD CDS	Chromosome|CBEI_RS09660|+|2155124|intragenic_sense|108|short-chain dehydrogenase CDS
CIBE_3177	CBEI_RS13810	260	Chromosome|CIBE_3177|-|3226739|intragenic_sense|110|Aldo/keto reductase CDS	Chromosome|CBEI_RS13810|-|3111804|intragenic_sense|110|aldo/keto reductase CDS
CIBE_3491	CBEI_RS15080	260	Chromosome|CIBE_3491|-|3590386|intragenic_sense|1408|Histidine kinase CDS	Chromosome|CBEI_RS15080|-|3421058|intragenic_sense|1408|sensor histidine kinase CDS
CIBE_3990	CBEI_RS16910	260	Chromosome|CIBE_3990|-|4108874|intragenic_sense|337|conserved protein of unknown function CDS	Chromosome|CBEI_RS16910|-|3835566|intragenic_sense|337|PIN domain-containing protein CDS
CIBE_4983	CBEI_RS21150	260	Chromosome|CIBE_4983|-|5079385|intragenic_sense|636|Pullulanase, type I CDS	Chromosome|CBEI_RS21150|-|4758760|intragenic_sense|636|pulA CDS
CIBE_5189	CBEI_RS22095	260	Chromosome|CIBE_5189|-|5308018|intragenic_sense|1267|Recombination protein RecJ CDS	Chromosome|CBEI_RS22095|-|4979035|intragenic_sense|1267|recJ CDS
CIBE_6006	CBEI_RS25630	260	Chromosome|CIBE_6006|-|6259127|intragenic_sense|1446|Sucrose-6-phosphate hydrolase CDS	Chromosome|CBEI_RS25630|-|5892278|intragenic_sense|1446|sucrose-6-phosphate hydrolase CDS
CIBE_0229	CBEI_RS01210	259	Chromosome|CIBE_0229|+|237621|intragenic_sense|180|TrpR like protein, YerC/YecD CDS	Chromosome|CBEI_RS01210|+|237624|intragenic_sense|135|TrpR-like protein YerC/YecD CDS
CIBE_1136	CBEI_RS05070	259	Chromosome|CIBE_1136|+|1179508|intragenic_sense|1655|mutS CDS	Chromosome|CBEI_RS05070|+|1128743|intragenic_sense|1655|endonuclease MutS2 CDS
CIBE_1257	CBEI_RS05630	259	Chromosome|CIBE_1257|+|1322986|intragenic_sense|560|purN CDS	Chromosome|CBEI_RS05630|+|1269153|intragenic_sense|560|phosphoribosylglycinamide formyltransferase CDS
CIBE_1660	CBEI_RS07535	259	Chromosome|CIBE_1660|+|1747594|intragenic_sense|599|Heavy metal-associated domain-containing protein CDS	Chromosome|CBEI_RS07535|+|1686838|intragenic_sense|599|heavy metal transport/detoxification protein CDS
CIBE_2865	CBEI_RS12535	259	Chromosome|CIBE_2865|+|2900263|intragenic_sense|2711|Diguanylate cyclase/phosphodiesterase CDS	Chromosome|CBEI_RS12535|+|2806711|intragenic_sense|2711|GGDEF-domain containing protein CDS
CIBE_2885	CBEI_RS12640	259	Chromosome|CIBE_2885|+|2923600|intragenic_sense|257|conserved exported protein of unknown function CDS	Chromosome|CBEI_RS12640|+|2831195|intragenic_sense|257|hypothetical protein CDS
CIBE_2956	CBEI_RS12970	259	Chromosome|CIBE_2956|+|3006922|intragenic_sense|364|Polar amino acid ABC transporter, inner membranesubunit CDS	Chromosome|CBEI_RS12970|+|2912882|intragenic_sense|364|amino acid ABC transporter permease CDS
CIBE_4991	CBEI_RS21185	259	Chromosome|CIBE_4991|-|5086614|intragenic_sense|643|deoC CDS	Chromosome|CBEI_RS21185|-|4766199|intragenic_sense|643|deoC CDS
CIBE_5002	CBEI_RS21240	259	Chromosome|CIBE_5002|-|5099349|intragenic_sense|16|clpS CDS	Chromosome|CBEI_RS21240|-|4778738|intragenic_sense|16|ATP-dependent Clp protease adaptor ClpS CDS
CIBE_5730	CBEI_RS24460	259	Chromosome|CIBE_5730|-|5968157|intragenic_sense|94|Transcriptional regulator, GntR family CDS	Chromosome|CBEI_RS24460|-|5610649|intragenic_sense|94|GntR family transcriptional regulator CDS
CIBE_5861	CBEI_RS24755	259	Chromosome|CIBE_5861|-|6099168|intragenic_sense|35|putative gluconeogenesis factor CDS	Chromosome|CBEI_RS24755|-|5686862|intragenic_sense|35|YvcK family protein CDS
CIBE_0567	CBEI_RS02350	258	Chromosome|CIBE_0567|+|566642|intragenic_sense|655|atpB CDS	Chromosome|CBEI_RS02350|+|502044|intragenic_sense|664|F0F1 ATP synthase subunit A CDS
CIBE_0814	CBEI_RS03555	258	Chromosome|CIBE_0814|+|822838|intragenic_sense|218|Thiamine monophosphate synthase CDS	Chromosome|CBEI_RS03555|+|775079|intragenic_sense|218|DUF561 domain-containing protein CDS
CIBE_1181	CBEI_RS05270	258	Chromosome|CIBE_1181|+|1234137|intragenic_sense|1161|Protein MurJ homolog CDS	Chromosome|CBEI_RS05270|+|1182528|intragenic_sense|1161|mviN CDS
CIBE_1432	CBEI_RS06305	258	Chromosome|CIBE_1432|+|1505955|intragenic_sense|746|conserved membrane protein of unknown function CDS	Chromosome|CBEI_RS06305|+|1416027|intragenic_sense|746|AI-2E family transporter CDS
CIBE_1799	CBEI_RS08175	258	Chromosome|CIBE_1799|-|1893793|intragenic_sense|6|Threonine dehydratase CDS	Chromosome|CBEI_RS08175|-|1838766|intragenic_sense|6|threonine ammonia-lyase CDS
CIBE_1816	CBEI_RS08240	258	Chromosome|CIBE_1816|+|1908870|intragenic_sense|348|mraZ CDS	Chromosome|CBEI_RS08240|+|1851895|intragenic_sense|348|division/cell wall cluster transcriptional repressor MraZ CDS
CIBE_1837	CBEI_RS08340	258	Chromosome|CIBE_1837|+|1929223|intragenic_sense|455|rluD CDS	Chromosome|CBEI_RS08340|+|1872272|intragenic_sense|455|RluA family pseudouridine synthase CDS
CIBE_4686	CBEI_RS19905	258	Chromosome|CIBE_4686|-|4781962|intragenic_sense|1187|Major facilitator superfamily MFS 1 CDS	Chromosome|CBEI_RS19905|-|4471884|intragenic_sense|1187|MFS transporter CDS
CIBE_5514	CBEI_RS23515	258	Chromosome|CIBE_5514|-|5688881|intragenic_sense|908|conserved protein of unknown function CDS	Chromosome|CBEI_RS23515|-|5336392|intragenic_sense|830|flagellar hook-length control protein FliK CDS
CIBE_5641	CBEI_RS24115	258	Chromosome|CIBE_5641|-|5859383|intragenic_sense|153|ABC transporter related CDS	Chromosome|CBEI_RS24115|-|5513205|intragenic_sense|153|ABC transporter ATP-binding protein CDS
CIBE_5889	CBEI_RS24890	258	Chromosome|CIBE_5889|-|6131673|intragenic_sense|40|ATP-dependent helicase CDS	Chromosome|CBEI_RS24890|-|5719342|intragenic_sense|40|ATP-dependent helicase CDS
CIBE_5928	CBEI_RS25090	258	Chromosome|CIBE_5928|-|6176003|intragenic_sense|72|glgB CDS	Chromosome|CBEI_RS25090|-|5763675|intragenic_sense|72|1,4-alpha-glucan branching protein GlgB CDS
CIBE_6006	CBEI_RS25630	258	Chromosome|CIBE_6006|-|6259245|intragenic_sense|1328|Sucrose-6-phosphate hydrolase CDS	Chromosome|CBEI_RS25630|-|5892396|intragenic_sense|1328|sucrose-6-phosphate hydrolase CDS
CIBE_0424	CBEI_RS01915	257	Chromosome|CIBE_0424|+|435502|intragenic_sense|205|pcrA CDS	Chromosome|CBEI_RS01915|+|421006|intragenic_sense|205|pcrA CDS
CIBE_0811	CBEI_RS03540	257	Chromosome|CIBE_0811|+|818041|intragenic_sense|308|clpB CDS	Chromosome|CBEI_RS03540|+|770276|intragenic_sense|308|clpB CDS
CIBE_1487	CBEI_RS06540	257	Chromosome|CIBE_1487|+|1569867|intragenic_sense|147|conserved protein of unknown function CDS	Chromosome|CBEI_RS06540|+|1474049|intragenic_sense|147|DUF2088 domain-containing protein CDS
CIBE_3270	CBEI_RS14200	257	Chromosome|CIBE_3270|-|3317471|intragenic_sense|3314|conserved protein of unknown function CDS	Chromosome|CBEI_RS14200|-|3195578|intragenic_sense|3314|DUF4132 domain-containing protein CDS
CIBE_4113	CBEI_RS26300	257	Chromosome|CIBE_4113|-|4233830|intragenic_sense|1540|putative cell wall binding repeat-containing protein CDS	Chromosome|CBEI_RS26300|-|3957087|intragenic_sense|1540|cell wall binding repeat-containing protein CDS
CIBE_4426	CBEI_RS21915	257	Chromosome|CIBE_4426|-|4523704|intragenic_sense|1185|conserved protein of unknown function CDS	Chromosome|CBEI_RS21915|-|4942438|intragenic_sense|663|hypothetical protein CDS
CIBE_5552	CBEI_RS12350	257	Chromosome|CIBE_5552|-|5732606|intragenic_sense|536|tkt CDS	Chromosome|CBEI_RS12350|+|2756110|intragenic_sense|537|tkt CDS
CIBE_5928	CBEI_RS25090	257	Chromosome|CIBE_5928|-|6175940|intragenic_sense|135|glgB CDS	Chromosome|CBEI_RS25090|-|5763612|intragenic_sense|135|1,4-alpha-glucan branching protein GlgB CDS
CIBE_0039	CBEI_RS00225	256	Chromosome|CIBE_0039|+|48663|intragenic_sense|8|DNA-binding protein CDS	Chromosome|CBEI_RS00225|+|48648|intragenic_sense|8|XRE family transcriptional regulator CDS
CIBE_0111	CBEI_RS00610	256	Chromosome|CIBE_0111|+|130622|intragenic_sense|875|fhs CDS	Chromosome|CBEI_RS00610|+|131109|intragenic_sense|875|formate--tetrahydrofolate ligase CDS
CIBE_0264	CBEI_RS01380	256	Chromosome|CIBE_0264|+|280216|intragenic_sense|2009|Transcriptional antiterminator, BglG CDS	Chromosome|CBEI_RS01380|+|280216|intragenic_sense|2009|transcription antiterminator BglG CDS
CIBE_0558	CBEI_RS02305	256	Chromosome|CIBE_0558|+|558050|intragenic_sense|698|prfA CDS	Chromosome|CBEI_RS02305|+|493574|intragenic_sense|698|peptide chain release factor 1 CDS
CIBE_0576	CBEI_RS02395	256	Chromosome|CIBE_0576|+|573985|intragenic_sense|710|murAA CDS	Chromosome|CBEI_RS02395|+|509396|intragenic_sense|710|murA CDS
CIBE_0853	CBEI_RS03810	256	Chromosome|CIBE_0853|+|869689|intragenic_sense|63|Transcriptional regulator CDS	Chromosome|CBEI_RS03810|+|839296|intragenic_sense|63|MurR/RpiR family transcriptional regulator CDS
CIBE_1009	CBEI_RS04495	256	Chromosome|CIBE_1009|+|1051381|intragenic_sense|616|grpE CDS	Chromosome|CBEI_RS04495|+|1008825|intragenic_sense|616|nucleotide exchange factor GrpE CDS
CIBE_1023	CBEI_RS04555	256	Chromosome|CIBE_1023|+|1066474|intragenic_sense|989|putative stage IV sporulation YqfD CDS	Chromosome|CBEI_RS04555|+|1021698|intragenic_sense|989|yqfD CDS
CIBE_1128	CBEI_RS05030	256	Chromosome|CIBE_1128|+|1166701|intragenic_sense|521|conserved protein of unknown function CDS	Chromosome|CBEI_RS05030|+|1116029|intragenic_sense|521|hypothetical protein CDS
CIBE_1181	CBEI_RS05270	256	Chromosome|CIBE_1181|+|1234134|intragenic_sense|1158|Protein MurJ homolog CDS	Chromosome|CBEI_RS05270|+|1182525|intragenic_sense|1158|mviN CDS
CIBE_1641	CBEI_RS07460	256	Chromosome|CIBE_1641|+|1726396|intragenic_sense|23|conserved exported protein of unknown function CDS	Chromosome|CBEI_RS07460|+|1666813|intragenic_sense|23|hypothetical protein CDS
CIBE_2187	CBEI_RS09585	256	Chromosome|CIBE_2187|+|2241975|intragenic_sense|395|fruA CDS	Chromosome|CBEI_RS09585|+|2135134|intragenic_sense|395|PTS fructose transporter subunit IIC CDS
CIBE_2842	CBEI_RS12430	256	Chromosome|CIBE_2842|+|2868675|intragenic_sense|220|Transglutaminase domain protein CDS	Chromosome|CBEI_RS12430|+|2775453|intragenic_sense|220|transglutaminase CDS
CIBE_2865	CBEI_RS12535	256	Chromosome|CIBE_2865|+|2900276|intragenic_sense|2724|Diguanylate cyclase/phosphodiesterase CDS	Chromosome|CBEI_RS12535|+|2806724|intragenic_sense|2724|GGDEF-domain containing protein CDS
CIBE_0209	CBEI_RS01120	255	Chromosome|CIBE_0209|+|216233|intragenic_sense|402|conserved exported protein of unknown function CDS	Chromosome|CBEI_RS01120|+|216262|intragenic_sense|402|tetratricopeptide repeat protein CDS
CIBE_0264	CBEI_RS01380	255	Chromosome|CIBE_0264|+|278977|intragenic_sense|770|Transcriptional antiterminator, BglG CDS	Chromosome|CBEI_RS01380|+|278977|intragenic_sense|770|transcription antiterminator BglG CDS
CIBE_0278	CBEI_RS01540	255	Chromosome|CIBE_0278|+|293503|intragenic_sense|88|Transcriptional regulator CDS	Chromosome|CBEI_RS01540|+|333692|intragenic_sense|88|transcriptional regulator CDS
CIBE_1353	CBEI_RS05920	255	Chromosome|CIBE_1353|+|1426290|intragenic_sense|1101|Cell division protein FtsA CDS	Chromosome|CBEI_RS05920|+|1335899|intragenic_sense|1101|cell division protein FtsA CDS
CIBE_1425	CBEI_RS06270	255	Chromosome|CIBE_1425|+|1498447|intragenic_sense|38|codY CDS	Chromosome|CBEI_RS06270|+|1408546|intragenic_sense|38|GTP-sensing pleiotropic transcriptional regulator CodY CDS
CIBE_1647	CBEI_RS07490	255	Chromosome|CIBE_1647|+|1732479|intragenic_sense|598|Membrane protein CDS	Chromosome|CBEI_RS07490|+|1672665|intragenic_sense|598|lactate utilization protein CDS
CIBE_2833	CBEI_RS12395	255	Chromosome|CIBE_2833|+|2860825|intragenic_sense|207|Ser/Thr phosphatase CDS	Chromosome|CBEI_RS12395|+|2767603|intragenic_sense|207|serine/threonine protein phosphatase CDS
CIBE_0138	CBEI_RS00770	254	Chromosome|CIBE_0138|+|158715|intragenic_sense|753|putative ATP:guanido phosphotransferase CLL A0206 CDS	Chromosome|CBEI_RS00770|+|158851|intragenic_sense|753|protein arginine kinase CDS
CIBE_0238	CBEI_RS01255	254	Chromosome|CIBE_0238|+|247528|intragenic_sense|75|ilvC CDS	Chromosome|CBEI_RS01255|+|247547|intragenic_sense|75|ketol-acid reductoisomerase CDS
CIBE_0264	CBEI_RS01380	254	Chromosome|CIBE_0264|+|280209|intragenic_sense|2002|Transcriptional antiterminator, BglG CDS	Chromosome|CBEI_RS01380|+|280209|intragenic_sense|2002|transcription antiterminator BglG CDS
CIBE_1013	CBEI_RS04510	254	Chromosome|CIBE_1013|+|1055137|intragenic_sense|108|Nitrite and sulphite reductase 4Fe-4S region CDS	Chromosome|CBEI_RS04510|+|1012295|intragenic_sense|108|ferredoxin--nitrite reductase CDS
CIBE_1176	CBEI_RS05250	254	Chromosome|CIBE_1176|+|1227529|intragenic_sense|63|rplY CDS	Chromosome|CBEI_RS05250|+|1176291|intragenic_sense|63|50S ribosomal protein L25 CDS
CIBE_1584	CBEI_RS06985	254	Chromosome|CIBE_1584|+|1664625|intragenic_sense|977|lonA CDS	Chromosome|CBEI_RS06985|+|1569019|intragenic_sense|977|lon CDS
CIBE_2871	CBEI_RS12565	254	Chromosome|CIBE_2871|+|2907213|intragenic_sense|47|Helicase domain protein CDS	Chromosome|CBEI_RS12565|+|2813868|intragenic_sense|47|RNA helicase CDS
CIBE_4426	CBEI_RS21915	254	Chromosome|CIBE_4426|-|4523717|intragenic_sense|1172|conserved protein of unknown function CDS	Chromosome|CBEI_RS21915|-|4942451|intragenic_sense|650|hypothetical protein CDS
CIBE_4948	CBEI_RS20975	254	Chromosome|CIBE_4948|-|5036270|intragenic_sense|63|Hemolysin D CDS	Chromosome|CBEI_RS20975|-|4711242|intragenic_sense|63|HlyD family secretion protein CDS
CIBE_5018	CBEI_RS21305	254	Chromosome|CIBE_5018|-|5119154|intragenic_sense|19|Diguanylate cyclase CDS	Chromosome|CBEI_RS21305|-|4796811|intragenic_sense|19|diguanylate cyclase CDS
CIBE_5417	CBEI_RS23035	254	Chromosome|CIBE_5417|-|5582492|intragenic_sense|1003|Phosphoribulokinase/uridine kinase CDS	Chromosome|CBEI_RS23035|-|5220448|intragenic_sense|1003|ATPase AAA CDS
CIBE_0955	CBEI_RS04235	253	Chromosome|CIBE_0955|+|990199|intragenic_sense|36|Thioredoxin reductase CDS	Chromosome|CBEI_RS04235|+|945919|intragenic_sense|36|NAD(P)/FAD-dependent oxidoreductase CDS
CIBE_1353	CBEI_RS05920	253	Chromosome|CIBE_1353|+|1426146|intragenic_sense|957|Cell division protein FtsA CDS	Chromosome|CBEI_RS05920|+|1335755|intragenic_sense|957|cell division protein FtsA CDS
CIBE_1394	CBEI_RS06125	253	Chromosome|CIBE_1394|+|1468684|intragenic_sense|1771|recG CDS	Chromosome|CBEI_RS06125|+|1379097|intragenic_sense|1771|DNA helicase RecG CDS
CIBE_1780	CBEI_RS08090	253	Chromosome|CIBE_1780|+|1873946|intragenic_sense|1220|Coproporphyrinogen dehydrogenase CDS	Chromosome|CBEI_RS08090|+|1819016|intragenic_sense|1220|coproporphyrinogen III oxidase CDS
CIBE_4218	CBEI_RS10565	253	Chromosome|CIBE_4218|-|4327291|intragenic_sense|38|acdA CDS	Chromosome|CBEI_RS10565|+|2364892|intragenic_sense|38|acyl-CoA dehydrogenase CDS
CIBE_4968	CBEI_RS21055	253	Chromosome|CIBE_4968|-|5057408|intragenic_sense|658|conserved protein of unknown function CDS	Chromosome|CBEI_RS21055|-|4731266|intragenic_sense|646|hypothetical protein CDS
CIBE_4990	CBEI_RS21180	253	Chromosome|CIBE_4990|-|5086272|intragenic_sense|260|deoD CDS	Chromosome|CBEI_RS21180|-|4765857|intragenic_sense|260|deoD CDS
CIBE_0105	CBEI_RS00530	252	Chromosome|CIBE_0105|+|120565|intragenic_sense|219|Septum formation initiator CDS	Chromosome|CBEI_RS00530|+|120959|intragenic_sense|219|septum site-determining protein MinC CDS
CIBE_0667	CBEI_RS02815	252	Chromosome|CIBE_0667|+|666862|intragenic_sense|198|minC CDS	Chromosome|CBEI_RS02815|+|598628|intragenic_sense|198|septum site-determining protein MinC CDS
CIBE_1520	CBEI_RS06675	252	Chromosome|CIBE_1520|+|1598664|intragenic_sense|846|putative L-threonine-O-3-phosphate decarboxylase CDS	Chromosome|CBEI_RS06675|+|1502128|intragenic_sense|846|threonine-phosphate decarboxylase CDS
CIBE_1739	CBEI_RS07900	252	Chromosome|CIBE_1739|+|1832915|intragenic_sense|557|fldH CDS	Chromosome|CBEI_RS07900|+|1778219|intragenic_sense|557|lactate dehydrogenase CDS
CIBE_1823	CBEI_RS08270	252	Chromosome|CIBE_1823|+|1918363|intragenic_sense|1212|UDP-N-acetylmuramoyl-tripeptide--D-alanyl-D-alanine ligase CDS	Chromosome|CBEI_RS08270|+|1861404|intragenic_sense|1212|UDP-N-acetylmuramoyl-tripeptide--D-alanyl-D- alanine ligase CDS
CIBE_5641	CBEI_RS24115	252	Chromosome|CIBE_5641|-|5858439|intragenic_sense|1097|ABC transporter related CDS	Chromosome|CBEI_RS24115|-|5512261|intragenic_sense|1097|ABC transporter ATP-binding protein CDS
CIBE_0558	CBEI_RS02305	251	Chromosome|CIBE_0558|+|557916|intragenic_sense|564|prfA CDS	Chromosome|CBEI_RS02305|+|493440|intragenic_sense|564|peptide chain release factor 1 CDS
CIBE_0610	CBEI_RS02570	251	Chromosome|CIBE_0610|-|612466|intragenic_sense|69|Glycosyl hydrolase, family 88 CDS	Chromosome|CBEI_RS02570|-|547406|intragenic_sense|69|glycosyl hydrolase CDS
CIBE_2844	CBEI_RS12440	251	Chromosome|CIBE_2844|+|2869800|intragenic_sense|51|2-hydroxyglutaryl-CoA dehydratase CDS	Chromosome|CBEI_RS12440|+|2776578|intragenic_sense|51|2-hydroxyglutaryl-CoA dehydratase CDS
CIBE_2871	CBEI_RS12565	251	Chromosome|CIBE_2871|+|2907207|intragenic_sense|41|Helicase domain protein CDS	Chromosome|CBEI_RS12565|+|2813862|intragenic_sense|41|RNA helicase CDS
CIBE_3990	CBEI_RS16910	251	Chromosome|CIBE_3990|-|4108852|intragenic_sense|359|conserved protein of unknown function CDS	Chromosome|CBEI_RS16910|-|3835544|intragenic_sense|359|PIN domain-containing protein CDS
CIBE_5011	CBEI_RS21285	251	Chromosome|CIBE_5011|-|5112455|intragenic_sense|169|Methyl-accepting chemotaxis sensory transducer CDS	Chromosome|CBEI_RS21285|-|4792072|intragenic_sense|169|methyl-accepting chemotaxis protein CDS
CIBE_5175	CBEI_RS22025	251	Chromosome|CIBE_5175|-|5290773|intragenic_sense|1895|cheA CDS	Chromosome|CBEI_RS22025|-|4960015|intragenic_sense|1895|chemotaxis protein CheA CDS
CIBE_5349	CBEI_RS12350	251	Chromosome|CIBE_5349|-|5502783|intragenic_sense|536|tkt CDS	Chromosome|CBEI_RS12350|+|2756110|intragenic_sense|537|tkt CDS
CIBE_5591	CBEI_RS23865	251	Chromosome|CIBE_5591|-|5784683|intragenic_sense|346|conserved membrane protein of unknown function CDS	Chromosome|CBEI_RS23865|-|5429576|intragenic_sense|346|carbohydrate ABC transporter permease CDS
CIBE_5725	CBEI_RS24445	251	Chromosome|CIBE_5725|+|5962462|intragenic_sense|7|yhdR CDS	Chromosome|CBEI_RS24445|+|5606237|intragenic_sense|7|aspartate aminotransferase CDS
CIBE_0221	CBEI_RS01175	250	Chromosome|CIBE_0221|+|230594|intragenic_sense|461|conserved protein of unknown function CDS	Chromosome|CBEI_RS01175|+|230614|intragenic_sense|461|hypothetical protein CDS
CIBE_0264	CBEI_RS01380	250	Chromosome|CIBE_0264|+|280187|intragenic_sense|1980|Transcriptional antiterminator, BglG CDS	Chromosome|CBEI_RS01380|+|280187|intragenic_sense|1980|transcription antiterminator BglG CDS
CIBE_0547	CBEI_RS02255	250	Chromosome|CIBE_0547|+|547046|intragenic_sense|88|ispE CDS	Chromosome|CBEI_RS02255|+|482565|intragenic_sense|88|4-diphosphocytidyl-2C-methyl-D-erythritol kinase CDS
CIBE_0656	CBEI_RS02765	250	Chromosome|CIBE_0656|+|655337|intragenic_sense|14|Aminoacyl-histidine dipeptidase CDS	Chromosome|CBEI_RS02765|+|587087|intragenic_sense|14|aminoacyl-histidine dipeptidase CDS
CIBE_0924	CBEI_RS04130	250	Chromosome|CIBE_0924|+|956742|intragenic_sense|575|Ribose 5-phosphate isomerase CDS	Chromosome|CBEI_RS04130|+|921315|intragenic_sense|575|rpiA CDS
CIBE_1212	CBEI_RS05420	250	Chromosome|CIBE_1212|+|1271162|intragenic_sense|138|conserved protein of unknown function CDS	Chromosome|CBEI_RS05420|+|1219850|intragenic_sense|138|hypothetical protein CDS
CIBE_1218	CBEI_RS05450	250	Chromosome|CIBE_1218|+|1278636|intragenic_sense|369|conserved protein of unknown function CDS	Chromosome|CBEI_RS05450|+|1227393|intragenic_sense|369|hypothetical protein CDS
CIBE_2491	CBEI_RS10745	250	Chromosome|CIBE_2491|-|2539020|intragenic_sense|1|Spore coat peptide assembly protein CotJB CDS	Chromosome|CBEI_RS10745|-|2412452|intragenic_sense|1|spore coat protein CotJB CDS
CIBE_2681	CBEI_RS11570	250	Chromosome|CIBE_2681|+|2725135|intragenic_sense|1446|Methyl-accepting chemotaxis protein CDS	Chromosome|CBEI_RS11570|+|2600578|intragenic_sense|1446|methyl-accepting chemotaxis protein CDS
CIBE_2859	CBEI_RS12510	250	Chromosome|CIBE_2859|+|2890273|intragenic_sense|231|ppk CDS	Chromosome|CBEI_RS12510|+|2797042|intragenic_sense|231|RNA degradosome polyphosphate kinase CDS
CIBE_2871	CBEI_RS12565	250	Chromosome|CIBE_2871|+|2907180|intragenic_sense|14|Helicase domain protein CDS	Chromosome|CBEI_RS12565|+|2813835|intragenic_sense|14|RNA helicase CDS
CIBE_4565	CBEI_RS21915	250	Chromosome|CIBE_4565|-|4653278|intragenic_sense|1172|conserved protein of unknown function CDS	Chromosome|CBEI_RS21915|-|4942451|intragenic_sense|650|hypothetical protein CDS
CIBE_4958	CBEI_RS21005	250	Chromosome|CIBE_4958|-|5045063|intragenic_sense|494|conserved protein of unknown function CDS	Chromosome|CBEI_RS21005|-|4719069|intragenic_sense|494|hypothetical protein CDS
CIBE_5010	CBEI_RS21280	250	Chromosome|CIBE_5010|-|5110679|intragenic_sense|19|htpG CDS	Chromosome|CBEI_RS21280|-|4790296|intragenic_sense|19|molecular chaperone HtpG CDS
CIBE_0090	CBEI_RS00460	249	Chromosome|CIBE_0090|+|103375|intragenic_sense|377|glmU CDS	Chromosome|CBEI_RS00460|+|105168|intragenic_sense|377|glmU CDS
CIBE_0100	CBEI_RS00505	249	Chromosome|CIBE_0100|+|118101|intragenic_sense|1022|yabN CDS	Chromosome|CBEI_RS00505|+|118507|intragenic_sense|1022|nucleoside triphosphate pyrophosphohydrolase CDS
CIBE_0114	CBEI_RS00625	249	Chromosome|CIBE_0114|+|134222|intragenic_sense|316|greA CDS	Chromosome|CBEI_RS00625|+|134709|intragenic_sense|316|transcription elongation factor GreA CDS
CIBE_0547	CBEI_RS02255	249	Chromosome|CIBE_0547|+|546962|intragenic_sense|4|ispE CDS	Chromosome|CBEI_RS02255|+|482481|intragenic_sense|4|4-diphosphocytidyl-2C-methyl-D-erythritol kinase CDS
CIBE_0647	CBEI_RS02725	249	Chromosome|CIBE_0647|+|646523|intragenic_sense|28|DNA mismatch repair protein MutS CDS	Chromosome|CBEI_RS02725|+|578401|intragenic_sense|28|DNA mismatch repair protein MutS CDS
CIBE_0955	CBEI_RS04235	249	Chromosome|CIBE_0955|+|990375|intragenic_sense|212|Thioredoxin reductase CDS	Chromosome|CBEI_RS04235|+|946095|intragenic_sense|212|NAD(P)/FAD-dependent oxidoreductase CDS
CIBE_1610	CBEI_RS07325	249	Chromosome|CIBE_1610|+|1695639|intragenic_sense|76|Radical SAM domain protein CDS	Chromosome|CBEI_RS07325|+|1640572|intragenic_sense|76|B12-binding domain-containing radical SAM protein CDS
CIBE_2342	CBEI_RS09980	249	Chromosome|CIBE_2342|-|2380650|intragenic_sense|218|padR CDS	Chromosome|CBEI_RS09980|-|2223807|intragenic_sense|218|PadR family transcriptional regulator CDS
CIBE_4968	CBEI_RS21055	249	Chromosome|CIBE_4968|-|5057411|intragenic_sense|655|conserved protein of unknown function CDS	Chromosome|CBEI_RS21055|-|4731269|intragenic_sense|643|hypothetical protein CDS
CIBE_5176	CBEI_RS22030	249	Chromosome|CIBE_5176|-|5292943|intragenic_sense|506|cheR CDS	Chromosome|CBEI_RS22030|-|4962186|intragenic_sense|506|chemotaxis protein CheR CDS
CIBE_5689	CBEI_RS24330	249	Chromosome|CIBE_5689|-|5914316|intragenic_sense|594|Membrane protein CDS	Chromosome|CBEI_RS24330|-|5566751|intragenic_sense|594|YitT family protein CDS
CIBE_6028	CBEI_RS25725	249	Chromosome|CIBE_6028|-|6280583|intragenic_sense|1322|ctpE CDS	Chromosome|CBEI_RS25725|-|5912521|intragenic_sense|1322|carbonate dehydratase CDS
CIBE_0264	CBEI_RS01380	248	Chromosome|CIBE_0264|+|280255|intragenic_sense|2048|Transcriptional antiterminator, BglG CDS	Chromosome|CBEI_RS01380|+|280255|intragenic_sense|2048|transcription antiterminator BglG CDS
CIBE_1023	CBEI_RS04555	248	Chromosome|CIBE_1023|+|1066372|intragenic_sense|887|putative stage IV sporulation YqfD CDS	Chromosome|CBEI_RS04555|+|1021596|intragenic_sense|887|yqfD CDS
CIBE_1023	CBEI_RS04555	248	Chromosome|CIBE_1023|+|1066369|intragenic_sense|884|putative stage IV sporulation YqfD CDS	Chromosome|CBEI_RS04555|+|1021593|intragenic_sense|884|yqfD CDS
CIBE_1038	CBEI_RS04610	248	Chromosome|CIBE_1038|+|1084200|intragenic_sense|1417|dnaG CDS	Chromosome|CBEI_RS04610|+|1035793|intragenic_sense|1417|DNA primase CDS
CIBE_1343	CBEI_RS05875	248	Chromosome|CIBE_1343|+|1413578|intragenic_sense|460|fur CDS	Chromosome|CBEI_RS05875|+|1322734|intragenic_sense|460|transcriptional repressor CDS
CIBE_1343	CBEI_RS05875	248	Chromosome|CIBE_1343|+|1413575|intragenic_sense|457|fur CDS	Chromosome|CBEI_RS05875|+|1322731|intragenic_sense|457|transcriptional repressor CDS
CIBE_1369	CBEI_RS06000	248	Chromosome|CIBE_1369|+|1440780|intragenic_sense|27|Fe-S oxidoreductase CDS	Chromosome|CBEI_RS06000|+|1350015|intragenic_sense|27|radical SAM protein CDS
CIBE_1380	CBEI_RS06055	248	Chromosome|CIBE_1380|+|1453456|intragenic_sense|2160|Primosomal protein N CDS	Chromosome|CBEI_RS06055|+|1363760|intragenic_sense|2160|primosomal protein N' CDS
CIBE_4553	CBEI_RS19475	248	Chromosome|CIBE_4553|-|4642449|intragenic_sense|308|conserved protein of unknown function CDS	Chromosome|CBEI_RS19475|-|4366650|intragenic_sense|308|DUF2294 domain-containing protein CDS
CIBE_0264	CBEI_RS01380	247	Chromosome|CIBE_0264|+|280252|intragenic_sense|2045|Transcriptional antiterminator, BglG CDS	Chromosome|CBEI_RS01380|+|280252|intragenic_sense|2045|transcription antiterminator BglG CDS
CIBE_1609	CBEI_RS07320	247	Chromosome|CIBE_1609|+|1695250|intragenic_sense|216|conserved protein of unknown function CDS	Chromosome|CBEI_RS07320|+|1640183|intragenic_sense|216|hypothetical protein CDS
CIBE_2118	CBEI_RS09250	247	Chromosome|CIBE_2118|+|2164756|intragenic_sense|58|conserved protein of unknown function CDS	Chromosome|CBEI_RS09250|+|2058083|intragenic_sense|58|DUF2974 domain-containing protein CDS
CIBE_2731	CBEI_RS11970	247	Chromosome|CIBE_2731|+|2764610|intragenic_sense|753|cbiD CDS	Chromosome|CBEI_RS11970|+|2678616|intragenic_sense|753|cbiD CDS
CIBE_5639	CBEI_RS24105	247	Chromosome|CIBE_5639|-|5853677|intragenic_sense|646|putative cell wall binding repeat-containing protein CDS	Chromosome|CBEI_RS24105|-|5507502|intragenic_sense|646|cell wall-binding protein CDS
CIBE_5679	CBEI_RS24290	247	Chromosome|CIBE_5679|-|5906388|intragenic_sense|29|conserved exported protein of unknown function CDS	Chromosome|CBEI_RS24290|-|5559234|intragenic_sense|29|cell wall-binding repeat-containing protein CDS
CIBE_0012	CBEI_RS00065	246	Chromosome|CIBE_0012|+|15071|intragenic_sense|339|HD family phosphohydrolase CDS	Chromosome|CBEI_RS00065|+|15106|intragenic_sense|339|HD domain-containing protein CDS
CIBE_0299	CBEI_RS01640	246	Chromosome|CIBE_0299|+|316602|intragenic_sense|18|conserved protein of unknown function CDS	Chromosome|CBEI_RS01640|+|355937|intragenic_sense|18|hypothetical protein CDS
CIBE_0821	CBEI_RS03585	246	Chromosome|CIBE_0821|+|829941|intragenic_sense|1463|Diguanylate cyclase CDS	Chromosome|CBEI_RS03585|+|782184|intragenic_sense|1463|diguanylate cyclase CDS
CIBE_1452	CBEI_RS06405	246	Chromosome|CIBE_1452|+|1528476|intragenic_sense|1220|rimO CDS	Chromosome|CBEI_RS06405|+|1438533|intragenic_sense|1220|rimO CDS
CIBE_2834	CBEI_RS12400	246	Chromosome|CIBE_2834|+|2862485|intragenic_sense|904|Peptidase M19 CDS	Chromosome|CBEI_RS12400|+|2769264|intragenic_sense|904|membrane dipeptidase CDS
CIBE_5398	CBEI_RS22950	246	Chromosome|CIBE_5398|-|5563312|intragenic_sense|935|Integral membrane sensor signal transduction histidine kinase CDS	Chromosome|CBEI_RS22950|-|5201147|intragenic_sense|934|sensor histidine kinase CDS
CIBE_0100	CBEI_RS00505	245	Chromosome|CIBE_0100|+|118311|intragenic_sense|1232|yabN CDS	Chromosome|CBEI_RS00505|+|118717|intragenic_sense|1232|nucleoside triphosphate pyrophosphohydrolase CDS
CIBE_0547	CBEI_RS02255	245	Chromosome|CIBE_0547|+|547080|intragenic_sense|122|ispE CDS	Chromosome|CBEI_RS02255|+|482599|intragenic_sense|122|4-diphosphocytidyl-2C-methyl-D-erythritol kinase CDS
CIBE_0821	CBEI_RS03585	245	Chromosome|CIBE_0821|+|829395|intragenic_sense|917|Diguanylate cyclase CDS	Chromosome|CBEI_RS03585|+|781638|intragenic_sense|917|diguanylate cyclase CDS
CIBE_1180	CBEI_RS05265	245	Chromosome|CIBE_1180|+|1232659|intragenic_sense|435|UDP-N-acetyl-D-mannosaminuronic acid transferase CDS	Chromosome|CBEI_RS05265|+|1181032|intragenic_sense|435|glycosyltransferase CDS
CIBE_2173	CBEI_RS09505	245	Chromosome|CIBE_2173|+|2224514|intragenic_sense|1411|Methylenetetrahydrofolate reductase CDS	Chromosome|CBEI_RS09505|+|2116438|intragenic_sense|1411|bifunctional homocysteine S-methyltransferase/methylenetetrahydrofolate reductase CDS
CIBE_2553	CBEI_RS10985	245	Chromosome|CIBE_2553|+|2602018|intragenic_sense|1353|Integral membrane sensor signal transduction histidine kinase CDS	Chromosome|CBEI_RS10985|+|2470487|intragenic_sense|1371|sensor histidine kinase CDS
CIBE_2997	CBEI_RS13150	245	Chromosome|CIBE_2997|+|3048464|intragenic_sense|775|ispH CDS	Chromosome|CBEI_RS13150|+|2952887|intragenic_sense|775|4-hydroxy-3-methylbut-2-enyl diphosphate reductase CDS
CIBE_4621	CBEI_RS19695	245	Chromosome|CIBE_4621|-|4705111|intragenic_sense|58|conserved protein of unknown function CDS	Chromosome|CBEI_RS19695|-|4410665|intragenic_sense|58|hypothetical protein CDS
CIBE_5402	CBEI_RS22970	245	Chromosome|CIBE_5402|-|5567087|intragenic_sense|562|sdhB CDS	Chromosome|CBEI_RS22970|-|5204924|intragenic_sense|562|sdaAB CDS
CIBE_5928	CBEI_RS25090	245	Chromosome|CIBE_5928|-|6175024|intragenic_sense|1051|glgB CDS	Chromosome|CBEI_RS25090|-|5762696|intragenic_sense|1051|1,4-alpha-glucan branching protein GlgB CDS
CIBE_0146	CBEI_RS00810	244	Chromosome|CIBE_0146|+|170128|intragenic_sense|1680|proS CDS	Chromosome|CBEI_RS00810|+|170263|intragenic_sense|1680|proline--tRNA ligase CDS
CIBE_0692	CBEI_RS02940	244	Chromosome|CIBE_0692|+|696026|intragenic_sense|576|conserved exported protein of unknown function CDS	Chromosome|CBEI_RS02940|+|627794|intragenic_sense|576|hypothetical protein CDS
CIBE_0805	CBEI_RS03515	244	Chromosome|CIBE_0805|+|811979|intragenic_sense|317|conserved protein of unknown function CDS	Chromosome|CBEI_RS03515|+|764218|intragenic_sense|317|DUF1232 domain-containing protein CDS
CIBE_1074	CBEI_RS04795	244	Chromosome|CIBE_1074|+|1130239|intragenic_sense|48|Transcriptional regulator CDS	Chromosome|CBEI_RS04795|+|1081156|intragenic_sense|48|XRE family transcriptional regulator CDS
CIBE_1787	CBEI_RS08125	244	Chromosome|CIBE_1787|+|1881374|intragenic_sense|679|hom CDS	Chromosome|CBEI_RS08125|+|1826349|intragenic_sense|679|homoserine dehydrogenase CDS
CIBE_1808	CBEI_RS08210	244	Chromosome|CIBE_1808|+|1902401|intragenic_sense|540|infC CDS	Chromosome|CBEI_RS08210|+|1845510|intragenic_sense|504|translation initiation factor IF-3 CDS
CIBE_4218	CBEI_RS10565	244	Chromosome|CIBE_4218|-|4326467|intragenic_sense|862|acdA CDS	Chromosome|CBEI_RS10565|+|2365717|intragenic_sense|863|acyl-CoA dehydrogenase CDS
CIBE_4977	CBEI_RS21125	244	Chromosome|CIBE_4977|-|5070112|intragenic_sense|991|Type 11 methyltransferase CDS	Chromosome|CBEI_RS21125|-|4750996|intragenic_sense|1006|type 11 methyltransferase CDS
CIBE_5115	CBEI_RS21745	244	Chromosome|CIBE_5115|-|5235182|intragenic_sense|286|Site-determining protein CDS	Chromosome|CBEI_RS21745|-|4909974|intragenic_sense|286|MinD/ParA family protein CDS
CIBE_1000	CBEI_RS04450	243	Chromosome|CIBE_1000|+|1041522|intragenic_sense|480|DNA polymerase III, delta subunit CDS	Chromosome|CBEI_RS04450|+|998804|intragenic_sense|480|DNA polymerase III subunit delta CDS
CIBE_1520	CBEI_RS06675	243	Chromosome|CIBE_1520|+|1598900|intragenic_sense|1082|putative L-threonine-O-3-phosphate decarboxylase CDS	Chromosome|CBEI_RS06675|+|1502364|intragenic_sense|1082|threonine-phosphate decarboxylase CDS
CIBE_1807	CBEI_RS08205	243	Chromosome|CIBE_1807|+|1900998|intragenic_sense|171|Sporulation protein CDS	Chromosome|CBEI_RS08205|+|1844107|intragenic_sense|171|putative sporulation protein YtxC CDS
CIBE_2102	CBEI_RS09175	243	Chromosome|CIBE_2102|+|2146868|intragenic_sense|23|conserved protein of unknown function CDS	Chromosome|CBEI_RS09175|+|2039903|intragenic_sense|23|hypothetical protein CDS
CIBE_5747	CBEI_RS24515	243	Chromosome|CIBE_5747|-|5988273|intragenic_sense|148|Diguanylate cyclase and metal dependent phosphohydrolase CDS	Chromosome|CBEI_RS24515|-|5624098|intragenic_sense|148|diguanylate cyclase CDS
CIBE_0611	CBEI_RS02575	242	Chromosome|CIBE_0611|+|613082|intragenic_sense|47|Xylose isomerase domain protein TIM barrel CDS	Chromosome|CBEI_RS02575|+|548021|intragenic_sense|47|sugar phosphate isomerase/epimerase CDS
CIBE_0818	CBEI_RS03570	242	Chromosome|CIBE_0818|+|824802|intragenic_sense|8|Diguanylate cyclase/phosphodiesterase CDS	Chromosome|CBEI_RS03570|+|777043|intragenic_sense|8|bifunctional diguanylate cyclase/phosphodiesterase CDS
CIBE_4218	CBEI_RS10565	242	Chromosome|CIBE_4218|-|4326478|intragenic_sense|851|acdA CDS	Chromosome|CBEI_RS10565|+|2365706|intragenic_sense|852|acyl-CoA dehydrogenase CDS
CIBE_4364	CBEI_RS18735	242	Chromosome|CIBE_4364|-|4463499|intragenic_sense|467|conserved membrane protein of unknown function CDS	Chromosome|CBEI_RS18735|-|4204917|intragenic_sense|467|hypothetical protein CDS
CIBE_1380	CBEI_RS06055	241	Chromosome|CIBE_1380|+|1453414|intragenic_sense|2118|Primosomal protein N CDS	Chromosome|CBEI_RS06055|+|1363718|intragenic_sense|2118|primosomal protein N' CDS
CIBE_2527	CBEI_RS10885	241	Chromosome|CIBE_2527|+|2573563|intragenic_sense|165|Acyl-CoA reductase CDS	Chromosome|CBEI_RS10885|+|2445798|intragenic_sense|165|acyl-CoA reductase CDS
CIBE_2898	CBEI_RS12700	241	Chromosome|CIBE_2898|+|2935841|intragenic_sense|344|Alanine racemase CDS	Chromosome|CBEI_RS12700|+|2842049|intragenic_sense|344|LacI family transcriptional regulator CDS
CIBE_4218	CBEI_RS10565	241	Chromosome|CIBE_4218|-|4326202|intragenic_sense|1127|acdA CDS	Chromosome|CBEI_RS10565|+|2365982|intragenic_sense|1128|acyl-CoA dehydrogenase CDS
CIBE_0150	CBEI_RS00830	240	Chromosome|CIBE_0150|+|173459|intragenic_sense|471|yacP CDS	Chromosome|CBEI_RS00830|+|173594|intragenic_sense|471|hypothetical protein CDS
CIBE_0999	CBEI_RS04445	240	Chromosome|CIBE_0999|+|1040731|intragenic_sense|1430|Competence protein ComEC CDS	Chromosome|CBEI_RS04445|+|998002|intragenic_sense|1430|competence protein ComEC CDS
CIBE_1494	CBEI_RS06560	240	Chromosome|CIBE_1494|+|1576955|intragenic_sense|546|Protein CA C1420 CDS	Chromosome|CBEI_RS06560|+|1481225|intragenic_sense|546|TIGR00296 family protein CDS
CIBE_1520	CBEI_RS06675	240	Chromosome|CIBE_1520|+|1598775|intragenic_sense|957|putative L-threonine-O-3-phosphate decarboxylase CDS	Chromosome|CBEI_RS06675|+|1502239|intragenic_sense|957|threonine-phosphate decarboxylase CDS
CIBE_1609	CBEI_RS07320	240	Chromosome|CIBE_1609|+|1695494|intragenic_sense|460|conserved protein of unknown function CDS	Chromosome|CBEI_RS07320|+|1640427|intragenic_sense|460|hypothetical protein CDS
CIBE_2058	CBEI_RS09005	240	Chromosome|CIBE_2058|+|2106465|intragenic_sense|74|NUDIX hydrolase CDS	Chromosome|CBEI_RS09005|+|2002878|intragenic_sense|74|NUDIX domain-containing protein CDS
CIBE_2477	CBEI_RS10690	240	Chromosome|CIBE_2477|+|2524721|intragenic_sense|945|Zinc chelation protein SecC CDS	Chromosome|CBEI_RS10690|+|2397416|intragenic_sense|945|zinc chelation protein SecC CDS
CIBE_4218	CBEI_RS10565	240	Chromosome|CIBE_4218|-|4326283|intragenic_sense|1046|acdA CDS	Chromosome|CBEI_RS10565|+|2365901|intragenic_sense|1047|acyl-CoA dehydrogenase CDS
CIBE_5219	CBEI_RS22235	240	Chromosome|CIBE_5219|-|5345512|intragenic_sense|203|Polar amino acid ABC transporter, inner membranesubunit CDS	Chromosome|CBEI_RS22235|-|5015582|intragenic_sense|203|amino acid ABC transporter permease CDS
CIBE_1380	CBEI_RS06055	239	Chromosome|CIBE_1380|+|1453389|intragenic_sense|2093|Primosomal protein N CDS	Chromosome|CBEI_RS06055|+|1363693|intragenic_sense|2093|primosomal protein N' CDS
CIBE_2350	CBEI_RS10015	239	Chromosome|CIBE_2350|+|2389162|intragenic_sense|21|FAD-dependent oxidoreductase CDS	Chromosome|CBEI_RS10015|+|2232315|intragenic_sense|21|FAD-dependent oxidoreductase CDS
CIBE_5713	CBEI_RS24395	239	Chromosome|CIBE_5713|-|5953143|intragenic_sense|55|conserved protein of unknown function CDS	Chromosome|CBEI_RS24395|-|5595697|intragenic_sense|55|DUF3006 domain-containing protein CDS
CIBE_6112	CBEI_RS26100	239	Chromosome|CIBE_6112|-|6364623|intragenic_sense|217|conserved protein of unknown function CDS	Chromosome|CBEI_RS26100|-|5985876|intragenic_sense|217|DUF3343 domain-containing protein CDS
CIBE_0821	CBEI_RS03585	238	Chromosome|CIBE_0821|+|828505|intragenic_sense|27|Diguanylate cyclase CDS	Chromosome|CBEI_RS03585|+|780748|intragenic_sense|27|diguanylate cyclase CDS
CIBE_0908	CBEI_RS04040	238	Chromosome|CIBE_0908|+|936661|intragenic_sense|1209|Diguanylate cyclase CDS	Chromosome|CBEI_RS04040|+|897342|intragenic_sense|1209|sensor domain-containing diguanylate cyclase CDS
CIBE_0999	CBEI_RS04445	238	Chromosome|CIBE_0999|+|1039393|intragenic_sense|92|Competence protein ComEC CDS	Chromosome|CBEI_RS04445|+|996665|intragenic_sense|93|competence protein ComEC CDS
CIBE_0999	CBEI_RS04445	238	Chromosome|CIBE_0999|+|1040942|intragenic_sense|1641|Competence protein ComEC CDS	Chromosome|CBEI_RS04445|+|998213|intragenic_sense|1641|competence protein ComEC CDS
CIBE_1739	CBEI_RS07900	238	Chromosome|CIBE_1739|+|1832891|intragenic_sense|533|fldH CDS	Chromosome|CBEI_RS07900|+|1778195|intragenic_sense|533|lactate dehydrogenase CDS
CIBE_2528	CBEI_RS10890	238	Chromosome|CIBE_2528|+|2575046|intragenic_sense|241|Sigma54 specific transcriptional regulator, Fis family (fragment) CDS	Chromosome|CBEI_RS10890|+|2447282|intragenic_sense|241|transcriptional regulator CDS
CIBE_4123	CBEI_RS17520	238	Chromosome|CIBE_4123|-|4243046|intragenic_sense|532|Lysine exporter protein (LYSE/YGGA) CDS	Chromosome|CBEI_RS17520|-|3965694|intragenic_sense|532|lysine transporter LysE CDS
CIBE_0750	CBEI_RS03215	237	Chromosome|CIBE_0750|+|751175|intragenic_sense|100|1-acyl-sn-glycerol-3-phosphate acyltransferase CDS	Chromosome|CBEI_RS03215|+|690843|intragenic_sense|100|1-acyl-sn-glycerol-3-phosphate acyltransferase CDS
CIBE_0999	CBEI_RS04445	237	Chromosome|CIBE_0999|+|1040981|intragenic_sense|1680|Competence protein ComEC CDS	Chromosome|CBEI_RS04445|+|998252|intragenic_sense|1680|competence protein ComEC CDS
CIBE_0627	CBEI_RS02640	236	Chromosome|CIBE_0627|+|627177|intragenic_sense|20|Bacteriohemerythrin CDS	Chromosome|CBEI_RS02640|+|562086|intragenic_sense|20|hemerythrin CDS
CIBE_0999	CBEI_RS04445	236	Chromosome|CIBE_0999|+|1040977|intragenic_sense|1676|Competence protein ComEC CDS	Chromosome|CBEI_RS04445|+|998248|intragenic_sense|1676|competence protein ComEC CDS
CIBE_2561	CBEI_RS11020	236	Chromosome|CIBE_2561|+|2610394|intragenic_sense|44|GCN5 family acetyltransferase CDS	Chromosome|CBEI_RS11020|+|2477364|intragenic_sense|44|N-acetyltransferase CDS
CIBE_4218	CBEI_RS10565	236	Chromosome|CIBE_4218|-|4326493|intragenic_sense|836|acdA CDS	Chromosome|CBEI_RS10565|+|2365691|intragenic_sense|837|acyl-CoA dehydrogenase CDS
CIBE_5295	CBEI_RS22470	236	Chromosome|CIBE_5295|-|5436049|intragenic_sense|2389|Molecular chaperone CDS	Chromosome|CBEI_RS22470|-|5070819|intragenic_sense|2389|molecular chaperone CDS
CIBE_0108	CBEI_RS00595	235	Chromosome|CIBE_0108|+|126479|intragenic_sense|767|tilS CDS	Chromosome|CBEI_RS00595|+|126966|intragenic_sense|767|tilS CDS
CIBE_5279	CBEI_RS22365	235	Chromosome|CIBE_5279|-|5415562|intragenic_sense|1237|YD repeat protein (fragment) CDS	Chromosome|CBEI_RS22365|-|5042358|intragenic_sense|6388|sugar-binding protein CDS
CIBE_1353	CBEI_RS05920	234	Chromosome|CIBE_1353|+|1426252|intragenic_sense|1063|Cell division protein FtsA CDS	Chromosome|CBEI_RS05920|+|1335861|intragenic_sense|1063|cell division protein FtsA CDS
CIBE_1568	CBEI_RS06905	234	Chromosome|CIBE_1568|+|1649169|intragenic_sense|1029|hisZ CDS	Chromosome|CBEI_RS06905|+|1553573|intragenic_sense|1029|hisZ CDS
CIBE_2881	CBEI_RS12620	234	Chromosome|CIBE_2881|+|2920282|intragenic_sense|540|NUDIX hydrolase CDS	Chromosome|CBEI_RS12620|+|2827882|intragenic_sense|540|NUDIX domain-containing protein CDS
CIBE_2885	CBEI_RS12640	234	Chromosome|CIBE_2885|+|2923810|intragenic_sense|467|conserved exported protein of unknown function CDS	Chromosome|CBEI_RS12640|+|2831615|intragenic_sense|677|hypothetical protein CDS
CIBE_2958	CBEI_RS12980	234	Chromosome|CIBE_2958|+|3008601|intragenic_sense|708|artR CDS	Chromosome|CBEI_RS12980|+|2914561|intragenic_sense|708|amino acid ABC transporter ATP-binding protein CDS
CIBE_3848	CBEI_RS16480	234	Chromosome|CIBE_3848|-|3997902|intragenic_sense|12|Cell wall-binding protein CDS	Chromosome|CBEI_RS16480|-|3747189|intragenic_sense|12|cell wall-binding protein CDS
CIBE_4218	CBEI_RS10565	234	Chromosome|CIBE_4218|-|4326195|intragenic_sense|1134|acdA CDS	Chromosome|CBEI_RS10565|+|2365989|intragenic_sense|1135|acyl-CoA dehydrogenase CDS
CIBE_6006	CBEI_RS25630	234	Chromosome|CIBE_6006|-|6259194|intragenic_sense|1379|Sucrose-6-phosphate hydrolase CDS	Chromosome|CBEI_RS25630|-|5892346|intragenic_sense|1378|sucrose-6-phosphate hydrolase CDS
CIBE_0999	CBEI_RS04445	233	Chromosome|CIBE_0999|+|1040959|intragenic_sense|1658|Competence protein ComEC CDS	Chromosome|CBEI_RS04445|+|998230|intragenic_sense|1658|competence protein ComEC CDS
CIBE_2597	CBEI_RS11195	233	Chromosome|CIBE_2597|+|2651117|intragenic_sense|45|conserved protein of unknown function CDS	Chromosome|CBEI_RS11195|+|2525564|intragenic_sense|54|hypothetical protein CDS
CIBE_0627	CBEI_RS02640	232	Chromosome|CIBE_0627|+|627173|intragenic_sense|16|Bacteriohemerythrin CDS	Chromosome|CBEI_RS02640|+|562082|intragenic_sense|16|hemerythrin CDS
CIBE_0733	CBEI_RS03140	232	Chromosome|CIBE_0733|+|733365|intragenic_sense|41|namA CDS	Chromosome|CBEI_RS03140|+|673037|intragenic_sense|41|NADPH dehydrogenase NamA CDS
CIBE_1369	CBEI_RS06000	232	Chromosome|CIBE_1369|+|1441914|intragenic_sense|1161|Fe-S oxidoreductase CDS	Chromosome|CBEI_RS06000|+|1351149|intragenic_sense|1161|radical SAM protein CDS
CIBE_4850	CBEI_RS20550	232	Chromosome|CIBE_4850|-|4930867|intragenic_sense|26|nox CDS	Chromosome|CBEI_RS20550|-|4610611|intragenic_sense|26|NADH oxidase CDS
CIBE_3299	CBEI_RS14385	231	Chromosome|CIBE_3299|-|3358241|intragenic_sense|837|conserved protein of unknown function CDS	Chromosome|CBEI_RS14385|-|3240661|intragenic_sense|744|methyl-accepting chemotaxis protein CDS
CIBE_3469	CBEI_RS03620	231	Chromosome|CIBE_3469|-|3563085|intragenic_sense|635|conserved protein of unknown function CDS	Chromosome|CBEI_RS03620|+|792506|intragenic_sense|636|ferredoxin-NADPsense reductase subunit alpha CDS
CIBE_3469	CBEI_RS07680	231	Chromosome|CIBE_3469|-|3563085|intragenic_sense|635|conserved protein of unknown function CDS	Chromosome|CBEI_RS07680|+|1728130|intragenic_sense|636|ferredoxin-NADPsense reductase subunit alpha CDS
CIBE_2885	CBEI_RS12640	230	Chromosome|CIBE_2885|+|2923810|intragenic_sense|467|conserved exported protein of unknown function CDS	Chromosome|CBEI_RS12640|+|2831405|intragenic_sense|467|hypothetical protein CDS
CIBE_4191	CBEI_RS17890	229	Chromosome|CIBE_4191|-|4297793|intragenic_sense|344|Chemotaxis protein CDS	Chromosome|CBEI_RS17890|-|4029249|intragenic_sense|344|chemotaxis protein CDS
CIBE_4218	CBEI_RS10565	229	Chromosome|CIBE_4218|-|4326274|intragenic_sense|1055|acdA CDS	Chromosome|CBEI_RS10565|+|2365910|intragenic_sense|1056|acyl-CoA dehydrogenase CDS
CIBE_4218	CBEI_RS10565	229	Chromosome|CIBE_4218|-|4326283|intragenic_sense|1046|acdA CDS	Chromosome|CBEI_RS10565|+|2365898|intragenic_sense|1044|acyl-CoA dehydrogenase CDS
CIBE_0067	CBEI_RS00365	228	Chromosome|CIBE_0067|+|81378|intragenic_sense|688|conserved exported protein of unknown function CDS	Chromosome|CBEI_RS00365|+|83155|intragenic_sense|688|hypothetical protein CDS
CIBE_0014	CBEI_RS00075	227	Chromosome|CIBE_0014|+|16463|intragenic_sense|677|Dehydrogenase CDS	Chromosome|CBEI_RS00075|+|16498|intragenic_sense|677|FAD/NAD(P)-binding oxidoreductase CDS
CIBE_2146	CBEI_RS09385	227	Chromosome|CIBE_2146|+|2194600|intragenic_sense|1211|Integral membrane sensor signal transduction histidine kinase CDS	Chromosome|CBEI_RS09385|+|2086989|intragenic_sense|1211|sensor histidine kinase CDS
CIBE_4218	CBEI_RS10565	227	Chromosome|CIBE_4218|-|4326536|intragenic_sense|793|acdA CDS	Chromosome|CBEI_RS10565|+|2365648|intragenic_sense|794|acyl-CoA dehydrogenase CDS
CIBE_2561	CBEI_RS11020	226	Chromosome|CIBE_2561|+|2610457|intragenic_sense|107|GCN5 family acetyltransferase CDS	Chromosome|CBEI_RS11020|+|2477427|intragenic_sense|107|N-acetyltransferase CDS
CIBE_5405	CBEI_RS22980	226	Chromosome|CIBE_5405|-|5569429|intragenic_sense|41|Helix-turn-helix-domain containing protein, AraCtype CDS	Chromosome|CBEI_RS22980|-|5207266|intragenic_sense|41|AraC family transcriptional regulator CDS
CIBE_5267	CBEI_RS22365	225	Chromosome|CIBE_5267|-|5397854|intragenic_sense|6502|YD repeat protein CDS	Chromosome|CBEI_RS22365|-|5042358|intragenic_sense|6388|sugar-binding protein CDS
CIBE_5507	CBEI_RS23480	225	Chromosome|CIBE_5507|-|5681859|intragenic_sense|773|conserved protein of unknown function CDS	Chromosome|CBEI_RS23480|-|5329096|intragenic_sense|773|hypothetical protein CDS
CIBE_4218	CBEI_RS10565	224	Chromosome|CIBE_4218|-|4326493|intragenic_sense|836|acdA CDS	Chromosome|CBEI_RS10565|+|2365688|intragenic_sense|834|acyl-CoA dehydrogenase CDS
CIBE_5782	CBEI_RS24680	221	Chromosome|CIBE_5782|-|6025821|intragenic_sense|727|Helix-turn-helix-domain containing protein, AraCtype CDS	Chromosome|CBEI_RS24680|-|5662003|intragenic_sense|728|AraC family transcriptional regulator CDS
CIBE_1636	CBEI_RS07435	220	Chromosome|CIBE_1636|-|1721049|intragenic_sense|824|conserved protein of unknown function CDS	Chromosome|CBEI_RS07435|-|1661132|intragenic_sense|824|hypothetical protein CDS
CIBE_2869	CBEI_RS12555	220	Chromosome|CIBE_2869|+|2905361|intragenic_sense|354|pepT CDS	Chromosome|CBEI_RS12555|+|2811833|intragenic_sense|353|pepT CDS
CIBE_4327	CBEI_RS18600	220	Chromosome|CIBE_4327|-|4426811|intragenic_sense|238|2-hydroxyacid dehydrogenase CDS	Chromosome|CBEI_RS18600|-|4176985|intragenic_sense|237|DNA-binding protein CDS
CIBE_3970	CBEI_RS16830	218	Chromosome|CIBE_3970|-|4093804|intragenic_sense|31|ydiF CDS	Chromosome|CBEI_RS16830|-|3818854|intragenic_sense|32|CoA-transferase CDS
CIBE_5210	CBEI_RS22195	218	Chromosome|CIBE_5210|-|5335383|intragenic_sense|659|conserved membrane protein of unknown function CDS	Chromosome|CBEI_RS22195|-|5005766|intragenic_sense|659|ABC-2 transporter permease CDS
CIBE_5390	CBEI_RS22910	218	Chromosome|CIBE_5390|-|5554529|intragenic_sense|21|Periplasmic binding protein/LacI transcriptionalregulator CDS	Chromosome|CBEI_RS22910|-|5192404|intragenic_sense|77|TMAO reductase system periplasmic protein TorT CDS
CIBE_0585	CBEI_RS21915	217	Chromosome|CIBE_0585|+|581728|intragenic_sense|1173|conserved protein of unknown function CDS	Chromosome|CBEI_RS21915|-|4942451|intragenic_sense|650|hypothetical protein CDS
CIBE_0638	CBEI_RS21915	217	Chromosome|CIBE_0638|+|637228|intragenic_sense|1173|conserved protein of unknown function CDS	Chromosome|CBEI_RS21915|-|4942451|intragenic_sense|650|hypothetical protein CDS
CIBE_4218	CBEI_RS10565	217	Chromosome|CIBE_4218|-|4326463|intragenic_sense|866|acdA CDS	Chromosome|CBEI_RS10565|+|2365717|intragenic_sense|863|acyl-CoA dehydrogenase CDS
CIBE_4373	CBEI_RS18760	217	Chromosome|CIBE_4373|+|4471038|intragenic_sense|253|Helix-turn-helix domain protein CDS	Chromosome|CBEI_RS18760|+|4210955|intragenic_sense|254|transcriptional regulator CDS
CIBE_0589	CBEI_RS02475	214	Chromosome|CIBE_0589|+|587512|intragenic_sense|993|conserved protein of unknown function CDS	Chromosome|CBEI_RS02475|+|521469|intragenic_sense|992|hypothetical protein CDS
CIBE_4218	CBEI_RS10565	214	Chromosome|CIBE_4218|-|4326279|intragenic_sense|1050|acdA CDS	Chromosome|CBEI_RS10565|+|2365901|intragenic_sense|1047|acyl-CoA dehydrogenase CDS
CIBE_3554	CBEI_RS15470	213	Chromosome|CIBE_3554|-|3645400|intragenic_sense|35|FAD-dependent pyridine nucleotide-disulphide oxidoreductase CDS	Chromosome|CBEI_RS15470|-|3502892|intragenic_sense|37|pyridine nucleotide-disulfide oxidoreductase CDS
CIBE_4218	CBEI_RS10565	213	Chromosome|CIBE_4218|-|4326198|intragenic_sense|1131|acdA CDS	Chromosome|CBEI_RS10565|+|2365982|intragenic_sense|1128|acyl-CoA dehydrogenase CDS
CIBE_1156	CBEI_RS05150	212	Chromosome|CIBE_1156|+|1200249|intragenic_sense|858|Transcriptional antiterminator CDS	Chromosome|CBEI_RS05150|+|1148402|intragenic_sense|860|sigma-54-dependent transcriptional regulator CDS
CIBE_5279	CBEI_RS22365	212	Chromosome|CIBE_5279|-|5415460|intragenic_sense|1339|YD repeat protein (fragment) CDS	Chromosome|CBEI_RS22365|-|5042255|intragenic_sense|6491|sugar-binding protein CDS
CIBE_5462	CBEI_RS23235	211	Chromosome|CIBE_5462|-|5634041|intragenic_sense|57|Iron-containing alcohol dehydrogenase CDS	Chromosome|CBEI_RS23235|-|5271662|intragenic_sense|54|alcohol dehydrogenase CDS
CIBE_4217	CBEI_RS10570	210	Chromosome|CIBE_4217|-|4325592|intragenic_sense|584|etfB CDS	Chromosome|CBEI_RS10570|+|2366592|intragenic_sense|585|electron transfer flavoprotein subunit beta CDS
CIBE_0308	CBEI_RS01490	209	Chromosome|CIBE_0308|+|327634|intragenic_sense|512|Signal transduction histidine kinase regulating citrate/malate metabolism CDS	Chromosome|CBEI_RS01490|+|323804|intragenic_sense|512|GHKL domain-containing protein CDS
CIBE_0099	CBEI_RS00500	208	Chromosome|CIBE_0099|+|116948|intragenic_sense|1422|Stage V sporulation protein B CDS	Chromosome|CBEI_RS00500|+|117355|intragenic_sense|1423|polysaccharide biosynthesis protein CDS
CIBE_1156	CBEI_RS05150	208	Chromosome|CIBE_1156|+|1201599|intragenic_sense|2208|Transcriptional antiterminator CDS	Chromosome|CBEI_RS05150|+|1149747|intragenic_sense|2205|sigma-54-dependent transcriptional regulator CDS
CIBE_1206	CBEI_RS05390	208	Chromosome|CIBE_1206|+|1263702|intragenic_sense|287|pflB CDS	Chromosome|CBEI_RS05390|+|1212389|intragenic_sense|290|pflB CDS
CIBE_2301	CBEI_RS09805	206	Chromosome|CIBE_2301|+|2337424|intragenic_sense|160|rluB CDS	Chromosome|CBEI_RS09805|+|2184304|intragenic_sense|161|rRNA pseudouridine synthase CDS
CIBE_2728	CBEI_RS11960	206	Chromosome|CIBE_2728|+|2761212|intragenic_sense|255|cobB CDS	Chromosome|CBEI_RS11960|+|2675988|intragenic_sense|253|cobyrinate a,c-diamide synthase CDS
CIBE_0999	CBEI_RS04445	205	Chromosome|CIBE_0999|+|1040956|intragenic_sense|1655|Competence protein ComEC CDS	Chromosome|CBEI_RS04445|+|998226|intragenic_sense|1654|competence protein ComEC CDS
CIBE_4218	CBEI_RS10565	205	Chromosome|CIBE_4218|-|4326270|intragenic_sense|1059|acdA CDS	Chromosome|CBEI_RS10565|+|2365910|intragenic_sense|1056|acyl-CoA dehydrogenase CDS
CIBE_5538	CBEI_RS23625	204	Chromosome|CIBE_5538|-|5713543|intragenic_sense|848|Glycosyl transferase CDS	Chromosome|CBEI_RS23625|-|5362559|intragenic_sense|851|glycosyl transferase CDS
CIBE_2297	CBEI_RS09785	203	Chromosome|CIBE_2297|+|2334424|intragenic_sense|95|ytrA CDS	Chromosome|CBEI_RS09785|+|2181285|intragenic_sense|92|GntR family transcriptional regulator CDS
CIBE_4218	CBEI_RS10565	203	Chromosome|CIBE_4218|-|4326498|intragenic_sense|831|acdA CDS	Chromosome|CBEI_RS10565|+|2365688|intragenic_sense|834|acyl-CoA dehydrogenase CDS
CIBE_0900	CBEI_RS04000	200	Chromosome|CIBE_0900|+|925399|intragenic_sense|209|conserved protein of unknown function CDS	Chromosome|CBEI_RS04000|+|886323|intragenic_sense|210|hypothetical protein CDS
CIBE_0999	CBEI_RS04445	200	Chromosome|CIBE_0999|+|1040973|intragenic_sense|1672|Competence protein ComEC CDS	Chromosome|CBEI_RS04445|+|998243|intragenic_sense|1671|competence protein ComEC CDS
CIBE_4218	CBEI_RS10565	200	Chromosome|CIBE_4218|-|4326532|intragenic_sense|797|acdA CDS	Chromosome|CBEI_RS10565|+|2365648|intragenic_sense|794|acyl-CoA dehydrogenase CDS
CIBE_0307	CBEI_RS01485	199	Chromosome|CIBE_0307|+|326513|intragenic_sense|139|Two component transcriptional regulator, LytTR family CDS	Chromosome|CBEI_RS01485|+|322693|intragenic_sense|155|DNA-binding response regulator CDS
CIBE_2044	CBEI_RS08935	199	Chromosome|CIBE_2044|+|2088536|intragenic_sense|460|uraA CDS	Chromosome|CBEI_RS08935|+|1984954|intragenic_sense|463|uracil permease CDS
CIBE_4218	CBEI_RS10565	199	Chromosome|CIBE_4218|-|4326457|intragenic_sense|872|acdA CDS	Chromosome|CBEI_RS10565|+|2365730|intragenic_sense|876|acyl-CoA dehydrogenase CDS
CIBE_0099	CBEI_RS00500	198	Chromosome|CIBE_0099|+|116926|intragenic_sense|1400|Stage V sporulation protein B CDS	Chromosome|CBEI_RS00500|+|117334|intragenic_sense|1402|polysaccharide biosynthesis protein CDS
CIBE_1181	CBEI_RS05270	198	Chromosome|CIBE_1181|+|1234137|intragenic_sense|1161|Protein MurJ homolog CDS	Chromosome|CBEI_RS05270|+|1182525|intragenic_sense|1158|mviN CDS
CIBE_1181	CBEI_RS05270	198	Chromosome|CIBE_1181|+|1234134|intragenic_sense|1158|Protein MurJ homolog CDS	Chromosome|CBEI_RS05270|+|1182528|intragenic_sense|1161|mviN CDS
CIBE_1647	CBEI_RS07490	198	Chromosome|CIBE_1647|+|1732479|intragenic_sense|598|Membrane protein CDS	Chromosome|CBEI_RS07490|+|1672668|intragenic_sense|601|lactate utilization protein CDS
CIBE_4218	CBEI_RS10565	197	Chromosome|CIBE_4218|-|4326198|intragenic_sense|1131|acdA CDS	Chromosome|CBEI_RS10565|+|2365989|intragenic_sense|1135|acyl-CoA dehydrogenase CDS
CIBE_0099	CBEI_RS00500	196	Chromosome|CIBE_0099|+|116930|intragenic_sense|1404|Stage V sporulation protein B CDS	Chromosome|CBEI_RS00500|+|117334|intragenic_sense|1402|polysaccharide biosynthesis protein CDS
CIBE_1353	CBEI_RS05920	196	Chromosome|CIBE_1353|+|1426149|intragenic_sense|960|Cell division protein FtsA CDS	Chromosome|CBEI_RS05920|+|1335755|intragenic_sense|957|cell division protein FtsA CDS
CIBE_1412	CBEI_RS06210	195	Chromosome|CIBE_1412|+|1487980|intragenic_sense|1311|ffh CDS	Chromosome|CBEI_RS06210|+|1398263|intragenic_sense|1307|signal recognition particle protein CDS
CIBE_1412	CBEI_RS06210	195	Chromosome|CIBE_1412|+|1487976|intragenic_sense|1307|ffh CDS	Chromosome|CBEI_RS06210|+|1398267|intragenic_sense|1311|signal recognition particle protein CDS
CIBE_4968	CBEI_RS21055	195	Chromosome|CIBE_4968|-|5057411|intragenic_sense|655|conserved protein of unknown function CDS	Chromosome|CBEI_RS21055|-|4731266|intragenic_sense|646|hypothetical protein CDS
CIBE_4594	CBEI_RS19575	194	Chromosome|CIBE_4594|-|4684903|intragenic_sense|0|Methyl-accepting chemotaxis sensory transducer CDS	Chromosome|CBEI_RS19575|-|4390919|intragenic_sense|0|chemotaxis protein CDS
CIBE_5018	CBEI_RS21305	194	Chromosome|CIBE_5018|-|5119154|intragenic_sense|19|Diguanylate cyclase CDS	Chromosome|CBEI_RS21305|-|4796814|intragenic_sense|16|diguanylate cyclase CDS
CIBE_1369	CBEI_RS06000	193	Chromosome|CIBE_1369|+|1440803|intragenic_sense|50|Fe-S oxidoreductase CDS	Chromosome|CBEI_RS06000|+|1350042|intragenic_sense|54|radical SAM protein CDS
CIBE_1369	CBEI_RS06000	193	Chromosome|CIBE_1369|+|1440807|intragenic_sense|54|Fe-S oxidoreductase CDS	Chromosome|CBEI_RS06000|+|1350038|intragenic_sense|50|radical SAM protein CDS
CIBE_4218	CBEI_RS10565	193	Chromosome|CIBE_4218|-|4326190|intragenic_sense|1139|acdA CDS	Chromosome|CBEI_RS10565|+|2365989|intragenic_sense|1135|acyl-CoA dehydrogenase CDS
CIBE_6006	CBEI_RS25630	193	Chromosome|CIBE_6006|-|6259178|intragenic_sense|1395|Sucrose-6-phosphate hydrolase CDS	Chromosome|CBEI_RS25630|-|5892325|intragenic_sense|1399|sucrose-6-phosphate hydrolase CDS
CIBE_4218	CBEI_RS10565	192	Chromosome|CIBE_4218|-|4327294|intragenic_sense|35|acdA CDS	Chromosome|CBEI_RS10565|+|2364892|intragenic_sense|38|acyl-CoA dehydrogenase CDS
CIBE_4218	CBEI_RS10565	192	Chromosome|CIBE_4218|-|4326472|intragenic_sense|857|acdA CDS	Chromosome|CBEI_RS10565|+|2365706|intragenic_sense|852|acyl-CoA dehydrogenase CDS
CIBE_1343	CBEI_RS05875	191	Chromosome|CIBE_1343|+|1413575|intragenic_sense|457|fur CDS	Chromosome|CBEI_RS05875|+|1322734|intragenic_sense|460|transcriptional repressor CDS
CIBE_1343	CBEI_RS05875	191	Chromosome|CIBE_1343|+|1413578|intragenic_sense|460|fur CDS	Chromosome|CBEI_RS05875|+|1322731|intragenic_sense|457|transcriptional repressor CDS
CIBE_4968	CBEI_RS21055	191	Chromosome|CIBE_4968|-|5057408|intragenic_sense|658|conserved protein of unknown function CDS	Chromosome|CBEI_RS21055|-|4731269|intragenic_sense|643|hypothetical protein CDS
CIBE_0264	CBEI_RS01380	189	Chromosome|CIBE_0264|+|280249|intragenic_sense|2042|Transcriptional antiterminator, BglG CDS	Chromosome|CBEI_RS01380|+|280252|intragenic_sense|2045|transcription antiterminator BglG CDS
CIBE_4218	CBEI_RS10565	189	Chromosome|CIBE_4218|-|4326539|intragenic_sense|790|acdA CDS	Chromosome|CBEI_RS10565|+|2365648|intragenic_sense|794|acyl-CoA dehydrogenase CDS
CIBE_0987	CBEI_RS04390	188	Chromosome|CIBE_0987|+|1027006|intragenic_sense|1404|Integral membrane sensor signal transduction histidine kinase CDS	Chromosome|CBEI_RS04390|+|984444|intragenic_sense|1394|sensor histidine kinase CDS
CIBE_1023	CBEI_RS04555	188	Chromosome|CIBE_1023|+|1066369|intragenic_sense|884|putative stage IV sporulation YqfD CDS	Chromosome|CBEI_RS04555|+|1021596|intragenic_sense|887|yqfD CDS
CIBE_1023	CBEI_RS04555	188	Chromosome|CIBE_1023|+|1066372|intragenic_sense|887|putative stage IV sporulation YqfD CDS	Chromosome|CBEI_RS04555|+|1021593|intragenic_sense|884|yqfD CDS
CIBE_2118	CBEI_RS09250	188	Chromosome|CIBE_2118|+|2164756|intragenic_sense|58|conserved protein of unknown function CDS	Chromosome|CBEI_RS09250|+|2058086|intragenic_sense|61|DUF2974 domain-containing protein CDS
CIBE_1369	CBEI_RS06000	186	Chromosome|CIBE_1369|+|1440807|intragenic_sense|54|Fe-S oxidoreductase CDS	Chromosome|CBEI_RS06000|+|1350047|intragenic_sense|59|radical SAM protein CDS
CIBE_0264	CBEI_RS01380	185	Chromosome|CIBE_0264|+|280252|intragenic_sense|2045|Transcriptional antiterminator, BglG CDS	Chromosome|CBEI_RS01380|+|280255|intragenic_sense|2048|transcription antiterminator BglG CDS
CIBE_0264	CBEI_RS01380	185	Chromosome|CIBE_0264|+|280255|intragenic_sense|2048|Transcriptional antiterminator, BglG CDS	Chromosome|CBEI_RS01380|+|280252|intragenic_sense|2045|transcription antiterminator BglG CDS
CIBE_2312	CBEI_RS09860	184	Chromosome|CIBE_2312|+|2347986|intragenic_sense|3|pbpC CDS	Chromosome|CBEI_RS09860|+|2194857|intragenic_sense|2|penicillin-binding transpeptidase domain-containing protein CDS
CIBE_2681	CBEI_RS11570	184	Chromosome|CIBE_2681|+|2725135|intragenic_sense|1446|Methyl-accepting chemotaxis protein CDS	Chromosome|CBEI_RS11570|+|2600582|intragenic_sense|1450|methyl-accepting chemotaxis protein CDS
CIBE_0547	CBEI_RS02255	183	Chromosome|CIBE_0547|+|547020|intragenic_sense|62|ispE CDS	Chromosome|CBEI_RS02255|+|482534|intragenic_sense|57|4-diphosphocytidyl-2C-methyl-D-erythritol kinase CDS
CIBE_4218	CBEI_RS10565	183	Chromosome|CIBE_4218|-|4326487|intragenic_sense|842|acdA CDS	Chromosome|CBEI_RS10565|+|2365691|intragenic_sense|837|acyl-CoA dehydrogenase CDS
CIBE_0999	CBEI_RS04445	182	Chromosome|CIBE_0999|+|1040956|intragenic_sense|1655|Competence protein ComEC CDS	Chromosome|CBEI_RS04445|+|998230|intragenic_sense|1658|competence protein ComEC CDS
CIBE_0999	CBEI_RS04445	181	Chromosome|CIBE_0999|+|1040959|intragenic_sense|1658|Competence protein ComEC CDS	Chromosome|CBEI_RS04445|+|998233|intragenic_sense|1661|competence protein ComEC CDS
CIBE_1380	CBEI_RS06055	181	Chromosome|CIBE_1380|+|1453359|intragenic_sense|2063|Primosomal protein N CDS	Chromosome|CBEI_RS06055|+|1363668|intragenic_sense|2068|primosomal protein N' CDS
CIBE_4218	CBEI_RS10565	181	Chromosome|CIBE_4218|-|4326472|intragenic_sense|857|acdA CDS	Chromosome|CBEI_RS10565|+|2365717|intragenic_sense|863|acyl-CoA dehydrogenase CDS
CIBE_0799	CBEI_RS03495	179	Chromosome|CIBE_0799|+|806476|intragenic_sense|2719|2', 3'-cyclic nucleotide 2'-phosphodiesterase CDS	Chromosome|CBEI_RS03495|+|759907|intragenic_sense|2714|2',3'-cyclic-nucleotide 2'-phosphodiesterase CDS
CIBE_4123	CBEI_RS17520	179	Chromosome|CIBE_4123|-|4242995|intragenic_sense|583|Lysine exporter protein (LYSE/YGGA) CDS	Chromosome|CBEI_RS17520|-|3965648|intragenic_sense|578|lysine transporter LysE CDS
CIBE_4355	CBEI_RS18680	178	Chromosome|CIBE_4355|-|4454552|intragenic_sense|5|Transcriptional regulator, TetR family CDS	Chromosome|CBEI_RS18680|-|4195851|intragenic_sense|1|TetR/AcrR family transcriptional regulator CDS
CIBE_4218	CBEI_RS10565	177	Chromosome|CIBE_4218|-|4326279|intragenic_sense|1050|acdA CDS	Chromosome|CBEI_RS10565|+|2365898|intragenic_sense|1044|acyl-CoA dehydrogenase CDS
CIBE_4218	CBEI_RS10565	176	Chromosome|CIBE_4218|-|4326483|intragenic_sense|846|acdA CDS	Chromosome|CBEI_RS10565|+|2365706|intragenic_sense|852|acyl-CoA dehydrogenase CDS
CIBE_2834	CBEI_RS12400	175	Chromosome|CIBE_2834|+|2862228|intragenic_sense|647|Peptidase M19 CDS	Chromosome|CBEI_RS12400|+|2769002|intragenic_sense|642|membrane dipeptidase CDS
CIBE_3848	CBEI_RS16625	173	Chromosome|CIBE_3848|-|3997902|intragenic_sense|12|Cell wall-binding protein CDS	Chromosome|CBEI_RS16625|-|3774689|intragenic_sense|12|cell wall-binding protein CDS
CIBE_6006	CBEI_RS25630	171	Chromosome|CIBE_6006|-|6259201|intragenic_sense|1372|Sucrose-6-phosphate hydrolase CDS	Chromosome|CBEI_RS25630|-|5892346|intragenic_sense|1378|sucrose-6-phosphate hydrolase CDS
CIBE_0999	CBEI_RS04445	170	Chromosome|CIBE_0999|+|1040959|intragenic_sense|1658|Competence protein ComEC CDS	Chromosome|CBEI_RS04445|+|998226|intragenic_sense|1654|competence protein ComEC CDS
CIBE_4218	CBEI_RS10565	170	Chromosome|CIBE_4218|-|4326195|intragenic_sense|1134|acdA CDS	Chromosome|CBEI_RS10565|+|2365982|intragenic_sense|1128|acyl-CoA dehydrogenase CDS
CIBE_0631	CBEI_RS02655	169	Chromosome|CIBE_0631|+|629740|intragenic_sense|17|DeoR faimly transcriptional regulator CDS	Chromosome|CBEI_RS02655|+|564666|intragenic_sense|20|DeoR/GlpR transcriptional regulator CDS
CIBE_0955	CBEI_RS04235	168	Chromosome|CIBE_0955|+|990199|intragenic_sense|36|Thioredoxin reductase CDS	Chromosome|CBEI_RS04235|+|945914|intragenic_sense|31|NAD(P)/FAD-dependent oxidoreductase CDS
CIBE_6006	CBEI_RS25630	168	Chromosome|CIBE_6006|-|6259194|intragenic_sense|1379|Sucrose-6-phosphate hydrolase CDS	Chromosome|CBEI_RS25630|-|5892339|intragenic_sense|1385|sucrose-6-phosphate hydrolase CDS
CIBE_0999	CBEI_RS04445	167	Chromosome|CIBE_0999|+|1040981|intragenic_sense|1680|Competence protein ComEC CDS	Chromosome|CBEI_RS04445|+|998256|intragenic_sense|1684|competence protein ComEC CDS
CIBE_0627	CBEI_RS02640	166	Chromosome|CIBE_0627|+|627177|intragenic_sense|20|Bacteriohemerythrin CDS	Chromosome|CBEI_RS02640|+|562082|intragenic_sense|16|hemerythrin CDS
CIBE_0627	CBEI_RS02640	166	Chromosome|CIBE_0627|+|627173|intragenic_sense|16|Bacteriohemerythrin CDS	Chromosome|CBEI_RS02640|+|562086|intragenic_sense|20|hemerythrin CDS
CIBE_4123	CBEI_RS17520	166	Chromosome|CIBE_4123|-|4242995|intragenic_sense|583|Lysine exporter protein (LYSE/YGGA) CDS	Chromosome|CBEI_RS17520|-|3965637|intragenic_sense|589|lysine transporter LysE CDS
CIBE_0999	CBEI_RS04445	165	Chromosome|CIBE_0999|+|1040981|intragenic_sense|1680|Competence protein ComEC CDS	Chromosome|CBEI_RS04445|+|998248|intragenic_sense|1676|competence protein ComEC CDS
CIBE_0999	CBEI_RS04445	165	Chromosome|CIBE_0999|+|1040977|intragenic_sense|1676|Competence protein ComEC CDS	Chromosome|CBEI_RS04445|+|998252|intragenic_sense|1680|competence protein ComEC CDS
CIBE_1647	CBEI_RS07490	165	Chromosome|CIBE_1647|+|1732286|intragenic_sense|405|Membrane protein CDS	Chromosome|CBEI_RS07490|+|1672479|intragenic_sense|412|lactate utilization protein CDS
CIBE_2833	CBEI_RS14315	165	Chromosome|CIBE_2833|+|2860825|intragenic_sense|207|Ser/Thr phosphatase CDS	Chromosome|CBEI_RS14315|+|3224919|intragenic_sense|207|serine/threonine protein phosphatase CDS
CIBE_4218	CBEI_RS10565	165	Chromosome|CIBE_4218|-|4327286|intragenic_sense|43|acdA CDS	Chromosome|CBEI_RS10565|+|2364892|intragenic_sense|38|acyl-CoA dehydrogenase CDS
CIBE_4218	CBEI_RS10565	165	Chromosome|CIBE_4218|-|4326498|intragenic_sense|831|acdA CDS	Chromosome|CBEI_RS10565|+|2365691|intragenic_sense|837|acyl-CoA dehydrogenase CDS
CIBE_4218	CBEI_RS10565	164	Chromosome|CIBE_4218|-|4326279|intragenic_sense|1050|acdA CDS	Chromosome|CBEI_RS10565|+|2365910|intragenic_sense|1056|acyl-CoA dehydrogenase CDS
CIBE_1517	CBEI_RS06660	163	Chromosome|CIBE_1517|+|1595905|intragenic_sense|330|putative Cobalamin biosynthesis protein CobU, , truncation CDS	Chromosome|CBEI_RS06660|+|1499378|intragenic_sense|339|cobalamin biosynthesis protein CobU CDS
CIBE_4311	CBEI_RS18485	163	Chromosome|CIBE_4311|-|4408092|intragenic_sense|200|conserved membrane protein of unknown function CDS	Chromosome|CBEI_RS18485|-|4154145|intragenic_sense|222|hypothetical protein CDS
CIBE_6006	CBEI_RS25630	163	Chromosome|CIBE_6006|-|6259245|intragenic_sense|1328|Sucrose-6-phosphate hydrolase CDS	Chromosome|CBEI_RS25630|-|5892390|intragenic_sense|1334|sucrose-6-phosphate hydrolase CDS
CIBE_0278	CBEI_RS01540	162	Chromosome|CIBE_0278|+|293503|intragenic_sense|88|Transcriptional regulator CDS	Chromosome|CBEI_RS01540|+|333698|intragenic_sense|94|transcriptional regulator CDS
CIBE_4218	CBEI_RS10565	162	Chromosome|CIBE_4218|-|4326267|intragenic_sense|1062|acdA CDS	Chromosome|CBEI_RS10565|+|2365910|intragenic_sense|1056|acyl-CoA dehydrogenase CDS
CIBE_5462	CBEI_RS23235	162	Chromosome|CIBE_5462|-|5634034|intragenic_sense|64|Iron-containing alcohol dehydrogenase CDS	Chromosome|CBEI_RS23235|-|5271659|intragenic_sense|57|alcohol dehydrogenase CDS
CIBE_5625	CBEI_RS24000	162	Chromosome|CIBE_5625|-|5827172|intragenic_sense|1055|malP CDS	Chromosome|CBEI_RS24000|-|5470792|intragenic_sense|1063|PTS alpha-glucoside transporter subunit IIBC CDS
CIBE_0999	CBEI_RS04445	161	Chromosome|CIBE_0999|+|1040973|intragenic_sense|1672|Competence protein ComEC CDS	Chromosome|CBEI_RS04445|+|998248|intragenic_sense|1676|competence protein ComEC CDS
CIBE_5928	CBEI_RS25090	159	Chromosome|CIBE_5928|-|6176003|intragenic_sense|72|glgB CDS	Chromosome|CBEI_RS25090|-|5763681|intragenic_sense|66|1,4-alpha-glucan branching protein GlgB CDS
CIBE_6006	CBEI_RS25630	158	Chromosome|CIBE_6006|-|6259194|intragenic_sense|1379|Sucrose-6-phosphate hydrolase CDS	Chromosome|CBEI_RS25630|-|5892352|intragenic_sense|1372|sucrose-6-phosphate hydrolase CDS
CIBE_2865	CBEI_RS12535	157	Chromosome|CIBE_2865|+|2900282|intragenic_sense|2730|Diguanylate cyclase/phosphodiesterase CDS	Chromosome|CBEI_RS12535|+|2806724|intragenic_sense|2724|GGDEF-domain containing protein CDS
CIBE_3239	CBEI_RS14065	155	Chromosome|CIBE_3239|-|3279377|intragenic_sense|711|Transcriptional regulator CDS	Chromosome|CBEI_RS14065|-|3158255|intragenic_sense|707|transcriptional regulator CDS
CIBE_4218	CBEI_RS10565	153	Chromosome|CIBE_4218|-|4327297|intragenic_sense|32|acdA CDS	Chromosome|CBEI_RS10565|+|2364892|intragenic_sense|38|acyl-CoA dehydrogenase CDS
CIBE_0989	CBEI_RS04400	152	Chromosome|CIBE_0989|+|1030017|intragenic_sense|1401|ATP-dependent protease CDS	Chromosome|CBEI_RS04400|+|987477|intragenic_sense|1406|ATP-dependent protease CDS
CIBE_0326	CBEI_RS15120	150	Chromosome|CIBE_0326|+|347935|intragenic_sense|422|GntR domain protein CDS	Chromosome|CBEI_RS15120|-|3429514|intragenic_sense|418|FadR family transcriptional regulator CDS
CIBE_2871	CBEI_RS12565	150	Chromosome|CIBE_2871|+|2907207|intragenic_sense|41|Helicase domain protein CDS	Chromosome|CBEI_RS12565|+|2813868|intragenic_sense|47|RNA helicase CDS
CIBE_2871	CBEI_RS12565	150	Chromosome|CIBE_2871|+|2907213|intragenic_sense|47|Helicase domain protein CDS	Chromosome|CBEI_RS12565|+|2813862|intragenic_sense|41|RNA helicase CDS
CIBE_4218	CBEI_RS10565	149	Chromosome|CIBE_4218|-|4326528|intragenic_sense|801|acdA CDS	Chromosome|CBEI_RS10565|+|2365648|intragenic_sense|794|acyl-CoA dehydrogenase CDS
CIBE_0999	CBEI_RS04445	148	Chromosome|CIBE_0999|+|1040977|intragenic_sense|1676|Competence protein ComEC CDS	Chromosome|CBEI_RS04445|+|998243|intragenic_sense|1671|competence protein ComEC CDS
CIBE_2597	CBEI_RS06820	148	Chromosome|CIBE_2597|+|2651117|intragenic_sense|45|conserved protein of unknown function CDS	Chromosome|CBEI_RS06820|+|1532100|intragenic_sense|54|hypothetical protein CDS
CIBE_4218	CBEI_RS10565	148	Chromosome|CIBE_4218|-|4326406|intragenic_sense|923|acdA CDS	Chromosome|CBEI_RS10565|+|2365768|intragenic_sense|914|acyl-CoA dehydrogenase CDS
CIBE_6006	CBEI_RS25630	148	Chromosome|CIBE_6006|-|6259120|intragenic_sense|1453|Sucrose-6-phosphate hydrolase CDS	Chromosome|CBEI_RS25630|-|5892278|intragenic_sense|1446|sucrose-6-phosphate hydrolase CDS
CIBE_0264	CBEI_RS01380	147	Chromosome|CIBE_0264|+|280249|intragenic_sense|2042|Transcriptional antiterminator, BglG CDS	Chromosome|CBEI_RS01380|+|280255|intragenic_sense|2048|transcription antiterminator BglG CDS
CIBE_0264	CBEI_RS01380	147	Chromosome|CIBE_0264|+|280209|intragenic_sense|2002|Transcriptional antiterminator, BglG CDS	Chromosome|CBEI_RS01380|+|280216|intragenic_sense|2009|transcription antiterminator BglG CDS
CIBE_0264	CBEI_RS01380	147	Chromosome|CIBE_0264|+|280216|intragenic_sense|2009|Transcriptional antiterminator, BglG CDS	Chromosome|CBEI_RS01380|+|280209|intragenic_sense|2002|transcription antiterminator BglG CDS
CIBE_4218	CBEI_RS10565	146	Chromosome|CIBE_4218|-|4326202|intragenic_sense|1127|acdA CDS	Chromosome|CBEI_RS10565|+|2365989|intragenic_sense|1135|acyl-CoA dehydrogenase CDS
CIBE_0547	CBEI_RS02255	145	Chromosome|CIBE_0547|+|547007|intragenic_sense|49|ispE CDS	Chromosome|CBEI_RS02255|+|482534|intragenic_sense|57|4-diphosphocytidyl-2C-methyl-D-erythritol kinase CDS
CIBE_4218	CBEI_RS10565	145	Chromosome|CIBE_4218|-|4326274|intragenic_sense|1055|acdA CDS	Chromosome|CBEI_RS10565|+|2365901|intragenic_sense|1047|acyl-CoA dehydrogenase CDS
CIBE_4218	CBEI_RS10565	145	Chromosome|CIBE_4218|-|4326487|intragenic_sense|842|acdA CDS	Chromosome|CBEI_RS10565|+|2365688|intragenic_sense|834|acyl-CoA dehydrogenase CDS
CIBE_0999	CBEI_RS04445	144	Chromosome|CIBE_0999|+|1040956|intragenic_sense|1655|Competence protein ComEC CDS	Chromosome|CBEI_RS04445|+|998221|intragenic_sense|1649|competence protein ComEC CDS
CIBE_4986	CBEI_RS11000	144	Chromosome|CIBE_4986|-|5082828|intragenic_sense|469|Alpha/beta hydrolase fold CDS	Chromosome|CBEI_RS11000|+|2472713|intragenic_sense|500|alpha/beta hydrolase CDS
CIBE_4218	CBEI_RS10565	142	Chromosome|CIBE_4218|-|4326547|intragenic_sense|782|acdA CDS	Chromosome|CBEI_RS10565|+|2365628|intragenic_sense|774|acyl-CoA dehydrogenase CDS
CIBE_0999	CBEI_RS04445	140	Chromosome|CIBE_0999|+|1040956|intragenic_sense|1655|Competence protein ComEC CDS	Chromosome|CBEI_RS04445|+|998233|intragenic_sense|1661|competence protein ComEC CDS
CIBE_1636	CBEI_RS07435	140	Chromosome|CIBE_1636|-|1721044|intragenic_sense|829|conserved protein of unknown function CDS	Chromosome|CBEI_RS07435|-|1661132|intragenic_sense|824|hypothetical protein CDS
CIBE_0999	CBEI_RS04445	138	Chromosome|CIBE_0999|+|1040991|intragenic_sense|1690|Competence protein ComEC CDS	Chromosome|CBEI_RS04445|+|998256|intragenic_sense|1684|competence protein ComEC CDS
CIBE_4218	CBEI_RS10565	137	Chromosome|CIBE_4218|-|4326854|intragenic_sense|475|acdA CDS	Chromosome|CBEI_RS10565|+|2365336|intragenic_sense|482|acyl-CoA dehydrogenase CDS
CIBE_3848	CBEI_RS16480	135	Chromosome|CIBE_3848|-|3997902|intragenic_sense|12|Cell wall-binding protein CDS	Chromosome|CBEI_RS16480|-|3747195|intragenic_sense|6|cell wall-binding protein CDS
CIBE_4218	CBEI_RS10565	135	Chromosome|CIBE_4218|-|4326457|intragenic_sense|872|acdA CDS	Chromosome|CBEI_RS10565|+|2365717|intragenic_sense|863|acyl-CoA dehydrogenase CDS
CIBE_4218	CBEI_RS10565	135	Chromosome|CIBE_4218|-|4326543|intragenic_sense|786|acdA CDS	Chromosome|CBEI_RS10565|+|2365648|intragenic_sense|794|acyl-CoA dehydrogenase CDS
CIBE_6006	CBEI_RS25630	133	Chromosome|CIBE_6006|-|6259213|intragenic_sense|1360|Sucrose-6-phosphate hydrolase CDS	Chromosome|CBEI_RS25630|-|5892372|intragenic_sense|1352|sucrose-6-phosphate hydrolase CDS
CIBE_1369	CBEI_RS06000	132	Chromosome|CIBE_1369|+|1440803|intragenic_sense|50|Fe-S oxidoreductase CDS	Chromosome|CBEI_RS06000|+|1350047|intragenic_sense|59|radical SAM protein CDS
CIBE_1412	CBEI_RS06210	132	Chromosome|CIBE_1412|+|1487976|intragenic_sense|1307|ffh CDS	Chromosome|CBEI_RS06210|+|1398255|intragenic_sense|1299|signal recognition particle protein CDS
CIBE_1412	CBEI_RS06210	132	Chromosome|CIBE_1412|+|1487968|intragenic_sense|1299|ffh CDS	Chromosome|CBEI_RS06210|+|1398263|intragenic_sense|1307|signal recognition particle protein CDS
CIBE_4218	CBEI_RS10565	132	Chromosome|CIBE_4218|-|4326483|intragenic_sense|846|acdA CDS	Chromosome|CBEI_RS10565|+|2365691|intragenic_sense|837|acyl-CoA dehydrogenase CDS
CIBE_4311	CBEI_RS18485	131	Chromosome|CIBE_4311|-|4408171|intragenic_sense|121|conserved membrane protein of unknown function CDS	Chromosome|CBEI_RS18485|-|4154221|intragenic_sense|146|hypothetical protein CDS
CIBE_5279	CBEI_RS22365	131	Chromosome|CIBE_5279|-|5415460|intragenic_sense|1339|YD repeat protein (fragment) CDS	Chromosome|CBEI_RS22365|-|5042263|intragenic_sense|6483|sugar-binding protein CDS
CIBE_0821	CBEI_RS03585	130	Chromosome|CIBE_0821|+|829933|intragenic_sense|1455|Diguanylate cyclase CDS	Chromosome|CBEI_RS03585|+|782184|intragenic_sense|1463|diguanylate cyclase CDS
CIBE_0211	CBEI_RS01130	129	Chromosome|CIBE_0211|+|217892|intragenic_sense|566|Histidine kinase CDS	Chromosome|CBEI_RS01130|+|217909|intragenic_sense|558|sensor histidine kinase CDS
CIBE_4218	CBEI_RS10565	128	Chromosome|CIBE_4218|-|4327283|intragenic_sense|46|acdA CDS	Chromosome|CBEI_RS10565|+|2364892|intragenic_sense|38|acyl-CoA dehydrogenase CDS
CIBE_4218	CBEI_RS10565	127	Chromosome|CIBE_4218|-|4326543|intragenic_sense|786|acdA CDS	Chromosome|CBEI_RS10565|+|2365619|intragenic_sense|765|acyl-CoA dehydrogenase CDS
CIBE_4324	CBEI_RS18585	127	Chromosome|CIBE_4324|-|4423360|intragenic_sense|1350|Methyl-accepting chemotaxis protein CDS	Chromosome|CBEI_RS18585|-|4173639|intragenic_sense|1342|methyl-accepting chemotaxis protein CDS
CIBE_5497	CBEI_RS23430	127	Chromosome|CIBE_5497|-|5672440|intragenic_sense|1188|Integral membrane sensor signal transduction histidine kinase CDS	Chromosome|CBEI_RS23430|-|5319763|intragenic_sense|1191|sensor histidine kinase CDS
CIBE_0099	CBEI_RS00500	126	Chromosome|CIBE_0099|+|116926|intragenic_sense|1400|Stage V sporulation protein B CDS	Chromosome|CBEI_RS00500|+|117437|intragenic_sense|1505|polysaccharide biosynthesis protein CDS
CIBE_1780	CBEI_RS08090	126	Chromosome|CIBE_1780|+|1874116|intragenic_sense|1390|Coproporphyrinogen dehydrogenase CDS	Chromosome|CBEI_RS08090|+|1819178|intragenic_sense|1382|coproporphyrinogen III oxidase CDS
CIBE_4218	CBEI_RS10565	125	Chromosome|CIBE_4218|-|4326467|intragenic_sense|862|acdA CDS	Chromosome|CBEI_RS10565|+|2365706|intragenic_sense|852|acyl-CoA dehydrogenase CDS
CIBE_4218	CBEI_RS10565	124	Chromosome|CIBE_4218|-|4327111|intragenic_sense|218|acdA CDS	Chromosome|CBEI_RS10565|+|2365648|intragenic_sense|794|acyl-CoA dehydrogenase CDS
CIBE_0212	CBEI_RS01135	123	Chromosome|CIBE_0212|+|220350|intragenic_sense|1472|nrdA CDS	Chromosome|CBEI_RS01135|+|220366|intragenic_sense|1463|ribonucleoside-diphosphate reductase subunit alpha CDS
CIBE_0288	CBEI_RS01585	123	Chromosome|CIBE_0288|+|303033|intragenic_sense|292|Methyl-accepting chemotaxis sensory transducer CDS	Chromosome|CBEI_RS01585|+|342478|intragenic_sense|302|methyl-accepting chemotaxis protein CDS
CIBE_4218	CBEI_RS10565	123	Chromosome|CIBE_4218|-|4326463|intragenic_sense|866|acdA CDS	Chromosome|CBEI_RS10565|+|2365730|intragenic_sense|876|acyl-CoA dehydrogenase CDS
CIBE_4218	CBEI_RS10565	122	Chromosome|CIBE_4218|-|4326487|intragenic_sense|842|acdA CDS	Chromosome|CBEI_RS10565|+|2365706|intragenic_sense|852|acyl-CoA dehydrogenase CDS
CIBE_4218	CBEI_RS10565	122	Chromosome|CIBE_4218|-|4326264|intragenic_sense|1065|acdA CDS	Chromosome|CBEI_RS10565|+|2365910|intragenic_sense|1056|acyl-CoA dehydrogenase CDS
CIBE_5286	CBEI_RS22365	122	Chromosome|CIBE_5286|-|5422636|intragenic_sense|6071|YD repeat protein (fragment) CDS	Chromosome|CBEI_RS22365|-|5041236|intragenic_sense|7510|sugar-binding protein CDS
CIBE_6006	CBEI_RS25630	122	Chromosome|CIBE_6006|-|6259178|intragenic_sense|1395|Sucrose-6-phosphate hydrolase CDS	Chromosome|CBEI_RS25630|-|5892339|intragenic_sense|1385|sucrose-6-phosphate hydrolase CDS
CIBE_1013	CBEI_RS04510	120	Chromosome|CIBE_1013|+|1055403|intragenic_sense|374|Nitrite and sulphite reductase 4Fe-4S region CDS	Chromosome|CBEI_RS04510|+|1012729|intragenic_sense|542|ferredoxin--nitrite reductase CDS
CIBE_4192	CBEI_RS21285	120	Chromosome|CIBE_4192|-|4300175|intragenic_sense|172|Methyl-accepting chemotaxis protein CDS	Chromosome|CBEI_RS21285|-|4792072|intragenic_sense|169|methyl-accepting chemotaxis protein CDS
CIBE_5462	CBEI_RS23235	120	Chromosome|CIBE_5462|-|5634034|intragenic_sense|64|Iron-containing alcohol dehydrogenase CDS	Chromosome|CBEI_RS23235|-|5271662|intragenic_sense|54|alcohol dehydrogenase CDS
CIBE_4140	CBEI_RS17610	119	Chromosome|CIBE_4140|-|4253904|intragenic_sense|637|conserved membrane protein of unknown function CDS	Chromosome|CBEI_RS17610|-|3978757|intragenic_sense|691|hypothetical protein CDS
CIBE_0999	CBEI_RS04445	118	Chromosome|CIBE_0999|+|1040942|intragenic_sense|1641|Competence protein ComEC CDS	Chromosome|CBEI_RS04445|+|998221|intragenic_sense|1649|competence protein ComEC CDS
CIBE_4218	CBEI_RS10565	118	Chromosome|CIBE_4218|-|4326504|intragenic_sense|825|acdA CDS	Chromosome|CBEI_RS10565|+|2365688|intragenic_sense|834|acyl-CoA dehydrogenase CDS
CIBE_3684	CBEI_RS15965	117	Chromosome|CIBE_3684|-|3806828|intragenic_sense|210|metH CDS	Chromosome|CBEI_RS15965|-|3623002|intragenic_sense|200|methionine synthase CDS
CIBE_3183	CBEI_RS13835	116	Chromosome|CIBE_3183|-|3231447|intragenic_sense|896|trxB CDS	Chromosome|CBEI_RS13835|-|3116323|intragenic_sense|836|trxB CDS
CIBE_0999	CBEI_RS04445	115	Chromosome|CIBE_0999|+|1040977|intragenic_sense|1676|Competence protein ComEC CDS	Chromosome|CBEI_RS04445|+|998256|intragenic_sense|1684|competence protein ComEC CDS
CIBE_1263	CBEI_RS05660	115	Chromosome|CIBE_1263|+|1331152|intragenic_sense|528|Tetratricopeptide TPR 2 repeat protein CDS	Chromosome|CBEI_RS05660|+|1276634|intragenic_sense|57|hypothetical protein CDS
CIBE_4028	CBEI_RS17045	115	Chromosome|CIBE_4028|-|4151317|intragenic_sense|944|Lantibiotic biosynthesis protein CDS	Chromosome|CBEI_RS17045|-|3868046|intragenic_sense|367|sensor histidine kinase CDS
CIBE_5507	CBEI_RS23480	115	Chromosome|CIBE_5507|-|5682037|intragenic_sense|595|conserved protein of unknown function CDS	Chromosome|CBEI_RS23480|-|5329148|intragenic_sense|721|hypothetical protein CDS
CIBE_1380	CBEI_RS06055	114	Chromosome|CIBE_1380|+|1453465|intragenic_sense|2169|Primosomal protein N CDS	Chromosome|CBEI_RS06055|+|1363760|intragenic_sense|2160|primosomal protein N' CDS
CIBE_4218	CBEI_RS10565	114	Chromosome|CIBE_4218|-|4326283|intragenic_sense|1046|acdA CDS	Chromosome|CBEI_RS10565|+|2365910|intragenic_sense|1056|acyl-CoA dehydrogenase CDS
CIBE_4218	CBEI_RS10565	114	Chromosome|CIBE_4218|-|4326274|intragenic_sense|1055|acdA CDS	Chromosome|CBEI_RS10565|+|2365898|intragenic_sense|1044|acyl-CoA dehydrogenase CDS
CIBE_5639	CBEI_RS24105	114	Chromosome|CIBE_5639|-|5853882|intragenic_sense|441|putative cell wall binding repeat-containing protein CDS	Chromosome|CBEI_RS24105|-|5507502|intragenic_sense|646|cell wall-binding protein CDS
CIBE_5747	CBEI_RS21305	114	Chromosome|CIBE_5747|-|5988155|intragenic_sense|266|Diguanylate cyclase and metal dependent phosphohydrolase CDS	Chromosome|CBEI_RS21305|-|4796814|intragenic_sense|16|diguanylate cyclase CDS
CIBE_1023	CBEI_RS04555	113	Chromosome|CIBE_1023|+|1066474|intragenic_sense|989|putative stage IV sporulation YqfD CDS	Chromosome|CBEI_RS04555|+|1021593|intragenic_sense|884|yqfD CDS
CIBE_1023	CBEI_RS04555	113	Chromosome|CIBE_1023|+|1066369|intragenic_sense|884|putative stage IV sporulation YqfD CDS	Chromosome|CBEI_RS04555|+|1021698|intragenic_sense|989|yqfD CDS
CIBE_4218	CBEI_RS10565	113	Chromosome|CIBE_4218|-|4326195|intragenic_sense|1134|acdA CDS	Chromosome|CBEI_RS10565|+|2365628|intragenic_sense|774|acyl-CoA dehydrogenase CDS
CIBE_4311	CBEI_RS18485	113	Chromosome|CIBE_4311|-|4408092|intragenic_sense|200|conserved membrane protein of unknown function CDS	Chromosome|CBEI_RS18485|-|4154141|intragenic_sense|226|hypothetical protein CDS
CIBE_3280	CBEI_RS14200	112	Chromosome|CIBE_3280|-|3333213|intragenic_sense|1478|conserved protein of unknown function CDS	Chromosome|CBEI_RS14200|-|3195578|intragenic_sense|3314|DUF4132 domain-containing protein CDS
CIBE_4218	CBEI_RS10565	112	Chromosome|CIBE_4218|-|4327120|intragenic_sense|209|acdA CDS	Chromosome|CBEI_RS10565|+|2365648|intragenic_sense|794|acyl-CoA dehydrogenase CDS
CIBE_0968	CBEI_RS04300	111	Chromosome|CIBE_0968|-|1005261|intragenic_sense|167|GntR family transcriptional regulator CDS	Chromosome|CBEI_RS04300|-|961185|intragenic_sense|156|GntR family transcriptional regulator CDS
CIBE_2058	CBEI_RS09005	111	Chromosome|CIBE_2058|+|2106465|intragenic_sense|74|NUDIX hydrolase CDS	Chromosome|CBEI_RS09005|+|2002887|intragenic_sense|83|NUDIX domain-containing protein CDS
CIBE_2568	CBEI_RS11050	111	Chromosome|CIBE_2568|+|2618931|intragenic_sense|210|putative cell wall binding repeat-containing protein CDS	Chromosome|CBEI_RS11050|+|2485882|intragenic_sense|263|cell wall-binding repeat-containing protein CDS
CIBE_5010	CBEI_RS21280	111	Chromosome|CIBE_5010|-|5110679|intragenic_sense|19|htpG CDS	Chromosome|CBEI_RS21280|-|4790134|intragenic_sense|181|molecular chaperone HtpG CDS
CIBE_5782	CBEI_RS24680	111	Chromosome|CIBE_5782|-|6026351|intragenic_sense|197|Helix-turn-helix-domain containing protein, AraCtype CDS	Chromosome|CBEI_RS24680|-|5662003|intragenic_sense|728|AraC family transcriptional regulator CDS
CIBE_0999	CBEI_RS04445	110	Chromosome|CIBE_0999|+|1040973|intragenic_sense|1672|Competence protein ComEC CDS	Chromosome|CBEI_RS04445|+|998252|intragenic_sense|1680|competence protein ComEC CDS
CIBE_1270	CBEI_RS17290	110	Chromosome|CIBE_1270|+|1338284|intragenic_sense|519|fabG CDS	Chromosome|CBEI_RS17290|-|3921426|intragenic_sense|260|gluconate 5-dehydrogenase CDS
CIBE_4218	CBEI_RS10565	110	Chromosome|CIBE_4218|-|4326493|intragenic_sense|836|acdA CDS	Chromosome|CBEI_RS10565|+|2365574|intragenic_sense|720|acyl-CoA dehydrogenase CDS
CIBE_5286	CBEI_RS22365	110	Chromosome|CIBE_5286|-|5424389|intragenic_sense|4318|YD repeat protein (fragment) CDS	Chromosome|CBEI_RS22365|-|5041365|intragenic_sense|7381|sugar-binding protein CDS
CIBE_5440	CBEI_RS23130	110	Chromosome|CIBE_5440|-|5607049|intragenic_sense|431|conserved protein of unknown function CDS	Chromosome|CBEI_RS23130|-|5244652|intragenic_sense|557|nucleoid-associated protein CDS
CIBE_3848	CBEI_RS14440	109	Chromosome|CIBE_3848|-|3997902|intragenic_sense|12|Cell wall-binding protein CDS	Chromosome|CBEI_RS14440|-|3253917|intragenic_sense|13|cell wall-binding protein CDS
CIBE_5279	CBEI_RS22365	109	Chromosome|CIBE_5279|-|5416554|intragenic_sense|245|YD repeat protein (fragment) CDS	Chromosome|CBEI_RS22365|-|5042307|intragenic_sense|6439|sugar-binding protein CDS
CIBE_5514	CBEI_RS23515	109	Chromosome|CIBE_5514|-|5688140|intragenic_sense|1649|conserved protein of unknown function CDS	Chromosome|CBEI_RS23515|-|5336392|intragenic_sense|830|flagellar hook-length control protein FliK CDS
CIBE_0999	CBEI_RS04445	108	Chromosome|CIBE_0999|+|1040959|intragenic_sense|1658|Competence protein ComEC CDS	Chromosome|CBEI_RS04445|+|998221|intragenic_sense|1649|competence protein ComEC CDS
CIBE_1206	CBEI_RS05380	108	Chromosome|CIBE_1206|+|1263625|intragenic_sense|210|pflB CDS	Chromosome|CBEI_RS05380|+|1208575|intragenic_sense|216|pflB CDS
CIBE_2885	CBEI_RS12640	108	Chromosome|CIBE_2885|+|2923810|intragenic_sense|467|conserved exported protein of unknown function CDS	Chromosome|CBEI_RS12640|+|2831195|intragenic_sense|257|hypothetical protein CDS
CIBE_4591	CBEI_RS15395	108	Chromosome|CIBE_4591|-|4681566|intragenic_sense|209|yycF CDS	Chromosome|CBEI_RS15395|-|3487732|intragenic_sense|515|DNA-binding response regulator CDS
CIBE_0999	CBEI_RS04445	107	Chromosome|CIBE_0999|+|1040956|intragenic_sense|1655|Competence protein ComEC CDS	Chromosome|CBEI_RS04445|+|998256|intragenic_sense|1684|competence protein ComEC CDS
CIBE_1412	CBEI_RS06210	107	Chromosome|CIBE_1412|+|1487912|intragenic_sense|1243|ffh CDS	Chromosome|CBEI_RS06210|+|1398267|intragenic_sense|1311|signal recognition particle protein CDS
CIBE_1412	CBEI_RS06210	107	Chromosome|CIBE_1412|+|1487980|intragenic_sense|1311|ffh CDS	Chromosome|CBEI_RS06210|+|1398199|intragenic_sense|1243|signal recognition particle protein CDS
CIBE_1816	CBEI_RS08240	107	Chromosome|CIBE_1816|+|1908870|intragenic_sense|348|mraZ CDS	Chromosome|CBEI_RS08240|+|1851694|intragenic_sense|147|division/cell wall cluster transcriptional repressor MraZ CDS
CIBE_4218	CBEI_RS10565	107	Chromosome|CIBE_4218|-|4327279|intragenic_sense|50|acdA CDS	Chromosome|CBEI_RS10565|+|2364892|intragenic_sense|38|acyl-CoA dehydrogenase CDS
CIBE_5192	CBEI_RS00030	107	Chromosome|CIBE_5192|-|5314577|intragenic_sense|957|gyrB CDS	Chromosome|CBEI_RS00030|+|5607|intragenic_sense|906|gyrB CDS
CIBE_5267	CBEI_RS22365	107	Chromosome|CIBE_5267|-|5397024|intragenic_sense|7332|YD repeat protein CDS	Chromosome|CBEI_RS22365|-|5041279|intragenic_sense|7467|sugar-binding protein CDS
CIBE_4182	CBEI_RS02725	106	Chromosome|CIBE_4182|-|4290971|intragenic_sense|880|DNA mismatch repair protein MutS domain protein CDS	Chromosome|CBEI_RS02725|+|578401|intragenic_sense|28|DNA mismatch repair protein MutS CDS
CIBE_5747	CBEI_RS22845	106	Chromosome|CIBE_5747|-|5988273|intragenic_sense|148|Diguanylate cyclase and metal dependent phosphohydrolase CDS	Chromosome|CBEI_RS22845|-|5170090|intragenic_sense|22|HD-GYP domain-containing protein CDS
CIBE_0596	CBEI_RS15395	105	Chromosome|CIBE_0596|+|593951|intragenic_sense|2|gtcR CDS	Chromosome|CBEI_RS15395|-|3487732|intragenic_sense|515|DNA-binding response regulator CDS
CIBE_1353	CBEI_RS05920	105	Chromosome|CIBE_1353|+|1426252|intragenic_sense|1063|Cell division protein FtsA CDS	Chromosome|CBEI_RS05920|+|1335988|intragenic_sense|1190|cell division protein FtsA CDS
CIBE_2051	CBEI_RS21285	105	Chromosome|CIBE_2051|+|2096216|intragenic_sense|354|Chemotaxis protein CDS	Chromosome|CBEI_RS21285|-|4791692|intragenic_sense|549|methyl-accepting chemotaxis protein CDS
CIBE_4218	CBEI_RS10565	105	Chromosome|CIBE_4218|-|4326543|intragenic_sense|786|acdA CDS	Chromosome|CBEI_RS10565|+|2365901|intragenic_sense|1047|acyl-CoA dehydrogenase CDS
CIBE_5279	CBEI_RS22365	105	Chromosome|CIBE_5279|-|5415460|intragenic_sense|1339|YD repeat protein (fragment) CDS	Chromosome|CBEI_RS22365|-|5041236|intragenic_sense|7510|sugar-binding protein CDS
CIBE_0099	CBEI_RS00500	104	Chromosome|CIBE_0099|+|117008|intragenic_sense|1482|Stage V sporulation protein B CDS	Chromosome|CBEI_RS00500|+|117460|intragenic_sense|1528|polysaccharide biosynthesis protein CDS
CIBE_1380	CBEI_RS06055	104	Chromosome|CIBE_1380|+|1453414|intragenic_sense|2118|Primosomal protein N CDS	Chromosome|CBEI_RS06055|+|1363693|intragenic_sense|2093|primosomal protein N' CDS
CIBE_0835	CBEI_RS21285	103	Chromosome|CIBE_0835|+|848193|intragenic_sense|541|Chemotaxis protein CDS	Chromosome|CBEI_RS21285|-|4792090|intragenic_sense|151|methyl-accepting chemotaxis protein CDS
CIBE_1353	CBEI_RS05920	103	Chromosome|CIBE_1353|+|1426252|intragenic_sense|1063|Cell division protein FtsA CDS	Chromosome|CBEI_RS05920|+|1335778|intragenic_sense|980|cell division protein FtsA CDS
CIBE_1369	CBEI_RS06000	103	Chromosome|CIBE_1369|+|1440803|intragenic_sense|50|Fe-S oxidoreductase CDS	Chromosome|CBEI_RS06000|+|1350128|intragenic_sense|140|radical SAM protein CDS
CIBE_2318	CBEI_RS15195	103	Chromosome|CIBE_2318|+|2354500|intragenic_sense|7|NAD(FAD)-dependent dehydrogenase CDS	Chromosome|CBEI_RS15195|-|3449219|intragenic_sense|1445|CoA-disulfide reductase CDS
CIBE_2865	CBEI_RS12535	103	Chromosome|CIBE_2865|+|2900286|intragenic_sense|2734|Diguanylate cyclase/phosphodiesterase CDS	Chromosome|CBEI_RS12535|+|2806724|intragenic_sense|2724|GGDEF-domain containing protein CDS
CIBE_4004	CBEI_RS22900	103	Chromosome|CIBE_4004|-|4127467|intragenic_sense|7|conserved protein of unknown function CDS	Chromosome|CBEI_RS22900|-|5188419|intragenic_sense|697|hybrid sensor histidine kinase/response regulator CDS
CIBE_4218	CBEI_RS10565	103	Chromosome|CIBE_4218|-|4326190|intragenic_sense|1139|acdA CDS	Chromosome|CBEI_RS10565|+|2365982|intragenic_sense|1128|acyl-CoA dehydrogenase CDS
[truncated: 28 more rows]
