# Supplementary material for: Genome-Wide TSS Distribution in Three Related Clostridia with Normalized Capp-Switch Sequencing
Source: Microbiol Spectr. 2022 Apr 12;10(2):e02288-21. doi: 10.1128/spectrum.02288-21 (PMC9045289; doi:10.1128/spectrum.02288-21)
Supplement: SUPPLEMENTAL FILE 6 — Table S6. Download SPECTRUM02288-21-s006.xlsx, XLSX file, 0.01 MB [file spectrum02288-21-s006.xlsx]

## Sheet: Feuil1
Replicate	Total reads	Mapped	Mapped (%)
Capp-Switch-seq
6423 A	2 058 616	2 039 006	99,0%
6423 B	2 596 025	2 556 181	98,5%
8052 A	2 310 835	2 261 155	97,9%
8052 B	2 527 066	2 484 830	98,3%
824 A	2 450 525	2 411 469	98,4%
824 B	738 486	732 417	99,2%
RNA-seq
6423 A	3 008 134	2 861 724	95,1%
6423 B	2 327 162	2 244 603	96,5%
8052 A	2 954 602	2 945 853	99,7%
8052 B	3 059 460	2 848 880	93,1%
824 B	2 559 372	2 466 919	96,4%
Read number and mapping characteristics of the different sequencing experiments.
