# Supplementary material for: Genome-Wide TSS Distribution in Three Related Clostridia with Normalized Capp-Switch Sequencing
Source: Microbiol Spectr. 2022 Apr 12;10(2):e02288-21. doi: 10.1128/spectrum.02288-21 (PMC9045289; doi:10.1128/spectrum.02288-21)
Supplement: SUPPLEMENTAL FILE 7 — Table S7. Download SPECTRUM02288-21-s007.xlsx, XLSX file, 0.4 MB [file spectrum02288-21-s007.xlsx]

## Sheet: Header
Motifs detected in InterS promoters (d<200) for each strain using RSAT (dna-pattern tool).
Motifs used for search:
Name	Motif	Reference
Pribnow -10	TAWWRT	MEME, this data
Pribnow -35	TTGHHW	MEME, this data
Pribnow combined	TTGHHW-N20-30-TAWWRT	MEME, this data
Sigma 54 (simple)	TGGCA-N6-TTGCW	Hocq, Rémi, et al. "σ54 (σL) plays a central role in carbon metabolism in the industrially relevant Clostridium beijerinckii." Scientific reports 9.1 (2019): 1-13.
Sigma 54 (complete)	mrNrYTGGCACG-N4-TTGCWNNw	Barrios, Humberto, Brenda Valderrama, and Enrique Morett. "Compilation and analysis of σ54-dependent promoter sequences." Nucleic acids research 27.22 (1999): 4305-4313.
Sigma K	AC-N15-17-CATANNNTA	Al-Hinai, Mohab A., Shawn W. Jones, and Eleftherios T. Papoutsakis. "σK of Clostridium acetobutylicum is the first known sporulation-specific sigma factor with two developmentally separated roles, one early and one late in sporulation." Journal of bacteriology 196.2 (2014): 287-299.
Spo0A	TGNCGAA	Harris, Latonia M., Neil E. Welker, and Eleftherios T. Papoutsakis. "Northern, morphological, and fermentation analysis of spo0A inactivation and overexpression in Clostridium acetobutylicum ATCC 824." Journal of bacteriology 184.13 (2002): 3586-3597.
Sigma H (Simple)	AAGGATTTTA-N12-GAATTAA	Sauer, Uwe, et al. "Sigma factor and sporulation genes in Clostridium." FEMS microbiology reviews 17.3 (1995): 331-340.
Sigma H (Complete 1)	RVAGGAWWT-N14-MGAAT	Haldenwang, William G. "The sigma factors of Bacillus subtilis." Microbiological reviews 59.1 (1995): 1-30.
Sigma H (Complete 2)	RNAGGAWWW-N11-12-RNNGAAT	Britton, Robert A., et al. "Genome-wide analysis of the stationary-phase sigma factor (sigma-H) regulon of Bacillus subtilis." Journal of bacteriology 184.17 (2002): 4881-4890.
Sigma F (Simple)	AGTATA-N15-GGAATAAT	Sauer, Uwe, et al. "Sigma factor and sporulation genes in Clostridium." FEMS microbiology reviews 17.3 (1995): 331-340.
Sigma F (Complete)	GCATR-N15-GGMRARMTW	Haldenwang, William G. "The sigma factors of Bacillus subtilis." Microbiological reviews 59.1 (1995): 1-30.
Sigma G	GMATR-N18-CATWMTA	Haldenwang, William G. "The sigma factors of Bacillus subtilis." Microbiological reviews 59.1 (1995): 1-30.
Sigma E	KMATAWW-N14-CATACAMT	Haldenwang, William G. "The sigma factors of Bacillus subtilis." Microbiological reviews 59.1 (1995): 1-30.

## Sheet: NCIMB 8052
Locus Tag	Position	Annotation	Pribnow-10	Pribnow-35	Pribnow_combined	Sigma54_complete	Sigma54_simple	SigmaE	SigmaF_complete	SigmaF_simple	SigmaG	SigmaH_complete1	SigmaH_complete2	SigmaH_simple	SigmaK	Spo0A
CBEI_RS00020	3271	DNA replication and repair protein RecF CDS	1	0	0	0	0	0	0	0	0	0	0	0	0	0
CBEI_RS00105	18308	N-acetyltransferase CDS	1	0	0	0	0	0	0	0	0	0	0	0	0	0
CBEI_RS00130	28285	sensor histidine kinase CDS	1	1	0	0	0	0	0	0	0	0	0	0	0	0
CBEI_RS00145	30763	TetR/AcrR family transcriptional regulator CDS	1	0	0	0	0	0	0	0	0	0	0	0	0	0
CBEI_RS00145	30800	TetR/AcrR family transcriptional regulator CDS	0	1	0	0	0	0	0	0	0	0	0	0	0	0
CBEI_RS00165	35080	hemolysin CDS	0	1	0	0	0	0	0	0	0	0	0	0	0	0
CBEI_RS00170	35998	proB CDS	0	0	0	0	0	0	0	0	0	0	0	0	0	0
CBEI_RS00180	38318	mgsA CDS	1	0	0	0	0	0	0	0	0	0	0	0	0	0
CBEI_RS00180	38350	mgsA CDS	0	0	0	0	0	0	0	0	0	0	0	0	0	0
CBEI_RS00185	38896	NAD(P)-dependent oxidoreductase CDS	0	1	0	0	0	0	0	0	0	0	0	0	0	0
CBEI_RS00190	40203	carbamoyl-phosphate synthase small subunit CDS	0	0	0	0	0	0	0	0	0	0	0	0	0	0
CBEI_RS00200	44831	hypothetical protein CDS	1	1	0	0	0	0	0	0	0	0	0	0	0	0
CBEI_RS00200	44848	hypothetical protein CDS	0	0	0	0	0	0	0	0	0	0	0	0	0	0
CBEI_RS00210	46623	glutamate racemase CDS	1	0	0	0	0	0	0	0	0	0	0	0	0	0
CBEI_RS00245	54967	TIGR01212 family radical SAM protein CDS	1	0	0	0	0	0	0	0	0	0	0	0	0	0
CBEI_RS00245	54985	TIGR01212 family radical SAM protein CDS	1	0	0	0	0	0	0	0	0	0	0	0	0	0
CBEI_RS00260	57221	DNA-binding response regulator CDS	1	0	0	0	0	0	0	0	0	0	0	0	0	0
CBEI_RS00285	64083	LacI family transcriptional regulator CDS	1	1	0	0	0	0	0	0	0	0	0	0	0	0
CBEI_RS00290	65273	MarR family transcriptional regulator CDS	1	0	0	0	0	0	0	0	0	0	0	0	0	0
CBEI_RS00315	68741	Xaa-Pro aminopeptidase CDS	1	0	0	0	0	0	0	0	0	0	0	0	0	0
CBEI_RS00325	71964	methionine--tRNA ligase CDS	1	0	0	0	0	0	0	0	0	0	0	0	0	0
CBEI_RS00335	75676	hypothetical protein CDS	1	1	0	0	0	0	0	0	0	0	0	0	0	0
CBEI_RS00335	75816	hypothetical protein CDS	1	0	0	0	0	0	0	0	0	0	0	0	0	0
CBEI_RS00335	75929	hypothetical protein CDS	1	1	0	0	0	0	0	0	0	0	0	0	0	0
CBEI_RS00335	75950	hypothetical protein CDS	0	0	0	0	0	0	0	0	0	0	0	0	0	0
CBEI_RS00340	77086	rnmV CDS	1	1	0	0	0	0	0	0	0	0	0	0	0	0
CBEI_RS00340	77169	rnmV CDS	0	1	0	0	0	0	0	0	0	0	0	0	0	0
CBEI_RS00385	86809	DegV family protein CDS	1	1	0	0	0	0	0	0	0	0	0	0	0	0
CBEI_RS00385	86829	DegV family protein CDS	1	0	0	0	0	0	0	0	0	0	0	0	0	0
CBEI_RS00390	87219	nrdD CDS	1	1	0	0	0	0	0	0	0	0	0	0	0	0
CBEI_RS00390	87237	nrdD CDS	0	0	0	0	0	0	0	0	0	0	0	0	0	0
CBEI_RS00390	87244	nrdD CDS	1	0	0	0	0	0	0	0	0	0	0	0	0	0
CBEI_RS00395	89966	nifV CDS	1	0	0	0	0	0	0	0	0	0	0	0	0	0
CBEI_RS00405	93235	nrdG CDS	1	1	0	0	0	0	0	0	0	0	0	0	0	0
CBEI_RS00405	93255	nrdG CDS	0	0	0	0	0	0	0	0	0	0	0	0	0	0
CBEI_RS00430	97424	3-phosphoserine/phosphohydroxythreonine transaminase CDS	1	1	1	0	0	0	0	0	0	0	0	0	0	0
CBEI_RS00430	97447	3-phosphoserine/phosphohydroxythreonine transaminase CDS	0	0	1	0	0	0	0	0	0	0	0	0	0	0
CBEI_RS00455	104303	septation protein SpoVG CDS	0	0	0	0	0	0	0	0	0	0	0	0	0	0
CBEI_RS00460	104716	glmU CDS	1	1	0	0	0	0	0	0	0	0	0	0	0	0
CBEI_RS00490	113735	peptidylprolyl isomerase CDS	0	0	0	0	0	0	0	0	0	0	0	0	0	0
CBEI_RS00490	113817	peptidylprolyl isomerase CDS	0	1	0	0	0	0	0	0	0	0	0	0	0	0
CBEI_RS00490	113835	peptidylprolyl isomerase CDS	0	0	0	0	0	0	0	0	0	0	0	0	0	0
CBEI_RS00510	119091	DNA-binding protein HU CDS	1	0	0	0	0	0	0	0	0	0	0	0	0	0
CBEI_RS00540	121836	tRNA-Leu	1	1	0	0	0	0	0	0	0	0	0	0	0	0
CBEI_RS00595	126081	tilS CDS	1	0	0	0	0	0	0	0	0	0	0	0	0	0
CBEI_RS00595	126152	tilS CDS	1	0	0	0	0	0	0	0	0	0	0	0	0	0
CBEI_RS00610	130191	formate--tetrahydrofolate ligase CDS	1	0	0	0	0	0	0	0	0	0	0	0	0	0
CBEI_RS00615	132017	type III pantothenate kinase CDS	1	1	0	0	0	0	0	0	0	0	0	0	0	0
CBEI_RS00640	136695	tRNA-Asn	1	1	0	0	0	0	0	0	0	0	0	0	0	0
CBEI_RS00645	137007	tRNA-Asn	1	1	1	0	0	0	0	0	0	0	0	0	0	0
CBEI_RS00655	137796	glycine--tRNA ligase CDS	0	0	0	0	0	0	0	0	0	0	0	0	0	0
CBEI_RS00660	139380	UDP-N-acetylmuramoyl-L-alanine--D-glutamate ligase CDS	1	0	0	0	0	0	0	0	0	0	0	0	0	0
CBEI_RS00665	142002	DUF5050 domain-containing protein CDS	1	0	0	0	0	0	0	0	0	0	0	0	0	0
CBEI_RS00675	143962	tRNA-Ala	0	0	0	0	0	0	0	0	0	0	0	0	0	0
CBEI_RS00675	144070	tRNA-Ala	0	0	0	0	0	0	0	0	0	0	0	0	0	0
CBEI_RS00705	147972	sugar porter family MFS transporter CDS	0	1	0	0	0	0	0	0	0	0	0	0	0	0
CBEI_RS00710	150712	magnesium transporter CDS	1	0	0	0	0	0	0	0	0	0	0	0	0	0
CBEI_RS00730	153442	hypothetical protein CDS	1	0	0	0	0	0	0	0	0	0	0	0	0	0
CBEI_RS00790	163449	DNA repair protein RadA CDS	0	0	0	0	0	0	0	0	0	0	0	0	0	0
CBEI_RS00790	163457	DNA repair protein RadA CDS	0	0	0	0	0	0	0	0	0	0	0	0	0	0
CBEI_RS00795	164968	dna integrity scanning protein disa CDS	1	0	0	0	0	0	0	0	0	0	0	0	0	0
CBEI_RS00800	166317	PIN/TRAM domain-containing protein CDS	1	0	0	0	0	0	0	0	0	0	0	0	0	0
CBEI_RS00840	174389	tRNA-Thr	1	1	1	0	0	0	0	0	0	0	0	0	0	0
CBEI_RS00850	175844	rpmG CDS	1	0	0	0	0	0	0	0	0	0	0	0	0	0
CBEI_RS00850	175874	rpmG CDS	0	1	0	0	0	0	0	0	0	0	0	0	0	0
CBEI_RS00875	178205	50S ribosomal protein L10 CDS	1	1	0	0	0	0	0	0	0	0	0	0	0	0
CBEI_RS00885	179459	rpoB CDS	1	1	1	0	0	0	0	0	0	0	0	0	0	0
CBEI_RS00895	186937	30S ribosomal protein S12 CDS	1	1	1	0	0	0	0	0	0	0	0	0	0	0
CBEI_RS00895	187096	30S ribosomal protein S12 CDS	0	1	0	0	0	0	0	0	0	0	0	0	0	0
CBEI_RS00910	190436	tuf CDS	1	0	0	0	0	0	0	0	0	0	0	0	0	0
CBEI_RS00910	190458	tuf CDS	0	0	0	0	0	0	0	0	0	0	0	0	0	0
CBEI_RS00915	191935	30S ribosomal protein S10 CDS	1	1	0	0	0	0	0	0	0	0	0	0	0	0
CBEI_RS01075	208097	energy-coupling factor transporter ATPase CDS	1	0	0	0	0	0	0	0	0	0	0	0	0	0
CBEI_RS01095	211489	50S ribosomal protein L13 CDS	1	1	0	0	0	0	0	0	0	0	0	0	0	0
CBEI_RS01110	214163	fumarate hydratase CDS	0	1	0	0	0	0	0	0	0	0	0	0	0	0
CBEI_RS01145	222557	ptsP CDS	1	0	0	0	0	0	0	0	0	0	0	0	0	0
CBEI_RS01150	224370	hypothetical protein CDS	1	0	0	0	0	0	0	0	0	0	0	0	0	0
CBEI_RS01165	227913	TIGR00159 family protein CDS	1	0	0	0	0	0	0	0	0	0	0	0	0	0
CBEI_RS01165	227934	TIGR00159 family protein CDS	0	1	0	0	0	0	0	0	0	0	0	0	0	0
CBEI_RS01175	230044	hypothetical protein CDS	1	1	0	0	0	0	0	0	0	0	0	0	0	0
CBEI_RS01175	230064	hypothetical protein CDS	0	0	0	0	0	0	0	0	0	0	0	0	0	0
CBEI_RS01175	230068	hypothetical protein CDS	0	0	0	0	0	0	0	0	0	0	0	0	0	0
CBEI_RS01175	230072	hypothetical protein CDS	0	0	0	0	0	0	0	0	0	0	0	0	0	0
CBEI_RS01175	230098	hypothetical protein CDS	1	0	0	0	0	0	0	0	0	0	0	0	0	0
CBEI_RS01180	231968	ptb CDS	0	0	0	0	0	0	0	0	0	0	0	0	0	0
CBEI_RS01210	237461	TrpR-like protein YerC/YecD CDS	1	1	0	0	0	0	0	0	0	0	0	0	0	0
CBEI_RS01215	237911	phosphoglucosamine mutase CDS	1	1	0	0	0	0	0	0	0	0	0	0	0	0
CBEI_RS01225	240247	acetolactate synthase small subunit CDS	0	1	0	0	0	0	0	0	0	0	0	0	0	0
CBEI_RS01230	241112	citramalate synthase CDS	1	0	1	0	0	0	0	0	0	0	0	0	0	0
CBEI_RS01310	260104	GIY-YIG nuclease family protein CDS	1	1	0	0	0	0	0	0	0	0	0	0	0	0
CBEI_RS01335	265838	LacI family transcriptional regulator CDS	1	1	1	0	0	0	0	0	0	0	0	0	0	0
CBEI_RS01335	265866	LacI family transcriptional regulator CDS	0	0	0	0	0	0	0	0	0	0	0	0	0	0
CBEI_RS01345	268707	HlyD family secretion protein CDS	0	1	0	0	0	0	0	0	0	0	0	0	0	0
CBEI_RS01345	268753	HlyD family secretion protein CDS	0	1	0	0	0	0	0	0	0	0	0	0	0	0
CBEI_RS01345	268815	HlyD family secretion protein CDS	0	0	0	0	0	0	0	0	0	0	0	0	0	0
CBEI_RS01370	275931	MarR family transcriptional regulator CDS	1	1	1	0	0	0	0	0	0	0	0	0	0	0
CBEI_RS01375	276212	PTS mannitol transporter subunit IICBA CDS	0	1	0	0	0	0	0	0	0	0	0	0	0	0
CBEI_RS01380	277877	transcription antiterminator BglG CDS	1	1	1	0	0	0	0	0	0	0	0	0	0	0
CBEI_RS01395	282015	glmS CDS	1	0	0	0	0	0	0	0	0	0	0	0	0	0
CBEI_RS01395	282082	glmS CDS	1	0	0	0	0	0	0	0	0	0	0	0	0	0
CBEI_RS01400	285360	cysE CDS	1	0	0	0	0	0	0	0	0	0	0	0	0	0
CBEI_RS01400	285607	cysE CDS	0	1	0	0	0	0	0	0	0	0	0	0	0	0
CBEI_RS01440	309732	BAAT/Acyl-CoA thioester hydrolase-like protein CDS	0	0	0	0	0	0	0	0	0	0	0	0	0	0
CBEI_RS01440	309741	BAAT/Acyl-CoA thioester hydrolase-like protein CDS	0	0	0	0	0	0	0	0	0	0	0	0	0	0
CBEI_RS01455	314707	TetR/AcrR family transcriptional regulator CDS	1	1	0	0	0	0	0	0	0	0	0	0	0	0
CBEI_RS01485	322353	DNA-binding response regulator CDS	1	1	0	0	0	0	0	0	0	0	0	0	0	0
CBEI_RS01505	327621	dipeptidyl aminopeptidase CDS	1	1	0	0	0	0	0	0	0	0	0	0	0	0
CBEI_RS01535	333477	cyclase CDS	1	0	0	0	0	0	0	0	0	0	0	0	0	0
CBEI_RS01540	333566	transcriptional regulator CDS	1	1	1	0	0	0	0	0	0	0	0	0	0	0
CBEI_RS01550	335091	hypothetical protein CDS	0	1	0	0	0	0	0	0	0	0	0	0	0	0
CBEI_RS01550	335098	hypothetical protein CDS	0	0	0	0	0	0	0	0	0	0	0	0	0	0
CBEI_RS01550	335103	hypothetical protein CDS	0	0	0	0	0	0	0	0	0	0	0	0	0	0
CBEI_RS01555	335609	hypothetical protein CDS	0	0	0	0	0	0	0	0	0	0	0	0	0	0
CBEI_RS01575	338712	glycogen/starch/alpha-glucan family phosphorylase CDS	1	1	0	0	0	0	0	0	0	0	0	0	0	0
CBEI_RS01575	338733	glycogen/starch/alpha-glucan family phosphorylase CDS	1	1	0	0	0	0	0	0	0	0	0	0	0	0
CBEI_RS01585	342064	methyl-accepting chemotaxis protein CDS	1	0	0	0	0	0	0	0	0	0	0	0	0	0
CBEI_RS01585	342159	methyl-accepting chemotaxis protein CDS	0	1	0	0	0	0	0	0	0	0	0	0	0	0
CBEI_RS01590	344305	rubrerythrin family protein CDS	0	0	0	0	0	0	0	0	0	0	0	0	0	0
CBEI_RS01595	345046	hypothetical protein CDS	1	1	1	0	0	0	0	0	0	0	0	0	0	0
CBEI_RS01595	345067	hypothetical protein CDS	0	0	0	0	0	0	0	0	0	0	0	0	0	0
CBEI_RS01615	351943	threonine--tRNA ligase CDS	0	0	0	0	0	0	0	0	0	0	0	0	0	0
CBEI_RS01615	352181	threonine--tRNA ligase CDS	1	0	0	0	0	0	0	0	0	0	0	0	0	0
CBEI_RS01635	355696	HNH endonuclease CDS	0	0	0	0	0	0	0	0	0	0	0	0	0	0
CBEI_RS01635	355731	HNH endonuclease CDS	1	1	0	0	0	0	0	0	0	0	0	0	0	0
CBEI_RS01635	355768	HNH endonuclease CDS	1	1	0	0	0	0	0	0	0	0	0	0	0	0
CBEI_RS01650	357586	hypothetical protein CDS	1	0	0	0	0	0	0	0	0	0	0	0	0	0
CBEI_RS01655	359689	polysaccharide deacetylase CDS	1	0	0	0	0	0	0	0	0	0	0	0	0	0
CBEI_RS01670	362259	MarR family transcriptional regulator CDS	1	1	0	0	0	0	0	0	0	0	0	0	0	0
CBEI_RS01670	362280	MarR family transcriptional regulator CDS	0	0	0	0	0	0	0	0	0	0	0	0	0	0
CBEI_RS01690	369581	cation-translocating P-type ATPase CDS	1	0	0	0	0	0	0	0	0	0	0	0	0	0
CBEI_RS01705	372788	FadR family transcriptional regulator CDS	1	0	0	0	0	0	0	0	0	0	0	0	0	0
CBEI_RS01710	373774	electron transfer flavoprotein subunit beta CDS	1	1	0	0	0	0	0	0	0	0	0	0	0	0
CBEI_RS01725	377647	RNA polymerase sigma factor CDS	1	1	0	0	0	0	0	0	0	0	0	0	0	0
CBEI_RS01735	379573	formate C-acetyltransferase/glycerol dehydratasefamily glycyl radical enzyme CDS	1	0	0	0	0	0	0	0	0	0	0	0	0	0
CBEI_RS01745	383046	transaldolase CDS	1	0	0	0	0	0	0	0	0	0	0	0	0	0
CBEI_RS01745	383077	transaldolase CDS	0	0	0	0	0	0	0	0	0	0	0	0	0	0
CBEI_RS01745	383084	transaldolase CDS	0	0	0	0	0	0	0	0	0	0	0	0	0	0
CBEI_RS01760	386232	transcriptional regulator CDS	0	1	0	0	0	0	0	0	0	0	0	0	0	0
CBEI_RS01760	386235	transcriptional regulator CDS	1	1	0	0	0	0	0	0	0	0	0	0	0	0
CBEI_RS01765	387295	crotonase CDS	1	1	0	0	0	0	0	0	0	0	0	0	0	0
CBEI_RS01785	391365	3-hydroxybutyryl-CoA dehydrogenase CDS	0	1	0	0	0	0	0	0	0	0	0	0	0	0
CBEI_RS01790	392562	8-oxoguanine DNA glycosylase CDS	0	0	0	0	0	0	0	0	0	0	0	0	0	0
CBEI_RS01790	392575	8-oxoguanine DNA glycosylase CDS	0	0	0	0	0	0	0	0	0	0	0	0	0	0
CBEI_RS01790	392600	8-oxoguanine DNA glycosylase CDS	0	0	0	0	0	0	0	0	0	0	0	0	0	0
CBEI_RS01790	392787	8-oxoguanine DNA glycosylase CDS	0	0	0	0	0	0	0	0	0	0	0	0	0	0
CBEI_RS01795	394071	iron hydrogenase CDS	1	1	1	0	0	0	0	0	0	0	0	0	0	0
CBEI_RS01795	394101	iron hydrogenase CDS	0	0	0	0	0	0	0	0	0	0	0	0	0	0
CBEI_RS01795	394107	iron hydrogenase CDS	0	1	0	0	0	0	0	0	0	0	0	0	0	0
CBEI_RS01795	394114	iron hydrogenase CDS	0	0	0	0	0	0	0	0	0	0	0	0	0	0
CBEI_RS01800	395939	molecular chaperone GroES CDS	1	1	1	0	0	0	0	0	0	0	0	0	0	0
CBEI_RS01815	399003	IMP dehydrogenase CDS	0	1	0	0	0	0	0	0	0	0	0	0	0	0
CBEI_RS01815	399127	IMP dehydrogenase CDS	0	0	0	0	0	0	0	0	0	0	0	0	0	0
CBEI_RS01815	399144	IMP dehydrogenase CDS	0	1	0	0	0	0	0	0	0	0	0	0	0	0
CBEI_RS01815	399168	IMP dehydrogenase CDS	0	0	0	0	0	0	0	0	0	0	0	0	0	0
CBEI_RS01820	400815	GMP synthase (glutamine-hydrolyzing) CDS	0	1	0	0	0	0	0	0	0	0	0	0	0	0
CBEI_RS01865	410018	glucose-6-phosphate isomerase CDS	1	1	0	0	0	0	0	0	0	0	0	0	0	0
CBEI_RS01865	410042	glucose-6-phosphate isomerase CDS	0	0	0	0	0	0	0	0	0	0	0	0	0	0
CBEI_RS01880	414523	lytic transglycosylase CDS	0	0	0	0	0	0	0	0	0	0	0	0	0	0
CBEI_RS01885	416527	rRNA pseudouridine synthase CDS	1	0	0	0	0	0	0	0	0	0	0	0	0	0
CBEI_RS01890	417397	NAD(P)H-dependent oxidoreductase CDS	0	0	0	0	0	0	0	0	0	0	0	0	0	0
CBEI_RS01895	417462	transcriptional regulator CDS	1	0	0	0	0	0	0	0	0	0	0	0	0	0
CBEI_RS01900	417966	MarR family transcriptional regulator CDS	1	1	0	0	0	0	0	0	0	0	0	0	0	0
CBEI_RS01915	420776	pcrA CDS	1	0	0	0	0	0	0	0	0	0	0	0	0	0
CBEI_RS01915	420793	pcrA CDS	0	0	0	0	0	0	0	0	0	0	0	0	0	0
CBEI_RS01940	428925	AIR synthase CDS	1	0	0	0	0	0	0	0	0	0	0	0	0	0
CBEI_RS01945	430089	non-canonical purine NTP pyrophosphatase CDS	1	0	0	0	0	0	0	0	0	0	0	0	0	0
CBEI_RS01945	430171	non-canonical purine NTP pyrophosphatase CDS	1	0	0	0	0	0	0	0	0	0	0	0	0	0
CBEI_RS01955	431436	tRNA-Pro	1	0	0	0	0	0	0	0	0	0	0	0	0	1
CBEI_RS02055	434451	class I SAM-dependent methyltransferase CDS	1	1	0	0	0	0	0	0	0	0	0	0	0	0
CBEI_RS02055	434471	class I SAM-dependent methyltransferase CDS	0	0	0	0	0	0	0	0	0	0	0	0	0	0
CBEI_RS02055	434485	class I SAM-dependent methyltransferase CDS	0	0	0	0	0	0	0	0	0	0	0	0	0	0
CBEI_RS02060	435329	hypothetical protein CDS	1	1	1	0	0	0	0	0	0	0	0	0	0	0
CBEI_RS02085	440652	glutathionylspermidine synthase CDS	1	0	0	0	0	0	0	0	0	0	0	0	0	0
CBEI_RS02105	447642	tRNA-Ile	0	0	0	0	0	0	0	0	0	0	0	0	0	0
CBEI_RS02105	447751	tRNA-Ile	0	0	0	0	0	0	0	0	0	0	0	0	0	0
CBEI_RS02120	451075	polysaccharide deacetylase CDS	1	1	0	0	0	0	0	0	0	0	0	0	0	0
CBEI_RS02125	452450	hypothetical protein CDS	0	0	0	0	0	0	0	0	0	0	0	0	0	0
CBEI_RS02140	458108	sulfatase CDS	1	1	1	0	0	0	0	0	0	0	0	0	0	0
CBEI_RS02145	458232	yedF CDS	0	0	0	0	0	0	0	0	0	0	0	0	0	0
CBEI_RS02145	458339	yedF CDS	1	0	0	0	0	0	0	0	0	0	0	0	0	0
CBEI_RS02145	458357	yedF CDS	1	1	1	0	0	0	0	0	0	0	0	0	0	0
CBEI_RS02145	458365	yedF CDS	1	1	0	0	0	0	0	0	0	0	0	0	0	0
CBEI_RS02175	463961	2-alkenal reductase CDS	1	0	0	0	0	0	0	0	0	0	0	0	0	0
CBEI_RS02180	465482	PTS lactose/cellobiose transporter subunit IIA CDS	0	1	0	0	0	0	0	0	0	0	0	0	0	0
CBEI_RS02210	472830	glycosyltransferase family 1 protein CDS	0	1	0	0	0	0	0	0	0	0	0	0	0	0
CBEI_RS02215	472826	CotS family spore coat protein CDS	0	0	0	0	0	0	0	0	0	0	0	0	0	0
CBEI_RS02225	475028	glutathione peroxidase CDS	1	1	0	0	0	0	0	0	0	0	0	0	0	0
CBEI_RS02230	476255	hypothetical protein CDS	1	1	0	0	0	0	0	0	0	0	0	0	1	0
CBEI_RS02235	476767	peptidoglycan-binding protein CDS	0	1	0	0	0	0	0	0	0	0	0	0	0	0
CBEI_RS02255	482472	4-diphosphocytidyl-2C-methyl-D-erythritol kinase CDS	0	0	0	0	0	0	0	0	0	0	0	0	0	0
CBEI_RS02275	485139	CTP synthetase CDS	0	0	0	0	0	0	0	0	0	0	0	0	0	0
CBEI_RS02275	485153	CTP synthetase CDS	0	0	0	0	0	0	0	0	0	0	0	0	0	0
CBEI_RS02290	490233	50S ribosomal protein L31 CDS	1	0	0	0	0	0	0	0	0	0	0	0	0	0
CBEI_RS02295	490337	thymidine kinase CDS	1	0	0	0	0	0	0	0	0	0	0	0	0	0
CBEI_RS02295	490340	thymidine kinase CDS	1	0	0	0	0	0	0	0	0	0	0	0	0	0
CBEI_RS02305	492867	peptide chain release factor 1 CDS	0	0	0	0	0	0	0	0	0	0	0	0	1	0
CBEI_RS02340	499111	acetyl-CoA C-acetyltransferase CDS	1	1	0	0	0	0	0	0	0	0	0	0	0	0
CBEI_RS02340	499116	acetyl-CoA C-acetyltransferase CDS	1	1	0	0	0	0	0	0	0	0	0	0	0	0
CBEI_RS02410	512850	spoIIID CDS	1	1	0	0	0	0	0	0	0	0	0	0	0	0
CBEI_RS02430	515454	tRNA-Tyr	0	1	0	0	0	0	0	0	0	0	0	0	0	0
CBEI_RS02485	522130	raiA CDS	1	0	0	0	0	0	0	0	0	0	0	0	0	0
CBEI_RS02490	523318	protein translocase subunit SecA CDS	1	1	0	0	0	0	0	0	0	0	0	0	0	0
CBEI_RS02495	526052	peptide chain release factor 2 CDS	1	0	0	0	0	0	0	0	0	0	0	0	0	0
CBEI_RS02505	527891	DNA-binding response regulator CDS	1	0	1	0	0	0	0	0	0	0	0	0	0	0
CBEI_RS02505	527902	DNA-binding response regulator CDS	1	0	0	0	0	0	0	0	0	0	0	0	0	0
CBEI_RS02515	530190	site-2 protease family protein CDS	0	1	0	0	0	0	0	0	0	0	0	0	0	0
CBEI_RS02515	530208	site-2 protease family protein CDS	0	0	0	0	0	0	0	0	0	0	0	0	0	0
CBEI_RS02520	531603	RNA-binding transcriptional accessory protein CDS	1	1	0	0	0	0	0	0	0	0	0	0	0	0
CBEI_RS02520	531672	RNA-binding transcriptional accessory protein CDS	1	0	0	0	0	0	0	0	0	0	0	0	0	0
CBEI_RS02525	534092	gfo/Idh/MocA family oxidoreductase CDS	1	0	0	0	0	0	0	0	0	0	0	0	0	0
CBEI_RS02535	536095	AraC family transcriptional regulator CDS	0	0	0	0	0	0	0	0	0	0	0	0	0	0
CBEI_RS02540	537434	ROK family protein CDS	0	1	0	0	0	0	0	0	0	0	0	0	0	0
CBEI_RS02545	540871	glutamine synthetase CDS	1	0	0	0	0	0	0	0	0	0	0	0	0	0
CBEI_RS02545	540964	glutamine synthetase CDS	1	1	1	0	0	0	0	0	0	0	0	0	0	0
CBEI_RS02570	547683	glycosyl hydrolase CDS	1	0	1	0	0	0	0	0	0	0	0	0	0	0
CBEI_RS02575	547963	sugar phosphate isomerase/epimerase CDS	0	0	0	0	0	0	0	0	0	0	0	0	0	0
CBEI_RS02575	547972	sugar phosphate isomerase/epimerase CDS	0	0	0	0	0	0	0	0	0	0	0	0	0	0
CBEI_RS02585	551437	rhaM CDS	1	1	1	0	0	0	0	0	0	0	0	0	0	0
CBEI_RS02590	551527	DeoR/GlpR transcriptional regulator CDS	1	0	0	0	0	0	0	0	0	0	0	0	0	0
CBEI_RS02590	551595	DeoR/GlpR transcriptional regulator CDS	1	1	1	0	0	0	0	0	0	0	0	0	0	0
CBEI_RS02590	551600	DeoR/GlpR transcriptional regulator CDS	1	1	1	0	0	0	0	0	0	0	0	0	0	0
CBEI_RS02590	551608	DeoR/GlpR transcriptional regulator CDS	1	0	1	0	0	0	0	0	0	0	0	0	0	0
CBEI_RS02595	552729	rhamnulose-1-phosphate aldolase CDS	0	0	0	0	0	0	0	0	0	0	0	0	0	0
CBEI_RS02605	555477	methylated-DNA--[protein]-cysteine S-methyltransferase CDS	0	0	0	0	0	0	0	0	0	0	0	0	0	0
CBEI_RS02605	555493	methylated-DNA--[protein]-cysteine S-methyltransferase CDS	0	0	0	0	0	0	0	0	0	0	0	0	0	0
CBEI_RS02610	556297	DeoR/GlpR transcriptional regulator CDS	1	1	0	0	0	0	0	0	0	0	0	0	0	0
CBEI_RS02625	559061	2-deoxy-D-gluconate 3-dehydrogenase CDS	1	1	0	0	0	0	0	0	0	0	0	0	0	0
CBEI_RS02625	559081	2-deoxy-D-gluconate 3-dehydrogenase CDS	0	0	0	0	0	0	0	0	0	0	0	0	0	0
CBEI_RS02625	559098	2-deoxy-D-gluconate 3-dehydrogenase CDS	0	0	0	0	0	0	0	0	0	0	0	0	0	0
CBEI_RS02640	562026	hemerythrin CDS	0	0	0	0	0	0	0	0	0	0	0	0	0	0
CBEI_RS02640	562046	hemerythrin CDS	1	0	0	0	0	0	0	0	0	0	0	0	0	0
CBEI_RS02655	564491	DeoR/GlpR transcriptional regulator CDS	1	1	0	0	0	0	0	0	0	0	0	0	0	0
CBEI_RS02655	564625	DeoR/GlpR transcriptional regulator CDS	0	0	0	0	0	0	0	0	0	0	0	0	0	0
CBEI_RS02655	564637	DeoR/GlpR transcriptional regulator CDS	1	0	0	0	0	0	0	0	0	0	0	0	0	0
CBEI_RS02655	564643	DeoR/GlpR transcriptional regulator CDS	0	0	0	0	0	0	0	0	0	0	0	0	0	0
CBEI_RS02670	567311	tRNA (adenosine(37)-N6)-threonylcarbamoyltransferase complex ATPase subunit type 1 TsaE CDS	1	0	0	0	0	0	0	0	0	0	0	0	0	0
CBEI_RS02675	567452	ABC transporter substrate-binding protein CDS	1	1	1	0	0	0	0	0	0	0	0	0	0	0
CBEI_RS02685	568961	RidA family protein CDS	0	0	0	0	0	0	0	0	0	0	0	0	0	0
CBEI_RS02700	571097	hypothetical protein CDS	1	0	0	0	0	0	0	0	0	0	0	0	0	0
CBEI_RS02700	571134	hypothetical protein CDS	0	0	0	0	0	0	0	0	0	0	0	0	0	0
CBEI_RS02720	576937	ABC transporter substrate-binding protein CDS	1	1	1	0	0	0	0	0	0	0	0	0	0	0
CBEI_RS02725	578097	DNA mismatch repair protein MutS CDS	1	0	0	0	0	0	0	0	0	0	0	0	0	0
CBEI_RS02735	581196	CBS domain-containing protein CDS	1	0	0	0	0	0	0	0	0	0	0	0	0	0
CBEI_RS02760	587031	pyk CDS	0	0	0	0	0	0	0	0	0	0	0	0	0	0
CBEI_RS02765	587021	aminoacyl-histidine dipeptidase CDS	0	0	0	0	0	0	0	0	0	0	0	0	0	0
CBEI_RS02770	588829	glycoside hydrolase CDS	1	0	0	0	0	0	0	0	0	0	0	0	0	0
CBEI_RS02780	590615	maf CDS	1	1	0	0	0	0	0	0	0	0	0	0	0	0
CBEI_RS02815	598368	septum site-determining protein MinC CDS	1	1	0	0	0	0	0	0	0	0	0	0	0	0
CBEI_RS02830	600423	rod shape-determining protein RodA CDS	1	0	0	0	0	0	0	0	0	0	0	0	0	0
CBEI_RS02850	604469	S-layer protein CDS	1	1	0	0	0	0	0	0	0	0	0	0	0	0
CBEI_RS02850	604489	S-layer protein CDS	0	0	0	0	0	0	0	0	0	0	0	0	0	0
CBEI_RS02850	604497	S-layer protein CDS	0	0	0	0	0	0	0	0	0	0	0	0	0	0
CBEI_RS02850	604507	S-layer protein CDS	0	0	0	0	0	0	0	0	0	0	0	0	0	0
CBEI_RS02850	604513	S-layer protein CDS	0	0	0	0	0	0	0	0	0	0	0	0	0	0
CBEI_RS02855	606701	DUF445 domain-containing protein CDS	1	0	0	0	0	0	0	0	0	0	0	0	0	0
CBEI_RS02860	611083	B12-binding domain-containing radical SAM protein CDS	0	0	0	0	0	0	0	0	0	0	0	0	0	0
CBEI_RS02860	611149	B12-binding domain-containing radical SAM protein CDS	0	0	0	0	0	0	0	0	0	0	0	0	0	0
CBEI_RS02875	615538	rplU CDS	0	1	0	0	0	0	0	0	0	0	0	0	0	0
CBEI_RS02900	618789	nicotinate-nicotinamide nucleotide adenylyltransferase CDS	1	0	0	0	0	0	0	0	0	0	0	0	0	0
CBEI_RS02930	626130	D-alanyl-D-alanine carboxypeptidase CDS	1	1	1	0	0	0	0	0	0	0	0	0	0	0
CBEI_RS02940	627023	hypothetical protein CDS	1	1	0	0	0	0	0	0	0	0	0	0	0	0
CBEI_RS02940	627153	hypothetical protein CDS	1	1	1	0	0	0	0	0	0	0	0	0	0	0
CBEI_RS02940	627178	hypothetical protein CDS	1	0	0	0	0	0	0	0	0	0	0	0	0	0
CBEI_RS03000	642532	DNA-binding response regulator CDS	0	1	0	0	0	0	0	0	0	0	0	0	0	0
CBEI_RS03010	644524	MATE family efflux transporter CDS	0	0	0	0	0	0	0	0	0	0	0	0	0	0
CBEI_RS03015	646585	response regulator CDS	0	1	0	0	0	0	0	0	0	0	0	0	0	0
CBEI_RS03020	647374	hypothetical protein CDS	1	1	0	0	0	0	0	0	0	0	0	0	0	0
CBEI_RS03020	647390	hypothetical protein CDS	0	1	0	0	0	0	0	0	0	0	0	0	0	0
CBEI_RS03025	648455	DUF3284 domain-containing protein CDS	1	1	1	0	0	0	0	0	0	0	0	0	0	0
CBEI_RS03025	648466	DUF3284 domain-containing protein CDS	1	1	0	0	0	0	0	0	0	0	0	0	0	0
CBEI_RS03090	661564	endonuclease CDS	1	1	0	0	0	0	0	0	0	0	0	0	0	0
CBEI_RS03090	661598	endonuclease CDS	1	1	0	0	0	0	0	0	0	0	0	0	0	0
CBEI_RS03090	661728	endonuclease CDS	0	0	0	0	0	0	0	0	0	0	0	0	0	0
CBEI_RS03090	661737	endonuclease CDS	0	0	0	0	0	0	0	0	0	0	0	0	0	0
CBEI_RS03105	665548	sensor histidine kinase CDS	0	0	0	0	0	0	0	0	0	0	0	0	0	0
CBEI_RS03110	666763	DNA-binding response regulator CDS	1	0	0	0	0	0	0	0	0	0	0	0	0	0
CBEI_RS03120	668393	aldo/keto reductase CDS	1	1	0	0	0	0	0	0	0	0	0	0	0	0
CBEI_RS03145	674424	hypothetical protein CDS	1	0	0	0	0	0	0	0	0	0	0	0	0	0
CBEI_RS03145	674442	hypothetical protein CDS	1	1	0	0	0	0	0	0	0	0	0	0	0	0
CBEI_RS03180	682158	pssA CDS	1	0	0	0	0	0	0	0	0	0	0	0	0	0
CBEI_RS03185	682273	lipid kinase CDS	1	0	0	0	0	0	0	0	0	0	0	0	0	0
CBEI_RS03195	686341	YgiQ family radical SAM protein CDS	1	1	1	0	0	0	0	0	0	0	0	0	0	0
CBEI_RS03200	686537	membrane protein CDS	1	1	0	0	0	0	0	0	0	0	0	0	0	0
CBEI_RS03215	690716	1-acyl-sn-glycerol-3-phosphate acyltransferase CDS	1	1	1	0	0	0	0	0	0	0	0	0	0	0
CBEI_RS03245	697236	aminotransferase class V-fold PLP-dependent enzyme CDS	1	0	0	0	0	0	0	0	0	0	0	0	0	0
CBEI_RS03260	698737	ABC transporter ATP-binding protein CDS	1	1	0	0	0	0	0	0	0	0	0	0	0	0
CBEI_RS03265	701078	DNA-binding response regulator CDS	0	0	0	0	0	0	0	0	0	0	0	0	0	0
CBEI_RS03285	706264	tRNA (cytidine(34)-2'-O)-methyltransferase CDS	1	1	0	0	0	0	0	0	0	0	0	0	0	0
CBEI_RS03285	706282	tRNA (cytidine(34)-2'-O)-methyltransferase CDS	1	0	1	0	0	0	0	0	0	0	0	0	0	0
CBEI_RS03285	706297	tRNA (cytidine(34)-2'-O)-methyltransferase CDS	0	0	0	0	0	0	0	0	0	0	0	0	0	0
CBEI_RS03295	707791	RNA polymerase sigma-54 factor CDS	0	1	0	0	0	0	0	0	0	0	0	0	0	0
CBEI_RS03295	707819	RNA polymerase sigma-54 factor CDS	0	0	0	0	0	0	0	0	0	0	0	0	0	0
CBEI_RS03300	709610	Cro/Cl family transcriptional regulator CDS	1	0	0	0	0	0	0	0	0	0	0	0	0	0
CBEI_RS03305	710710	gap CDS	0	0	0	0	0	0	0	0	0	0	0	0	0	0
CBEI_RS03330	717455	enolase CDS	1	0	0	0	0	0	0	0	0	0	0	0	0	0
CBEI_RS03330	717490	enolase CDS	1	1	1	0	0	0	0	0	0	0	0	0	0	0
CBEI_RS03335	718983	secG CDS	1	1	0	0	0	0	0	0	0	0	0	0	0	0
CBEI_RS03335	718992	secG CDS	0	0	0	0	0	0	0	0	0	0	0	0	0	0
CBEI_RS03435	743592	nifH CDS	1	0	0	0	0	0	0	0	0	0	0	0	0	0
CBEI_RS03440	744554	ABC transporter CDS	1	0	0	0	0	0	0	0	0	0	0	0	0	0
CBEI_RS03485	754141	rnr CDS	1	0	0	0	0	0	0	0	0	0	0	0	0	0
CBEI_RS03490	756496	SsrA-binding protein CDS	0	0	0	0	0	0	0	0	0	0	0	0	0	0
CBEI_RS03515	763834	DUF1232 domain-containing protein CDS	1	0	0	0	0	0	0	0	0	0	0	0	0	0
CBEI_RS03520	764943	hypothetical protein CDS	1	0	0	0	0	0	0	0	0	0	0	0	0	0
CBEI_RS03525	766512	transcriptional regulator CDS	1	0	0	0	0	0	0	0	0	0	0	0	0	0
CBEI_RS03525	766532	transcriptional regulator CDS	1	0	0	0	0	0	0	0	0	0	0	0	0	0
CBEI_RS03525	766552	transcriptional regulator CDS	0	0	0	0	0	0	0	0	0	0	0	0	0	0
CBEI_RS03540	769885	clpB CDS	1	1	0	0	0	0	0	0	0	0	0	0	0	0
CBEI_RS03545	773524	ECF transporter S component CDS	1	0	0	0	0	0	0	0	0	0	0	0	0	0
CBEI_RS03550	773736	thiF CDS	1	1	0	0	0	0	0	0	0	0	0	0	0	0
CBEI_RS03550	774007	thiF CDS	0	0	0	0	0	0	0	0	0	0	0	0	0	0
CBEI_RS03565	776639	DUF4250 domain-containing protein CDS	0	0	0	0	0	0	0	0	0	0	0	0	0	0
CBEI_RS03565	776645	DUF4250 domain-containing protein CDS	0	0	0	0	0	0	0	0	0	0	0	0	0	0
CBEI_RS03570	776875	bifunctional diguanylate cyclase/phosphodiesterase CDS	1	0	0	0	0	0	0	0	0	0	0	0	0	0
CBEI_RS03575	778820	tryptophan transporter CDS	1	0	0	0	0	0	0	0	0	0	0	0	0	0
CBEI_RS03575	778838	tryptophan transporter CDS	1	0	0	0	0	0	0	0	0	0	0	0	0	0
CBEI_RS03575	778843	tryptophan transporter CDS	0	0	0	0	0	0	0	0	0	0	0	0	0	0
CBEI_RS03575	778889	tryptophan transporter CDS	0	0	0	0	0	0	0	0	0	0	0	0	0	0
CBEI_RS03575	779171	tryptophan transporter CDS	0	1	0	0	0	0	0	0	0	0	0	0	0	0
CBEI_RS03600	787956	class I SAM-dependent methyltransferase CDS	0	0	0	0	0	0	0	0	0	0	0	0	0	0
CBEI_RS03600	787964	class I SAM-dependent methyltransferase CDS	0	0	0	0	0	0	0	0	0	0	0	0	0	0
CBEI_RS03600	787980	class I SAM-dependent methyltransferase CDS	0	0	0	0	0	0	0	0	0	0	0	0	0	0
CBEI_RS03620	791848	ferredoxin-NADPsense reductase subunit alpha CDS	0	0	0	0	0	0	0	0	0	0	0	0	0	0
CBEI_RS03635	797640	alpha-amylase CDS	0	0	0	0	0	0	0	0	0	0	0	0	0	0
CBEI_RS03640	798044	methyl-accepting chemotaxis protein CDS	0	0	0	0	0	0	0	0	0	0	0	0	0	0
CBEI_RS03640	798067	methyl-accepting chemotaxis protein CDS	0	0	0	0	0	0	0	0	0	0	0	0	0	0
CBEI_RS03645	800090	ATP-binding protein CDS	1	1	0	0	0	0	0	0	0	0	0	0	0	0
CBEI_RS03645	800199	ATP-binding protein CDS	1	0	0	0	0	0	0	0	0	0	0	0	0	0
CBEI_RS03675	807379	IS256 family transposase CDS	1	0	0	0	0	0	0	0	0	0	0	0	0	0
CBEI_RS03675	807396	IS256 family transposase CDS	0	0	0	0	0	0	0	0	0	0	0	0	0	0
CBEI_RS03685	812255	coenzyme F390 synthetase-like protein CDS	1	1	0	0	0	0	0	0	0	0	0	0	0	0
CBEI_RS03700	816825	AraC family transcriptional regulator CDS	1	0	0	0	0	0	0	0	0	0	0	0	0	0
CBEI_RS03705	816914	heme ABC transporter ATP-binding protein CDS	1	1	0	0	0	0	0	0	0	0	0	0	0	0
CBEI_RS03720	820431	thioesterase CDS	1	1	0	0	0	0	0	0	0	0	0	0	0	0
CBEI_RS03770	831189	acyl-ACP thioesterase CDS	0	1	0	0	0	0	0	0	0	0	0	0	0	0
CBEI_RS03830	844527	DeoR/GlpR transcriptional regulator CDS	1	0	0	0	0	0	0	0	0	0	0	0	0	0
CBEI_RS03850	849972	MarR family transcriptional regulator CDS	1	1	0	0	0	0	0	0	0	0	0	0	0	0
CBEI_RS03860	851715	cobalamin B12-binding domain-containing protein CDS	0	0	0	0	0	0	0	0	0	0	0	0	0	0
CBEI_RS03875	856416	PTS mannose transporter subunit IIAB CDS	1	1	0	0	0	0	0	0	0	0	0	0	0	0
CBEI_RS03905	862590	XRE family transcriptional regulator CDS	0	0	0	0	0	0	0	0	0	0	0	0	0	0
CBEI_RS03905	862711	XRE family transcriptional regulator CDS	1	0	0	0	0	0	0	0	0	0	0	0	0	0
CBEI_RS03910	863740	MarR family transcriptional regulator CDS	1	1	0	0	0	0	0	0	0	0	0	0	0	0
CBEI_RS03910	863760	MarR family transcriptional regulator CDS	0	0	0	0	0	0	0	0	0	0	0	0	0	0
CBEI_RS03940	871920	IS110 family transposase CDS	1	1	0	0	0	0	0	0	0	0	0	0	0	0
CBEI_RS03945	871764	nitroreductase CDS	1	0	0	0	0	0	0	0	0	0	0	0	0	0
CBEI_RS03965	875761	aldehyde dehydrogenase CDS	1	1	1	0	0	0	0	0	0	0	0	0	0	0
CBEI_RS03970	878927	DUF4317 domain-containing protein CDS	0	0	0	0	0	0	0	0	0	0	0	0	0	0
CBEI_RS03970	878962	DUF4317 domain-containing protein CDS	0	0	0	0	0	0	0	0	0	0	0	0	0	0
CBEI_RS03970	879101	DUF4317 domain-containing protein CDS	0	0	0	0	0	0	0	0	0	0	0	0	1	0
CBEI_RS03970	879132	DUF4317 domain-containing protein CDS	1	0	0	0	0	0	0	0	0	0	0	0	0	0
CBEI_RS03975	879331	LacI family transcriptional regulator CDS	0	1	0	0	0	0	0	0	0	0	0	0	0	0
CBEI_RS04000	885995	hypothetical protein CDS	1	0	0	0	0	0	0	0	0	0	0	0	0	0
CBEI_RS04000	886063	hypothetical protein CDS	1	0	0	0	0	0	0	0	0	0	0	0	0	0
CBEI_RS04015	890900	flavodoxin family protein CDS	0	0	0	0	0	0	0	0	0	0	0	0	0	0
CBEI_RS04015	890968	flavodoxin family protein CDS	1	0	0	0	0	0	0	0	0	0	0	0	0	0
CBEI_RS04020	891144	TetR family transcriptional regulator CDS	1	1	0	0	0	0	0	0	0	0	0	0	0	0
CBEI_RS04025	892000	QueT transporter family protein CDS	1	0	0	0	0	0	0	0	0	0	0	0	0	0
CBEI_RS04025	892026	QueT transporter family protein CDS	1	1	1	0	0	0	0	0	0	0	0	0	0	0
CBEI_RS04025	892035	QueT transporter family protein CDS	0	0	0	0	0	0	0	0	0	0	0	0	0	0
CBEI_RS04035	894630	hypothetical protein CDS	1	0	0	0	0	0	0	0	0	0	0	0	0	0
CBEI_RS04040	896125	sensor domain-containing diguanylate cyclase CDS	1	0	0	0	0	0	0	0	0	0	0	0	0	0
CBEI_RS04070	905531	MurR/RpiR family transcriptional regulator CDS	0	1	0	0	0	0	0	0	0	0	0	0	0	0
CBEI_RS04075	907157	transcription elongation factor GreA CDS	1	0	0	0	0	0	0	0	0	0	0	0	0	0
CBEI_RS04075	907160	transcription elongation factor GreA CDS	1	0	0	0	0	0	0	0	0	0	0	0	0	0
CBEI_RS04075	907179	transcription elongation factor GreA CDS	1	0	0	0	0	0	0	0	0	0	0	0	0	0
CBEI_RS04100	913350	chemotaxis protein CheV CDS	1	1	0	0	0	0	0	0	0	0	0	0	0	0
CBEI_RS04105	914844	hypothetical protein CDS	1	1	1	0	0	0	0	0	0	0	0	0	0	0
CBEI_RS04115	918052	PTS sugar transporter subunit IIB CDS	1	1	0	0	0	0	0	0	0	0	0	0	0	0
CBEI_RS04120	918807	aminotransferase class V-fold PLP-dependent enzyme CDS	1	0	0	0	0	0	0	0	0	0	0	0	0	0
CBEI_RS04120	918833	aminotransferase class V-fold PLP-dependent enzyme CDS	0	0	0	0	0	0	0	0	0	0	0	0	0	0
CBEI_RS04155	926538	tRNA-Ala	0	0	0	0	0	0	0	0	0	0	0	0	0	0
CBEI_RS04175	930657	O-acetylhomoserine aminocarboxypropyltransferase/cysteine synthase CDS	1	1	0	0	0	0	0	0	0	0	0	0	0	0
CBEI_RS04175	930863	O-acetylhomoserine aminocarboxypropyltransferase/cysteine synthase CDS	1	0	1	0	0	0	0	0	0	0	0	0	0	0
CBEI_RS04185	935144	sensor histidine kinase CDS	1	0	0	0	0	0	0	0	0	0	0	0	0	0
CBEI_RS04210	941029	oligoendopeptidase F CDS	1	0	0	0	0	0	0	0	0	0	0	0	0	0
CBEI_RS04225	944703	trxA CDS	1	1	0	0	0	0	0	0	0	0	0	0	0	0
CBEI_RS04235	945860	NAD(P)/FAD-dependent oxidoreductase CDS	1	0	0	0	0	0	0	0	0	0	0	0	0	0
CBEI_RS04240	946836	MarR family transcriptional regulator CDS	1	0	0	0	0	0	0	0	0	0	0	0	0	0
CBEI_RS04240	946869	MarR family transcriptional regulator CDS	0	1	0	0	0	0	0	0	0	0	0	0	0	0
CBEI_RS04275	953386	hydroxylamine reductase CDS	1	0	0	0	0	0	0	0	0	0	0	0	0	0
CBEI_RS04280	955309	APC family permease CDS	1	0	0	0	0	0	0	0	0	0	0	0	0	0
CBEI_RS04320	964693	(Fe-S)-binding protein CDS	1	0	0	0	0	0	0	0	0	0	0	0	0	0
CBEI_RS04320	964780	(Fe-S)-binding protein CDS	0	0	0	0	0	0	0	0	0	0	0	0	0	0
CBEI_RS04320	964788	(Fe-S)-binding protein CDS	0	0	0	0	0	0	0	0	0	0	0	0	0	0
CBEI_RS04325	965748	universal stress protein CDS	0	0	0	0	0	0	0	0	0	0	0	0	0	0
CBEI_RS04330	966307	ribonuclease P CDS	1	1	1	0	0	0	0	0	0	0	0	0	0	0
CBEI_RS04330	966412	ribonuclease P CDS	1	0	0	0	0	0	0	0	0	0	0	0	0	0
CBEI_RS04330	966432	ribonuclease P CDS	0	0	0	0	0	0	0	0	0	0	0	0	0	0
CBEI_RS04345	969644	aminopeptidase CDS	1	0	0	0	0	0	0	0	0	0	0	0	0	0
CBEI_RS04370	974311	methyl-accepting chemotaxis protein CDS	1	0	1	0	0	0	0	0	0	0	0	0	0	0
CBEI_RS04370	974323	methyl-accepting chemotaxis protein CDS	0	0	0	0	0	0	0	0	0	0	0	0	0	0
CBEI_RS04370	974336	methyl-accepting chemotaxis protein CDS	0	0	0	0	0	0	0	0	0	0	0	0	0	0
CBEI_RS04385	981112	two-component sensor histidine kinase CDS	1	0	0	0	0	0	0	0	0	0	0	0	0	0
CBEI_RS04385	981132	two-component sensor histidine kinase CDS	1	0	0	0	0	0	0	0	0	0	0	0	0	0
CBEI_RS04410	989963	spoIIAA CDS	0	1	0	0	0	0	0	0	0	0	0	0	0	0
CBEI_RS04410	989969	spoIIAA CDS	0	0	0	0	0	0	0	0	0	0	0	0	0	0
CBEI_RS04410	989972	spoIIAA CDS	0	0	0	0	0	0	0	0	0	0	0	0	0	0
CBEI_RS04440	993964	ATPase CDS	1	1	0	0	0	0	0	0	0	0	0	0	0	0
CBEI_RS04455	999936	30S ribosomal protein S20 CDS	1	1	1	0	0	0	0	0	0	0	0	0	0	0
CBEI_RS04475	1003077	elongation factor 4 CDS	1	1	1	0	0	0	0	0	0	0	0	0	0	0
CBEI_RS04475	1003096	elongation factor 4 CDS	1	0	0	0	0	0	0	0	0	0	0	0	0	0
CBEI_RS04475	1003099	elongation factor 4 CDS	1	0	0	0	0	0	0	0	0	0	0	0	0	0
CBEI_RS04475	1003102	elongation factor 4 CDS	1	0	0	0	0	0	0	0	0	0	0	0	0	0
CBEI_RS04480	1005074	hypothetical protein CDS	1	0	0	0	0	0	0	0	0	0	0	0	0	0
CBEI_RS04490	1007092	HrcA family transcriptional regulator CDS	1	1	0	0	0	0	0	0	0	0	0	0	0	0
CBEI_RS04510	1012177	ferredoxin--nitrite reductase CDS	1	0	0	0	0	0	0	0	0	0	0	0	0	0
CBEI_RS04510	1012181	ferredoxin--nitrite reductase CDS	1	0	0	0	0	0	0	0	0	0	0	0	0	0
CBEI_RS04515	1014008	tRNA (guanosine(46)-N7)-methyltransferase TrmB CDS	1	1	1	0	0	0	0	0	0	0	0	0	0	0
CBEI_RS04535	1018859	histidine triad nucleotide-binding protein CDS	1	0	0	0	0	0	0	0	0	0	0	0	0	0
CBEI_RS04535	1018970	histidine triad nucleotide-binding protein CDS	0	0	0	0	0	0	0	0	0	0	0	0	0	0
CBEI_RS04540	1019421	30S ribosomal protein S21 CDS	1	1	1	0	0	0	0	0	0	0	0	0	0	0
CBEI_RS04590	1027989	hypothetical protein CDS	1	0	0	0	0	0	0	0	0	0	0	0	0	0
CBEI_RS04595	1028697	pyruvate, phosphate dikinase CDS	0	1	0	0	0	0	0	0	0	0	0	0	0	0
CBEI_RS04605	1033061	deoxyguanosinetriphosphate triphosphohydrolase CDS	0	0	0	0	0	0	0	0	0	0	1	0	0	0
CBEI_RS04610	1034344	DNA primase CDS	1	0	0	0	0	0	0	0	0	0	1	0	0	1
CBEI_RS04635	1039915	peptidase S8 CDS	0	0	0	0	0	0	0	0	0	0	0	0	0	0
CBEI_RS04650	1044899	transglutaminase CDS	1	0	0	0	0	0	0	0	0	0	0	0	0	0
CBEI_RS04650	1045034	transglutaminase CDS	0	1	0	0	0	0	0	0	0	0	0	0	0	0
CBEI_RS04655	1046138	ABC transporter ATP-binding protein CDS	1	0	0	0	0	0	0	0	0	0	0	0	0	0
CBEI_RS04655	1046170	ABC transporter ATP-binding protein CDS	1	0	0	0	0	0	0	0	0	0	0	0	0	0
CBEI_RS04665	1048532	LacI family transcriptional regulator CDS	1	1	0	0	0	0	0	0	0	0	0	0	0	0
CBEI_RS04665	1048554	LacI family transcriptional regulator CDS	0	1	0	0	0	0	0	0	0	0	0	0	0	0
CBEI_RS04665	1048595	LacI family transcriptional regulator CDS	1	1	1	0	0	0	0	0	0	0	0	0	0	0
CBEI_RS04680	1053856	2-hydroxyacid dehydrogenase CDS	1	0	0	0	0	0	0	0	0	0	0	0	0	0
CBEI_RS04680	1053888	2-hydroxyacid dehydrogenase CDS	1	0	0	0	0	0	0	0	0	0	0	0	0	0
CBEI_RS04690	1056075	type IA DNA topoisomerase CDS	1	0	0	0	0	0	0	0	0	0	0	0	0	0
CBEI_RS04700	1059609	DUF4261 domain-containing protein CDS	0	1	0	0	0	0	0	0	0	0	0	0	0	0
CBEI_RS04705	1060746	ammonium transporter CDS	0	0	0	0	0	0	0	0	0	0	0	0	0	0
CBEI_RS04705	1060799	ammonium transporter CDS	0	1	0	0	0	0	0	0	0	0	0	0	0	0
CBEI_RS04710	1062582	methyl-accepting chemotaxis protein CDS	1	0	0	0	0	0	0	0	0	0	0	0	0	0
CBEI_RS04710	1062596	methyl-accepting chemotaxis protein CDS	0	0	0	0	0	0	0	0	0	0	0	0	0	0
CBEI_RS04710	1062599	methyl-accepting chemotaxis protein CDS	0	0	0	0	0	0	0	0	0	0	0	0	0	0
CBEI_RS04720	1066090	transferase CDS	0	1	0	0	0	0	0	0	0	0	0	0	0	0
CBEI_RS04720	1066199	transferase CDS	0	0	0	0	0	0	0	0	0	0	0	0	0	0
CBEI_RS04720	1066230	transferase CDS	0	0	0	0	0	0	0	0	0	0	0	0	0	0
CBEI_RS04720	1066296	transferase CDS	0	0	0	0	0	0	0	0	0	0	0	0	0	0
CBEI_RS04720	1066332	transferase CDS	0	1	0	0	0	0	0	0	0	0	0	0	0	0
CBEI_RS04735	1071205	ABC transporter substrate-binding protein CDS	0	0	0	0	0	0	0	0	0	0	0	0	0	0
CBEI_RS04745	1074067	ImmA/IrrE family metallo-endopeptidase CDS	0	0	0	0	0	0	0	0	0	0	0	0	0	0
CBEI_RS04745	1074087	ImmA/IrrE family metallo-endopeptidase CDS	1	0	0	0	0	0	0	0	0	0	0	0	0	0
CBEI_RS04750	1074248	hypothetical protein CDS	0	0	0	0	0	0	0	0	0	0	0	0	0	0
CBEI_RS04785	1080709	XRE family transcriptional regulator CDS	0	0	0	0	0	0	0	0	0	0	0	0	0	0
CBEI_RS04790	1080817	XRE family transcriptional regulator CDS	1	1	1	0	0	0	0	0	0	0	0	0	0	0
CBEI_RS04790	1080841	XRE family transcriptional regulator CDS	1	0	0	0	0	0	0	0	0	0	0	0	0	0
CBEI_RS04805	1082138	hypothetical protein CDS	0	0	0	0	0	0	0	0	0	0	0	0	0	0
CBEI_RS04835	1086051	hypothetical protein CDS	1	1	0	0	0	0	0	0	0	0	0	0	0	0
CBEI_RS04845	1087261	hypothetical protein CDS	1	0	0	0	0	0	0	0	0	0	0	0	0	0
CBEI_RS05030	1115487	hypothetical protein CDS	1	0	0	0	0	0	0	0	0	0	0	0	0	0
CBEI_RS05045	1120063	D-alanyl-D-alanine carboxypeptidase CDS	0	0	0	0	0	0	0	0	0	0	0	0	0	0
CBEI_RS05045	1120128	D-alanyl-D-alanine carboxypeptidase CDS	0	1	1	0	0	0	0	0	0	0	0	0	0	0
CBEI_RS05055	1122351	DUF1727 domain-containing protein CDS	1	1	1	0	0	0	0	0	0	0	0	0	0	0
CBEI_RS05055	1122403	DUF1727 domain-containing protein CDS	0	0	0	0	0	0	0	0	0	0	0	0	0	0
CBEI_RS05090	1133287	PTS lactose transporter subunit IIC CDS	1	1	0	0	0	0	0	0	0	0	0	0	0	0
CBEI_RS05105	1135690	sigma-54-dependent transcriptional regulator CDS	1	1	1	0	0	0	0	0	0	0	0	0	0	0
CBEI_RS05105	1135743	sigma-54-dependent transcriptional regulator CDS	0	0	0	0	0	0	0	0	0	0	0	0	0	0
CBEI_RS05105	1135752	sigma-54-dependent transcriptional regulator CDS	0	0	0	0	0	0	0	0	0	0	0	0	0	0
CBEI_RS05105	1135768	sigma-54-dependent transcriptional regulator CDS	0	0	0	0	0	0	0	0	0	0	0	0	0	0
CBEI_RS05105	1135775	sigma-54-dependent transcriptional regulator CDS	0	0	0	0	0	0	0	0	0	0	0	0	0	0
CBEI_RS05110	1138629	sigma-54-dependent transcriptional regulator CDS	1	1	0	0	0	0	0	0	0	0	0	0	0	0
CBEI_RS05115	1141475	PTS sugar transporter CDS	1	0	0	0	1	0	0	0	0	0	0	0	0	0
CBEI_RS05115	1141510	PTS sugar transporter CDS	1	0	0	0	0	0	0	0	0	0	0	0	0	0
CBEI_RS05150	1147504	sigma-54-dependent transcriptional regulator CDS	0	0	0	0	0	0	0	0	0	0	0	0	0	0
CBEI_RS05185	1155793	XRE family transcriptional regulator CDS	1	1	1	0	0	0	0	0	0	0	0	0	0	0
CBEI_RS05195	1159751	transcriptional regulator CDS	0	1	0	0	0	0	0	0	0	0	0	0	0	0
CBEI_RS05200	1159884	DNA helicase CDS	1	1	1	0	0	0	0	0	0	0	0	0	0	0
CBEI_RS05200	1159968	DNA helicase CDS	0	0	0	0	0	0	0	0	0	0	0	0	0	0
CBEI_RS05205	1164304	MurR/RpiR family transcriptional regulator CDS	1	0	0	0	0	0	0	0	0	0	0	0	0	0
CBEI_RS05220	1166534	N-acetyltransferase CDS	1	0	0	0	0	0	0	0	0	0	0	0	0	0
CBEI_RS05230	1168535	MFS transporter CDS	1	1	0	0	0	0	0	0	0	0	0	0	0	0
CBEI_RS05240	1171197	exonuclease sbcCD subunit D CDS	0	0	0	0	0	0	0	0	0	0	0	0	0	0
CBEI_RS05250	1175985	50S ribosomal protein L25 CDS	1	0	1	0	0	0	0	0	0	0	0	0	0	0
CBEI_RS05255	1177080	phospho-sugar mutase CDS	1	0	0	0	0	0	0	0	0	0	0	0	1	0
CBEI_RS05255	1177099	phospho-sugar mutase CDS	0	1	0	0	0	0	0	0	0	0	0	0	0	0
CBEI_RS05255	1177105	phospho-sugar mutase CDS	0	1	0	0	0	0	0	0	0	0	0	0	0	0
CBEI_RS05260	1179047	hypothetical protein CDS	1	1	0	0	0	0	0	0	0	0	0	0	0	0
CBEI_RS05305	1189870	ychF CDS	1	1	0	0	0	0	0	0	0	0	0	0	0	0
CBEI_RS05305	1189891	ychF CDS	1	0	0	0	0	0	0	0	0	0	0	0	0	0
CBEI_RS05310	1191456	hypothetical protein CDS	1	0	0	0	0	0	0	0	0	0	0	0	0	0
CBEI_RS05335	1198470	pyrB CDS	0	0	0	0	0	0	0	0	0	0	0	0	0	0
CBEI_RS05350	1201164	pyrF CDS	0	0	0	0	0	0	0	0	0	0	0	0	0	0
CBEI_RS05370	1205169	surE CDS	1	0	0	0	0	0	0	0	0	0	0	0	0	0
CBEI_RS05375	1207738	hypothetical protein CDS	1	0	1	0	0	0	0	0	0	0	0	0	0	0
CBEI_RS05375	1207755	hypothetical protein CDS	1	0	0	0	0	0	0	0	0	0	0	0	0	0
CBEI_RS05380	1208298	pflB CDS	1	1	0	0	0	0	0	0	0	0	0	0	0	0
CBEI_RS05380	1208324	pflB CDS	0	1	1	0	0	0	0	0	0	0	0	0	0	0
CBEI_RS05380	1208337	pflB CDS	0	0	1	0	0	0	0	0	0	0	0	0	0	0
CBEI_RS05380	1208340	pflB CDS	0	0	0	0	0	0	0	0	0	0	0	0	0	0
CBEI_RS05380	1208346	pflB CDS	0	1	0	0	0	0	0	0	0	0	0	0	0	0
CBEI_RS05380	1208353	pflB CDS	0	1	0	0	0	0	0	0	0	0	0	0	0	0
CBEI_RS05385	1210919	pflA CDS	1	0	0	0	0	0	0	0	0	0	0	0	0	0
CBEI_RS05390	1212071	pflB CDS	0	0	0	0	0	0	0	0	0	0	0	0	0	0
CBEI_RS05405	1215654	L-lactate dehydrogenase CDS	1	0	0	0	0	0	0	0	0	0	0	0	0	0
CBEI_RS05405	1215691	L-lactate dehydrogenase CDS	1	0	0	0	0	0	0	0	0	0	0	0	0	0
CBEI_RS05425	1221004	site-2 protease family protein CDS	0	0	0	0	0	0	0	0	0	0	0	0	0	0
CBEI_RS05445	1226261	HAD-IB family hydrolase CDS	1	0	0	0	0	0	0	0	0	0	0	0	0	0
CBEI_RS05460	1229141	phosphoenolpyruvate carboxykinase CDS	1	1	0	0	0	0	0	0	0	0	0	0	0	0
CBEI_RS05460	1229160	phosphoenolpyruvate carboxykinase CDS	0	0	0	0	0	0	0	0	0	0	0	0	0	0
CBEI_RS05475	1232911	transcriptional regulator CDS	1	0	0	0	0	0	0	0	0	0	0	0	0	0
CBEI_RS05490	1234827	gamma carbonic anhydrase family protein CDS	1	1	0	0	0	0	0	0	0	0	0	0	0	0
CBEI_RS05515	1243618	calcium-translocating P-type ATPase, PMCA-type CDS	0	0	0	0	0	0	0	0	0	0	0	0	0	0
CBEI_RS05520	1243744	DUF327 domain-containing protein CDS	1	0	0	0	0	0	0	0	0	0	0	0	0	0
CBEI_RS05520	1243786	DUF327 domain-containing protein CDS	0	0	0	0	0	0	0	0	0	0	0	0	0	0
CBEI_RS05525	1244924	ABC transporter substrate-binding protein CDS	1	0	0	0	0	0	0	0	0	0	0	0	0	0
CBEI_RS05555	1251459	branched-chain amino acid aminotransferase CDS	0	0	0	0	0	0	0	0	0	0	0	0	0	0
CBEI_RS05560	1253812	NAD(sense) synthase CDS	1	1	0	0	0	0	0	0	0	0	0	0	0	0
CBEI_RS05575	1255706	EcsC family protein CDS	1	1	1	0	0	0	0	0	0	0	0	0	0	0
CBEI_RS05580	1256661	hypothetical protein CDS	1	1	0	0	0	0	0	0	0	0	0	0	0	0
CBEI_RS05585	1257341	amino acid ABC transporter substrate-binding protein CDS	0	1	0	0	0	0	0	0	0	0	0	0	0	0
CBEI_RS05600	1259757	cytochrome c551 CDS	1	1	0	0	0	0	0	0	0	0	0	0	0	0
CBEI_RS05605	1260370	phosphoribosylformylglycinamidine synthase CDS	0	1	0	0	0	0	0	0	0	0	0	0	0	0
CBEI_RS05640	1270759	phosphoribosylamine--glycine ligase CDS	1	0	0	0	0	0	0	0	0	0	0	0	0	0
CBEI_RS05650	1273637	CopY family transcriptional regulator CDS	0	0	0	0	0	0	0	0	0	0	0	0	0	0
CBEI_RS05660	1276484	hypothetical protein CDS	1	1	0	0	0	0	0	0	0	0	0	0	0	0
CBEI_RS05660	1276516	hypothetical protein CDS	0	0	0	0	0	0	0	0	0	0	0	0	0	0
CBEI_RS05660	1276551	hypothetical protein CDS	1	0	0	0	0	0	0	0	0	0	0	0	0	0
CBEI_RS05660	1276564	hypothetical protein CDS	0	0	0	0	0	0	0	0	0	0	0	0	0	0
CBEI_RS05660	1276569	hypothetical protein CDS	0	0	0	0	0	0	0	0	0	0	0	0	0	0
CBEI_RS05660	1276572	hypothetical protein CDS	0	0	0	0	0	0	0	0	0	0	0	0	0	0
CBEI_RS05735	1290514	HutP protein CDS	1	0	0	0	0	0	0	0	0	0	0	0	0	0
CBEI_RS05735	1290536	HutP protein CDS	0	0	0	0	0	0	0	0	0	0	0	0	0	0
CBEI_RS05755	1295064	Ig domain-containing protein CDS	0	0	0	0	0	0	0	0	0	0	0	0	0	0
CBEI_RS05760	1296001	hypothetical protein CDS	0	0	0	0	0	0	0	0	0	0	0	0	0	0
CBEI_RS05770	1298490	hypothetical protein CDS	0	0	0	0	0	0	0	0	0	0	0	0	0	0
CBEI_RS05775	1298864	GGDEF domain-containing protein CDS	0	0	0	0	0	0	0	0	0	0	0	0	0	0
CBEI_RS05775	1298871	GGDEF domain-containing protein CDS	0	0	0	0	0	0	0	0	0	0	0	0	0	0
CBEI_RS05775	1298975	GGDEF domain-containing protein CDS	0	0	0	0	0	0	0	0	0	0	0	0	0	0
CBEI_RS05815	1309381	replication-associated recombination protein A CDS	1	0	0	0	0	0	0	0	0	0	0	0	0	0
CBEI_RS05815	1309528	replication-associated recombination protein A CDS	0	0	0	0	0	0	0	0	0	0	0	0	0	0
CBEI_RS05820	1311138	Rrf2 family transcriptional regulator CDS	0	1	0	0	0	0	0	0	0	0	0	0	0	0
CBEI_RS05840	1314741	hypothetical protein CDS	1	0	0	0	0	0	0	0	0	0	0	0	0	0
CBEI_RS05855	1317676	alanine--tRNA ligase CDS	1	1	1	0	0	0	0	0	0	0	0	0	0	0
CBEI_RS05860	1320818	hypothetical protein CDS	1	0	0	0	0	0	0	0	0	0	0	0	0	0
CBEI_RS05885	1324931	typA CDS	0	1	1	0	0	0	0	0	0	0	0	0	0	0
CBEI_RS05915	1333598	twitching motility protein PilT CDS	0	1	1	0	0	0	0	0	0	0	0	0	0	0
CBEI_RS05950	1340472	transcriptional regulator NrdR CDS	1	0	0	0	0	0	0	0	0	0	0	0	0	0
CBEI_RS05970	1344531	phosphate ABC transporter substrate-binding protein CDS	1	0	0	0	0	0	0	0	0	0	0	0	0	0
CBEI_RS05995	1348861	phoU CDS	0	0	0	0	0	0	0	0	0	0	0	0	0	0
CBEI_RS05995	1348877	phoU CDS	0	0	0	0	0	0	0	0	0	0	0	0	0	0
CBEI_RS05995	1348994	phoU CDS	0	1	0	0	0	0	0	0	0	0	0	0	0	0
CBEI_RS05995	1349006	phoU CDS	0	0	0	0	0	0	0	0	0	0	0	0	0	0
CBEI_RS06000	1349958	radical SAM protein CDS	1	1	0	0	0	0	0	0	0	0	0	0	0	0
CBEI_RS06000	1349978	radical SAM protein CDS	1	0	0	0	0	0	0	0	0	0	0	0	0	0
CBEI_RS06000	1349982	radical SAM protein CDS	1	0	0	0	0	0	0	0	0	0	0	0	0	0
CBEI_RS06020	1356117	hypothetical protein CDS	0	0	0	0	0	0	0	0	0	0	0	0	0	0
CBEI_RS06025	1357660	hypothetical protein CDS	0	1	0	0	0	0	0	0	0	0	0	0	0	0
CBEI_RS06025	1357711	hypothetical protein CDS	1	0	0	0	0	0	0	0	0	0	0	0	0	0
CBEI_RS06030	1358207	hypothetical protein CDS	0	0	0	0	0	0	0	0	0	0	0	0	0	0
CBEI_RS06110	1374232	rpmB CDS	1	1	0	0	0	0	0	0	0	0	0	0	0	0
CBEI_RS06115	1375251	Asp23/Gls24 family envelope stress response protein CDS	0	0	0	0	0	0	0	0	0	0	0	0	0	0
CBEI_RS06155	1384370	phosphate acetyltransferase CDS	1	1	0	0	0	0	0	0	0	0	0	0	0	0
CBEI_RS06175	1387970	phosphate acyltransferase CDS	1	0	0	0	0	0	0	0	0	0	0	0	0	0
CBEI_RS06180	1389049	acpP CDS	1	0	1	0	0	0	0	0	0	0	0	0	0	0
CBEI_RS06195	1391473	smc CDS	1	1	0	0	0	0	0	0	0	0	0	0	0	0
CBEI_RS06195	1391490	smc CDS	0	0	0	0	0	0	0	0	0	0	0	0	0	0
CBEI_RS06195	1391493	smc CDS	0	0	0	0	0	0	0	0	0	0	0	0	0	0
CBEI_RS06205	1396597	DNA-binding protein CDS	1	1	0	0	0	0	0	0	0	0	0	0	0	0
CBEI_RS06215	1398338	30S ribosomal protein S16 CDS	1	0	0	0	0	0	0	0	0	0	0	0	0	0
CBEI_RS06235	1400533	50S ribosomal protein L19 CDS	1	1	0	0	0	0	0	0	0	0	0	0	0	0
CBEI_RS06240	1401050	ribosome biogenesis GTPase YlqF CDS	1	0	0	0	0	0	0	0	0	0	0	0	0	0
CBEI_RS06270	1408407	GTP-sensing pleiotropic transcriptional regulator CodY CDS	0	1	0	0	0	0	0	0	0	0	0	0	0	0
CBEI_RS06275	1409722	rpsB CDS	0	1	0	0	0	0	0	0	0	0	0	0	0	0
CBEI_RS06295	1413515	isoprenyl transferase CDS	0	1	0	0	0	0	0	0	0	0	0	0	0	0
CBEI_RS06295	1413534	isoprenyl transferase CDS	0	0	0	0	0	0	0	0	0	0	0	0	0	0
CBEI_RS06295	1413538	isoprenyl transferase CDS	0	0	0	0	0	0	0	0	0	0	0	0	0	0
CBEI_RS06315	1417542	rseP CDS	1	0	0	0	0	0	0	0	0	0	0	0	0	0
CBEI_RS06325	1420280	ribosome maturation factor CDS	1	1	0	0	0	0	0	0	0	0	0	0	0	0
CBEI_RS06370	1428159	30S ribosomal protein S15 CDS	1	0	0	0	0	0	0	0	0	0	0	0	0	0
CBEI_RS06400	1434682	DNA translocase FtsK CDS	0	0	0	0	0	0	0	0	0	0	0	0	0	0
CBEI_RS06400	1434716	DNA translocase FtsK CDS	1	0	0	0	0	0	0	0	0	0	0	0	0	0
CBEI_RS06405	1437309	rimO CDS	0	1	0	0	0	0	0	0	0	0	0	0	0	0
CBEI_RS06420	1440731	rny CDS	1	1	0	0	0	0	0	0	0	0	0	0	0	0
CBEI_RS06425	1442557	stage V sporulation protein S CDS	0	0	0	0	0	0	0	0	0	0	1	0	0	0
CBEI_RS06430	1442937	HPr family phosphocarrier protein CDS	1	1	1	0	0	0	0	0	0	0	0	0	0	0
CBEI_RS06440	1443745	adenylosuccinate lyase CDS	1	1	0	0	0	0	0	0	0	0	0	0	0	0
CBEI_RS06450	1446969	hypothetical protein CDS	1	1	0	0	0	0	0	0	0	0	0	0	0	0
CBEI_RS06450	1446987	hypothetical protein CDS	0	0	0	0	0	0	0	0	0	0	0	0	0	0
CBEI_RS06455	1448415	ribD CDS	0	1	0	0	0	0	0	0	0	0	0	0	0	0
CBEI_RS06455	1448439	ribD CDS	0	0	0	0	0	0	0	0	0	0	0	0	0	0
CBEI_RS06455	1448528	ribD CDS	1	0	0	0	0	0	0	0	0	0	0	0	0	0
CBEI_RS06470	1451970	6,7-dimethyl-8-ribityllumazine synthase CDS	0	0	0	0	0	0	0	0	0	0	0	0	0	0
CBEI_RS06475	1453580	LacI family transcriptional regulator CDS	0	1	0	0	0	0	0	0	0	0	0	0	0	0
CBEI_RS06520	1470068	S-ribosylhomocysteine lyase CDS	1	1	0	0	0	0	0	0	0	0	0	0	0	0
CBEI_RS06530	1471204	peptide transporter CDS	1	0	0	0	0	0	0	0	0	0	0	0	0	0
CBEI_RS06540	1473849	DUF2088 domain-containing protein CDS	0	1	0	0	0	0	0	0	0	0	0	0	0	0
CBEI_RS06545	1475625	glycoside hydrolase CDS	1	0	0	0	0	0	0	0	0	0	0	0	0	0
CBEI_RS06575	1484135	thioesterase CDS	0	0	0	0	0	0	0	0	0	0	0	0	0	0
CBEI_RS06580	1484612	glyoxalase/bleomycin resistance/dioxygenase family protein CDS	0	1	0	0	0	0	0	0	0	0	0	0	0	0
CBEI_RS06595	1486401	TetR/AcrR family transcriptional regulator CDS	1	1	0	0	0	0	0	0	0	0	0	0	0	0
CBEI_RS06610	1490679	XRE family transcriptional regulator CDS	1	0	0	0	0	0	0	0	0	0	0	0	0	0
CBEI_RS06610	1490698	XRE family transcriptional regulator CDS	1	0	0	0	0	0	0	0	0	0	0	0	0	0
CBEI_RS06615	1491427	cobJ CDS	1	0	0	0	0	0	0	0	0	0	0	0	0	0
CBEI_RS06615	1491456	cobJ CDS	0	0	0	0	0	0	0	0	0	0	0	0	0	0
CBEI_RS06615	1491476	cobJ CDS	0	0	0	0	0	0	0	0	0	0	0	0	0	0
CBEI_RS06635	1494438	mannosyl-glycoprotein endo-beta-N-acetylglucosamidase CDS	1	0	0	0	0	0	0	0	0	0	0	0	0	0
CBEI_RS06705	1506983	Cof-type HAD-IIB family hydrolase CDS	1	0	0	0	0	0	0	0	0	0	0	0	0	0
CBEI_RS06705	1507103	Cof-type HAD-IIB family hydrolase CDS	0	0	0	0	0	0	0	0	0	0	0	0	0	0
CBEI_RS06715	1508249	HD-GYP domain-containing protein CDS	1	0	0	0	0	0	0	0	0	0	0	0	0	0
CBEI_RS06725	1512653	6-phosphogluconolactonase CDS	1	0	0	0	0	0	0	0	0	0	0	0	0	0
CBEI_RS06725	1512670	6-phosphogluconolactonase CDS	0	0	0	0	0	0	0	0	0	0	0	0	0	0
CBEI_RS06730	1513173	homoserine O-succinyltransferase CDS	1	1	1	0	0	0	0	0	0	0	0	0	0	0
CBEI_RS06730	1513211	homoserine O-succinyltransferase CDS	1	1	0	0	0	0	0	0	0	0	0	0	0	0
CBEI_RS06730	1513218	homoserine O-succinyltransferase CDS	1	1	0	0	0	0	0	0	0	0	0	0	0	0
CBEI_RS06730	1513226	homoserine O-succinyltransferase CDS	0	0	0	0	0	0	0	0	0	0	0	0	0	0
CBEI_RS06790	1526758	alpha/beta hydrolase CDS	1	0	0	0	0	0	0	0	0	0	0	0	0	0
CBEI_RS06795	1526665	hypothetical protein CDS	1	0	0	0	0	0	0	0	0	0	0	0	0	0
CBEI_RS06800	1527950	threonine synthase CDS	1	1	0	0	0	0	0	0	0	0	0	0	0	0
CBEI_RS06820	1532011	hypothetical protein CDS	1	0	0	0	0	0	0	0	0	0	0	0	0	0
CBEI_RS06820	1532017	hypothetical protein CDS	1	0	0	0	0	0	0	0	0	0	0	0	0	0
CBEI_RS06820	1532034	hypothetical protein CDS	1	0	0	0	0	0	0	0	0	0	0	0	0	0
CBEI_RS06820	1532042	hypothetical protein CDS	1	0	0	0	0	0	0	0	0	0	0	0	0	0
CBEI_RS06830	1533884	acyltransferase CDS	1	0	1	0	0	0	0	0	0	0	0	0	0	0
CBEI_RS06830	1533903	acyltransferase CDS	1	0	0	0	0	0	0	0	0	0	0	0	0	0
CBEI_RS06865	1543823	AraC family transcriptional regulator CDS	1	0	1	0	0	0	0	0	0	0	0	0	0	0
CBEI_RS06880	1547119	GTP pyrophosphokinase CDS	1	1	1	0	0	0	0	0	0	0	0	0	0	0
CBEI_RS06890	1549057	cysteine desulfurase CDS	1	0	0	0	0	0	0	0	0	0	0	0	0	0
CBEI_RS06890	1549079	cysteine desulfurase CDS	0	1	0	0	0	0	0	0	0	0	0	0	0	0
CBEI_RS06900	1552331	DUF1275 domain-containing protein CDS	1	0	0	0	0	0	0	0	0	0	0	0	0	0
CBEI_RS06905	1552502	hisZ CDS	0	0	0	0	0	0	0	0	0	0	0	0	0	0
CBEI_RS06915	1554355	hisD CDS	1	1	0	0	0	0	0	0	0	0	0	0	0	0
CBEI_RS06915	1554437	hisD CDS	0	0	0	0	0	0	0	0	0	0	0	0	0	0
CBEI_RS06960	1561487	hypothetical protein CDS	1	0	0	0	0	0	0	0	0	0	0	0	0	0
CBEI_RS06960	1561510	hypothetical protein CDS	1	0	0	0	0	0	0	0	0	0	0	0	0	0
CBEI_RS06960	1561519	hypothetical protein CDS	1	1	0	0	0	0	0	0	0	0	0	0	0	0
CBEI_RS06965	1562402	trigger factor CDS	1	1	0	0	0	0	0	0	0	0	0	0	0	0
CBEI_RS06965	1562419	trigger factor CDS	0	0	0	0	0	0	0	0	0	0	0	0	0	0
CBEI_RS06965	1562428	trigger factor CDS	0	0	0	0	0	0	0	0	0	0	0	0	0	0
CBEI_RS06985	1567998	lon CDS	0	1	0	0	0	0	0	0	0	0	0	0	0	0
CBEI_RS07020	1574615	hypothetical protein CDS	1	0	0	0	0	0	0	0	0	0	0	0	0	0
CBEI_RS07030	1577171	nicotinate phosphoribosyltransferase CDS	1	1	0	0	0	0	0	0	0	0	0	0	0	0
CBEI_RS07035	1577213	ATP-dependent helicase CDS	1	0	0	0	0	0	0	0	0	0	0	0	0	0
CBEI_RS07100	1587905	hypothetical protein CDS	1	1	0	0	0	0	0	0	0	0	0	0	0	0
CBEI_RS07105	1588959	hypothetical protein CDS	1	1	0	0	0	0	0	0	0	0	0	0	0	0
CBEI_RS07105	1588978	hypothetical protein CDS	0	1	0	0	0	0	0	0	0	0	0	0	0	0
CBEI_RS07105	1589131	hypothetical protein CDS	1	0	0	0	0	0	0	0	0	0	0	0	0	0
CBEI_RS07105	1589137	hypothetical protein CDS	1	1	0	0	0	0	0	0	0	0	0	0	0	0
CBEI_RS07210	1613907	hypothetical protein CDS	1	0	0	0	0	0	0	0	0	0	0	0	1	0
CBEI_RS07210	1614499	hypothetical protein CDS	1	0	0	0	0	0	0	0	0	0	0	0	0	0
CBEI_RS07210	1614519	hypothetical protein CDS	0	0	0	0	0	0	0	0	0	0	0	0	0	0
CBEI_RS07220	1616036	integrase CDS	1	1	0	0	0	0	0	0	0	0	0	0	0	0
CBEI_RS07220	1616057	integrase CDS	0	0	0	0	0	0	0	0	0	0	0	0	0	0
CBEI_RS07265	1624800	sensor histidine kinase CDS	1	0	0	0	0	0	0	0	0	0	0	0	0	0
CBEI_RS07275	1628209	hypothetical protein CDS	1	0	0	0	0	0	0	0	0	0	0	0	0	0
CBEI_RS07280	1628323	cell division protein FtsA CDS	1	1	1	0	0	0	0	0	0	0	0	0	0	0
CBEI_RS07280	1628343	cell division protein FtsA CDS	0	0	0	0	0	0	0	0	0	0	0	0	0	0
CBEI_RS07305	1636325	chemotaxis protein CDS	1	1	0	0	0	0	0	0	0	0	0	0	0	0
CBEI_RS07310	1637382	chemotaxis protein CDS	1	1	0	0	0	0	0	0	0	0	0	0	0	0
CBEI_RS07310	1637387	chemotaxis protein CDS	1	1	0	0	0	0	0	0	0	0	0	0	0	0
CBEI_RS07310	1637410	chemotaxis protein CDS	0	0	0	0	0	0	0	0	0	0	0	0	0	0
CBEI_RS07310	1637416	chemotaxis protein CDS	0	0	0	0	0	0	0	0	0	0	0	0	0	0
CBEI_RS07330	1642391	MarR family transcriptional regulator CDS	1	0	0	0	0	0	0	0	0	0	0	0	0	0
CBEI_RS07335	1642896	acyl-CoA thioester hydrolase CDS	1	1	0	0	0	0	0	0	0	0	0	0	0	0
CBEI_RS07345	1644416	IS3 family transposase CDS	1	0	0	0	0	0	0	0	0	0	0	0	0	0
CBEI_RS07355	1646103	undecaprenyl/decaprenyl-phosphate alpha-N-acetylglucosaminyl 1-phosphate transferase CDS	1	1	1	0	0	0	0	0	0	0	0	0	0	0
CBEI_RS07360	1647217	methionine synthase CDS	1	1	0	0	0	0	0	0	0	0	0	0	0	0
CBEI_RS07380	1652449	DUF1292 domain-containing protein CDS	1	0	0	0	0	0	0	0	0	0	0	0	1	0
CBEI_RS07380	1652505	DUF1292 domain-containing protein CDS	0	1	0	0	0	0	0	0	0	0	0	0	0	0
CBEI_RS07390	1653895	hypothetical protein CDS	1	0	0	0	0	0	0	0	0	0	0	0	0	0
CBEI_RS07395	1654159	DUF896 domain-containing protein CDS	0	0	0	0	0	0	0	0	0	0	0	0	0	0
CBEI_RS07410	1657790	phosphatase CDS	1	0	1	0	0	0	0	0	0	0	0	0	0	0
CBEI_RS07410	1657795	phosphatase CDS	1	1	1	0	0	0	0	0	0	0	0	0	0	0
CBEI_RS07435	1661986	hypothetical protein CDS	1	1	0	0	0	0	0	0	0	0	0	0	0	0
CBEI_RS07440	1662285	NADH peroxidase CDS	1	1	0	0	0	0	0	0	0	0	0	0	0	0
CBEI_RS07445	1663694	Appr-1-p processing protein CDS	0	0	0	0	0	0	0	0	0	0	0	0	0	0
CBEI_RS07475	1669391	prolipoprotein diacylglyceryl transferase CDS	1	0	0	0	0	0	0	0	0	0	0	0	0	0
CBEI_RS07475	1669502	prolipoprotein diacylglyceryl transferase CDS	0	0	0	0	0	0	0	0	0	0	0	0	0	0
CBEI_RS07490	1671708	lactate utilization protein CDS	1	1	1	0	0	0	0	0	0	0	0	0	0	0
CBEI_RS07490	1671744	lactate utilization protein CDS	1	1	1	0	0	0	0	0	0	0	0	0	0	0
CBEI_RS07490	1671750	lactate utilization protein CDS	0	1	1	0	0	0	0	0	0	0	0	0	0	0
CBEI_RS07490	1671753	lactate utilization protein CDS	0	1	0	0	0	0	0	0	0	0	0	0	0	0
CBEI_RS07490	1671771	lactate utilization protein CDS	0	0	0	0	0	0	0	0	0	0	0	0	0	0
CBEI_RS07490	1671824	lactate utilization protein CDS	0	0	0	0	0	0	0	0	0	0	0	0	0	0
CBEI_RS07495	1672734	glutamate--tRNA ligase CDS	0	1	0	0	0	0	0	0	0	0	0	0	0	0
CBEI_RS07495	1672750	glutamate--tRNA ligase CDS	0	0	0	0	0	0	0	0	0	0	0	0	0	0
CBEI_RS07495	1672821	glutamate--tRNA ligase CDS	0	0	0	0	0	0	0	0	0	0	0	0	0	0
CBEI_RS07495	1672930	glutamate--tRNA ligase CDS	0	0	0	0	0	0	0	0	0	0	0	0	0	0
CBEI_RS07495	1672937	glutamate--tRNA ligase CDS	0	0	0	0	0	0	0	0	0	0	0	0	0	0
CBEI_RS07495	1672970	glutamate--tRNA ligase CDS	0	1	1	0	0	0	0	0	0	0	0	0	0	0
CBEI_RS07505	1678519	glutamine--tRNA ligase CDS	1	0	0	0	0	0	0	0	0	0	0	0	0	0
CBEI_RS07510	1678930	membrane protein CDS	0	0	0	0	0	0	0	0	0	0	0	0	0	0
CBEI_RS07515	1680149	serine--tRNA ligase CDS	0	0	0	0	0	0	0	0	0	0	0	0	0	0
CBEI_RS07550	1691199	hypothetical protein CDS	1	0	0	0	0	0	0	0	0	0	0	0	0	0
CBEI_RS07585	1701006	DUF1002 domain-containing protein CDS	1	0	0	0	0	0	0	0	0	0	0	0	0	0
CBEI_RS07600	1704365	ArsR family transcriptional regulator CDS	1	1	0	0	0	0	0	0	0	0	0	0	0	1
CBEI_RS07600	1704388	ArsR family transcriptional regulator CDS	0	0	0	0	0	0	0	0	0	0	0	0	0	1
CBEI_RS07625	1710143	ablB CDS	0	1	0	0	0	0	0	0	0	0	0	0	0	0
CBEI_RS07635	1712354	cell wall-binding protein CDS	1	0	0	0	0	0	0	0	0	0	0	0	0	0
CBEI_RS07635	1712390	cell wall-binding protein CDS	1	0	1	0	0	0	0	0	0	0	0	0	0	0
CBEI_RS07675	1726223	butanediol dehydrogenase CDS	0	0	0	0	1	0	0	0	0	0	0	0	0	0
CBEI_RS07690	1729970	HD domain-containing protein CDS	1	0	0	0	0	0	0	0	0	0	0	0	0	0
CBEI_RS07690	1729989	HD domain-containing protein CDS	1	0	0	0	0	0	0	0	0	0	0	0	0	0
CBEI_RS07720	1735203	tRNA-His	1	1	0	0	0	0	0	0	0	0	0	0	0	0
CBEI_RS07740	1739304	brnQ CDS	1	0	0	0	0	0	0	0	0	0	0	0	0	0
CBEI_RS07765	1743631	MurR/RpiR family transcriptional regulator CDS	1	0	0	0	0	0	0	0	0	0	0	0	0	0
CBEI_RS07765	1743640	MurR/RpiR family transcriptional regulator CDS	0	1	0	0	0	0	0	0	0	0	0	0	0	0
CBEI_RS07765	1743649	MurR/RpiR family transcriptional regulator CDS	0	1	0	0	0	0	0	0	0	0	0	0	0	0
CBEI_RS07765	1743652	MurR/RpiR family transcriptional regulator CDS	0	0	0	0	0	0	0	0	0	0	0	0	0	0
CBEI_RS07805	1751804	hypothetical protein CDS	1	0	0	0	0	0	0	0	0	0	0	0	0	0
CBEI_RS07805	1751827	hypothetical protein CDS	0	0	0	0	0	0	0	0	0	0	0	0	0	0
CBEI_RS07805	1751872	hypothetical protein CDS	0	0	0	0	0	0	0	0	0	0	0	0	0	0
CBEI_RS07805	1752764	hypothetical protein CDS	1	0	0	0	0	0	0	0	0	0	0	0	0	0
CBEI_RS07810	1756441	hypothetical protein CDS	1	0	0	0	0	0	0	0	0	0	0	0	0	0
CBEI_RS07830	1763950	cell wall hydrolase CDS	1	0	0	0	0	0	0	0	0	0	0	0	0	0
CBEI_RS07840	1765621	nitrogen-fixing protein NifU CDS	0	0	0	0	0	0	0	0	0	0	0	0	0	0
CBEI_RS07855	1769728	competence protein TfoX CDS	0	0	0	0	0	0	0	0	0	0	0	0	0	0
CBEI_RS07855	1769765	competence protein TfoX CDS	1	0	0	0	0	0	0	0	0	0	0	0	0	0
CBEI_RS07870	1771131	PadR family transcriptional regulator CDS	0	1	0	0	0	0	0	0	0	0	0	0	0	0
CBEI_RS07885	1774138	hypothetical protein CDS	0	1	0	0	0	0	0	0	0	0	0	0	0	0
CBEI_RS07890	1774905	TIGR00266 family protein CDS	1	0	0	0	0	0	0	0	0	0	0	0	0	0
CBEI_RS07895	1775952	divalent metal cation transporter CDS	1	0	1	0	0	0	0	0	0	0	0	0	0	0
CBEI_RS07895	1775956	divalent metal cation transporter CDS	1	0	0	0	0	0	0	0	0	0	0	0	0	0
CBEI_RS07895	1775985	divalent metal cation transporter CDS	1	0	0	0	0	0	0	0	0	0	0	0	0	0
CBEI_RS07920	1783577	ilvD CDS	1	1	0	0	0	0	0	0	0	0	0	0	0	0
CBEI_RS07925	1784386	FadR family transcriptional regulator CDS	1	1	0	0	0	0	0	0	0	0	0	0	0	0
CBEI_RS07950	1789992	ABC transporter ATP-binding protein CDS	1	1	0	0	0	0	0	0	0	0	0	0	0	0
CBEI_RS07960	1792473	thiS CDS	1	1	0	0	0	0	0	0	0	0	0	0	0	0
CBEI_RS07975	1795762	TetR/AcrR family transcriptional regulator CDS	0	1	0	0	0	0	0	0	0	0	0	0	0	0
CBEI_RS07985	1797611	CBS domain-containing protein CDS	0	0	0	0	0	0	0	0	0	0	0	0	0	0
CBEI_RS08010	1802007	radical SAM protein CDS	1	1	0	0	0	0	0	0	0	0	0	0	0	0
CBEI_RS08010	1802033	radical SAM protein CDS	0	0	0	0	0	0	0	0	0	0	0	0	0	0
CBEI_RS08010	1802040	radical SAM protein CDS	0	1	0	0	0	0	0	0	0	0	0	0	0	0
CBEI_RS08010	1802054	radical SAM protein CDS	0	0	0	0	0	0	0	0	0	0	0	0	0	0
CBEI_RS08010	1802336	radical SAM protein CDS	0	1	0	0	0	0	0	0	0	0	0	0	0	0
CBEI_RS08010	1802369	radical SAM protein CDS	1	1	0	0	0	0	0	0	0	0	0	0	0	0
CBEI_RS08045	1809270	yajC CDS	0	0	0	0	0	0	0	0	0	0	0	0	0	0
CBEI_RS08055	1810147	secD CDS	1	0	0	0	0	0	0	0	0	0	0	0	0	0
CBEI_RS08070	1813504	adenine phosphoribosyltransferase CDS	0	0	0	0	0	0	0	0	0	0	0	0	0	0
CBEI_RS08115	1823927	DUF554 domain-containing protein CDS	1	0	0	0	0	0	0	0	0	0	0	0	0	0
CBEI_RS08115	1823944	DUF554 domain-containing protein CDS	1	0	0	0	0	0	0	0	0	0	0	0	0	0
CBEI_RS08115	1823947	DUF554 domain-containing protein CDS	1	0	0	0	0	0	0	0	0	0	0	0	0	0
CBEI_RS08125	1825626	homoserine dehydrogenase CDS	1	0	0	0	0	0	0	0	0	0	0	0	0	0
CBEI_RS08125	1825664	homoserine dehydrogenase CDS	0	0	0	0	0	0	0	0	0	0	0	0	0	0
CBEI_RS08130	1827153	hypothetical protein CDS	1	0	0	0	0	0	0	0	0	0	0	0	0	0
CBEI_RS08145	1832771	cytochrome c551 CDS	0	1	1	0	0	0	0	0	0	0	0	0	0	0
CBEI_RS08160	1835298	uridine kinase CDS	1	1	0	0	0	0	0	0	0	0	0	0	0	0
CBEI_RS08175	1838794	threonine ammonia-lyase CDS	0	0	0	0	0	0	0	0	0	0	0	0	0	0
CBEI_RS08175	1838797	threonine ammonia-lyase CDS	0	0	0	0	0	0	0	0	0	0	0	0	0	0
CBEI_RS08175	1838815	threonine ammonia-lyase CDS	0	0	0	0	0	0	0	0	0	0	0	0	0	0
CBEI_RS08180	1839646	DUF2992 domain-containing protein CDS	1	0	0	0	0	0	0	0	0	0	0	0	0	0
CBEI_RS08185	1841509	heme ABC transporter ATP-binding protein CDS	1	1	1	0	0	0	0	0	0	0	0	0	0	0
CBEI_RS08190	1841719	N-acetyltransferase CDS	1	0	0	0	0	0	0	0	0	0	0	0	0	0
CBEI_RS08210	1844951	translation initiation factor IF-3 CDS	0	0	0	0	0	0	0	0	0	0	0	0	0	0
CBEI_RS08230	1847294	phenylalanine--tRNA ligase subunit alpha CDS	1	1	0	0	0	0	0	0	0	0	0	0	0	0
CBEI_RS08230	1847362	phenylalanine--tRNA ligase subunit alpha CDS	1	1	1	0	0	0	0	0	0	0	0	0	0	0
CBEI_RS08230	1847581	phenylalanine--tRNA ligase subunit alpha CDS	0	0	0	0	0	0	0	0	0	0	0	0	0	0
CBEI_RS08240	1851490	division/cell wall cluster transcriptional repressor MraZ CDS	0	0	0	0	0	0	0	0	0	0	0	0	0	0
CBEI_RS08255	1853564	stage V sporulation protein D CDS	0	0	0	0	0	0	0	0	0	0	0	0	0	0
CBEI_RS08265	1858528	UDP-N-acetylmuramoyl-L-alanyl-D-glutamate--2, 6-diaminopimelate ligase CDS	0	0	0	0	0	0	0	0	0	0	0	0	0	0
CBEI_RS08285	1863913	peptidase S49 CDS	1	0	0	0	0	0	0	0	0	0	0	0	0	0
CBEI_RS08285	1863968	peptidase S49 CDS	0	0	0	0	0	0	0	0	0	0	0	0	0	0
CBEI_RS08305	1866689	YggS family pyridoxal phosphate-dependent enzyme CDS	1	0	0	0	0	0	0	0	0	0	1	0	0	0
CBEI_RS08340	1871785	RluA family pseudouridine synthase CDS	1	1	0	0	0	0	0	0	0	0	0	0	0	0
CBEI_RS08340	1871807	RluA family pseudouridine synthase CDS	0	0	0	0	0	0	0	0	0	0	0	0	0	0
CBEI_RS08360	1877494	fibronectin/fibrinogen-binding protein CDS	0	0	0	0	0	0	0	0	0	0	0	0	0	0
CBEI_RS08360	1877515	fibronectin/fibrinogen-binding protein CDS	1	1	1	0	0	0	0	0	0	0	0	0	0	0
CBEI_RS08365	1877805	diaminopimelate epimerase CDS	1	0	0	0	0	0	0	0	0	0	0	0	0	0
CBEI_RS08400	1885013	hypothetical protein CDS	1	0	0	0	0	0	0	0	0	0	0	0	0	0
CBEI_RS08400	1885760	hypothetical protein CDS	1	0	0	0	0	0	0	0	0	0	0	0	0	0
CBEI_RS08400	1886507	hypothetical protein CDS	1	0	0	0	0	0	0	0	0	0	0	0	0	0
CBEI_RS08430	1896272	hypothetical protein CDS	1	0	0	0	0	0	0	0	0	0	0	0	0	0
CBEI_RS08430	1896294	hypothetical protein CDS	1	0	0	0	0	0	0	0	0	0	0	0	0	0
CBEI_RS08445	1901994	XRE family transcriptional regulator CDS	1	1	0	0	0	0	0	0	0	0	0	0	0	0
CBEI_RS08505	1910880	hypothetical protein CDS	0	1	0	0	0	0	0	0	0	0	0	0	0	0
CBEI_RS08515	1912808	hypothetical protein CDS	1	0	0	0	0	0	0	0	0	0	0	0	0	0
CBEI_RS08670	1941488	hypothetical protein CDS	1	0	0	0	0	0	0	0	0	0	0	0	0	0
CBEI_RS08670	1941533	hypothetical protein CDS	0	0	0	0	0	0	0	0	0	0	0	0	0	0
CBEI_RS08725	1951987	hypothetical protein CDS	0	0	0	0	0	0	0	0	0	0	0	0	0	0
CBEI_RS08730	1952487	DUF2651 domain-containing protein CDS	0	0	0	0	0	0	0	0	0	0	0	0	0	0
CBEI_RS08735	1953010	cell wall-binding protein CDS	0	0	0	0	0	0	0	0	0	0	0	0	0	0
CBEI_RS08735	1953028	cell wall-binding protein CDS	1	0	0	0	0	0	0	0	0	0	0	0	0	0
CBEI_RS08740	1953634	MBL fold protein CDS	1	1	0	0	0	0	0	0	0	0	0	0	0	0
CBEI_RS08745	1954849	hypothetical protein CDS	1	1	0	0	0	0	0	0	0	0	0	0	0	0
CBEI_RS08750	1955246	XRE family transcriptional regulator CDS	1	0	0	0	0	0	0	0	0	0	0	0	0	0
CBEI_RS08760	1956863	resolvase CDS	0	1	0	0	0	0	0	0	0	0	0	0	1	0
CBEI_RS08810	1962779	efp CDS	1	1	0	0	0	0	0	0	0	0	0	0	0	0
CBEI_RS08810	1962830	efp CDS	0	0	0	0	0	0	0	0	0	0	0	0	0	0
CBEI_RS08855	1968826	stage III sporulation protein AH CDS	1	0	0	0	0	0	0	0	0	0	0	0	0	0
CBEI_RS08860	1969421	Asp23/Gls24 family envelope stress response protein CDS	1	1	0	0	0	0	0	0	0	0	0	0	0	0
CBEI_RS08920	1981007	spo0A CDS	1	0	0	0	0	0	0	0	0	0	0	0	0	0
CBEI_RS08920	1981028	spo0A CDS	0	0	0	0	0	0	0	0	0	0	0	0	0	0
CBEI_RS08920	1981131	spo0A CDS	1	0	1	0	0	0	0	0	0	0	0	0	0	0
CBEI_RS08920	1981223	spo0A CDS	0	0	0	0	0	0	0	0	0	0	0	0	0	0
CBEI_RS08920	1981374	spo0A CDS	1	0	0	0	0	0	0	0	0	0	0	0	0	0
CBEI_RS08925	1982480	hemerythrin CDS	1	0	0	0	0	0	0	0	0	0	0	0	0	0
CBEI_RS08925	1982500	hemerythrin CDS	0	0	0	0	0	0	0	0	0	0	0	0	0	0
CBEI_RS08925	1982972	hemerythrin CDS	0	0	0	0	0	0	0	0	0	0	0	0	0	0
CBEI_RS08925	1983004	hemerythrin CDS	0	0	0	0	0	0	0	0	0	0	0	0	0	0
CBEI_RS08930	1983894	hypothetical protein CDS	0	1	0	0	0	0	0	0	0	0	0	0	0	0
CBEI_RS08935	1984480	uracil permease CDS	0	1	0	0	0	0	0	0	0	0	0	0	0	0
CBEI_RS08935	1984487	uracil permease CDS	0	0	0	0	0	0	0	0	0	0	0	0	0	0
CBEI_RS08945	1986758	hypothetical protein CDS	0	1	0	0	0	0	0	0	0	0	0	0	0	0
CBEI_RS08945	1986779	hypothetical protein CDS	0	0	0	0	0	0	0	0	0	0	0	0	0	0
CBEI_RS08965	1990638	NADPH-dependent butanol dehydrogenase CDS	0	0	0	0	1	0	0	0	0	0	0	0	0	0
CBEI_RS08965	1990663	NADPH-dependent butanol dehydrogenase CDS	0	1	0	0	0	0	0	0	0	0	0	0	0	0
CBEI_RS08970	1992142	methyl-accepting chemotaxis protein CDS	1	0	0	0	0	0	0	0	0	0	0	0	0	0
CBEI_RS08980	1995288	dolichyl-phosphate-mannose--protein mannosyltransferase CDS	1	0	0	0	0	0	0	0	0	0	0	0	0	0
CBEI_RS09010	2003433	DNA-binding response regulator CDS	1	0	0	0	0	0	0	0	0	0	0	0	0	0
CBEI_RS09010	2003453	DNA-binding response regulator CDS	0	0	0	0	0	0	0	0	0	0	0	0	0	0
CBEI_RS09035	2009866	DNA-directed RNA polymerase sigma-70 factor CDS	0	1	0	0	0	0	0	0	0	0	0	0	0	0
CBEI_RS09045	2011010	hypothetical protein CDS	0	1	0	0	0	0	0	0	0	0	0	0	0	0
CBEI_RS09045	2011027	hypothetical protein CDS	1	0	0	0	0	0	0	0	0	0	0	0	0	0
CBEI_RS09045	2011040	hypothetical protein CDS	0	0	0	0	0	0	0	0	0	0	0	0	0	0
CBEI_RS09045	2011116	hypothetical protein CDS	0	0	0	0	0	0	0	0	0	0	0	0	0	0
CBEI_RS09045	2011135	hypothetical protein CDS	0	0	0	0	0	0	0	0	0	0	0	0	0	0
CBEI_RS09045	2011214	hypothetical protein CDS	0	0	0	0	0	0	0	0	0	0	0	0	0	0
CBEI_RS09045	2011322	hypothetical protein CDS	0	0	0	0	0	0	0	0	0	0	0	0	0	0
CBEI_RS09055	2013402	1-acyl-sn-glycerol-3-phosphate acyltransferase CDS	1	0	0	0	0	0	0	0	0	0	0	0	0	0
CBEI_RS09055	2013424	1-acyl-sn-glycerol-3-phosphate acyltransferase CDS	1	0	0	0	0	0	0	0	0	0	0	0	0	0
CBEI_RS09080	2018436	cyclic nucleotide-binding protein CDS	1	0	1	0	0	0	0	0	0	0	0	0	0	0
CBEI_RS09080	2018442	cyclic nucleotide-binding protein CDS	1	0	0	0	0	0	0	0	0	0	0	0	0	0
CBEI_RS09080	2018456	cyclic nucleotide-binding protein CDS	0	1	0	0	0	0	0	0	0	0	0	0	0	0
CBEI_RS09085	2020587	ATP-dependent helicase CDS	1	1	0	0	0	0	0	0	0	0	0	0	0	0
CBEI_RS09090	2020676	Rrf2 family transcriptional regulator CDS	1	0	0	0	0	0	0	0	0	0	0	0	0	0
CBEI_RS09090	2020835	Rrf2 family transcriptional regulator CDS	0	0	0	0	0	0	0	0	0	0	0	0	0	0
CBEI_RS09140	2029598	hypothetical protein CDS	1	0	0	0	0	0	0	0	0	0	0	0	0	0
CBEI_RS09140	2029679	hypothetical protein CDS	1	0	1	0	0	0	0	0	0	0	0	0	0	0
CBEI_RS09145	2030102	hypothetical protein CDS	1	0	0	0	0	0	0	0	0	0	0	0	0	0
CBEI_RS09145	2030107	hypothetical protein CDS	1	0	0	0	0	0	0	0	0	0	0	0	0	0
CBEI_RS09175	2039803	hypothetical protein CDS	1	1	0	0	0	0	0	0	0	0	0	0	0	0
CBEI_RS09175	2039874	hypothetical protein CDS	0	0	0	0	0	0	0	0	0	0	0	0	0	0
CBEI_RS09180	2040986	branched-chain amino acid ABC transporter substrate-binding protein CDS	1	1	1	0	0	0	0	0	0	0	0	0	0	0
CBEI_RS09180	2041000	branched-chain amino acid ABC transporter substrate-binding protein CDS	1	0	1	0	0	0	0	0	0	0	0	0	0	0
CBEI_RS09205	2046091	branched-chain amino acid ABC transporter substrate-binding protein CDS	0	0	0	0	0	0	0	0	0	0	0	0	0	0
CBEI_RS09210	2047392	zinc ribbon domain-containing protein CDS	0	1	0	0	0	0	0	0	0	0	0	0	0	0
CBEI_RS09210	2047414	zinc ribbon domain-containing protein CDS	1	0	0	0	0	0	0	0	0	0	0	0	0	0
CBEI_RS09215	2048091	sensor domain-containing diguanylate cyclase CDS	1	1	1	0	0	0	0	0	0	0	0	0	0	0
CBEI_RS09220	2051245	MFS transporter CDS	0	1	0	0	0	0	0	0	0	0	0	0	0	0
CBEI_RS09225	2051590	nitrate/sulfite reductase CDS	1	0	0	0	0	0	0	0	0	0	0	0	0	0
CBEI_RS09235	2053276	hydrogenase CDS	1	0	0	0	0	0	0	0	0	0	0	0	0	0
CBEI_RS09235	2053411	hydrogenase CDS	0	1	0	0	0	0	0	0	0	0	0	0	0	0
CBEI_RS09240	2056178	DUF47 domain-containing protein CDS	0	0	0	0	0	0	0	0	0	0	0	0	0	0
CBEI_RS09240	2056205	DUF47 domain-containing protein CDS	1	1	0	0	0	0	0	0	0	0	0	0	0	1
CBEI_RS09265	2060917	VOC family protein CDS	1	1	1	0	0	0	0	0	0	0	0	0	0	0
CBEI_RS09275	2062862	valine--tRNA ligase CDS	0	1	0	0	0	0	0	0	0	0	0	0	0	0
CBEI_RS09275	2062898	valine--tRNA ligase CDS	1	0	0	0	0	0	0	0	0	0	0	0	0	0
CBEI_RS09275	2062906	valine--tRNA ligase CDS	1	0	0	0	0	0	0	0	0	0	0	0	0	0
CBEI_RS09275	2062912	valine--tRNA ligase CDS	0	0	0	0	0	0	0	0	0	0	0	0	0	0
CBEI_RS09275	2062920	valine--tRNA ligase CDS	0	0	0	0	0	0	0	0	0	0	0	0	0	0
CBEI_RS09275	2062951	valine--tRNA ligase CDS	0	0	0	0	0	0	0	0	0	0	0	0	0	0
CBEI_RS09275	2063424	valine--tRNA ligase CDS	0	0	0	0	0	0	0	0	0	0	0	0	0	0
CBEI_RS09285	2067502	bifunctional folylpolyglutamate synthase/dihydrofolate synthase CDS	0	0	0	0	0	0	0	0	0	0	0	0	0	0
CBEI_RS09285	2067508	bifunctional folylpolyglutamate synthase/dihydrofolate synthase CDS	0	0	0	0	0	0	0	0	0	0	0	0	0	0
CBEI_RS09295	2071427	TIGR03905 family protein CDS	1	0	0	0	0	0	0	0	0	0	0	0	0	0
CBEI_RS09305	2073225	DUF4364 domain-containing protein CDS	1	0	0	0	0	0	0	0	0	0	0	0	0	0
CBEI_RS09320	2075848	dapD CDS	1	0	0	0	0	0	0	0	0	0	0	0	0	0
CBEI_RS09325	2075965	aspartate aminotransferase CDS	0	0	1	0	0	0	0	0	0	0	0	0	0	0
CBEI_RS09335	2077797	DNA methyltransferase CDS	1	0	1	0	0	0	0	0	0	0	0	0	0	0
CBEI_RS09350	2081043	aspartate-semialdehyde dehydrogenase CDS	0	1	0	0	0	0	0	0	0	0	0	0	0	0
CBEI_RS09350	2081078	aspartate-semialdehyde dehydrogenase CDS	1	1	1	0	0	0	0	0	0	0	0	0	0	0
CBEI_RS09360	2081759	class I SAM-dependent methyltransferase CDS	1	1	0	0	0	0	0	0	0	0	0	0	0	0
CBEI_RS09380	2085330	hypothetical protein CDS	0	1	0	0	0	0	0	0	0	0	0	0	0	0
CBEI_RS09395	2088231	TolC family protein CDS	1	0	0	0	0	0	0	0	0	0	0	0	0	0
CBEI_RS09425	2095191	histidinol-phosphate aminotransferase CDS	0	0	0	0	0	0	0	0	0	0	0	0	0	0
CBEI_RS09425	2095194	histidinol-phosphate aminotransferase CDS	0	0	0	0	0	0	0	0	0	0	0	0	0	0
CBEI_RS09440	2098682	cell wall-binding protein CDS	1	0	0	0	0	0	0	0	0	0	0	0	0	0
CBEI_RS09440	2098700	cell wall-binding protein CDS	0	0	1	0	0	0	0	0	0	0	0	0	0	0
CBEI_RS09465	2104816	hypothetical protein CDS	1	1	0	0	0	0	0	0	0	0	0	0	0	0
CBEI_RS09470	2106383	ATP-dependent helicase CDS	1	0	0	0	0	0	0	0	0	0	0	0	0	0
CBEI_RS09475	2106595	ATP-dependent helicase CDS	1	0	0	0	0	0	0	0	0	0	0	0	0	0
CBEI_RS09475	2106641	ATP-dependent helicase CDS	1	0	0	0	0	0	0	0	0	0	0	0	0	0
CBEI_RS09480	2108162	map CDS	1	0	0	0	0	0	0	0	0	0	0	0	0	0
CBEI_RS09495	2113002	RNA polymerase sigma factor SigI CDS	1	0	0	0	0	0	0	0	0	0	0	0	0	0
CBEI_RS09515	2117573	dihydropyrimidine dehydrogenase subunit A CDS	0	0	0	0	0	0	0	0	0	0	0	0	0	0
CBEI_RS09515	2117576	dihydropyrimidine dehydrogenase subunit A CDS	0	0	0	0	0	0	0	0	0	0	0	0	0	0
CBEI_RS09515	2117579	dihydropyrimidine dehydrogenase subunit A CDS	0	0	0	0	0	0	0	0	0	0	0	0	0	0
CBEI_RS09515	2117582	dihydropyrimidine dehydrogenase subunit A CDS	0	0	0	0	0	0	0	0	0	0	0	0	0	0
CBEI_RS09515	2117585	dihydropyrimidine dehydrogenase subunit A CDS	0	0	0	0	0	0	0	0	0	0	0	0	0	0
CBEI_RS09565	2131142	PTS fructose transporter subunit IIB CDS	1	0	0	0	0	0	0	0	0	0	0	0	0	0
CBEI_RS09570	2131903	phosphomethylpyrimidine kinase CDS	1	1	0	0	0	0	0	0	0	0	0	0	0	0
CBEI_RS09570	2131935	phosphomethylpyrimidine kinase CDS	0	1	0	0	0	0	0	0	0	0	0	0	0	0
CBEI_RS09575	2132952	DeoR/GlpR transcriptional regulator CDS	0	1	0	0	0	0	0	0	0	0	0	0	0	0
CBEI_RS09600	2138977	Rrf2 family transcriptional regulator CDS	1	0	0	0	0	0	0	0	0	0	0	0	0	0
CBEI_RS09610	2139970	sufB CDS	0	0	0	0	0	0	0	0	0	0	0	0	0	0
CBEI_RS09640	2150243	DUF342 domain-containing protein CDS	1	0	0	0	0	0	0	0	0	0	0	0	0	0
CBEI_RS09640	2150263	DUF342 domain-containing protein CDS	1	0	0	0	0	0	0	0	0	0	0	0	0	0
CBEI_RS09650	2153188	hypothetical protein CDS	1	0	0	0	0	0	0	0	0	0	0	0	0	0
CBEI_RS09650	2153195	hypothetical protein CDS	0	0	0	0	0	0	0	0	0	0	0	0	0	0
CBEI_RS09655	2154009	DegV family protein CDS	0	0	0	0	0	0	0	0	0	0	0	0	0	0
CBEI_RS09665	2156320	ArsR family transcriptional regulator CDS	1	1	0	0	0	0	0	0	0	0	0	0	0	0
CBEI_RS09665	2156338	ArsR family transcriptional regulator CDS	1	0	0	0	0	0	0	0	0	0	0	0	0	0
CBEI_RS09665	2156349	ArsR family transcriptional regulator CDS	1	0	0	0	0	0	0	0	0	0	0	0	0	0
CBEI_RS09675	2158093	bifunctional glutamate--cysteine ligase/glutathione synthetase CDS	0	0	0	0	0	0	0	0	0	0	0	0	0	0
CBEI_RS09700	2163960	threonine/serine exporter CDS	1	0	0	0	0	0	0	0	0	0	0	0	0	0
CBEI_RS09705	2164186	serine hydroxymethyltransferase CDS	1	1	0	0	0	0	0	0	0	0	0	0	0	0
CBEI_RS09710	2165522	cysteine hydrolase CDS	0	0	0	0	0	0	0	0	0	0	0	0	0	0
CBEI_RS09710	2165697	cysteine hydrolase CDS	0	0	0	0	0	0	0	0	0	0	0	0	0	0
CBEI_RS09710	2165713	cysteine hydrolase CDS	1	0	0	0	0	0	0	0	0	0	0	0	0	0
CBEI_RS09710	2165723	cysteine hydrolase CDS	0	0	0	0	0	0	0	0	0	0	0	0	0	0
CBEI_RS09710	2165729	cysteine hydrolase CDS	0	1	0	0	0	0	0	0	0	0	0	0	0	0
CBEI_RS09725	2167929	DNA topoisomerase III CDS	1	0	0	0	0	0	0	0	0	0	0	0	0	0
CBEI_RS09725	2167955	DNA topoisomerase III CDS	0	1	0	0	0	0	0	0	0	0	0	0	0	0
CBEI_RS09725	2168068	DNA topoisomerase III CDS	0	0	1	0	0	0	0	0	0	0	0	0	0	0
CBEI_RS09805	2184097	rRNA pseudouridine synthase CDS	1	1	1	0	0	0	0	0	0	0	0	0	0	0
CBEI_RS09810	2185067	MurR/RpiR family transcriptional regulator CDS	0	0	0	0	0	0	0	0	0	0	0	0	0	0
CBEI_RS09820	2187587	hypothetical protein CDS	1	0	0	0	0	0	0	0	0	0	0	0	0	0
CBEI_RS09820	2187626	hypothetical protein CDS	1	1	1	0	0	0	0	0	0	0	0	0	0	0
CBEI_RS09820	2187646	hypothetical protein CDS	0	0	0	0	0	0	0	0	0	0	0	0	0	0
CBEI_RS09820	2187667	hypothetical protein CDS	0	0	0	0	0	0	0	0	0	0	0	0	0	0
CBEI_RS09820	2187670	hypothetical protein CDS	0	0	0	0	0	0	0	0	0	0	0	0	0	0
CBEI_RS09830	2189839	competence protein CDS	1	0	0	0	0	0	0	0	0	0	0	0	0	0
CBEI_RS09850	2194065	cax CDS	1	0	0	0	0	0	0	0	0	0	0	0	0	0
CBEI_RS09855	2194200	lactoylglutathione lyase CDS	1	0	0	0	0	0	0	0	0	0	0	0	0	0
CBEI_RS09860	2194824	penicillin-binding transpeptidase domain-containing protein CDS	1	0	0	0	0	0	0	0	0	0	0	0	0	0
CBEI_RS09875	2199946	fba CDS	1	0	0	0	0	0	0	0	0	0	0	0	0	0
CBEI_RS09875	2200022	fba CDS	1	1	1	0	0	0	0	0	0	0	0	0	0	0
CBEI_RS09885	2200975	cytochrome c551 CDS	1	1	0	0	0	0	0	0	0	0	0	0	0	0
CBEI_RS09890	2201645	hypothetical protein CDS	1	1	1	0	0	0	0	0	0	0	0	0	0	0
CBEI_RS09890	2201685	hypothetical protein CDS	1	1	0	0	0	0	0	0	0	0	0	0	0	0
CBEI_RS09905	2204653	FAD-dependent oxidoreductase CDS	1	1	1	0	0	0	0	0	0	0	0	0	0	0
CBEI_RS09935	2211808	murQ CDS	0	1	0	0	0	0	0	0	0	0	0	0	0	0
CBEI_RS09950	2215390	MurR/RpiR family transcriptional regulator CDS	0	0	0	0	0	0	0	0	0	0	0	0	0	0
CBEI_RS09960	2218753	agmatine deiminase family protein CDS	1	1	0	0	0	0	0	0	0	0	0	0	0	0
CBEI_RS09965	2218984	MFS transporter CDS	1	0	0	0	0	0	0	0	0	0	0	0	0	0
CBEI_RS09980	2224072	PadR family transcriptional regulator CDS	1	0	0	0	0	0	0	0	0	0	0	0	0	0
CBEI_RS09985	2224176	2-enoate reductase CDS	1	1	1	0	0	0	0	0	0	0	0	0	0	0
CBEI_RS09985	2224197	2-enoate reductase CDS	1	0	0	0	0	0	0	0	0	0	0	0	0	0
CBEI_RS09995	2229161	serine/threonine protein kinase CDS	0	1	1	0	0	0	0	0	0	0	0	0	0	0
CBEI_RS10010	2230872	NADH-dependent alcohol dehydrogenase CDS	1	1	1	0	0	0	0	0	0	0	0	0	0	0
CBEI_RS10080	2247251	2-hydroxyacid dehydrogenase CDS	1	0	0	0	0	0	0	0	0	0	0	0	0	0
CBEI_RS10080	2247275	2-hydroxyacid dehydrogenase CDS	1	0	0	0	0	0	0	0	0	0	0	0	0	0
CBEI_RS10080	2247292	2-hydroxyacid dehydrogenase CDS	0	0	0	0	0	0	0	0	0	0	0	0	0	0
CBEI_RS10080	2247305	2-hydroxyacid dehydrogenase CDS	0	0	0	0	0	0	0	0	0	0	0	0	0	0
CBEI_RS10085	2249257	MBL fold metallo-hydrolase CDS	0	0	1	0	0	0	0	0	0	0	0	0	0	0
CBEI_RS10130	2259875	hypothetical protein CDS	1	0	0	0	0	0	0	0	0	0	0	0	0	0
CBEI_RS10145	2265110	MarR family transcriptional regulator CDS	1	1	1	0	0	0	0	0	0	0	0	0	0	0
CBEI_RS10180	2272370	flavin reductase CDS	0	0	0	0	0	0	0	0	0	0	0	0	0	0
CBEI_RS10210	2277335	hypothetical protein CDS	1	0	0	0	0	0	0	0	0	0	0	0	0	0
CBEI_RS10210	2277375	hypothetical protein CDS	0	0	0	0	0	0	0	0	0	0	0	0	0	0
CBEI_RS10215	2277824	hypothetical protein CDS	1	0	0	0	0	0	0	0	0	0	0	0	0	0
CBEI_RS10335	2311397	LysR family transcriptional regulator CDS	0	0	0	0	0	0	0	0	0	0	0	0	0	0
CBEI_RS10335	2311431	LysR family transcriptional regulator CDS	0	1	0	0	0	0	0	0	0	0	0	0	0	0
CBEI_RS10340	2312693	molybdopterin-binding protein CDS	0	0	0	0	0	0	0	0	0	0	0	0	0	0
CBEI_RS10380	2320610	DNA-binding domain-containing protein CDS	0	0	0	0	0	0	0	0	0	0	0	0	0	0
CBEI_RS10385	2321686	hypothetical protein CDS	0	0	0	0	0	0	0	0	0	0	0	0	0	0
CBEI_RS10465	2340962	nucleotidyltransferase domain-containing protein CDS	1	0	0	0	0	0	0	0	0	0	0	0	0	0
CBEI_RS10495	2348147	glutaredoxin CDS	1	1	1	0	0	0	0	0	0	0	0	0	0	0
CBEI_RS10500	2348739	DUF2075 domain-containing protein CDS	1	0	0	0	0	0	0	0	0	0	0	0	0	0
CBEI_RS10505	2351371	ric CDS	0	0	0	0	0	0	0	0	0	0	0	0	0	0
CBEI_RS10530	2355493	sensor histidine kinase KdpD CDS	1	0	0	0	0	0	0	0	0	0	0	0	0	0
CBEI_RS10530	2355513	sensor histidine kinase KdpD CDS	1	0	0	0	0	0	0	0	0	0	0	0	0	0
CBEI_RS10530	2355520	sensor histidine kinase KdpD CDS	1	0	0	0	0	0	0	0	0	0	0	0	0	0
CBEI_RS10610	2376913	hypothetical protein CDS	1	0	0	0	0	0	0	0	0	0	0	0	0	0
CBEI_RS10610	2376919	hypothetical protein CDS	1	1	0	0	0	0	0	0	0	0	0	0	0	0
CBEI_RS10610	2376949	hypothetical protein CDS	0	0	0	0	0	0	0	0	0	0	0	0	0	0
CBEI_RS10610	2376981	hypothetical protein CDS	0	1	0	0	0	0	0	0	0	0	0	0	0	0
CBEI_RS10610	2376985	hypothetical protein CDS	0	0	0	0	0	0	0	0	0	0	0	0	0	0
CBEI_RS10610	2376989	hypothetical protein CDS	0	0	0	0	0	0	0	0	0	0	0	0	0	0
CBEI_RS10620	2378340	ATPase AAA CDS	1	0	0	0	0	0	0	0	0	0	0	0	0	0
CBEI_RS10620	2378373	ATPase AAA CDS	0	0	1	0	0	0	0	0	0	0	0	0	0	0
CBEI_RS10620	2378395	ATPase AAA CDS	0	1	1	0	0	0	0	0	0	0	0	0	0	0
CBEI_RS10620	2378404	ATPase AAA CDS	1	0	0	0	0	0	0	0	0	0	0	0	0	0
CBEI_RS10620	2378440	ATPase AAA CDS	0	0	0	0	0	0	0	0	0	0	0	0	0	0
CBEI_RS10650	2388642	hypothetical protein CDS	0	0	0	0	0	0	0	0	0	0	0	0	0	0
CBEI_RS10665	2391522	LysR family transcriptional regulator CDS	1	0	0	0	0	0	0	0	0	0	0	0	0	0
CBEI_RS10680	2394953	DUF1304 domain-containing protein CDS	0	1	0	0	0	0	0	0	0	0	0	0	0	0
CBEI_RS10685	2395536	DsbA family oxidoreductase CDS	1	1	0	0	0	0	0	0	0	0	0	0	0	0
CBEI_RS10690	2396424	zinc chelation protein SecC CDS	1	1	0	0	0	0	0	0	0	0	0	0	0	0
CBEI_RS10690	2396441	zinc chelation protein SecC CDS	0	0	0	0	0	0	0	0	0	0	0	0	0	0
CBEI_RS10690	2396457	zinc chelation protein SecC CDS	1	1	0	0	0	0	0	0	0	0	0	0	0	0
CBEI_RS10690	2396466	zinc chelation protein SecC CDS	0	0	0	0	0	0	0	0	0	0	0	0	0	0
CBEI_RS10695	2397874	hypothetical protein CDS	1	0	0	0	0	0	0	0	0	0	0	0	0	0
CBEI_RS10720	2405156	TetR/AcrR family transcriptional regulator CDS	0	1	1	0	0	0	0	0	0	0	0	0	0	0
CBEI_RS10720	2405178	TetR/AcrR family transcriptional regulator CDS	0	1	0	0	0	0	0	0	0	0	0	0	0	0
CBEI_RS10720	2405196	TetR/AcrR family transcriptional regulator CDS	0	0	0	0	0	0	0	0	0	0	0	0	0	0
CBEI_RS10735	2410713	glutaredoxin CDS	0	1	0	0	0	0	0	0	0	0	0	0	0	0
CBEI_RS10760	2414154	two-component sensor histidine kinase CDS	1	1	0	0	0	0	0	0	0	0	1	0	0	0
CBEI_RS10760	2414173	two-component sensor histidine kinase CDS	0	0	0	0	0	0	0	0	0	0	0	0	0	0
CBEI_RS10770	2417438	NUDIX hydrolase CDS	1	1	0	0	0	0	0	0	0	0	0	0	0	0
CBEI_RS10770	2417459	NUDIX hydrolase CDS	0	0	0	0	0	0	0	0	0	0	0	0	0	0
CBEI_RS10815	2429109	diguanylate cyclase CDS	1	1	0	0	0	0	0	0	0	0	0	0	0	0
CBEI_RS10820	2430256	hypothetical protein CDS	1	1	1	0	0	0	0	0	0	0	0	0	0	0
CBEI_RS10830	2432012	signal transduction histidine kinase CDS	1	1	0	0	0	0	0	0	0	0	0	0	0	0
CBEI_RS10835	2434093	tenA CDS	1	1	0	0	0	0	0	0	0	0	0	0	0	0
CBEI_RS10835	2434152	tenA CDS	0	0	0	0	0	0	0	0	0	0	0	0	0	0
CBEI_RS10855	2438132	MarR family transcriptional regulator CDS	1	1	0	0	0	0	0	0	0	0	0	0	0	0
CBEI_RS10855	2438152	MarR family transcriptional regulator CDS	0	0	0	0	0	0	0	0	0	0	0	0	0	0
CBEI_RS10920	2453871	N-acetyltransferase CDS	1	0	0	0	0	0	0	0	0	0	0	0	0	0
CBEI_RS10920	2453875	N-acetyltransferase CDS	1	0	0	0	0	0	0	0	0	0	0	0	0	0
CBEI_RS10925	2454790	histidinol-phosphatase CDS	1	1	0	0	0	0	0	0	0	0	0	0	0	0
CBEI_RS10960	2460960	DUF1883 domain-containing protein CDS	0	0	0	0	0	0	0	0	0	0	0	0	0	0
CBEI_RS10975	2466472	HD domain-containing protein CDS	1	0	0	0	0	0	0	0	0	0	0	0	0	0
CBEI_RS10990	2471383	hypothetical protein CDS	0	0	0	0	0	0	0	0	0	0	0	0	0	0
CBEI_RS10990	2471386	hypothetical protein CDS	0	0	0	0	0	0	0	0	0	0	0	0	0	0
CBEI_RS10995	2471699	hypothetical protein CDS	1	1	0	0	0	0	0	0	0	0	0	0	0	0
CBEI_RS10995	2471738	hypothetical protein CDS	0	1	0	0	0	0	0	0	0	0	0	0	0	0
CBEI_RS11000	2472177	alpha/beta hydrolase CDS	0	0	0	0	0	0	0	0	0	0	0	0	0	0
CBEI_RS11005	2474773	MFS transporter CDS	1	1	0	0	0	0	0	0	0	0	0	0	0	1
CBEI_RS11020	2477259	N-acetyltransferase CDS	1	0	1	0	0	0	0	0	0	0	0	0	0	0
CBEI_RS11020	2477277	N-acetyltransferase CDS	1	0	0	0	0	0	0	0	0	0	0	0	0	0
CBEI_RS11020	2477282	N-acetyltransferase CDS	0	0	0	0	0	0	0	0	0	0	0	0	0	0
CBEI_RS11050	2485615	cell wall-binding repeat-containing protein CDS	0	0	0	0	0	0	0	0	0	0	0	0	0	0
CBEI_RS11055	2487677	hypothetical protein CDS	1	1	0	0	0	0	0	0	0	0	0	0	0	0
CBEI_RS11055	2487680	hypothetical protein CDS	1	1	0	0	0	0	0	0	0	0	0	0	0	0
CBEI_RS11055	2487697	hypothetical protein CDS	0	0	0	0	0	0	0	0	0	0	0	0	0	0
CBEI_RS11080	2494137	ferrichrome ABC transporter substrate-binding protein CDS	0	0	0	0	0	0	0	0	0	0	0	0	0	0
CBEI_RS11110	2500513	ABC transporter ATP-binding protein CDS	1	0	0	0	0	0	0	0	0	0	0	0	0	0
CBEI_RS11120	2504081	polysaccharide deacetylase CDS	0	0	0	0	0	0	0	0	0	0	0	0	0	0
CBEI_RS11135	2509189	dhaL CDS	1	0	0	0	0	0	0	0	0	0	0	0	0	0
CBEI_RS11145	2510811	hypothetical protein CDS	0	1	0	0	0	0	0	0	0	0	0	0	0	0
CBEI_RS11145	2510826	hypothetical protein CDS	0	0	0	0	0	0	0	0	0	0	0	0	0	0
CBEI_RS11145	2510829	hypothetical protein CDS	0	1	0	0	0	0	0	0	0	0	0	0	0	0
CBEI_RS11145	2510833	hypothetical protein CDS	0	1	0	0	0	0	0	0	0	0	0	0	0	0
CBEI_RS11170	2518004	5'-3' exonuclease CDS	1	0	0	0	0	0	0	0	0	0	0	0	0	0
CBEI_RS11180	2520126	rubredoxin CDS	0	0	0	0	0	0	0	0	0	0	0	0	0	0
CBEI_RS11185	2520282	hypothetical protein CDS	0	0	0	0	0	0	0	0	0	0	0	0	0	0
CBEI_RS11190	2521673	hybrid sensor histidine kinase/response regulator CDS	1	1	0	0	0	0	0	0	0	0	0	0	0	0
CBEI_RS11195	2525395	hypothetical protein CDS	0	0	0	0	0	0	0	0	0	0	0	0	0	0
CBEI_RS11195	2525504	hypothetical protein CDS	1	1	1	0	0	0	0	0	0	0	0	0	0	0
CBEI_RS11195	2525508	hypothetical protein CDS	1	1	1	0	0	0	0	0	0	0	0	0	0	0
CBEI_RS11200	2527010	XRE family transcriptional regulator CDS	0	1	0	0	0	0	0	0	0	0	0	0	0	0
CBEI_RS11215	2528637	hemerythrin CDS	0	0	0	0	0	0	0	0	0	0	0	0	0	0
CBEI_RS11245	2532242	signal transduction histidine kinase CDS	0	0	0	0	0	0	0	0	0	0	0	0	0	0
CBEI_RS11245	2532429	signal transduction histidine kinase CDS	1	0	0	0	0	0	0	0	0	0	0	0	0	0
CBEI_RS11245	2532454	signal transduction histidine kinase CDS	1	0	0	0	0	0	0	0	0	0	0	0	0	0
CBEI_RS11245	2532602	signal transduction histidine kinase CDS	1	0	0	0	0	0	0	0	0	0	0	0	0	0
CBEI_RS11255	2536999	minE CDS	1	0	0	0	0	0	0	0	0	0	0	0	0	0
CBEI_RS11255	2537009	minE CDS	0	1	0	0	0	0	0	0	0	0	0	0	1	0
CBEI_RS11265	2538349	2-isopropylmalate synthase CDS	0	0	0	0	0	0	0	0	0	0	0	0	0	0
CBEI_RS11270	2541015	hypothetical protein CDS	0	0	0	0	0	0	0	0	0	0	0	0	0	0
CBEI_RS11275	2541570	hypothetical protein CDS	1	0	0	0	0	0	0	0	0	0	0	0	0	0
CBEI_RS11285	2542119	hypothetical protein CDS	1	0	0	0	0	0	0	0	0	0	0	0	0	0
CBEI_RS11285	2542134	hypothetical protein CDS	0	0	0	0	0	0	0	0	0	0	0	0	0	0
CBEI_RS11290	2542680	sigma-54-dependent Fis family transcriptional regulator CDS	1	1	1	0	0	0	0	0	0	0	0	0	0	0
CBEI_RS11290	2543591	sigma-54-dependent Fis family transcriptional regulator CDS	1	0	0	0	0	0	0	0	0	0	0	0	0	0
CBEI_RS11290	2543598	sigma-54-dependent Fis family transcriptional regulator CDS	0	0	0	0	0	0	0	0	0	0	0	0	0	0
CBEI_RS11290	2543604	sigma-54-dependent Fis family transcriptional regulator CDS	0	0	0	0	0	0	0	0	0	0	0	0	0	0
CBEI_RS11290	2543715	sigma-54-dependent Fis family transcriptional regulator CDS	0	0	0	0	0	0	0	0	0	0	0	0	0	0
CBEI_RS11290	2543736	sigma-54-dependent Fis family transcriptional regulator CDS	1	0	0	0	0	0	0	0	0	0	0	0	0	0
CBEI_RS11290	2543777	sigma-54-dependent Fis family transcriptional regulator CDS	0	0	0	0	0	0	0	0	0	0	0	0	0	0
CBEI_RS11295	2546047	NADPH-dependent butanol dehydrogenase CDS	0	0	0	0	1	0	0	0	0	0	0	0	0	0
CBEI_RS11295	2546104	NADPH-dependent butanol dehydrogenase CDS	0	0	0	0	0	0	0	0	0	0	0	0	0	0
CBEI_RS11310	2550352	histidine kinase CDS	0	0	0	0	0	0	0	0	0	0	0	0	0	0
CBEI_RS11325	2553112	methyl-accepting chemotaxis protein CDS	1	0	0	0	0	0	0	0	0	0	0	0	0	0
CBEI_RS11335	2555587	hypothetical protein CDS	1	0	0	0	0	0	0	0	0	0	0	0	0	0
CBEI_RS11345	2557540	hypothetical protein CDS	1	0	0	0	0	0	0	0	0	0	0	0	0	0
CBEI_RS11360	2561631	MurR/RpiR family transcriptional regulator CDS	0	1	0	0	0	0	0	0	0	0	0	0	0	0
CBEI_RS11395	2567088	hypothetical protein CDS	1	1	1	0	0	0	0	0	0	0	0	0	0	0
CBEI_RS11430	2574480	PLP-dependent aminotransferase family protein CDS	0	1	0	0	0	0	0	0	0	0	0	0	0	0
CBEI_RS11430	2574499	PLP-dependent aminotransferase family protein CDS	1	1	0	0	0	0	0	0	0	0	0	0	0	0
CBEI_RS11435	2574521	pyridoxamine 5'-phosphate oxidase family protein CDS	1	0	0	0	0	0	0	0	0	0	0	0	0	0
CBEI_RS11435	2574540	pyridoxamine 5'-phosphate oxidase family protein CDS	0	1	0	0	0	0	0	0	0	0	0	0	0	0
CBEI_RS11440	2575290	DegT/DnrJ/EryC1/StrS family aminotransferase CDS	0	0	0	0	0	0	0	0	0	0	0	0	0	0
CBEI_RS11450	2577363	hypothetical protein CDS	0	0	0	0	0	0	0	0	0	0	0	0	0	0
CBEI_RS11530	2591604	EamA family transporter CDS	1	0	0	0	0	0	0	0	0	0	0	0	0	0
CBEI_RS11540	2591707	hypothetical protein CDS	1	0	0	0	0	0	0	0	0	0	0	0	0	0
CBEI_RS11565	2597272	serine dehydratase CDS	1	0	0	0	0	0	0	0	0	0	0	0	0	0
CBEI_RS11570	2598917	methyl-accepting chemotaxis protein CDS	0	1	0	0	0	0	0	0	0	0	0	0	0	0
CBEI_RS11570	2599085	methyl-accepting chemotaxis protein CDS	1	0	0	0	0	0	0	0	0	0	0	0	0	1
CBEI_RS11595	2603747	MFS transporter CDS	0	1	0	0	0	0	0	0	0	0	0	0	0	0
CBEI_RS11600	2606214	pyridoxamine 5'-phosphate oxidase-like FMN-binding protein CDS	1	0	0	0	0	0	0	0	0	0	0	0	0	0
CBEI_RS11600	2606220	pyridoxamine 5'-phosphate oxidase-like FMN-binding protein CDS	0	0	0	0	0	0	0	0	0	0	0	0	0	0
CBEI_RS11600	2606234	pyridoxamine 5'-phosphate oxidase-like FMN-binding protein CDS	0	0	0	0	0	0	0	0	0	0	0	0	0	0
CBEI_RS11610	2606815	cupin CDS	1	0	0	0	0	0	0	0	0	0	0	0	0	0
CBEI_RS11625	2609328	transcriptional regulator CDS	0	0	0	0	0	0	0	0	0	0	0	0	0	0
CBEI_RS11825	2647146	hydroxylamine reductase CDS	1	1	1	0	0	0	0	0	0	0	0	0	0	0
CBEI_RS11865	2652676	restriction endonuclease CDS	1	1	0	0	0	0	0	0	0	0	0	0	0	0
CBEI_RS11875	2655642	hypothetical protein CDS	1	0	0	0	0	0	0	0	0	0	0	0	0	0
CBEI_RS11880	2657506	chloramphenicol acetyltransferase CDS	1	1	0	0	0	0	0	0	0	0	0	0	0	0
CBEI_RS11910	2661297	DUF4041 domain-containing protein CDS	1	1	1	0	0	0	0	0	0	0	0	0	0	0
CBEI_RS11910	2661313	DUF4041 domain-containing protein CDS	0	0	0	0	0	0	0	0	0	0	0	0	0	0
CBEI_RS11910	2661358	DUF4041 domain-containing protein CDS	0	0	0	0	0	0	0	0	0	0	0	0	0	0
CBEI_RS11910	2661490	DUF4041 domain-containing protein CDS	0	1	0	0	0	0	0	0	0	0	0	0	0	0
CBEI_RS11910	2661525	DUF4041 domain-containing protein CDS	0	0	0	0	0	0	0	0	0	0	0	0	0	0
CBEI_RS11945	2673625	hypothetical protein CDS	0	0	0	0	0	0	0	0	0	0	0	0	0	0
CBEI_RS11955	2674377	sirohydrochlorin cobaltochelatase CDS	1	1	1	0	0	0	0	0	0	0	0	0	0	0
CBEI_RS12000	2683223	hypothetical protein CDS	1	0	0	0	0	0	0	0	0	0	0	0	0	0
CBEI_RS12000	2683242	hypothetical protein CDS	0	0	0	0	0	0	0	0	0	0	0	0	0	0
CBEI_RS12000	2683251	hypothetical protein CDS	1	0	0	0	0	0	0	0	0	0	0	0	0	0
CBEI_RS12005	2684850	GntR family transcriptional regulator CDS	0	0	0	0	0	0	0	0	0	0	0	0	0	0
CBEI_RS12010	2685479	PTS maltose transporter subunit IIBC CDS	1	1	0	0	0	0	0	0	0	0	0	0	0	0
CBEI_RS12040	2691538	phosphoglycolate phosphatase CDS	1	0	0	0	0	0	0	0	0	0	0	0	0	0
CBEI_RS12040	2691558	phosphoglycolate phosphatase CDS	0	0	0	0	0	0	0	0	0	0	0	0	0	0
CBEI_RS12060	2694938	5-methyltetrahydropteroyltriglutamate-- homocysteine S-methyltransferase CDS	0	0	0	0	0	0	0	0	0	0	0	0	0	0
CBEI_RS12060	2694962	5-methyltetrahydropteroyltriglutamate-- homocysteine S-methyltransferase CDS	0	0	0	0	0	0	0	0	0	0	0	0	0	0
CBEI_RS12070	2697389	hypothetical protein CDS	1	0	0	0	0	0	0	0	0	0	0	0	0	0
CBEI_RS12075	2698017	GTP pyrophosphokinase CDS	1	0	1	0	0	0	0	0	0	0	0	0	0	0
CBEI_RS12075	2698035	GTP pyrophosphokinase CDS	0	1	0	0	0	0	0	0	0	0	0	0	0	0
CBEI_RS12090	2700494	hypothetical protein CDS	1	1	1	0	0	0	0	0	0	0	0	0	0	0
CBEI_RS12100	2701997	hemerythrin CDS	1	0	0	0	0	0	0	0	0	0	0	0	0	0
CBEI_RS12110	2702944	hypothetical protein CDS	1	0	0	0	0	0	0	0	0	0	0	0	0	0
CBEI_RS12110	2702952	hypothetical protein CDS	0	1	0	0	0	0	0	0	0	0	0	0	0	0
CBEI_RS12110	2702977	hypothetical protein CDS	0	0	1	0	0	0	0	0	0	0	0	0	0	0
CBEI_RS12115	2703423	hypothetical protein CDS	1	0	0	0	0	0	0	0	0	0	0	0	0	0
CBEI_RS12115	2703426	hypothetical protein CDS	1	0	0	0	0	0	0	0	0	0	0	0	0	0
CBEI_RS12125	2706250	Lrp/AsnC family transcriptional regulator CDS	1	1	0	0	0	0	0	0	0	0	0	0	0	0
CBEI_RS12150	2709636	hypothetical protein CDS	1	1	0	0	0	0	0	0	0	0	0	0	0	0
CBEI_RS12150	2709663	hypothetical protein CDS	1	0	0	0	0	0	0	0	0	0	0	0	0	0
CBEI_RS12150	2709666	hypothetical protein CDS	0	0	0	0	0	0	0	0	0	0	0	0	0	0
CBEI_RS12150	2709685	hypothetical protein CDS	1	0	0	0	0	0	0	0	0	0	0	0	0	0
CBEI_RS12150	2709726	hypothetical protein CDS	1	1	0	0	0	0	0	0	0	0	0	0	0	0
CBEI_RS12150	2709732	hypothetical protein CDS	0	1	0	0	0	0	0	0	0	0	0	0	0	0
CBEI_RS12155	2710778	hypothetical protein CDS	1	1	0	0	0	0	0	0	0	0	0	0	0	0
CBEI_RS12155	2710794	hypothetical protein CDS	1	1	0	0	0	0	0	0	0	0	0	0	0	0
CBEI_RS12155	2710797	hypothetical protein CDS	1	0	0	0	0	0	0	0	0	0	0	0	0	0
CBEI_RS12160	2711607	hypothetical protein CDS	1	1	0	0	0	0	0	0	0	0	0	0	0	0
CBEI_RS12165	2712374	polysaccharide deacetylase CDS	1	0	0	0	0	0	0	0	0	0	0	0	0	0
CBEI_RS12165	2712446	polysaccharide deacetylase CDS	0	1	0	0	0	0	0	0	0	0	0	0	0	0
CBEI_RS12170	2713593	ACT domain-containing protein CDS	1	1	0	0	0	0	0	0	0	0	0	0	0	0
CBEI_RS12180	2715933	YgiQ family radical SAM protein CDS	1	0	0	0	0	0	0	0	0	0	0	0	0	0
CBEI_RS12180	2715951	YgiQ family radical SAM protein CDS	0	0	0	0	0	0	0	0	0	0	0	0	0	0
CBEI_RS12190	2719405	xth CDS	0	0	0	0	0	0	0	0	0	0	0	0	0	0
CBEI_RS12220	2727434	transcriptional regulator CDS	1	0	0	0	0	0	0	0	0	0	0	0	0	0
CBEI_RS12235	2730622	sn-glycerol-1-phosphate dehydrogenase CDS	1	0	0	0	0	0	0	0	0	0	0	0	0	0
CBEI_RS12245	2733060	CoA pyrophosphatase CDS	0	1	0	0	0	0	0	0	0	0	0	0	0	0
CBEI_RS12280	2738231	MerR family transcriptional regulator CDS	0	1	0	0	0	0	0	0	0	0	0	0	0	0
CBEI_RS12285	2738659	HXXEE domain-containing protein CDS	1	0	0	0	0	0	0	0	0	0	0	0	0	0
CBEI_RS12290	2739720	transcriptional regulator CDS	0	0	0	0	0	0	0	0	0	0	0	0	0	0
CBEI_RS12315	2744837	xylF CDS	1	1	0	0	0	0	0	0	0	0	0	0	0	0
CBEI_RS12340	2752744	ROK family transcriptional regulator CDS	0	1	0	0	0	0	0	0	0	0	0	0	0	0
CBEI_RS12345	2754011	fsa CDS	1	0	0	0	0	0	0	0	0	0	0	0	0	0
CBEI_RS12375	2762925	glutamine ABC transporter substrate-binding protein CDS	1	1	0	0	0	0	0	0	0	0	0	0	0	0
CBEI_RS12375	2762947	glutamine ABC transporter substrate-binding protein CDS	0	0	0	0	0	0	0	0	0	0	0	0	0	0
CBEI_RS12390	2765344	asparaginase CDS	1	1	0	0	0	0	0	0	0	0	0	0	0	0
CBEI_RS12390	2765349	asparaginase CDS	1	1	0	0	0	0	0	0	0	0	0	0	0	0
CBEI_RS12390	2765385	asparaginase CDS	1	0	0	0	0	0	0	0	0	0	0	0	0	0
CBEI_RS12405	2769399	3-oxoacyl-ACP reductase CDS	0	0	0	0	0	0	0	0	0	0	0	0	0	0
CBEI_RS12415	2772506	DNA-binding response regulator CDS	0	1	0	0	0	0	0	0	0	0	0	0	0	0
CBEI_RS12415	2772687	DNA-binding response regulator CDS	1	0	0	0	0	0	0	0	0	0	0	0	0	0
CBEI_RS12420	2773016	insulinase family protein CDS	1	1	0	0	0	0	0	0	0	0	0	0	0	0
CBEI_RS12420	2773073	insulinase family protein CDS	0	1	0	0	0	0	0	0	0	0	0	0	0	0
CBEI_RS12420	2773144	insulinase family protein CDS	0	0	0	0	0	0	0	0	0	0	0	0	0	0
CBEI_RS12455	2783457	hypothetical protein CDS	0	0	0	0	0	0	0	0	0	0	0	0	0	0
CBEI_RS12465	2785264	flavodoxin CDS	1	1	0	0	0	0	0	0	0	0	0	0	0	0
CBEI_RS12475	2786823	NUDIX domain-containing protein CDS	1	1	1	0	0	0	0	0	0	0	0	0	0	0
CBEI_RS12475	2786859	NUDIX domain-containing protein CDS	0	0	0	0	0	0	0	0	0	0	0	0	0	0
CBEI_RS12475	2786874	NUDIX domain-containing protein CDS	0	0	0	0	0	0	0	0	0	0	0	0	0	0
CBEI_RS12475	2786910	NUDIX domain-containing protein CDS	1	0	0	0	0	0	0	0	0	0	0	0	0	0
CBEI_RS12475	2786928	NUDIX domain-containing protein CDS	0	0	1	0	0	0	0	0	0	0	0	0	0	0
CBEI_RS12475	2786960	NUDIX domain-containing protein CDS	0	0	0	0	0	0	0	0	0	0	0	0	0	0
CBEI_RS12480	2787795	MATE family efflux transporter CDS	1	0	0	0	0	0	0	0	0	0	0	0	0	0
CBEI_RS12480	2787814	MATE family efflux transporter CDS	1	0	0	0	0	0	0	0	0	0	0	0	0	0
CBEI_RS12480	2787826	MATE family efflux transporter CDS	0	0	0	0	0	0	0	0	0	0	0	0	0	0
CBEI_RS12480	2787851	MATE family efflux transporter CDS	1	1	0	0	0	0	0	0	0	0	0	0	0	0
CBEI_RS12480	2787860	MATE family efflux transporter CDS	1	0	0	0	0	0	0	0	0	0	0	0	0	0
CBEI_RS12480	2787989	MATE family efflux transporter CDS	0	1	0	0	0	0	0	0	0	0	0	0	0	0
CBEI_RS12490	2790876	cell wall-binding protein CDS	1	1	1	0	0	0	0	0	0	0	0	0	0	0
CBEI_RS12495	2792091	tyrosine--tRNA ligase CDS	0	1	0	0	0	0	0	0	0	0	0	0	0	0
CBEI_RS12495	2792105	tyrosine--tRNA ligase CDS	1	0	0	0	0	0	0	0	0	0	0	0	0	0
CBEI_RS12495	2792115	tyrosine--tRNA ligase CDS	1	0	0	0	0	0	0	0	0	0	0	0	0	0
CBEI_RS12500	2795024	AI-2E family transporter CDS	0	0	0	0	0	0	0	0	0	0	0	0	1	0
CBEI_RS12505	2796709	ppx CDS	1	0	1	0	0	0	0	0	0	0	0	0	0	0
CBEI_RS12510	2796802	RNA degradosome polyphosphate kinase CDS	0	0	0	0	0	0	0	0	0	0	0	0	0	0
CBEI_RS12520	2800017	NADH-dependent alcohol dehydrogenase CDS	1	1	0	0	0	0	0	0	0	0	0	0	0	0
CBEI_RS12520	2800027	NADH-dependent alcohol dehydrogenase CDS	0	0	0	0	0	0	0	0	0	0	0	0	0	0
CBEI_RS12525	2801464	LD-carboxypeptidase CDS	1	0	0	0	0	0	0	0	0	0	0	0	0	0
CBEI_RS12530	2802437	hypothetical protein CDS	1	0	0	0	0	0	0	0	0	0	0	0	0	0
CBEI_RS12530	2802459	hypothetical protein CDS	1	0	0	0	0	0	0	0	0	0	0	0	0	0
CBEI_RS12545	2808884	purine permease CDS	1	1	0	0	0	0	0	0	0	0	0	0	0	0
CBEI_RS12555	2811427	pepT CDS	1	0	1	0	0	0	0	0	0	0	0	0	0	0
CBEI_RS12555	2811475	pepT CDS	1	0	0	0	0	0	0	0	0	0	0	0	0	0
CBEI_RS12565	2813722	RNA helicase CDS	1	0	0	0	0	0	0	0	0	0	0	0	0	0
CBEI_RS12565	2813741	RNA helicase CDS	0	0	0	0	0	0	0	0	0	0	0	0	0	0
CBEI_RS12575	2816794	phosphoribosylpyrophosphate synthetase CDS	1	0	0	0	0	0	0	0	0	0	0	0	0	0
CBEI_RS12590	2822064	PAS domain-containing sensor histidine kinase CDS	0	1	1	0	0	0	0	0	0	0	0	0	0	0
CBEI_RS12590	2822105	PAS domain-containing sensor histidine kinase CDS	1	0	0	0	0	0	0	0	0	0	0	0	0	0
CBEI_RS12605	2824911	3-deoxy-7-phosphoheptulonate synthase CDS	1	0	0	0	0	0	0	0	0	0	0	0	0	0
CBEI_RS12615	2827191	hypothetical protein CDS	1	1	1	0	0	0	0	0	0	0	0	0	0	0
CBEI_RS12620	2827308	NUDIX domain-containing protein CDS	1	1	0	0	0	0	0	0	0	0	0	0	0	0
CBEI_RS12620	2827327	NUDIX domain-containing protein CDS	1	0	0	0	0	0	0	0	0	0	0	0	0	0
CBEI_RS12640	2830905	hypothetical protein CDS	0	0	0	0	0	0	0	0	0	0	0	0	0	0
CBEI_RS12645	2832569	argF CDS	1	0	0	0	0	0	0	0	0	0	0	0	0	0
CBEI_RS12695	2841393	NusG domain II-containing protein CDS	1	0	0	0	0	0	0	0	0	0	0	0	0	0
CBEI_RS12700	2841446	LacI family transcriptional regulator CDS	1	1	1	0	0	0	0	0	0	0	0	0	0	0
CBEI_RS12730	2850522	cobalamin biosynthesis protein CobW CDS	0	1	0	0	0	0	0	0	0	0	0	0	0	0
CBEI_RS12730	2850556	cobalamin biosynthesis protein CobW CDS	1	0	0	0	0	0	0	0	0	0	0	0	0	0
CBEI_RS12730	2850593	cobalamin biosynthesis protein CobW CDS	1	0	0	0	0	0	0	0	0	0	0	0	0	0
CBEI_RS12750	2857621	fructose 1,6-bisphosphatase CDS	1	1	0	0	0	0	0	0	0	0	0	0	0	0
CBEI_RS12760	2860107	cell wall-binding protein CDS	0	0	0	0	0	0	0	0	0	0	0	0	0	0
CBEI_RS12760	2860225	cell wall-binding protein CDS	1	1	0	0	0	0	0	0	0	0	0	0	0	0
CBEI_RS12775	2862384	hypothetical protein CDS	1	0	0	0	0	0	0	0	0	0	0	0	0	0
CBEI_RS12790	2865267	DNA-binding response regulator CDS	1	0	0	0	0	0	0	0	0	0	0	0	0	0
CBEI_RS12810	2870930	TolC family protein CDS	1	0	0	0	0	0	0	0	0	0	0	0	0	0
CBEI_RS12810	2870948	TolC family protein CDS	0	0	0	0	0	0	0	0	0	0	0	0	0	0
CBEI_RS12810	2870951	TolC family protein CDS	0	0	0	0	0	0	0	0	0	0	0	0	0	0
CBEI_RS12810	2870963	TolC family protein CDS	0	0	0	0	0	0	0	0	0	0	0	0	0	0
CBEI_RS12820	2873680	dihydrolipoamide acyltransferase CDS	0	0	0	0	0	0	0	0	0	0	0	0	0	0
CBEI_RS12825	2874571	glycoside hydrolase CDS	1	1	0	0	0	0	0	0	0	0	0	0	0	0
CBEI_RS12855	2881974	SecC motif-containing protein CDS	1	0	0	0	0	0	0	0	0	0	0	0	0	0
CBEI_RS12860	2884048	N-acetyltransferase CDS	1	0	0	0	0	0	0	0	0	0	0	0	0	1
CBEI_RS12860	2884066	N-acetyltransferase CDS	0	1	0	0	0	0	0	0	0	0	0	0	0	0
CBEI_RS12870	2885479	NADH peroxidase CDS	0	0	0	0	0	0	0	0	0	0	0	0	0	0
CBEI_RS12890	2892920	DUF2088 domain-containing protein CDS	1	0	0	0	0	0	0	0	0	0	0	0	0	0
CBEI_RS12900	2893933	transcriptional regulator CDS	1	0	0	0	0	0	0	0	0	0	0	0	0	0
CBEI_RS12940	2904111	two-component sensor histidine kinase CDS	0	0	0	0	0	0	0	0	0	0	0	0	0	0
CBEI_RS12950	2907062	hypothetical protein CDS	0	0	0	0	0	0	0	0	0	0	0	0	0	0
CBEI_RS12955	2909632	ISNCY family transposase CDS	1	0	0	0	0	0	0	0	0	0	0	0	0	0
CBEI_RS12960	2909593	hypothetical protein CDS	0	0	0	0	0	0	0	0	0	0	0	0	0	0
CBEI_RS12960	2909739	hypothetical protein CDS	1	0	0	0	0	0	0	0	0	0	0	0	0	0
CBEI_RS12965	2911499	hypothetical protein CDS	1	1	0	0	0	0	0	0	0	0	0	0	0	0
CBEI_RS12965	2911517	hypothetical protein CDS	0	0	0	0	0	0	0	0	0	0	0	0	0	0
CBEI_RS12990	2915806	HD domain-containing protein CDS	1	1	0	0	0	0	0	0	0	0	0	0	0	0
CBEI_RS13010	2922272	aldehyde dehydrogenase CDS	1	1	0	0	0	0	0	0	0	0	0	0	0	0
CBEI_RS13015	2922551	hypothetical protein CDS	1	1	0	0	0	0	0	0	0	0	0	0	0	0
CBEI_RS13015	2922570	hypothetical protein CDS	0	1	0	0	0	0	0	0	0	0	0	0	0	0
CBEI_RS13030	2928592	nrdJ CDS	0	0	0	0	0	0	0	0	0	0	0	0	0	0
CBEI_RS13030	2928603	nrdJ CDS	1	0	1	0	0	0	0	0	0	0	0	0	0	0
CBEI_RS13040	2930013	Cof-type HAD-IIB family hydrolase CDS	1	0	0	0	0	0	0	0	0	0	0	0	0	0
CBEI_RS13040	2930029	Cof-type HAD-IIB family hydrolase CDS	0	0	0	0	0	0	0	0	0	0	0	0	0	0
CBEI_RS13040	2930036	Cof-type HAD-IIB family hydrolase CDS	0	0	0	0	0	0	0	0	0	0	0	0	0	0
CBEI_RS13040	2930039	Cof-type HAD-IIB family hydrolase CDS	0	0	0	0	0	0	0	0	0	0	0	0	0	0
CBEI_RS13055	2932728	sensor domain-containing phosphodiesterase CDS	1	0	0	0	0	0	0	0	0	0	0	0	0	0
CBEI_RS13055	2932751	sensor domain-containing phosphodiesterase CDS	0	0	0	0	0	0	0	0	0	0	0	0	0	0
CBEI_RS13055	2932766	sensor domain-containing phosphodiesterase CDS	1	1	0	0	0	0	0	0	0	0	0	0	0	0
CBEI_RS13065	2936964	membrane protein CDS	1	1	0	0	0	0	0	0	0	0	0	0	0	0
CBEI_RS13105	2944800	metal-dependent hydrolase CDS	1	0	0	0	0	0	0	0	0	0	0	0	0	0
CBEI_RS13110	2946681	DUF1189 domain-containing protein CDS	1	0	0	0	0	0	0	0	0	0	0	0	0	0
CBEI_RS13145	2951404	(d)CMP kinase CDS	1	1	0	0	0	0	0	0	0	0	0	0	0	0
CBEI_RS13155	2954176	NUDIX hydrolase CDS	1	0	0	0	0	0	0	0	0	0	0	0	0	0
CBEI_RS13165	2956573	DUF815 domain-containing protein CDS	1	0	0	0	0	0	0	0	0	0	0	0	0	0
CBEI_RS13165	2956597	DUF815 domain-containing protein CDS	1	0	0	0	0	0	0	0	0	0	0	0	0	0
CBEI_RS13170	2958649	ferritin CDS	0	0	0	0	0	0	0	0	0	0	0	0	0	0
CBEI_RS13175	2959062	pentapeptide repeat-containing protein CDS	0	0	0	0	0	0	0	0	0	0	0	0	0	0
CBEI_RS13175	2959082	pentapeptide repeat-containing protein CDS	0	0	0	0	0	0	0	0	0	0	0	0	0	0
CBEI_RS13175	2959086	pentapeptide repeat-containing protein CDS	0	0	0	0	0	0	0	0	0	0	0	0	0	0
CBEI_RS13175	2959099	pentapeptide repeat-containing protein CDS	0	0	0	0	0	0	0	0	0	0	0	0	0	0
CBEI_RS13195	2962271	miaB CDS	1	0	0	0	0	0	0	0	0	0	0	0	0	0
CBEI_RS13200	2964893	Cys-tRNA(Pro) deacylase CDS	0	0	0	0	0	0	0	0	0	0	0	0	0	0
CBEI_RS13215	2968076	hypothetical protein CDS	1	1	0	0	0	0	0	0	0	0	0	0	0	0
CBEI_RS13220	2968753	hypothetical protein CDS	0	0	0	0	0	0	0	0	0	0	0	0	0	0
CBEI_RS13220	2968772	hypothetical protein CDS	1	0	0	0	0	0	0	0	0	0	0	0	0	0
CBEI_RS13225	2968925	transcriptional repressor LexA CDS	1	1	0	0	0	0	0	0	0	0	0	0	0	0
CBEI_RS13245	2974432	DNA mismatch repair protein MutL CDS	1	1	1	0	0	0	0	0	0	0	0	0	0	0
CBEI_RS13250	2976109	SAM-dependent methyltransferase CDS	0	0	0	0	0	0	0	0	0	0	0	0	0	0
CBEI_RS13250	2976138	SAM-dependent methyltransferase CDS	0	0	0	0	0	0	0	0	0	0	0	0	0	0
CBEI_RS13250	2976156	SAM-dependent methyltransferase CDS	0	0	1	0	0	0	0	0	0	0	0	0	0	0
CBEI_RS13250	2976225	SAM-dependent methyltransferase CDS	0	0	0	0	0	0	0	0	0	0	0	0	0	0
CBEI_RS13265	2981127	DNA mismatch repair protein MutS CDS	0	1	0	0	0	0	0	0	0	0	0	0	0	0
CBEI_RS13265	2981147	DNA mismatch repair protein MutS CDS	1	0	0	0	0	0	0	0	0	0	0	0	0	0
CBEI_RS13270	2982222	acyltransferase CDS	0	0	0	0	0	0	0	0	0	0	0	0	0	0
CBEI_RS13275	2983362	hypothetical protein CDS	1	0	0	0	0	0	0	0	0	0	0	0	0	0
CBEI_RS13295	2988559	lexA CDS	0	0	0	0	0	0	0	0	0	0	0	0	0	0
CBEI_RS13295	2988593	lexA CDS	0	0	0	0	0	0	0	0	0	0	0	0	0	0
CBEI_RS13295	2988599	lexA CDS	0	0	0	0	0	0	0	0	0	0	0	0	0	0
CBEI_RS13295	2988614	lexA CDS	1	0	1	0	0	0	0	0	0	0	0	0	0	0
CBEI_RS13300	2988751	Cof-type HAD-IIB family hydrolase CDS	1	1	0	0	0	0	0	0	0	0	0	0	0	0
CBEI_RS13300	2988771	Cof-type HAD-IIB family hydrolase CDS	1	0	0	0	0	0	0	0	0	0	0	0	0	0
CBEI_RS13300	2988781	Cof-type HAD-IIB family hydrolase CDS	0	1	0	0	0	0	0	0	0	0	0	0	0	0
CBEI_RS13300	2988791	Cof-type HAD-IIB family hydrolase CDS	0	0	0	0	0	0	0	0	0	0	0	0	0	0
CBEI_RS13300	2988798	Cof-type HAD-IIB family hydrolase CDS	0	1	0	0	0	0	0	0	0	0	0	0	0	0
CBEI_RS13480	3035923	pantoate--beta-alanine ligase CDS	1	0	0	0	0	0	0	0	0	0	0	0	0	0
CBEI_RS13480	3035971	pantoate--beta-alanine ligase CDS	0	0	0	0	0	0	0	0	0	0	0	0	0	0
CBEI_RS13480	3036044	pantoate--beta-alanine ligase CDS	0	0	0	0	0	0	0	0	0	0	0	0	0	0
CBEI_RS13480	3036086	pantoate--beta-alanine ligase CDS	0	0	0	0	0	0	0	0	0	0	0	0	0	0
CBEI_RS13480	3036160	pantoate--beta-alanine ligase CDS	0	0	0	0	0	0	0	0	0	0	0	0	0	0
CBEI_RS13490	3038116	DUF2520 domain-containing protein CDS	0	1	0	0	0	0	0	0	0	0	0	0	0	0
CBEI_RS13580	3051588	DUF4343 domain-containing protein CDS	0	0	0	0	0	0	0	0	0	0	0	0	0	0
CBEI_RS13640	3062350	hypothetical protein CDS	0	1	0	0	0	0	0	0	0	0	0	0	0	0
CBEI_RS13640	3062415	hypothetical protein CDS	0	0	0	0	0	0	0	0	0	0	0	0	0	0
CBEI_RS13640	3062563	hypothetical protein CDS	1	0	0	0	0	0	0	0	0	0	0	0	0	0
CBEI_RS13665	3070399	ABC transporter ATP-binding protein CDS	1	0	0	0	0	0	0	0	0	0	0	0	0	0
CBEI_RS13705	3082686	tetratricopeptide repeat protein CDS	1	0	0	0	0	0	0	0	0	0	0	0	0	0
CBEI_RS13725	3087428	rRNA pseudouridine synthase CDS	1	0	0	0	0	0	0	0	0	0	0	0	0	0
CBEI_RS13775	3098799	ABC transporter CDS	1	0	0	0	0	0	0	0	0	0	0	0	0	0
CBEI_RS13780	3099231	hypothetical protein CDS	1	1	0	0	0	0	0	0	0	0	0	0	0	0
CBEI_RS13780	3099439	hypothetical protein CDS	1	1	0	0	0	0	0	0	0	0	0	0	0	0
CBEI_RS13785	3105208	non-specific serine/threonine protein kinase CDS	0	0	0	0	0	0	0	0	0	0	0	0	0	0
CBEI_RS13785	3105277	non-specific serine/threonine protein kinase CDS	1	1	0	0	0	0	0	0	0	0	0	0	0	0
CBEI_RS13790	3106053	hypothetical protein CDS	1	0	1	0	0	0	0	0	0	0	0	0	0	0
CBEI_RS13800	3107342	30S ribosomal protein S21 CDS	1	1	1	0	0	0	0	0	0	0	0	0	0	0
CBEI_RS13805	3110503	coagulation factor 5/8 type domain-containing protein CDS	1	0	0	0	0	0	0	0	0	0	0	0	0	0
CBEI_RS13810	3111919	aldo/keto reductase CDS	0	1	0	0	0	0	0	0	0	0	0	0	0	0
CBEI_RS13810	3111945	aldo/keto reductase CDS	1	0	0	0	0	0	0	0	0	0	0	0	0	0
CBEI_RS13820	3114027	pirin family protein CDS	1	0	0	0	0	0	0	0	0	0	0	0	0	0
CBEI_RS13820	3114084	pirin family protein CDS	1	0	0	0	0	0	0	0	0	0	0	0	0	0
CBEI_RS13850	3119903	phosphohydrolase CDS	1	0	0	0	0	0	0	0	0	0	0	0	0	0
CBEI_RS13870	3123234	MerR family transcriptional regulator CDS	0	1	0	0	0	0	0	0	0	0	0	0	0	0
CBEI_RS13930	3130111	hypothetical protein CDS	0	0	0	0	0	0	0	0	0	0	0	0	0	0
CBEI_RS13930	3130149	hypothetical protein CDS	1	0	0	0	0	0	0	0	0	0	0	0	0	0
CBEI_RS13935	3130891	VOC family protein CDS	1	1	0	0	0	0	0	0	0	0	0	0	0	0
CBEI_RS13945	3132997	DNA-directed RNA polymerase sigma-70 factor CDS	1	0	0	0	0	0	0	0	0	0	0	0	0	0
CBEI_RS14000	3148055	transcription antiterminator BglG CDS	0	0	0	0	0	0	0	0	0	0	0	0	0	0
CBEI_RS14000	3148064	transcription antiterminator BglG CDS	1	0	0	0	0	0	0	0	0	0	0	0	0	0
CBEI_RS14000	3148213	transcription antiterminator BglG CDS	1	1	0	0	0	0	0	0	0	0	0	0	0	0
CBEI_RS14010	3148589	hypothetical protein CDS	1	0	0	0	0	0	0	0	0	0	0	0	0	0
CBEI_RS14020	3152003	alpha/beta hydrolase CDS	1	0	0	0	0	0	0	0	0	0	0	0	0	0
CBEI_RS14025	3152838	antibiotic biosynthesis monooxygenase CDS	0	0	0	0	0	0	0	0	0	0	0	0	0	0
CBEI_RS14055	3157048	MerR family transcriptional regulator CDS	1	1	0	0	0	0	0	0	0	0	0	0	0	0
CBEI_RS14070	3161790	helicase CDS	1	1	0	0	0	0	0	0	0	0	0	0	0	0
CBEI_RS14090	3166792	histidine kinase CDS	1	0	0	0	0	0	0	0	0	0	0	0	0	0
CBEI_RS14115	3173589	hypothetical protein CDS	1	1	0	0	0	0	0	0	0	0	0	0	0	0
CBEI_RS14115	3173667	hypothetical protein CDS	0	0	0	0	0	0	0	0	0	0	0	0	0	0
CBEI_RS14120	3175649	transcriptional regulator CDS	0	1	0	0	0	0	0	0	0	0	0	0	0	0
CBEI_RS14120	3175655	transcriptional regulator CDS	0	0	0	0	0	0	0	0	0	0	0	0	0	0
CBEI_RS14120	3175658	transcriptional regulator CDS	0	0	0	0	0	0	0	0	0	0	0	0	0	0
CBEI_RS14120	3175674	transcriptional regulator CDS	0	0	0	0	0	0	0	0	0	0	0	0	0	0
CBEI_RS14135	3180302	leucyl aminopeptidase CDS	0	0	0	0	0	0	0	0	0	0	0	0	0	0
CBEI_RS14165	3186608	N-acetyltransferase CDS	1	0	0	0	0	0	0	0	0	0	0	0	0	0
CBEI_RS14200	3198954	DUF4132 domain-containing protein CDS	0	1	0	0	0	0	0	0	0	0	0	0	0	0
CBEI_RS14210	3203182	DUF4132 domain-containing protein CDS	1	0	0	0	0	0	0	0	0	0	0	0	0	0
CBEI_RS14210	3203184	DUF4132 domain-containing protein CDS	1	0	0	0	0	0	0	0	0	0	0	0	0	0
CBEI_RS14210	3203226	DUF4132 domain-containing protein CDS	0	0	0	0	0	0	0	0	0	0	0	0	0	0
CBEI_RS14215	3203603	gldA CDS	1	0	0	0	0	0	0	0	0	0	0	0	0	0
CBEI_RS14215	3203615	gldA CDS	0	0	0	0	0	0	0	0	0	0	0	0	0	0
CBEI_RS14310	3222846	ABC transporter CDS	1	0	0	0	0	0	0	0	0	0	0	0	0	0
CBEI_RS14320	3226958	cell wall-binding repeat-containing protein CDS	1	0	0	0	0	0	0	0	0	0	0	0	0	0
CBEI_RS14320	3226966	cell wall-binding repeat-containing protein CDS	1	0	0	0	0	0	0	0	0	0	0	0	0	0
CBEI_RS14325	3227222	(deoxy)nucleoside triphosphate pyrophosphohydrolase CDS	1	1	0	0	0	0	0	0	0	0	0	0	0	0
CBEI_RS14330	3228419	NAD(P)/FAD-dependent oxidoreductase CDS	0	0	0	0	0	0	0	0	0	0	0	0	0	0
CBEI_RS14335	3228690	MBL fold metallo-hydrolase CDS	1	1	0	0	0	0	0	0	0	0	0	0	0	0
CBEI_RS14350	3232568	ATP-dependent helicase CDS	1	1	0	0	0	0	0	0	0	0	0	0	0	0
CBEI_RS14370	3236184	DNA-binding response regulator CDS	0	0	1	0	0	0	0	0	0	0	0	0	0	0
CBEI_RS14370	3236201	DNA-binding response regulator CDS	1	0	0	0	0	0	0	0	0	0	0	0	0	0
CBEI_RS14370	3236312	DNA-binding response regulator CDS	1	1	1	0	0	0	0	0	0	0	0	0	0	0
CBEI_RS14370	3236318	DNA-binding response regulator CDS	1	0	1	0	0	0	0	0	0	0	0	0	0	0
CBEI_RS14380	3239355	PAS domain-containing sensor histidine kinase CDS	0	0	0	0	0	0	0	0	0	0	0	0	0	0
CBEI_RS14420	3246283	ABC transporter ATP-binding protein CDS	0	1	0	0	0	0	0	0	0	0	0	0	0	0
CBEI_RS14435	3252751	DNA-deoxyinosine glycosylase CDS	0	0	0	0	0	0	0	0	0	0	0	0	0	0
CBEI_RS14435	3252756	DNA-deoxyinosine glycosylase CDS	0	0	0	0	0	0	0	0	0	0	0	0	0	0
CBEI_RS14435	3252799	DNA-deoxyinosine glycosylase CDS	0	0	0	0	0	0	0	0	0	0	0	0	0	0
CBEI_RS14435	3252837	DNA-deoxyinosine glycosylase CDS	1	0	0	0	0	0	0	0	0	0	0	0	0	0
CBEI_RS14435	3252864	DNA-deoxyinosine glycosylase CDS	0	1	0	0	0	0	0	0	0	0	0	0	0	0
CBEI_RS14435	3252940	DNA-deoxyinosine glycosylase CDS	1	0	1	0	0	0	0	0	0	0	0	0	0	0
CBEI_RS14435	3252944	DNA-deoxyinosine glycosylase CDS	1	0	1	0	0	0	0	0	0	0	0	0	0	0
CBEI_RS14440	3253937	cell wall-binding protein CDS	0	0	0	0	0	0	0	0	0	0	0	0	0	0
CBEI_RS14505	3274098	DNA helicase CDS	0	0	0	0	0	0	0	0	0	0	0	0	0	0
CBEI_RS14505	3274099	DNA helicase CDS	1	0	0	0	0	0	0	0	0	0	0	0	0	0
CBEI_RS14520	3276010	hypothetical protein CDS	1	0	0	0	0	0	0	0	0	0	0	0	0	0
CBEI_RS14520	3276261	hypothetical protein CDS	1	0	0	0	0	0	0	0	0	0	0	0	0	0
CBEI_RS14520	3276281	hypothetical protein CDS	0	0	0	0	0	0	0	0	0	0	0	0	0	0
CBEI_RS14540	3279275	AraC family transcriptional regulator CDS	1	0	0	0	0	0	0	0	0	0	0	0	0	0
CBEI_RS14545	3280276	hypothetical protein CDS	0	0	0	0	0	0	0	0	0	0	0	0	0	0
CBEI_RS14555	3282307	DUF4343 domain-containing protein CDS	0	0	0	0	0	0	0	0	0	0	0	0	0	0
CBEI_RS14555	3282437	DUF4343 domain-containing protein CDS	0	1	0	0	0	0	0	0	0	0	0	0	0	0
CBEI_RS14575	3286251	DNA-3-methyladenine glycosylase I CDS	1	0	0	0	0	0	0	0	0	0	0	0	0	0
CBEI_RS14575	3286271	DNA-3-methyladenine glycosylase I CDS	1	0	0	0	0	0	0	0	0	0	0	0	0	0
CBEI_RS14580	3287687	NERD nuclease CDS	0	0	0	0	0	0	0	0	0	0	0	0	0	0
CBEI_RS14580	3287720	NERD nuclease CDS	0	0	0	0	0	0	0	0	0	0	0	0	0	0
CBEI_RS14580	3287732	NERD nuclease CDS	1	0	1	0	0	0	0	0	0	0	0	0	0	0
CBEI_RS14605	3294601	sigI CDS	0	0	0	0	0	0	0	0	0	0	0	0	0	0
CBEI_RS14605	3294630	sigI CDS	1	1	0	0	0	0	0	0	0	0	0	0	0	0
CBEI_RS14620	3299562	glycoside hydrolase family 1 protein CDS	1	0	0	0	0	0	0	0	0	0	0	0	0	0
CBEI_RS14620	3299576	glycoside hydrolase family 1 protein CDS	0	1	0	0	0	0	0	0	0	0	0	0	0	0
CBEI_RS14620	3299676	glycoside hydrolase family 1 protein CDS	0	1	0	0	0	0	0	0	0	0	0	0	0	0
CBEI_RS14685	3313819	DNA-binding response regulator CDS	1	0	0	0	0	0	0	0	0	0	0	0	0	0
CBEI_RS14695	3316518	hypothetical protein CDS	1	0	0	0	0	0	0	0	0	0	0	0	0	0
CBEI_RS14705	3318763	methyl-accepting chemotaxis protein CDS	0	0	0	0	0	0	0	0	0	0	0	0	0	0
CBEI_RS14705	3318783	methyl-accepting chemotaxis protein CDS	1	0	0	0	0	0	0	0	0	0	0	0	0	0
CBEI_RS14740	3325517	class I SAM-dependent methyltransferase CDS	0	1	0	0	0	0	0	0	0	0	0	0	0	0
CBEI_RS14750	3329532	GGDEF domain-containing protein CDS	1	1	0	0	0	0	0	0	0	0	0	0	0	0
CBEI_RS14780	3339912	hypothetical protein CDS	1	1	1	0	0	0	0	0	0	0	0	0	0	0
CBEI_RS14785	3339936	TetR/AcrR family transcriptional regulator CDS	1	0	0	0	0	0	0	0	0	0	0	0	0	0
CBEI_RS14790	3342084	LysR family transcriptional regulator CDS	0	0	0	0	0	0	0	0	0	0	0	0	0	0
CBEI_RS14795	3343990	acetolactate synthase large subunit CDS	1	0	0	0	0	0	0	0	0	0	0	0	0	0
CBEI_RS14795	3344011	acetolactate synthase large subunit CDS	0	0	0	0	0	0	0	0	0	0	0	0	0	0
CBEI_RS14805	3347335	proline/glycine betaine ABC transporter ATP-binding protein CDS	1	0	0	0	0	0	0	0	0	0	0	0	0	0
CBEI_RS14805	3347364	proline/glycine betaine ABC transporter ATP-binding protein CDS	1	1	0	0	0	0	0	0	0	0	0	0	0	0
CBEI_RS14805	3347389	proline/glycine betaine ABC transporter ATP-binding protein CDS	1	1	0	0	0	0	0	0	0	0	0	0	0	0
CBEI_RS14810	3348372	GntR family transcriptional regulator CDS	1	0	0	0	0	0	0	0	0	0	0	0	0	0
CBEI_RS14815	3349513	polysaccharide deacetylase CDS	0	0	0	0	0	0	0	0	0	0	0	0	0	0
CBEI_RS14815	3349566	polysaccharide deacetylase CDS	0	0	0	0	0	0	0	0	0	0	0	0	0	0
CBEI_RS14815	3349613	polysaccharide deacetylase CDS	1	1	0	0	0	0	0	0	0	0	0	0	0	0
CBEI_RS14815	3349719	polysaccharide deacetylase CDS	1	1	1	0	0	0	0	0	0	0	0	0	0	0
CBEI_RS14835	3356963	TetR/AcrR family transcriptional regulator CDS	0	1	0	0	0	0	0	0	0	0	0	0	0	0
CBEI_RS14840	3358794	Tim44 domain-containing protein CDS	0	0	0	0	0	0	0	0	0	0	0	0	0	0
CBEI_RS14845	3360864	ISNCY family transposase CDS	1	0	0	0	0	0	0	0	0	0	0	0	0	0
CBEI_RS14855	3363114	Fe-S oxidoreductase CDS	0	0	0	0	0	0	0	0	0	0	0	0	0	0
CBEI_RS14855	3363126	Fe-S oxidoreductase CDS	1	0	0	0	0	0	0	0	0	0	0	0	0	0
CBEI_RS14855	3363168	Fe-S oxidoreductase CDS	0	0	0	0	0	0	0	0	0	0	0	0	0	0
CBEI_RS14855	3363213	Fe-S oxidoreductase CDS	0	1	0	0	0	0	0	0	0	0	0	0	0	0
CBEI_RS14865	3363825	lactate utilization protein CDS	1	0	0	0	0	0	0	0	0	0	0	0	0	0
CBEI_RS14870	3366531	acyl-CoA dehydrogenase CDS	0	0	0	0	0	0	0	0	0	0	0	0	0	0
CBEI_RS14890	3371890	electron transfer flavoprotein subunit beta CDS	0	1	0	0	0	0	0	0	0	0	0	0	0	0
CBEI_RS14900	3374217	amino acid permease CDS	0	0	0	0	0	0	0	0	0	0	0	0	0	0
CBEI_RS14900	3374253	amino acid permease CDS	0	0	0	0	0	0	0	0	0	0	0	0	0	0
CBEI_RS14900	3374275	amino acid permease CDS	0	1	0	0	0	0	0	0	0	0	0	0	0	0
CBEI_RS14945	3387711	PaaI family thioesterase CDS	0	1	0	0	0	0	0	0	0	0	0	0	0	0
CBEI_RS14995	3398555	ATPase CDS	1	0	0	0	0	0	0	0	0	0	0	0	0	0
CBEI_RS14995	3398682	ATPase CDS	1	1	0	0	0	0	0	0	0	0	0	0	0	0
CBEI_RS15010	3399121	tRNA-Asp	0	0	0	0	0	0	0	0	0	0	0	0	0	0
CBEI_RS15035	3405314	N-acetyltransferase CDS	1	0	0	0	0	0	0	0	0	0	0	0	0	0
CBEI_RS15040	3407921	methyl-accepting chemotaxis protein CDS	1	1	0	0	0	0	0	0	0	0	0	0	0	0
CBEI_RS15070	3419708	efflux RND transporter periplasmic adaptor subunit CDS	0	0	0	0	0	0	0	0	0	0	0	0	0	0
CBEI_RS15100	3426468	hypothetical protein CDS	0	1	0	0	0	0	0	0	0	0	0	0	0	0
CBEI_RS15110	3428847	cold-shock protein CDS	1	0	0	0	0	0	0	0	0	0	0	0	0	0
CBEI_RS15120	3429943	FadR family transcriptional regulator CDS	0	0	0	0	0	0	0	0	0	0	0	0	0	0
CBEI_RS15145	3439123	nhaA CDS	1	0	0	0	0	0	0	0	0	0	0	0	0	0
CBEI_RS15145	3439129	nhaA CDS	1	0	0	0	0	0	0	0	0	0	0	0	0	0
CBEI_RS15150	3439890	GGDEF domain-containing protein CDS	0	0	0	0	0	0	0	0	0	0	0	0	0	0
CBEI_RS15155	3440133	dapB CDS	0	1	0	0	0	0	0	0	0	0	0	0	0	0
CBEI_RS15155	3440293	dapB CDS	0	0	0	0	0	0	0	0	0	0	0	0	0	0
CBEI_RS15165	3442555	ClC family H(sense)/Cl(-) exchange transporter CDS	0	0	0	0	0	0	0	0	0	0	0	0	0	0
CBEI_RS15165	3442586	ClC family H(sense)/Cl(-) exchange transporter CDS	0	0	0	0	0	0	0	0	0	0	0	0	0	0
CBEI_RS15165	3442602	ClC family H(sense)/Cl(-) exchange transporter CDS	0	0	0	0	0	0	0	0	0	0	0	0	0	0
CBEI_RS15190	3448143	hypothetical protein CDS	1	0	0	0	0	0	0	0	0	0	0	0	0	0
CBEI_RS15195	3450756	CoA-disulfide reductase CDS	0	0	1	0	0	0	0	0	0	0	0	0	0	0
CBEI_RS15200	3451449	hypothetical protein CDS	1	1	0	0	0	0	0	0	0	0	0	0	0	0
CBEI_RS15200	3451469	hypothetical protein CDS	1	0	0	0	0	0	0	0	0	0	0	0	0	0
CBEI_RS15205	3455390	ATPase AAA CDS	1	0	0	0	0	0	0	0	0	0	0	0	0	0
CBEI_RS15205	3455411	ATPase AAA CDS	1	0	0	0	0	0	0	0	0	0	0	0	0	0
CBEI_RS15225	3459287	DNA-binding response regulator CDS	1	0	1	0	0	0	0	0	0	0	0	0	0	0
CBEI_RS15235	3461957	methyl-accepting chemotaxis protein CDS	0	0	0	0	0	0	0	0	0	0	0	0	0	0
CBEI_RS15260	3465232	trxA CDS	1	0	0	0	0	0	0	0	0	0	0	0	0	0
CBEI_RS15280	3467862	hypothetical protein CDS	1	0	0	0	0	0	0	0	0	0	0	0	0	0
CBEI_RS15280	3467984	hypothetical protein CDS	0	0	0	0	0	0	0	0	0	0	0	0	0	0
CBEI_RS15360	3482946	TVP38/TMEM64 family protein CDS	0	1	1	0	0	0	0	0	0	0	0	0	0	0
CBEI_RS15395	3488260	DNA-binding response regulator CDS	1	0	0	0	0	0	0	0	0	0	0	0	0	0
CBEI_RS15460	3499649	hypothetical protein CDS	1	0	0	0	0	0	0	0	0	0	0	0	0	0
CBEI_RS15470	3503087	pyridine nucleotide-disulfide oxidoreductase CDS	0	0	0	0	0	0	0	0	0	0	0	0	0	0
CBEI_RS15470	3503126	pyridine nucleotide-disulfide oxidoreductase CDS	1	0	0	0	0	0	0	0	0	0	0	0	0	0
CBEI_RS15475	3504154	(4Fe-4S)-binding protein CDS	0	0	0	0	0	0	0	0	0	0	0	0	0	0
CBEI_RS15480	3505161	sulfite exporter TauE/SafE family protein CDS	1	0	0	0	0	0	0	0	0	0	0	0	0	0
CBEI_RS15540	3516982	hydroxylamine reductase CDS	1	0	0	0	0	0	0	0	0	0	0	0	0	0
CBEI_RS15540	3517002	hydroxylamine reductase CDS	1	1	0	0	0	0	0	0	0	0	0	0	0	0
CBEI_RS15550	3520137	Crp/Fnr family transcriptional regulator CDS	1	0	0	0	0	0	0	0	0	0	0	0	0	0
CBEI_RS15550	3520212	Crp/Fnr family transcriptional regulator CDS	1	0	0	0	0	0	0	0	0	0	0	0	0	0
CBEI_RS15565	3524513	NAD(P)/FAD-dependent oxidoreductase CDS	1	1	0	0	0	0	0	0	0	0	0	0	0	0
CBEI_RS15605	3532838	PadR family transcriptional regulator CDS	1	1	0	0	0	0	0	0	0	0	0	0	0	0
CBEI_RS15615	3535384	hypothetical protein CDS	1	1	0	0	0	0	0	0	0	0	0	0	0	0
CBEI_RS15640	3539107	LytTR family transcriptional regulator CDS	1	0	0	0	0	0	0	0	0	0	0	0	0	0
CBEI_RS15685	3549152	DUF5105 domain-containing protein CDS	1	1	0	0	0	0	0	0	0	0	0	0	0	0
CBEI_RS15700	3552639	methyl-accepting chemotaxis protein CDS	1	1	0	0	0	0	0	0	0	0	0	0	0	0
CBEI_RS15705	3554062	flavodoxin family protein CDS	1	0	0	0	0	0	0	0	0	0	0	0	0	0
CBEI_RS15715	3558830	heme ABC transporter ATP-binding protein CDS	0	0	0	0	0	0	0	0	0	0	0	0	0	0
CBEI_RS15720	3559413	hypothetical protein CDS	1	0	0	0	0	0	0	0	0	0	0	0	0	0
CBEI_RS15725	3560747	HD family phosphohydrolase CDS	0	0	0	0	0	0	0	0	0	0	0	0	0	0
CBEI_RS15735	3563149	DNA-binding response regulator CDS	0	0	0	0	0	0	0	0	0	0	0	0	0	0
CBEI_RS15735	3563208	DNA-binding response regulator CDS	1	1	0	0	0	0	0	0	0	0	0	0	0	0
CBEI_RS15735	3563213	DNA-binding response regulator CDS	0	1	0	0	0	0	0	0	0	0	0	0	0	0
CBEI_RS15760	3568347	pirin family protein CDS	1	0	0	0	0	0	0	0	0	0	0	0	0	0
CBEI_RS15765	3569038	MarR family transcriptional regulator CDS	1	1	1	0	0	0	0	0	0	0	0	0	0	0
CBEI_RS15775	3571805	DUF2935 domain-containing protein CDS	1	0	0	0	0	0	0	0	0	0	0	0	0	0
CBEI_RS15775	3571987	DUF2935 domain-containing protein CDS	1	0	0	0	0	0	0	0	0	0	0	0	0	0
CBEI_RS15780	3572831	hypothetical protein CDS	0	0	0	0	0	0	0	0	0	0	0	0	0	0
CBEI_RS15800	3578270	DUF2334 domain-containing protein CDS	0	0	0	0	0	0	0	0	0	0	0	0	0	1
CBEI_RS15810	3579096	rubrerythrin CDS	0	1	0	0	0	0	0	0	0	0	0	0	0	0
CBEI_RS15825	3583702	hypothetical protein CDS	1	0	0	0	0	0	0	0	0	0	0	0	0	0
CBEI_RS15850	3591047	TetR/AcrR family transcriptional regulator CDS	0	1	0	0	0	0	0	0	0	0	0	0	0	0
CBEI_RS15860	3596721	hybrid sensor histidine kinase/response regulator CDS	0	0	0	0	0	0	0	0	0	0	0	0	0	0
CBEI_RS15860	3596773	hybrid sensor histidine kinase/response regulator CDS	0	0	0	0	0	0	0	0	0	0	0	0	0	0
CBEI_RS15860	3596787	hybrid sensor histidine kinase/response regulator CDS	1	0	0	0	0	0	0	0	0	0	0	0	0	0
CBEI_RS15860	3596793	hybrid sensor histidine kinase/response regulator CDS	1	0	0	0	0	0	0	0	0	0	0	0	0	0
CBEI_RS15875	3598799	transcriptional regulator CDS	0	0	0	0	0	0	0	0	0	0	0	0	0	0
CBEI_RS15875	3598823	transcriptional regulator CDS	0	1	0	0	0	0	0	0	0	0	0	0	0	0
CBEI_RS15895	3601465	competence protein TfoX CDS	1	0	0	0	0	0	0	0	0	0	0	0	0	0
CBEI_RS15910	3604748	Lsa family ABC-F type ribosomal protection protein CDS	0	0	0	0	0	0	0	0	0	0	0	0	0	0
CBEI_RS15915	3605663	cytochrome c551 CDS	1	1	0	0	0	0	0	0	0	0	0	0	0	0
CBEI_RS15965	3623338	methionine synthase CDS	1	0	0	0	0	0	0	0	0	0	0	0	0	0
CBEI_RS15985	3628683	CopY/TcrY family copper transport repressor CDS	1	0	0	0	0	0	0	0	0	0	0	0	0	0
CBEI_RS15985	3628698	CopY/TcrY family copper transport repressor CDS	0	1	0	0	0	0	0	0	0	0	0	0	0	0
CBEI_RS15995	3630858	molecular chaperone DnaJ CDS	1	0	0	0	0	0	0	0	0	0	0	0	0	0
CBEI_RS16010	3636428	flavodoxin family protein CDS	0	0	0	0	0	0	0	0	0	0	0	0	0	0
CBEI_RS16015	3636345	PucR family transcriptional regulator CDS	1	0	1	0	0	0	0	0	0	0	0	0	0	0
CBEI_RS16040	3642266	hypothetical protein CDS	0	0	1	0	0	0	0	0	0	0	0	0	0	0
CBEI_RS16045	3642294	isoprenylcysteine carboxylmethyltransferase family protein CDS	1	0	0	0	0	0	0	0	0	0	0	0	0	0
CBEI_RS16115	3660148	udp CDS	0	1	0	0	0	0	0	0	0	0	0	0	0	0
CBEI_RS16120	3660334	GntR family transcriptional regulator CDS	1	1	0	0	0	0	0	0	0	0	0	0	0	0
CBEI_RS16120	3660387	GntR family transcriptional regulator CDS	0	1	0	0	0	0	0	0	0	0	0	0	0	0
CBEI_RS16150	3667965	N-acetyltransferase CDS	0	0	0	0	0	0	0	0	0	0	0	0	0	0
CBEI_RS16155	3668524	transcriptional regulator CDS	1	0	0	0	0	0	0	0	0	0	0	0	0	0
CBEI_RS16160	3668538	cupin domain-containing protein CDS	1	1	1	0	0	0	0	0	0	0	0	0	0	0
CBEI_RS16160	3668557	cupin domain-containing protein CDS	0	0	0	0	0	0	0	0	0	0	0	0	0	0
CBEI_RS16175	3670655	hypothetical protein CDS	1	1	0	0	0	0	0	0	0	0	0	0	0	0
CBEI_RS16185	3672674	TetR/AcrR family transcriptional regulator CDS	1	1	1	0	0	0	0	0	0	0	0	0	0	0
CBEI_RS16185	3672695	TetR/AcrR family transcriptional regulator CDS	0	1	0	0	0	0	0	0	0	0	0	0	0	0
CBEI_RS16220	3679223	membrane protein CDS	0	0	0	0	0	0	0	0	0	0	0	0	0	0
CBEI_RS16220	3679251	membrane protein CDS	0	0	0	0	0	0	0	0	0	0	0	0	0	0
CBEI_RS16230	3684606	DEAD/DEAH box helicase CDS	1	0	0	0	0	0	0	0	0	0	0	0	0	0
CBEI_RS16250	3690623	type I restriction endonuclease subunit R CDS	1	0	0	0	0	0	0	0	0	0	0	0	0	0
CBEI_RS16265	3693672	DUF262 domain-containing protein CDS	1	0	0	0	0	0	0	0	0	0	0	0	0	0
CBEI_RS16275	3697200	SAM-dependent DNA methyltransferase CDS	1	0	0	0	0	0	0	0	0	0	0	0	0	0
CBEI_RS16275	3697208	SAM-dependent DNA methyltransferase CDS	0	0	1	0	0	0	0	0	0	0	0	0	0	0
CBEI_RS16275	3697333	SAM-dependent DNA methyltransferase CDS	0	0	0	0	0	0	0	0	0	0	0	0	0	0
CBEI_RS16275	3697388	SAM-dependent DNA methyltransferase CDS	1	0	1	0	0	0	0	0	0	0	0	0	0	0
CBEI_RS16290	3701421	AraC family transcriptional regulator CDS	0	0	0	0	0	0	0	0	0	0	0	0	0	0
CBEI_RS16315	3707520	accessory gene regulator B CDS	1	0	0	0	0	0	0	0	0	0	0	0	0	0
CBEI_RS16320	3708112	resolvase CDS	1	0	0	0	0	0	0	0	0	0	0	0	0	0
CBEI_RS16330	3709769	carotenoid biosynthesis protein CDS	1	1	0	0	0	0	0	0	0	0	0	0	0	0
CBEI_RS16335	3711864	aspartate/glutamate racemase family protein CDS	1	1	0	0	0	0	0	0	0	0	0	0	0	0
CBEI_RS16350	3714877	short-chain dehydrogenase CDS	1	0	0	0	0	0	0	0	0	0	0	0	0	0
CBEI_RS16360	3717213	alpha/beta hydrolase CDS	1	0	0	0	0	0	0	0	0	0	0	0	0	0
CBEI_RS16365	3717266	MerR family transcriptional regulator CDS	1	0	0	0	0	0	0	0	0	0	0	0	0	0
CBEI_RS16375	3722812	methionine--tRNA ligase CDS	0	0	0	0	0	0	0	0	0	0	0	0	0	0
CBEI_RS16375	3722869	methionine--tRNA ligase CDS	0	0	0	0	0	0	0	0	0	0	0	0	0	0
CBEI_RS16375	3722887	methionine--tRNA ligase CDS	0	0	0	0	0	0	0	0	0	0	0	0	0	0
CBEI_RS16410	3727319	DUF3916 domain-containing protein CDS	0	0	0	0	0	0	0	0	0	0	0	0	0	0
CBEI_RS16430	3729580	hypothetical protein CDS	1	1	1	0	0	0	0	0	0	0	0	0	0	0
CBEI_RS16430	3729598	hypothetical protein CDS	0	0	0	0	0	0	0	0	0	0	0	0	0	0
CBEI_RS16430	3729618	hypothetical protein CDS	1	0	0	0	0	0	0	0	0	0	0	0	0	0
CBEI_RS16435	3731189	glycosyl transferase CDS	1	0	0	0	0	0	0	0	0	0	0	0	0	0
CBEI_RS16465	3741006	DNA polymerase III subunit alpha CDS	1	1	0	0	0	0	0	0	0	0	0	0	0	0
CBEI_RS16465	3741352	DNA polymerase III subunit alpha CDS	0	1	0	0	0	0	0	0	0	0	0	0	0	0
CBEI_RS16470	3742108	hypothetical protein CDS	0	0	0	0	0	0	0	0	0	0	0	0	0	0
CBEI_RS16470	3742112	hypothetical protein CDS	0	0	0	0	0	0	0	0	0	0	0	0	0	0
CBEI_RS16470	3742129	hypothetical protein CDS	1	0	0	0	0	0	0	0	0	0	0	0	0	0
CBEI_RS16475	3745169	threonine--tRNA ligase CDS	0	0	0	0	0	0	0	0	0	0	0	0	0	0
CBEI_RS16475	3745432	threonine--tRNA ligase CDS	0	0	0	0	0	0	0	0	0	0	0	0	0	0
CBEI_RS16475	3745473	threonine--tRNA ligase CDS	0	0	0	0	0	0	0	0	0	0	0	0	0	0
CBEI_RS16475	3745493	threonine--tRNA ligase CDS	0	1	0	0	0	0	0	0	0	0	0	0	0	0
CBEI_RS16490	3748356	flavin reductase family protein CDS	1	0	0	0	0	0	0	0	0	0	0	0	0	0
CBEI_RS16500	3749920	MarR family transcriptional regulator CDS	0	0	0	0	0	0	0	0	0	0	0	0	0	0
CBEI_RS16500	3749940	MarR family transcriptional regulator CDS	1	1	1	0	0	0	0	0	0	0	0	0	0	0
CBEI_RS16505	3750882	hypothetical protein CDS	0	0	0	0	0	0	0	0	0	0	0	0	0	0
CBEI_RS16515	3752748	HD domain-containing protein CDS	1	0	0	0	0	0	0	0	0	0	0	0	0	0
CBEI_RS16515	3752769	HD domain-containing protein CDS	0	1	1	0	0	0	0	0	0	0	0	0	0	0
CBEI_RS16525	3754810	nitroreductase CDS	1	0	0	0	0	0	0	0	0	0	0	0	0	0
CBEI_RS16530	3756806	type A chloramphenicol O-acetyltransferase CDS	0	0	0	0	0	0	0	0	0	0	0	0	0	0
CBEI_RS16540	3759731	proton glutamate symport protein CDS	1	0	0	0	0	0	0	0	0	0	0	0	0	0
CBEI_RS16545	3761660	aspA CDS	1	1	0	0	0	0	0	0	0	0	0	0	0	0
CBEI_RS16565	3764242	cupin domain-containing protein CDS	0	0	0	0	0	0	0	0	0	0	0	0	0	0
CBEI_RS16600	3769176	hypothetical protein CDS	0	0	1	0	0	0	0	0	0	0	0	0	0	0
CBEI_RS16600	3769189	hypothetical protein CDS	1	0	0	0	0	0	0	0	0	0	0	0	0	0
CBEI_RS16620	3773490	IS110 family transposase CDS	0	0	0	0	0	0	0	0	0	0	0	0	0	0
CBEI_RS16635	3777145	lactate utilization protein CDS	1	0	0	0	0	0	0	0	0	0	0	0	0	0
CBEI_RS16640	3777851	mannose-6-phosphate isomerase CDS	1	0	0	0	0	0	0	0	0	0	0	0	0	0
CBEI_RS16640	3777864	mannose-6-phosphate isomerase CDS	1	0	0	0	0	0	0	0	0	0	0	0	0	0
CBEI_RS16645	3778624	hypothetical protein CDS	1	0	0	0	0	0	0	0	0	0	0	0	0	0
CBEI_RS16660	3781126	hydF CDS	1	1	1	0	0	0	0	0	0	0	0	0	0	0
CBEI_RS16660	3781131	hydF CDS	1	1	1	0	0	0	0	0	0	0	0	0	0	0
CBEI_RS16690	3788953	DedA family protein CDS	1	1	0	0	0	0	0	0	0	0	0	0	0	0
CBEI_RS16705	3790846	YitT family protein CDS	0	0	0	0	0	0	0	0	0	0	0	0	0	0
CBEI_RS16705	3790849	YitT family protein CDS	0	0	1	0	0	0	0	0	0	0	0	0	0	0
CBEI_RS16715	3792296	hypothetical protein CDS	1	1	1	0	0	0	0	0	0	0	0	0	0	0
CBEI_RS16740	3796258	gfo/Idh/MocA family oxidoreductase CDS	0	0	0	0	0	0	0	0	0	0	0	0	0	0
CBEI_RS16745	3797072	noncanonical pyrimidine nucleotidase, YjjG family CDS	0	0	0	0	0	0	0	0	0	0	0	0	0	0
CBEI_RS16745	3797108	noncanonical pyrimidine nucleotidase, YjjG family CDS	0	0	0	0	0	0	0	0	0	0	0	0	0	0
CBEI_RS16745	3797133	noncanonical pyrimidine nucleotidase, YjjG family CDS	0	0	0	0	0	0	0	0	0	0	0	0	0	0
CBEI_RS16760	3801398	cell wall-binding repeat-containing protein CDS	0	1	1	0	0	0	0	0	0	0	0	0	0	0
CBEI_RS16800	3810619	peptidase CDS	1	0	0	0	0	0	0	0	0	0	0	0	0	0
CBEI_RS16810	3813791	transcription antiterminator BglG CDS	0	0	0	0	0	0	0	0	0	0	0	0	0	0
CBEI_RS16810	3813886	transcription antiterminator BglG CDS	1	1	0	0	0	0	0	0	0	0	0	0	0	0
CBEI_RS16820	3816218	amino acid permease CDS	0	0	0	0	0	0	0	0	0	0	0	0	0	1
CBEI_RS16820	3816303	amino acid permease CDS	1	1	0	0	0	0	0	0	0	0	0	0	0	0
CBEI_RS16830	3818944	CoA-transferase CDS	1	1	0	0	0	0	0	0	0	0	0	0	0	0
CBEI_RS16860	3827605	hypothetical protein CDS	0	0	0	0	0	0	0	0	0	0	0	0	0	0
CBEI_RS16860	3827661	hypothetical protein CDS	1	0	0	0	0	0	0	0	0	0	0	0	0	0
CBEI_RS16865	3828333	hypothetical protein CDS	0	1	0	0	0	0	0	0	0	0	0	0	0	0
CBEI_RS16865	3828524	hypothetical protein CDS	1	0	0	0	0	0	0	0	0	0	0	0	0	0
CBEI_RS16865	3828611	hypothetical protein CDS	1	0	0	0	0	0	0	0	0	0	0	0	0	0
CBEI_RS16865	3829071	hypothetical protein CDS	0	0	0	0	0	0	0	0	0	0	0	0	0	0
CBEI_RS16865	3829074	hypothetical protein CDS	0	0	0	0	0	0	0	0	0	0	0	0	0	0
CBEI_RS16865	3829077	hypothetical protein CDS	0	0	0	0	0	0	0	0	0	0	0	0	0	0
CBEI_RS16865	3829084	hypothetical protein CDS	0	0	0	0	0	0	0	0	0	0	0	0	0	0
CBEI_RS16865	3829089	hypothetical protein CDS	1	0	0	0	0	0	0	0	0	0	0	0	0	0
CBEI_RS16865	3829093	hypothetical protein CDS	1	0	0	0	0	0	0	0	0	0	0	0	0	0
CBEI_RS16865	3829096	hypothetical protein CDS	1	0	0	0	0	0	0	0	0	0	0	0	0	0
CBEI_RS16865	3829101	hypothetical protein CDS	0	0	0	0	0	0	0	0	0	0	0	0	0	0
CBEI_RS16865	3829108	hypothetical protein CDS	1	0	0	0	0	0	0	0	0	0	0	0	0	0
CBEI_RS16865	3829112	hypothetical protein CDS	1	0	0	0	0	0	0	0	0	0	0	0	0	0
CBEI_RS16865	3829115	hypothetical protein CDS	1	0	0	0	0	0	0	0	0	0	0	0	0	0
CBEI_RS16865	3829119	hypothetical protein CDS	1	0	0	0	0	0	0	0	0	0	0	0	0	0
CBEI_RS16865	3829122	hypothetical protein CDS	1	0	0	0	0	0	0	0	0	0	0	0	0	0
CBEI_RS16865	3829126	hypothetical protein CDS	1	0	0	0	0	0	0	0	0	0	0	0	0	0
CBEI_RS16865	3829129	hypothetical protein CDS	0	0	0	0	0	0	0	0	0	0	0	0	0	0
CBEI_RS16865	3829136	hypothetical protein CDS	0	0	0	0	0	0	0	0	0	0	0	0	0	0
CBEI_RS16865	3829143	hypothetical protein CDS	1	1	0	0	0	0	0	0	0	0	0	0	0	0
CBEI_RS16865	3829147	hypothetical protein CDS	1	1	0	0	0	0	0	0	0	0	0	0	0	0
CBEI_RS16865	3829160	hypothetical protein CDS	1	0	0	0	0	0	0	0	0	0	0	0	0	0
CBEI_RS16865	3829226	hypothetical protein CDS	0	0	0	0	0	0	0	0	0	0	0	0	0	0
CBEI_RS16865	3829241	hypothetical protein CDS	0	0	0	0	0	0	0	0	0	0	0	0	0	0
CBEI_RS16870	3829796	hypothetical protein CDS	0	0	0	0	0	0	0	0	0	0	0	0	0	0
CBEI_RS16870	3829873	hypothetical protein CDS	0	0	0	0	0	0	0	0	0	0	0	0	0	0
CBEI_RS16870	3829911	hypothetical protein CDS	0	1	0	0	0	0	0	0	0	0	0	0	0	0
CBEI_RS16870	3829914	hypothetical protein CDS	0	0	0	0	0	0	0	0	0	0	0	0	0	0
CBEI_RS16870	3829918	hypothetical protein CDS	0	0	0	0	0	0	0	0	0	0	0	0	0	0
CBEI_RS16870	3829921	hypothetical protein CDS	0	0	0	0	0	0	0	0	0	0	0	0	0	0
CBEI_RS16870	3829929	hypothetical protein CDS	1	0	0	0	0	0	0	0	0	0	0	0	0	0
CBEI_RS16870	3829932	hypothetical protein CDS	1	0	0	0	0	0	0	0	0	0	0	0	0	0
CBEI_RS16870	3829935	hypothetical protein CDS	1	0	0	0	0	0	0	0	0	0	0	0	0	0
CBEI_RS16880	3831378	HD domain-containing protein CDS	0	0	0	0	0	0	0	0	0	0	0	0	0	0
CBEI_RS16880	3831389	HD domain-containing protein CDS	0	0	1	0	0	0	0	0	0	0	0	0	0	0
CBEI_RS16880	3831394	HD domain-containing protein CDS	0	0	1	0	0	0	0	0	0	0	0	0	0	0
CBEI_RS16880	3831397	HD domain-containing protein CDS	0	0	1	0	0	0	0	0	0	0	0	0	0	0
CBEI_RS16880	3831402	HD domain-containing protein CDS	1	0	0	0	0	0	0	0	0	0	0	0	0	0
CBEI_RS16880	3831417	HD domain-containing protein CDS	1	0	0	0	0	0	0	0	0	0	0	0	0	0
CBEI_RS16885	3832585	hypothetical protein CDS	1	1	1	0	0	0	0	0	0	0	0	0	0	0
CBEI_RS16895	3834258	N-acetyltransferase CDS	0	1	0	0	0	0	0	0	0	0	0	0	0	0
CBEI_RS16945	3843201	MarR family transcriptional regulator CDS	0	0	1	0	0	0	0	0	0	0	0	0	0	0
CBEI_RS16960	3847140	hypothetical protein CDS	1	0	1	0	0	0	0	0	0	0	0	0	0	0
CBEI_RS16965	3848687	SAM-dependent methyltransferase CDS	0	0	0	0	0	0	0	0	0	0	0	0	0	0
CBEI_RS16985	3854113	ABC transporter ATP-binding protein CDS	1	1	1	0	0	0	0	0	0	0	0	0	0	0
CBEI_RS16990	3854855	MerR family transcriptional regulator CDS	1	1	1	0	0	0	0	0	0	0	0	0	0	0
CBEI_RS16990	3854862	MerR family transcriptional regulator CDS	1	1	0	0	0	0	0	0	0	0	0	0	0	0
CBEI_RS17010	3857942	diguanylate cyclase CDS	1	0	0	0	0	0	0	0	0	0	0	0	0	0
CBEI_RS17010	3857958	diguanylate cyclase CDS	1	0	0	0	0	0	0	0	0	0	0	0	0	0
CBEI_RS17020	3860351	NADH-dependent flavin oxidoreductase CDS	1	1	1	0	0	0	0	0	0	0	0	0	0	0
CBEI_RS17020	3860369	NADH-dependent flavin oxidoreductase CDS	0	0	0	0	0	0	0	0	0	0	0	0	0	0
CBEI_RS17020	3860394	NADH-dependent flavin oxidoreductase CDS	0	1	0	0	0	0	0	0	0	0	0	0	0	0
CBEI_RS17030	3863111	TetR/AcrR family transcriptional regulator CDS	0	1	0	0	0	0	0	0	0	0	0	0	0	0
CBEI_RS17040	3866762	methyl-accepting chemotaxis protein CDS	0	0	0	0	0	0	0	0	0	0	0	0	0	0
CBEI_RS17075	3874057	HlyC/CorC family transporter CDS	1	0	0	0	0	0	0	0	0	0	0	0	0	0
CBEI_RS17075	3874062	HlyC/CorC family transporter CDS	0	0	0	0	0	0	0	0	0	0	0	0	0	0
CBEI_RS17115	3883404	TetR/AcrR family transcriptional regulator CDS	1	1	0	0	0	0	0	0	0	0	0	0	0	0
CBEI_RS17140	3887377	sigma-70 family RNA polymerase sigma factor CDS	0	0	0	0	0	0	0	0	0	0	0	0	0	0
CBEI_RS17155	3889442	PTS mannose transporter subunit IID CDS	1	1	1	0	0	0	0	0	0	0	0	0	1	0
CBEI_RS17210	3901989	transcriptional regulator CDS	0	1	1	0	0	0	0	0	0	0	0	0	0	0
CBEI_RS17210	3902020	transcriptional regulator CDS	0	0	0	0	0	0	0	0	0	0	0	0	0	0
CBEI_RS17215	3902778	methyl-accepting chemotaxis protein CDS	1	0	0	0	0	0	0	0	0	0	0	0	0	0
CBEI_RS17215	3902829	methyl-accepting chemotaxis protein CDS	0	0	0	0	0	0	0	0	0	0	0	0	0	0
CBEI_RS17230	3908240	DNA-binding response regulator CDS	0	0	0	0	0	0	0	0	0	0	0	0	0	0
CBEI_RS17230	3908290	DNA-binding response regulator CDS	1	1	1	0	0	0	0	0	0	0	0	0	0	0
CBEI_RS17240	3909366	noncanonical pyrimidine nucleotidase, YjjG family CDS	1	1	0	0	0	0	0	0	0	0	0	0	0	0
CBEI_RS17240	3909415	noncanonical pyrimidine nucleotidase, YjjG family CDS	0	1	0	0	0	0	0	0	0	0	0	0	0	0
CBEI_RS17245	3910895	cell wall-binding protein CDS	0	0	0	0	0	0	0	0	0	0	0	0	0	0
CBEI_RS17245	3910927	cell wall-binding protein CDS	1	1	1	0	0	0	0	0	0	0	0	0	0	0
CBEI_RS17250	3911097	magnesium transporter CDS	1	0	0	0	0	0	0	0	0	0	0	0	0	0
CBEI_RS17260	3915496	rod shape-determining protein RodA CDS	0	1	0	0	0	0	0	0	0	0	0	0	0	0
CBEI_RS17265	3917251	LacI family transcriptional regulator CDS	0	1	0	0	0	0	0	0	0	0	0	0	0	0
CBEI_RS17265	3917289	LacI family transcriptional regulator CDS	0	0	0	0	0	0	0	0	0	0	0	0	0	0
CBEI_RS17290	3921699	gluconate 5-dehydrogenase CDS	1	0	1	0	0	0	0	0	0	0	0	0	0	0
CBEI_RS17290	3921707	gluconate 5-dehydrogenase CDS	1	1	1	0	0	0	0	0	0	0	0	0	0	0
CBEI_RS17305	3924700	DUF4309 domain-containing protein CDS	0	0	0	0	0	0	0	0	0	0	0	0	0	0
CBEI_RS17305	3924711	DUF4309 domain-containing protein CDS	1	0	0	0	0	0	0	0	0	0	0	0	0	0
CBEI_RS17310	3925287	AbrB family transcriptional regulator CDS	1	0	0	0	0	0	0	0	0	0	0	0	0	0
CBEI_RS17315	3926721	DUF1646 domain-containing protein CDS	1	1	0	0	0	0	0	0	0	0	0	0	0	0
CBEI_RS17335	3932022	cell wall-binding repeat-containing protein CDS	0	0	1	0	0	0	0	0	0	0	0	0	0	0
CBEI_RS17335	3932053	cell wall-binding repeat-containing protein CDS	1	1	0	0	0	0	0	0	0	0	0	0	0	0
CBEI_RS17425	3948429	hypothetical protein CDS	1	0	0	0	0	0	0	0	0	0	0	0	0	0
CBEI_RS17430	3948618	hypothetical protein CDS	0	1	0	0	0	0	0	0	0	0	0	0	0	0
CBEI_RS17435	3950054	hypothetical protein CDS	0	0	0	0	0	0	0	0	0	0	0	0	0	0
CBEI_RS17445	3951115	hypothetical protein CDS	1	1	0	0	0	0	0	0	0	0	0	0	0	0
CBEI_RS17480	3959319	tRNA-Gly	1	1	0	0	0	0	0	0	0	0	0	0	1	0
CBEI_RS17520	3966233	lysine transporter LysE CDS	0	0	0	0	0	0	0	0	0	0	0	0	0	0
CBEI_RS17520	3966252	lysine transporter LysE CDS	1	0	0	0	0	0	0	0	0	0	0	0	1	0
CBEI_RS17530	3968185	DUF1963 domain-containing protein CDS	1	0	0	0	0	0	0	0	0	0	0	0	0	0
CBEI_RS17555	3971413	zinc ribbon domain-containing protein CDS	1	1	0	0	0	0	0	0	0	0	0	0	0	0
CBEI_RS17575	3975216	hypothetical protein CDS	0	0	1	0	0	0	0	0	0	0	0	0	0	0
CBEI_RS17580	3975794	hemerythrin CDS	0	1	0	0	0	0	0	0	0	0	0	0	0	0
CBEI_RS17580	3975813	hemerythrin CDS	1	0	0	0	0	0	0	0	0	0	0	0	0	0
CBEI_RS17615	3980307	ABC transporter ATP-binding protein CDS	1	0	0	0	0	0	0	0	0	0	0	0	0	0
CBEI_RS17615	3980310	ABC transporter ATP-binding protein CDS	0	0	0	0	0	0	0	0	0	0	0	0	0	0
CBEI_RS17615	3980324	ABC transporter ATP-binding protein CDS	1	0	1	0	0	0	0	0	0	0	0	0	0	0
CBEI_RS17615	3980327	ABC transporter ATP-binding protein CDS	1	0	1	0	0	0	0	0	0	0	0	0	0	0
CBEI_RS17615	3980330	ABC transporter ATP-binding protein CDS	1	1	1	0	0	0	0	0	0	0	0	0	0	0
CBEI_RS17620	3981275	cytidine deaminase CDS	0	0	0	0	0	0	0	0	0	0	0	0	0	0
CBEI_RS17630	3983438	AraC family transcriptional regulator CDS	0	1	0	0	0	0	0	0	0	0	0	0	0	0
CBEI_RS17655	3989538	ISNCY family transposase CDS	1	0	0	0	0	0	0	0	0	0	0	0	0	0
CBEI_RS17660	3989499	AraC family transcriptional regulator CDS	0	0	0	0	0	0	0	0	0	0	0	0	0	0
CBEI_RS17690	3995445	hypothetical protein CDS	1	0	0	0	0	0	0	0	0	0	0	0	0	0
CBEI_RS17695	3996608	NUDIX domain-containing protein CDS	1	1	1	0	0	0	0	0	0	0	0	0	0	0
CBEI_RS17715	3998845	hypothetical protein CDS	0	0	0	0	0	0	0	0	0	0	0	0	0	0
CBEI_RS17715	3998866	hypothetical protein CDS	0	0	0	0	0	0	0	0	0	0	0	0	0	0
CBEI_RS17715	3998887	hypothetical protein CDS	1	1	0	0	0	0	0	0	0	0	0	0	0	0
CBEI_RS17775	4009586	type 12 methyltransferase CDS	1	0	1	0	0	0	0	0	0	0	0	0	0	0
CBEI_RS17780	4011187	hypothetical protein CDS	1	1	1	0	0	0	0	0	0	0	0	0	0	0
CBEI_RS17785	4012065	DUF4865 domain-containing protein CDS	0	0	0	0	0	0	0	0	0	0	0	0	0	0
CBEI_RS17785	4012083	DUF4865 domain-containing protein CDS	0	0	0	0	0	0	0	0	0	0	0	0	0	0
CBEI_RS17795	4014117	MerR family transcriptional regulator CDS	1	0	0	0	0	0	0	0	0	0	0	0	0	0
CBEI_RS17825	4020733	CDP-alcohol phosphatidyltransferase CDS	0	0	0	0	0	0	0	0	0	0	0	0	0	0
CBEI_RS17835	4023011	2-dehydropantoate 2-reductase CDS	0	0	0	0	0	0	0	0	0	0	0	0	0	0
CBEI_RS17835	4023031	2-dehydropantoate 2-reductase CDS	0	0	0	0	0	0	0	0	0	0	0	0	0	0
CBEI_RS17855	4024715	transcriptional regulator CDS	1	1	1	0	0	0	0	0	0	0	0	0	0	0
CBEI_RS17855	4024719	transcriptional regulator CDS	0	1	0	0	0	0	0	0	0	0	0	0	0	0
CBEI_RS17865	4026267	class I SAM-dependent methyltransferase CDS	0	1	0	0	0	0	0	0	0	0	0	0	0	0
CBEI_RS17875	4027380	transcriptional regulator CDS	0	1	0	0	0	0	0	0	0	0	0	0	0	0
CBEI_RS17880	4028082	flavodoxin family protein CDS	1	1	0	0	0	0	0	0	0	0	0	0	0	0
CBEI_RS17880	4028119	flavodoxin family protein CDS	1	0	0	0	0	0	0	0	0	0	0	0	0	0
CBEI_RS17890	4029601	chemotaxis protein CDS	0	0	0	0	0	0	0	0	0	0	0	0	0	0
CBEI_RS17890	4029607	chemotaxis protein CDS	0	0	0	0	0	0	0	0	0	0	0	0	0	0
CBEI_RS17890	4029626	chemotaxis protein CDS	0	1	0	0	0	0	0	0	0	0	0	0	0	0
CBEI_RS17905	4032265	hypothetical protein CDS	0	0	0	0	0	0	0	0	0	0	0	0	0	0
CBEI_RS17925	4037317	PhzF family protein CDS	1	1	0	0	0	0	0	0	0	0	0	0	0	0
CBEI_RS18015	4056542	peptide deformylase CDS	1	0	0	0	0	0	0	0	0	0	0	0	0	0
CBEI_RS18025	4058081	ArsR family transcriptional regulator CDS	0	1	0	0	0	0	0	0	0	0	0	0	0	0
CBEI_RS18040	4063285	phosphoenolpyruvate synthase CDS	0	0	0	0	0	0	0	0	0	0	0	0	0	0
CBEI_RS18055	4068356	hydantoinase CDS	0	0	0	0	0	0	0	0	0	0	0	0	0	0
CBEI_RS18060	4069526	MurR/RpiR family transcriptional regulator CDS	1	1	1	0	0	0	0	0	0	0	0	0	0	0
CBEI_RS18065	4070339	hypothetical protein CDS	1	0	0	0	0	0	0	0	0	0	0	0	0	0
CBEI_RS18065	4070350	hypothetical protein CDS	0	1	1	0	0	0	0	0	0	0	0	0	0	0
CBEI_RS18065	4070372	hypothetical protein CDS	0	1	0	0	0	0	0	0	0	0	0	0	0	0
CBEI_RS18065	4070390	hypothetical protein CDS	1	1	1	0	0	0	0	0	0	0	0	0	0	0
CBEI_RS18115	4079986	pyridoxamine 5'-phosphate oxidase family protein CDS	1	1	1	0	0	0	0	0	0	0	0	0	0	0
CBEI_RS18115	4080039	pyridoxamine 5'-phosphate oxidase family protein CDS	0	0	0	0	0	0	0	0	0	0	0	0	0	0
CBEI_RS18130	4081901	transcriptional regulator CDS	1	1	0	0	0	0	0	0	0	0	0	0	0	0
CBEI_RS18135	4082618	DeoR/GlpR transcriptional regulator CDS	1	0	0	0	0	0	0	0	0	0	0	0	0	0
CBEI_RS18145	4084727	ArsR family transcriptional regulator CDS	0	1	0	0	0	0	0	0	0	0	0	0	0	0
CBEI_RS18175	4090307	glycine/betaine ABC transporter permease CDS	1	1	0	0	0	0	0	0	0	0	0	0	0	0
CBEI_RS18205	4098048	B12-binding domain-containing radical SAM protein CDS	0	0	0	0	0	0	0	0	0	0	0	0	0	0
CBEI_RS18205	4098180	B12-binding domain-containing radical SAM protein CDS	0	0	0	0	0	0	0	0	0	0	0	0	0	0
CBEI_RS18210	4098433	transcriptional regulator CDS	1	1	0	0	0	0	0	0	0	0	0	0	0	0
CBEI_RS18220	4100479	hypothetical protein CDS	1	0	0	0	0	0	0	0	0	0	0	0	0	0
CBEI_RS18220	4100510	hypothetical protein CDS	0	0	0	0	0	0	0	0	0	0	0	0	0	0
CBEI_RS18220	4100513	hypothetical protein CDS	0	0	0	0	0	0	0	0	0	0	0	0	0	0
CBEI_RS18245	4104765	RNA-splicing ligase RtcB CDS	1	0	1	0	0	0	0	0	0	0	0	0	0	0
CBEI_RS18250	4106316	TROVE domain-containing protein CDS	1	0	0	0	0	0	0	0	0	0	0	0	0	0
CBEI_RS18250	4106692	TROVE domain-containing protein CDS	0	0	0	0	0	0	0	0	0	0	0	0	0	0
CBEI_RS18250	4106702	TROVE domain-containing protein CDS	0	0	0	0	0	0	0	0	0	0	0	0	0	0
CBEI_RS18250	4107031	TROVE domain-containing protein CDS	1	1	1	0	0	0	0	0	0	0	0	0	0	0
CBEI_RS18265	4110126	N-acetyltransferase CDS	0	0	0	0	0	0	0	0	0	0	0	0	0	0
CBEI_RS18270	4111764	5-aminoimidazole-4-carboxamide ribonucleotide transformylase CDS	1	1	1	0	0	0	0	0	0	0	0	0	0	0
CBEI_RS18275	4113417	IS110 family transposase CDS	1	0	0	0	0	0	0	0	0	0	0	0	0	0
CBEI_RS18280	4114040	flavodoxin CDS	1	0	0	0	0	0	0	0	0	0	0	0	0	0
CBEI_RS18295	4116932	UBA/Ts-N domain-containing protein CDS	1	1	1	0	0	0	0	0	0	0	0	0	0	0
CBEI_RS18325	4123534	FAD:protein FMN transferase CDS	1	0	0	0	0	0	0	0	0	0	0	0	0	0
CBEI_RS18350	4128113	TetR/AcrR family transcriptional regulator CDS	1	1	0	0	0	0	0	0	0	0	0	0	0	0
CBEI_RS18370	4131849	hypothetical protein CDS	0	0	0	0	0	0	0	0	0	0	0	0	0	0
CBEI_RS18375	4132985	cell wall-binding repeat-containing protein CDS	0	1	0	0	0	0	0	0	0	0	0	0	0	0
CBEI_RS18390	4135833	hypothetical protein CDS	0	1	0	0	0	0	0	0	0	0	0	0	0	0
CBEI_RS18400	4137512	4Fe-4S ferredoxin CDS	1	0	0	0	0	0	0	0	0	0	0	0	0	0
CBEI_RS18400	4137531	4Fe-4S ferredoxin CDS	0	0	0	0	0	0	0	0	0	0	0	0	0	0
CBEI_RS18410	4139622	LysR family transcriptional regulator CDS	1	0	0	0	0	0	0	0	0	0	0	0	0	0
CBEI_RS18420	4143621	lysS CDS	0	0	0	0	0	0	0	0	0	0	0	0	0	0
CBEI_RS18430	4144733	TetR/AcrR family transcriptional regulator CDS	1	1	1	0	0	0	0	0	0	0	0	0	0	0
CBEI_RS18430	4144752	TetR/AcrR family transcriptional regulator CDS	0	0	0	0	0	0	0	0	0	0	0	0	0	0
CBEI_RS18440	4147393	sialate O-acetylesterase CDS	1	1	0	0	0	0	0	0	0	0	0	0	0	0
CBEI_RS18445	4148460	flavin reductase family protein CDS	1	1	0	0	0	0	0	0	0	0	0	0	0	0
CBEI_RS18455	4149919	murI CDS	1	0	1	0	0	0	0	0	0	0	0	0	0	0
CBEI_RS18485	4154396	hypothetical protein CDS	1	1	0	0	0	0	0	0	0	0	0	0	0	0
CBEI_RS18490	4155230	N-acetyltransferase CDS	1	0	0	0	0	0	0	0	0	0	0	0	0	0
CBEI_RS18500	4156610	transposase CDS	1	1	0	0	0	0	0	0	0	0	0	0	0	0
CBEI_RS18500	4156630	transposase CDS	1	0	0	0	0	0	0	0	0	0	0	0	0	0
CBEI_RS18540	4164886	XRE family transcriptional regulator CDS	0	0	0	0	0	0	0	0	0	0	0	0	0	0
CBEI_RS18540	4164922	XRE family transcriptional regulator CDS	0	1	0	0	0	0	0	0	0	0	0	0	0	0
CBEI_RS18560	4167860	transcriptional regulator CDS	1	1	1	0	0	0	0	0	0	0	0	0	0	0
CBEI_RS18560	4167883	transcriptional regulator CDS	1	0	0	0	0	0	0	0	0	0	0	0	0	0
CBEI_RS18575	4170068	hypothetical protein CDS	1	0	0	0	0	0	0	0	0	0	0	0	0	0
CBEI_RS18585	4175021	methyl-accepting chemotaxis protein CDS	1	0	0	0	0	0	0	0	0	0	0	0	0	0
CBEI_RS18585	4175040	methyl-accepting chemotaxis protein CDS	0	0	0	0	0	0	0	0	0	0	0	0	0	0
CBEI_RS18600	4177253	DNA-binding protein CDS	1	0	0	0	0	0	0	0	0	0	0	0	0	0
CBEI_RS18615	4180320	LysR family transcriptional regulator CDS	0	1	0	0	0	0	0	0	0	0	0	0	0	0
CBEI_RS18620	4182130	hypothetical protein CDS	1	0	1	0	0	0	0	0	0	0	0	0	0	0
CBEI_RS18635	4185952	cation transporter CDS	1	0	0	0	0	0	0	0	0	0	0	0	0	0
CBEI_RS18645	4188069	MarR family transcriptional regulator CDS	0	1	0	0	0	0	0	0	0	0	0	0	0	0
CBEI_RS18655	4190337	VanZ family protein CDS	0	0	0	0	0	0	0	0	0	0	0	0	0	0
CBEI_RS18655	4190357	VanZ family protein CDS	1	0	0	0	0	0	0	0	0	0	0	0	0	0
CBEI_RS18670	4192876	2-oxoacid ferredoxin oxidoreductase subunit beta CDS	1	0	0	0	0	0	0	0	0	0	0	0	0	0
CBEI_RS18670	4192947	2-oxoacid ferredoxin oxidoreductase subunit beta CDS	0	0	0	0	0	0	0	0	0	0	0	0	0	0
CBEI_RS18670	4192986	2-oxoacid ferredoxin oxidoreductase subunit beta CDS	1	1	0	0	0	0	0	0	0	0	0	0	0	0
CBEI_RS18675	4195062	ferredoxin CDS	0	1	0	0	0	0	0	0	0	0	0	0	0	0
CBEI_RS18680	4195870	TetR/AcrR family transcriptional regulator CDS	1	0	0	0	0	0	0	0	0	0	0	0	0	0
CBEI_RS18760	4210624	transcriptional regulator CDS	0	1	0	0	0	0	0	0	0	0	0	0	0	0
CBEI_RS18810	4220442	DNA-binding response regulator CDS	1	0	0	0	0	0	0	0	0	0	0	0	0	0
CBEI_RS18810	4220461	DNA-binding response regulator CDS	1	1	1	0	0	0	0	0	0	0	0	0	0	0
CBEI_RS18820	4225151	methyl-accepting chemotaxis protein CDS	1	0	0	0	0	0	0	0	0	0	0	0	0	0
CBEI_RS18820	4225177	methyl-accepting chemotaxis protein CDS	0	1	0	0	0	0	0	0	0	0	0	0	0	1
CBEI_RS18820	4225185	methyl-accepting chemotaxis protein CDS	1	0	1	0	0	0	0	0	0	0	0	0	0	1
CBEI_RS18910	4242007	hypothetical protein CDS	0	0	0	0	0	0	0	0	0	0	0	0	0	0
CBEI_RS18915	4242811	IS30 family transposase CDS	0	0	0	0	0	0	0	0	0	0	0	0	0	0
CBEI_RS18930	4247266	ABC transporter permease CDS	1	0	0	0	0	0	0	0	0	0	0	0	0	0
CBEI_RS18945	4250670	cobalt transporter CbiM CDS	1	0	0	0	0	0	0	0	0	0	0	0	0	0
CBEI_RS18950	4251446	hypB CDS	1	0	0	0	0	0	0	0	0	0	0	0	0	0
CBEI_RS18950	4251451	hypB CDS	1	0	0	0	0	0	0	0	0	0	0	0	0	0
CBEI_RS18955	4251468	DUF3842 domain-containing protein CDS	1	0	0	0	0	0	0	0	0	0	0	0	0	0
CBEI_RS18960	4252593	MarR family transcriptional regulator CDS	1	0	0	0	0	0	0	0	0	0	0	0	0	0
CBEI_RS18975	4257194	FAD:protein FMN transferase CDS	0	0	0	0	0	0	0	0	0	0	0	0	0	0
CBEI_RS18975	4257228	FAD:protein FMN transferase CDS	1	0	0	0	0	0	0	0	0	0	0	0	0	0
CBEI_RS19010	4266629	arsenic transporter CDS	1	0	0	0	0	0	0	0	0	0	0	0	0	0
CBEI_RS19030	4270524	cbiQ CDS	0	1	0	0	0	0	0	0	0	0	0	0	0	0
CBEI_RS19030	4271049	cbiQ CDS	0	1	0	0	0	0	0	0	0	0	0	0	0	0
CBEI_RS19035	4273304	hypothetical protein CDS	1	1	0	0	0	0	0	0	0	0	0	0	0	0
CBEI_RS19040	4274565	hypothetical protein CDS	0	0	0	0	0	0	0	0	0	0	0	0	0	0
CBEI_RS19040	4274599	hypothetical protein CDS	0	1	0	0	0	0	0	0	0	0	0	0	0	0
CBEI_RS19045	4274953	type 11 methyltransferase CDS	1	0	0	0	0	0	0	0	0	0	0	0	0	0
CBEI_RS19045	4274984	type 11 methyltransferase CDS	0	0	0	0	0	0	0	0	0	0	0	0	0	0
CBEI_RS19050	4276712	hypothetical protein CDS	1	0	0	0	0	0	0	0	0	0	0	0	0	0
CBEI_RS19050	4277032	hypothetical protein CDS	0	0	0	0	0	0	0	0	0	0	0	0	0	0
CBEI_RS19050	4277044	hypothetical protein CDS	0	0	0	0	0	0	0	0	0	0	0	0	0	0
CBEI_RS19090	4282298	hypothetical protein CDS	0	0	0	0	0	0	0	0	0	0	0	0	0	0
CBEI_RS19100	4285793	hypothetical protein CDS	0	0	0	0	0	0	0	0	0	0	0	0	0	0
CBEI_RS19100	4285813	hypothetical protein CDS	1	0	0	0	0	0	0	0	0	0	0	0	0	0
CBEI_RS19105	4286791	glycoside hydrolase CDS	0	0	1	0	0	0	0	0	0	0	0	0	0	0
CBEI_RS19105	4286806	glycoside hydrolase CDS	1	1	0	0	0	0	0	0	0	0	0	0	0	0
CBEI_RS19105	4286870	glycoside hydrolase CDS	0	1	0	0	0	0	0	0	0	0	0	0	0	0
CBEI_RS19105	4286888	glycoside hydrolase CDS	1	0	0	0	0	0	0	0	0	0	0	0	0	0
CBEI_RS19140	4292465	XRE family transcriptional regulator CDS	0	0	0	0	0	0	0	0	0	0	0	0	0	0
CBEI_RS19140	4292477	XRE family transcriptional regulator CDS	0	0	0	0	0	0	0	0	0	0	0	0	0	0
CBEI_RS19140	4292499	XRE family transcriptional regulator CDS	1	0	0	0	0	0	0	0	0	0	0	0	0	0
CBEI_RS19150	4295351	flavodoxin family protein CDS	1	1	1	0	0	0	0	0	0	0	0	0	0	0
CBEI_RS19165	4299998	MarR family transcriptional regulator CDS	0	1	0	0	0	0	0	0	0	0	0	0	0	0
CBEI_RS19165	4300017	MarR family transcriptional regulator CDS	1	1	1	0	0	0	0	0	0	0	0	0	0	0
CBEI_RS19170	4300829	HAD family hydrolase CDS	1	0	0	0	0	0	0	0	0	0	0	0	0	0
CBEI_RS19180	4302104	RNA polymerase subunit sigma-24 CDS	1	0	0	0	0	0	0	0	0	0	0	0	0	0
CBEI_RS19190	4303119	DUF986 domain-containing protein CDS	1	0	0	0	0	0	0	0	0	0	0	0	0	0
CBEI_RS19230	4308901	SAM-dependent methyltransferase CDS	0	1	1	0	0	0	0	0	0	0	0	0	0	0
CBEI_RS19275	4321348	periplasmic-binding protein CDS	1	1	0	0	0	0	0	0	0	0	0	0	0	0
CBEI_RS19290	4326591	AraC family transcriptional regulator CDS	1	0	0	0	0	0	0	0	0	0	0	0	0	0
CBEI_RS19295	4326910	FMN-binding protein CDS	1	0	1	0	0	0	0	0	0	0	0	0	0	0
CBEI_RS19310	4330559	transcriptional antiterminator BglG CDS	1	0	0	0	0	0	0	0	0	0	0	0	0	0
CBEI_RS19395	4351492	hypothetical protein CDS	0	0	0	0	0	0	0	0	0	0	0	0	0	0
CBEI_RS19470	4366490	formate dehydrogenase subunit alpha CDS	0	1	0	0	0	0	0	0	0	0	0	0	0	0
CBEI_RS19480	4367155	molybdenum cofactor biosynthesis protein CDS	1	0	0	0	0	0	0	0	0	0	0	0	0	0
CBEI_RS19540	4379739	GntR family transcriptional regulator CDS	1	0	0	0	0	0	0	0	0	0	0	0	0	0
CBEI_RS19540	4379755	GntR family transcriptional regulator CDS	0	0	0	0	0	0	0	0	0	0	0	0	0	0
CBEI_RS19545	4382132	sigma-54-dependent Fis family transcriptional regulator CDS	0	1	1	0	0	0	0	0	0	0	0	0	0	0
CBEI_RS19550	4384721	two-component system sensor histidine kinase AtoS CDS	0	1	0	0	0	0	0	0	0	0	0	0	0	0
CBEI_RS19575	4390924	chemotaxis protein CDS	0	0	0	0	0	0	0	0	0	0	0	0	0	0
CBEI_RS19575	4390928	chemotaxis protein CDS	0	0	0	0	0	0	0	0	0	0	0	0	0	0
CBEI_RS19575	4390947	chemotaxis protein CDS	1	0	1	0	0	0	0	0	0	0	0	0	0	0
CBEI_RS19575	4390999	chemotaxis protein CDS	0	0	1	0	0	0	0	0	0	0	0	0	0	0
CBEI_RS19595	4395071	XRE family transcriptional regulator CDS	1	0	0	0	0	0	0	0	0	0	0	0	1	0
CBEI_RS19615	4397336	hypothetical protein CDS	1	1	0	0	0	0	0	0	0	0	0	0	0	0
CBEI_RS19620	4398488	DTW domain-containing protein CDS	0	0	0	0	0	0	0	0	0	0	0	0	0	0
CBEI_RS19620	4398509	DTW domain-containing protein CDS	1	0	1	0	0	0	0	0	0	0	0	0	0	0
CBEI_RS19625	4398949	aldehyde dehydrogenase EutE CDS	0	1	0	0	0	0	0	0	0	0	0	0	0	0
CBEI_RS19625	4398969	aldehyde dehydrogenase EutE CDS	1	0	0	0	0	0	0	0	0	0	0	0	0	0
CBEI_RS19645	4403956	peptidase C1 CDS	1	0	0	0	0	0	0	0	0	0	0	0	0	0
CBEI_RS19645	4403973	peptidase C1 CDS	0	0	0	0	0	0	0	0	0	0	0	0	0	0
CBEI_RS19645	4403995	peptidase C1 CDS	0	0	0	0	0	0	0	0	0	0	0	0	0	0
CBEI_RS19645	4404193	peptidase C1 CDS	0	0	0	0	0	0	0	0	0	0	0	0	0	0
CBEI_RS19675	4407842	hypothetical protein CDS	0	1	0	0	0	0	0	0	0	0	0	0	0	0
CBEI_RS19695	4410727	hypothetical protein CDS	0	0	0	0	0	0	0	0	0	0	0	0	0	0
CBEI_RS19695	4410739	hypothetical protein CDS	1	1	0	0	0	0	0	0	0	0	0	0	0	0
CBEI_RS19695	4410761	hypothetical protein CDS	1	0	0	0	0	0	0	0	0	0	0	0	0	0
CBEI_RS19700	4412219	AraC family transcriptional regulator CDS	0	0	0	0	0	0	0	0	0	0	0	0	0	0
CBEI_RS19745	4425166	ABC transporter ATP-binding protein CDS	0	1	0	0	0	0	0	0	0	0	0	0	0	0
CBEI_RS19745	4425323	ABC transporter ATP-binding protein CDS	0	0	0	0	0	0	0	0	0	0	0	0	0	0
CBEI_RS19745	4425344	ABC transporter ATP-binding protein CDS	1	0	0	0	0	0	0	0	0	0	0	0	0	0
CBEI_RS19750	4426654	alpha/beta hydrolase CDS	1	1	0	0	0	0	0	0	0	0	0	0	0	0
CBEI_RS19765	4431345	MarR family transcriptional regulator CDS	1	1	0	0	0	0	0	0	0	0	0	0	0	0
CBEI_RS19780	4434941	MerR family transcriptional regulator CDS	0	0	0	0	0	0	0	0	0	0	0	0	0	0
CBEI_RS19845	4457960	carbohydrate kinase CDS	1	0	0	0	0	0	0	0	0	0	0	0	0	0
CBEI_RS19890	4469599	secretion protein HlyD CDS	1	1	1	0	0	0	0	0	0	0	0	0	0	0
CBEI_RS19895	4469593	TetR/AcrR family transcriptional regulator CDS	0	1	0	0	0	0	0	0	0	0	0	0	0	0
CBEI_RS19895	4469612	TetR/AcrR family transcriptional regulator CDS	0	0	0	0	0	0	0	0	0	0	0	0	0	0
CBEI_RS19920	4476249	aspartate aminotransferase family protein CDS	1	1	1	0	0	0	0	0	0	0	0	0	0	0
CBEI_RS19920	4476272	aspartate aminotransferase family protein CDS	1	1	0	0	0	0	0	0	0	0	0	0	0	0
CBEI_RS19925	4476711	polyketide cyclase CDS	1	1	0	0	0	0	0	0	0	0	0	0	0	0
CBEI_RS19945	4480101	PadR family transcriptional regulator CDS	0	1	0	0	0	0	0	0	0	0	0	0	0	0
CBEI_RS19955	4481834	AraC family transcriptional regulator CDS	1	0	0	0	0	0	0	0	0	0	0	0	0	0
CBEI_RS19955	4481899	AraC family transcriptional regulator CDS	0	1	0	0	0	0	0	0	0	0	0	0	0	0
CBEI_RS19955	4481913	AraC family transcriptional regulator CDS	1	1	0	0	0	0	0	0	0	0	0	0	0	0
CBEI_RS19955	4481917	AraC family transcriptional regulator CDS	1	0	0	0	0	0	0	0	0	0	0	0	0	0
CBEI_RS19975	4485796	transcriptional regulator CDS	1	0	0	0	0	0	0	0	0	0	0	0	0	0
CBEI_RS19990	4489344	nitroreductase CDS	1	1	1	0	0	0	0	0	0	0	0	0	0	0
CBEI_RS20015	4492293	hypothetical protein CDS	0	0	0	0	0	0	0	0	0	0	0	0	0	0
CBEI_RS20020	4493073	VanZ family protein CDS	0	0	0	0	0	0	0	0	0	0	0	0	0	0
CBEI_RS20020	4493143	VanZ family protein CDS	0	0	0	0	0	0	0	0	0	0	0	0	0	0
CBEI_RS20020	4493161	VanZ family protein CDS	0	0	0	0	0	0	0	0	0	0	0	0	0	0
CBEI_RS20030	4494511	PadR family transcriptional regulator CDS	1	1	0	0	0	0	0	0	0	0	0	0	0	0
CBEI_RS20035	4494927	MarR family transcriptional regulator CDS	1	1	0	0	0	0	0	0	0	0	0	0	0	0
CBEI_RS20070	4502725	histidine phosphatase family protein CDS	0	0	0	0	0	0	0	0	0	0	0	0	0	0
CBEI_RS20070	4502741	histidine phosphatase family protein CDS	0	0	0	0	0	0	0	0	0	0	0	0	0	0
CBEI_RS20070	4502762	histidine phosphatase family protein CDS	1	0	0	0	0	0	0	0	0	0	0	0	0	0
CBEI_RS20075	4504712	ATP-binding protein CDS	0	0	0	0	0	0	0	0	0	0	0	0	0	0
CBEI_RS20075	4504717	ATP-binding protein CDS	0	0	0	0	0	0	0	0	0	0	0	0	0	0
CBEI_RS20075	4504732	ATP-binding protein CDS	0	0	0	0	0	0	0	0	0	0	0	0	0	0
CBEI_RS20075	4504737	ATP-binding protein CDS	1	0	0	0	0	0	0	0	0	0	0	0	0	0
CBEI_RS20075	4504741	ATP-binding protein CDS	1	0	0	0	0	0	0	0	0	0	0	0	0	0
CBEI_RS20075	4504747	ATP-binding protein CDS	1	0	0	0	0	0	0	0	0	0	0	0	0	0
CBEI_RS20075	4504761	ATP-binding protein CDS	0	0	0	0	0	0	0	0	0	0	0	0	0	0
CBEI_RS20075	4504788	ATP-binding protein CDS	0	0	0	0	0	0	0	0	0	0	0	0	0	0
CBEI_RS20075	4504810	ATP-binding protein CDS	0	1	0	0	0	0	0	0	0	0	0	0	0	0
CBEI_RS20075	4504822	ATP-binding protein CDS	1	0	0	0	0	0	0	0	0	0	0	0	0	0
CBEI_RS20075	4504828	ATP-binding protein CDS	0	0	0	0	0	0	0	0	0	0	0	0	0	0
CBEI_RS20075	4504870	ATP-binding protein CDS	0	0	0	0	0	0	0	0	0	0	0	0	0	0
CBEI_RS20075	4504879	ATP-binding protein CDS	0	0	0	0	0	0	0	0	0	0	0	0	0	0
CBEI_RS20075	4504888	ATP-binding protein CDS	0	0	0	0	0	0	0	0	0	0	0	0	0	0
CBEI_RS20075	4504898	ATP-binding protein CDS	0	0	0	0	0	0	0	0	0	0	0	0	0	0
CBEI_RS20075	4504901	ATP-binding protein CDS	0	0	0	0	0	0	0	0	0	0	0	0	0	0
CBEI_RS20075	4504905	ATP-binding protein CDS	0	1	0	0	0	0	0	0	0	0	0	0	0	0
CBEI_RS20075	4504918	ATP-binding protein CDS	1	1	0	0	0	0	0	0	0	0	0	0	0	0
CBEI_RS20075	4504921	ATP-binding protein CDS	1	1	0	0	0	0	0	0	0	0	0	0	0	0
CBEI_RS20085	4506238	hydrolase CDS	1	0	0	0	0	0	0	0	0	0	0	0	0	0
CBEI_RS20095	4508023	lepB CDS	0	1	0	0	0	0	0	0	0	0	0	0	0	0
CBEI_RS20095	4508035	lepB CDS	0	1	0	0	0	0	0	0	0	0	0	0	0	0
CBEI_RS20095	4508038	lepB CDS	0	1	0	0	0	0	0	0	0	0	0	0	0	0
CBEI_RS20105	4509947	hypothetical protein CDS	0	0	0	0	0	0	0	0	0	0	0	0	0	0
CBEI_RS20110	4512992	PAS domain-containing sensor histidine kinase CDS	1	0	0	0	0	0	0	0	0	0	0	0	0	0
CBEI_RS20115	4514179	alpha/beta hydrolase CDS	0	0	0	0	0	0	0	0	0	0	0	0	0	0
CBEI_RS20145	4519372	hypothetical protein CDS	1	0	0	0	0	0	0	0	0	0	0	0	0	0
CBEI_RS20165	4521771	hypothetical protein CDS	1	1	1	0	0	0	0	0	0	0	0	0	0	0
CBEI_RS20185	4525099	phosphodiesterase CDS	0	0	0	0	0	0	0	0	0	0	0	0	0	0
CBEI_RS20220	4531382	sulfite exporter TauE/SafE family protein CDS	1	1	1	0	0	0	0	0	0	0	0	0	0	0
CBEI_RS20220	4531400	sulfite exporter TauE/SafE family protein CDS	0	0	0	0	0	0	0	0	0	0	0	0	0	0
CBEI_RS20245	4535243	hypothetical protein CDS	1	0	0	0	0	0	0	0	0	0	0	0	0	0
CBEI_RS20245	4535256	hypothetical protein CDS	1	0	0	0	0	0	0	0	0	0	0	0	0	0
CBEI_RS20255	4536439	XRE family transcriptional regulator CDS	1	1	0	0	0	0	0	0	0	0	0	0	0	0
CBEI_RS20265	4539714	methyl-accepting chemotaxis protein CDS	1	0	1	0	0	0	0	0	0	0	0	0	0	1
CBEI_RS20270	4541667	peptidase S8 CDS	0	0	0	0	0	0	0	0	0	0	0	0	0	0
CBEI_RS20295	4549592	CHAP domain-containing protein CDS	0	0	0	0	0	0	0	0	0	0	0	0	0	0
CBEI_RS20295	4549599	CHAP domain-containing protein CDS	1	0	0	0	0	0	0	0	0	0	0	0	0	0
CBEI_RS20295	4549623	CHAP domain-containing protein CDS	0	0	0	0	0	0	0	0	0	0	0	0	0	0
CBEI_RS20295	4549637	CHAP domain-containing protein CDS	0	0	0	0	0	0	0	0	0	0	0	0	0	0
CBEI_RS20295	4549666	CHAP domain-containing protein CDS	1	0	0	0	0	0	0	0	0	0	0	0	0	0
CBEI_RS20310	4552674	DNA-binding response regulator CDS	1	1	0	0	0	0	0	0	0	0	0	0	0	0
CBEI_RS20315	4554099	hypothetical protein CDS	0	0	0	0	0	0	0	0	0	0	0	0	0	0
CBEI_RS20315	4554114	hypothetical protein CDS	0	1	0	0	0	0	0	0	0	0	0	0	0	0
CBEI_RS20315	4554136	hypothetical protein CDS	0	1	0	0	0	0	0	0	0	0	0	0	0	0
CBEI_RS20320	4555762	FAD-binding oxidoreductase CDS	1	0	0	0	0	0	0	0	0	0	0	0	0	0
CBEI_RS20330	4557913	DUF2167 domain-containing protein CDS	1	1	0	0	0	0	0	0	0	0	0	0	0	0
CBEI_RS20335	4560315	amino acid permease CDS	1	1	0	0	0	0	0	0	0	0	0	0	0	0
CBEI_RS20340	4561263	MerR family transcriptional regulator CDS	1	0	0	0	0	0	0	0	0	0	0	0	0	0
CBEI_RS20350	4563486	cell wall-binding protein CDS	0	0	0	0	0	0	0	0	0	0	0	0	0	0
CBEI_RS20355	4564364	hypothetical protein CDS	0	1	0	0	0	0	0	0	0	0	0	0	0	0
CBEI_RS20390	4573182	signal transduction histidine kinase CDS	0	0	0	0	0	0	0	0	0	0	0	0	0	0
CBEI_RS20390	4573206	signal transduction histidine kinase CDS	0	0	0	0	0	0	0	0	0	0	0	0	0	0
CBEI_RS20405	4578370	serine protease CDS	1	1	0	0	0	0	0	0	0	0	0	0	0	0
CBEI_RS20405	4578439	serine protease CDS	0	0	0	0	0	0	0	0	0	0	0	0	0	1
CBEI_RS20410	4579444	hypothetical protein CDS	1	0	0	0	0	0	0	0	0	0	0	0	0	0
CBEI_RS20420	4582274	fabF CDS	1	0	0	0	0	0	0	0	0	0	0	0	0	0
CBEI_RS20435	4585952	HlyC/CorC family transporter CDS	1	0	0	0	0	0	0	0	0	0	0	0	0	0
CBEI_RS20435	4585955	HlyC/CorC family transporter CDS	1	0	0	0	0	0	0	0	0	0	0	0	0	0
CBEI_RS20450	4588434	hypothetical protein CDS	1	0	0	0	0	0	0	0	0	0	0	0	0	0
CBEI_RS20460	4589856	lepB CDS	0	1	0	0	0	0	0	0	0	0	0	0	0	0
CBEI_RS20475	4592912	hypothetical protein CDS	1	0	0	0	0	0	0	0	0	0	0	0	0	0
CBEI_RS20535	4605026	carboxymuconolactone decarboxylase family protein CDS	1	1	0	0	0	0	0	0	0	0	0	0	0	0
CBEI_RS20540	4607411	methyl-accepting chemotaxis protein CDS	1	0	0	0	0	0	0	0	0	0	0	0	0	0
CBEI_RS20545	4607556	PLP-dependent aminotransferase family protein CDS	0	1	1	0	0	0	0	0	0	0	0	0	0	0
CBEI_RS20550	4610696	NADH oxidase CDS	1	0	0	0	0	0	0	0	0	0	0	0	0	0
CBEI_RS20580	4619211	response regulator CDS	0	1	1	0	0	0	0	0	0	0	0	0	0	0
CBEI_RS20585	4620375	Cof-type HAD-IIB family hydrolase CDS	0	0	0	0	0	0	0	0	0	0	0	0	0	0
CBEI_RS20585	4620402	Cof-type HAD-IIB family hydrolase CDS	1	0	0	0	0	0	0	0	0	0	0	0	0	0
CBEI_RS20600	4624898	EamA/RhaT family transporter CDS	1	0	0	0	0	0	0	0	0	0	0	0	0	0
CBEI_RS20620	4629568	amino acid permease CDS	1	0	0	0	0	0	0	0	0	0	0	0	0	1
CBEI_RS20635	4632696	radical SAM protein CDS	1	0	0	0	0	0	0	0	0	0	0	0	0	0
CBEI_RS20645	4634355	hypothetical protein CDS	1	1	0	0	0	0	0	0	0	0	0	0	0	0
CBEI_RS20650	4635833	membrane protein CDS	0	0	0	0	0	0	0	0	0	0	0	0	0	0
CBEI_RS20650	4635906	membrane protein CDS	0	1	0	0	0	0	0	0	0	0	0	0	0	0
CBEI_RS20650	4635955	membrane protein CDS	1	0	0	0	0	0	0	0	0	0	0	0	0	0
CBEI_RS20650	4635972	membrane protein CDS	0	1	0	0	0	0	0	0	0	0	0	0	0	0
CBEI_RS20650	4636062	membrane protein CDS	1	0	0	0	0	0	0	0	0	0	0	0	0	0
CBEI_RS20660	4639057	6-phospho-beta-glucosidase CDS	1	1	0	0	0	0	0	0	0	0	0	0	0	0
CBEI_RS20660	4639150	6-phospho-beta-glucosidase CDS	0	0	0	0	0	0	0	0	0	0	0	0	0	0
CBEI_RS20660	4639221	6-phospho-beta-glucosidase CDS	1	0	0	0	0	0	0	0	0	0	0	0	0	0
CBEI_RS20675	4642308	hypothetical protein CDS	0	0	0	0	0	0	0	0	0	0	0	0	0	0
CBEI_RS20690	4646824	2-oxoacid:acceptor oxidoreductase subunit alpha CDS	0	1	0	0	0	0	0	0	0	0	0	0	0	0
CBEI_RS20810	4669187	cytidylate kinase-like family protein CDS	1	0	0	0	0	0	0	0	0	0	0	0	0	0
CBEI_RS20815	4671726	NCS2 family permease CDS	1	0	0	0	0	0	0	0	0	0	0	0	0	0
CBEI_RS20815	4671739	NCS2 family permease CDS	1	1	0	0	0	0	0	0	0	0	0	0	0	0
CBEI_RS20840	4677223	L-lactate dehydrogenase CDS	0	0	1	0	0	0	0	0	0	0	0	0	0	0
CBEI_RS20840	4677241	L-lactate dehydrogenase CDS	1	0	0	0	0	0	0	0	0	0	0	0	0	0
CBEI_RS20845	4678092	transcriptional regulator CDS	0	0	0	0	0	0	0	0	0	0	0	0	0	0
CBEI_RS20850	4678732	hypothetical protein CDS	0	0	0	0	0	0	0	0	0	0	0	0	0	0
CBEI_RS20855	4679988	hypothetical protein CDS	1	0	0	0	0	0	0	0	0	0	0	0	0	0
CBEI_RS20860	4681038	rbsK CDS	1	0	0	0	0	0	0	0	0	0	0	0	0	0
CBEI_RS20870	4684581	sugar ABC transporter substrate-binding protein CDS	1	0	0	0	0	0	0	0	0	0	0	0	0	0
CBEI_RS20870	4684582	sugar ABC transporter substrate-binding protein CDS	1	0	0	0	0	0	0	0	0	0	0	0	0	0
CBEI_RS20870	4684602	sugar ABC transporter substrate-binding protein CDS	1	0	0	0	0	0	0	0	0	0	1	0	0	0
CBEI_RS20900	4693290	uxuA CDS	1	0	0	0	0	0	0	0	0	0	0	0	0	0
CBEI_RS20900	4693397	uxuA CDS	1	0	0	0	0	0	0	0	0	0	0	0	0	0
CBEI_RS20905	4694167	GntR family transcriptional regulator CDS	0	0	0	0	0	0	0	0	0	0	0	0	0	0
CBEI_RS20905	4694191	GntR family transcriptional regulator CDS	1	1	1	0	0	0	0	0	0	0	0	0	0	0
CBEI_RS20920	4699388	APC family permease CDS	1	1	0	0	0	0	0	0	0	0	0	0	0	0
CBEI_RS20925	4699905	hypothetical protein CDS	1	1	0	0	0	0	0	0	0	0	0	0	0	0
CBEI_RS20930	4700818	N-acetyltransferase CDS	1	0	0	0	0	0	0	0	0	0	0	0	0	0
CBEI_RS20930	4700829	N-acetyltransferase CDS	1	0	0	0	0	0	0	0	0	0	0	0	0	0
CBEI_RS20930	4701241	N-acetyltransferase CDS	0	0	0	0	0	0	0	0	0	0	0	0	0	0
CBEI_RS20930	4701262	N-acetyltransferase CDS	0	0	0	0	0	0	0	0	0	0	0	0	0	0
CBEI_RS20930	4701340	N-acetyltransferase CDS	0	0	0	0	0	0	0	0	0	0	0	0	0	0
CBEI_RS20930	4701343	N-acetyltransferase CDS	0	0	0	0	0	0	0	0	0	0	0	0	0	0
CBEI_RS20930	4701364	N-acetyltransferase CDS	0	0	0	0	0	0	0	0	0	0	0	0	0	0
CBEI_RS20955	4706403	FadR family transcriptional regulator CDS	1	0	0	0	0	0	0	0	0	0	0	0	0	0
CBEI_RS20960	4708207	amino acid permease CDS	1	0	0	0	0	0	0	0	0	0	0	0	0	0
CBEI_RS20960	4708210	amino acid permease CDS	1	0	0	0	0	0	0	0	0	0	0	0	0	0
CBEI_RS20980	4712360	efflux RND transporter periplasmic adaptor subunit CDS	1	1	0	0	0	0	0	0	0	0	0	0	0	0
CBEI_RS20990	4714718	DNA-binding response regulator CDS	1	1	1	0	0	0	0	0	0	0	0	0	0	0
CBEI_RS20995	4716210	hypothetical protein CDS	1	0	0	0	0	0	0	0	0	0	0	0	0	0
CBEI_RS21005	4719580	hypothetical protein CDS	1	0	0	0	0	0	0	0	0	0	0	0	0	0
CBEI_RS21015	4720936	transcriptional regulator CDS	0	0	0	0	0	0	0	0	0	0	0	0	0	0
CBEI_RS21015	4721021	transcriptional regulator CDS	1	0	0	0	0	0	0	0	0	0	0	0	0	0
CBEI_RS21040	4725938	alr CDS	1	0	0	0	0	0	0	0	0	0	0	0	0	0
CBEI_RS21060	4734575	hypothetical protein CDS	1	0	0	0	0	0	0	0	0	0	0	0	0	0
CBEI_RS21060	4734604	hypothetical protein CDS	0	1	0	0	0	0	0	0	0	0	0	0	0	0
CBEI_RS21075	4737788	type 1 glutamine amidotransferase CDS	1	1	0	0	0	0	0	0	0	0	0	0	0	0
CBEI_RS21085	4740590	class I SAM-dependent rRNA methyltransferase CDS	1	0	0	0	0	0	0	0	0	0	0	0	0	0
CBEI_RS21090	4741381	Hsp20/alpha crystallin family protein CDS	1	0	0	0	0	0	0	0	0	0	0	0	0	0
CBEI_RS21095	4743405	methyl-accepting chemotaxis sensory transducer CDS	1	1	0	0	0	0	0	0	0	0	0	0	0	0
CBEI_RS21120	4750674	IclR family transcriptional regulator CDS	0	0	0	0	0	0	0	0	0	0	0	0	0	0
CBEI_RS21120	4750680	IclR family transcriptional regulator CDS	0	0	0	0	0	0	0	0	0	0	0	0	0	0
CBEI_RS21120	4750690	IclR family transcriptional regulator CDS	0	0	0	0	0	0	0	0	0	0	0	0	0	0
CBEI_RS21120	4750693	IclR family transcriptional regulator CDS	0	0	0	0	0	0	0	0	0	0	0	0	0	0
CBEI_RS21120	4750713	IclR family transcriptional regulator CDS	1	1	0	0	0	0	0	0	0	0	0	0	0	0
CBEI_RS21125	4752003	type 11 methyltransferase CDS	0	1	1	0	0	0	0	0	0	0	0	0	0	0
CBEI_RS21130	4752158	hypothetical protein CDS	1	0	0	0	0	0	0	0	0	0	0	0	0	0
CBEI_RS21155	4760844	maltodextrin glucosidase CDS	0	0	0	0	0	0	0	0	0	0	0	0	0	0
CBEI_RS21155	4760950	maltodextrin glucosidase CDS	1	0	0	0	0	0	0	0	0	0	0	0	0	0
CBEI_RS21165	4762854	alpha/beta hydrolase CDS	1	0	0	0	0	0	0	0	0	0	0	0	0	0
CBEI_RS21170	4764112	HD-GYP domain-containing protein CDS	0	0	0	0	0	0	0	0	0	0	0	0	0	0
CBEI_RS21170	4764194	HD-GYP domain-containing protein CDS	1	0	0	0	0	0	0	0	0	0	0	0	0	0
CBEI_RS21170	4764210	HD-GYP domain-containing protein CDS	1	1	0	0	0	0	0	0	0	0	0	0	0	0
CBEI_RS21170	4764334	HD-GYP domain-containing protein CDS	1	0	0	0	0	0	0	0	0	0	0	0	0	0
CBEI_RS21205	4771887	BMP family ABC transporter substrate-binding protein CDS	1	0	0	0	0	0	0	0	0	0	0	0	0	0
CBEI_RS21215	4773387	hypothetical protein CDS	1	1	0	0	0	0	0	0	0	0	0	0	0	0
CBEI_RS21225	4775246	Lrp/AsnC family transcriptional regulator CDS	0	0	0	0	0	0	0	0	0	0	0	0	0	0
CBEI_RS21225	4775560	Lrp/AsnC family transcriptional regulator CDS	0	1	0	0	0	0	0	0	0	0	0	0	0	0
CBEI_RS21225	4775564	Lrp/AsnC family transcriptional regulator CDS	0	1	0	0	0	0	0	0	0	0	0	0	0	0
CBEI_RS21225	4775583	Lrp/AsnC family transcriptional regulator CDS	1	1	1	0	0	0	0	0	0	0	0	0	0	0
CBEI_RS21240	4778764	ATP-dependent Clp protease adaptor ClpS CDS	0	0	0	0	0	0	0	0	0	0	0	0	0	0
CBEI_RS21240	4778769	ATP-dependent Clp protease adaptor ClpS CDS	1	0	0	0	0	0	0	0	0	0	0	0	0	0
CBEI_RS21240	4778772	ATP-dependent Clp protease adaptor ClpS CDS	1	0	0	0	0	0	0	0	0	0	0	0	0	0
CBEI_RS21265	4785019	scfA CDS	1	0	0	0	0	0	0	0	0	0	0	0	0	0
CBEI_RS21270	4785475	PTS transporter subunit IIB CDS	0	0	0	0	0	0	0	0	0	0	0	0	0	0
CBEI_RS21270	4785533	PTS transporter subunit IIB CDS	0	0	0	0	0	0	0	0	0	0	0	0	0	0
CBEI_RS21280	4790322	molecular chaperone HtpG CDS	0	1	0	0	0	0	0	0	0	0	0	0	0	0
CBEI_RS21280	4790341	molecular chaperone HtpG CDS	1	1	0	0	0	0	0	0	0	0	0	0	0	0
CBEI_RS21285	4792246	methyl-accepting chemotaxis protein CDS	0	0	0	0	0	0	0	0	0	0	0	0	0	0
CBEI_RS21285	4792266	methyl-accepting chemotaxis protein CDS	0	0	0	0	0	0	0	0	0	0	0	0	0	0
CBEI_RS21285	4792288	methyl-accepting chemotaxis protein CDS	1	0	0	0	0	0	0	0	0	0	0	0	0	0
CBEI_RS21290	4792442	MerR family transcriptional regulator CDS	0	1	0	0	0	0	0	0	0	0	0	0	0	0
CBEI_RS21300	4794621	hypothetical protein CDS	0	0	0	0	0	0	0	0	0	0	0	0	0	0
CBEI_RS21305	4796841	diguanylate cyclase CDS	0	1	0	0	0	0	0	0	0	0	0	0	0	0
CBEI_RS21305	4796854	diguanylate cyclase CDS	1	0	0	0	0	0	0	0	0	0	0	0	0	0
CBEI_RS21315	4799766	ABC transporter ATP-binding protein CDS	0	0	0	0	0	0	0	0	0	0	0	0	0	0
CBEI_RS21315	4799806	ABC transporter ATP-binding protein CDS	0	1	0	0	0	0	0	0	0	0	0	0	0	0
CBEI_RS21315	4799825	ABC transporter ATP-binding protein CDS	1	1	0	0	0	0	0	0	0	0	0	0	0	0
CBEI_RS21325	4801871	DNA-binding response regulator CDS	0	0	0	0	0	0	0	0	0	0	0	0	0	0
CBEI_RS21370	4808791	XRE family transcriptional regulator CDS	1	1	0	0	0	0	0	0	0	0	0	0	0	0
CBEI_RS21375	4810548	auxin efflux carrier CDS	1	0	0	0	0	0	0	0	0	0	0	0	1	0
CBEI_RS21400	4819841	chemotaxis protein CheW CDS	1	0	0	0	0	0	0	0	0	0	0	0	0	0
CBEI_RS21405	4821406	HD-GYP domain-containing protein CDS	1	1	1	0	0	0	0	0	0	0	0	0	0	0
CBEI_RS21445	4830894	sulfate ABC transporter substrate-binding protein CDS	1	0	0	0	0	0	0	0	0	0	0	0	0	0
CBEI_RS21445	4830918	sulfate ABC transporter substrate-binding protein CDS	1	1	0	0	0	0	0	0	0	0	0	0	0	0
CBEI_RS21470	4835658	ferrous iron transport protein A CDS	1	1	1	0	0	0	0	0	0	0	0	0	0	0
CBEI_RS21475	4837599	isocitrate dehydrogenase (NADP(sense)) CDS	0	0	0	0	0	0	0	0	0	0	0	0	0	0
CBEI_RS21475	4837636	isocitrate dehydrogenase (NADP(sense)) CDS	1	1	1	0	0	0	0	0	0	0	0	0	0	0
CBEI_RS21485	4839558	hypothetical protein CDS	0	1	0	0	0	0	0	0	0	0	0	0	1	0
CBEI_RS21490	4840890	CPBP family intramembrane metalloprotease domain-containing protein CDS	1	0	0	0	0	0	0	0	0	0	0	0	0	0
CBEI_RS21490	4840935	CPBP family intramembrane metalloprotease domain-containing protein CDS	1	0	0	0	0	0	0	0	0	0	0	0	0	0
CBEI_RS21510	4850423	glnA CDS	0	1	0	0	0	0	0	0	0	0	0	0	0	0
CBEI_RS21510	4850438	glnA CDS	1	1	0	0	0	0	0	0	0	0	0	0	0	0
CBEI_RS21515	4851087	aspartate kinase CDS	0	0	0	0	0	0	0	0	0	0	0	0	0	0
[truncated: 481 more rows]

## Sheet: DSM 6423
Locus Tag	Position	Annotation	Pribnow-10	Pribnow-35	Pribnow_combined	Sigma54_complete	Sigma54_simple	SigmaE	SigmaF_complete	SigmaF_simple	SigmaG	SigmaH_complete1	SigmaH_complete2	SigmaH_simple	SigmaK	Spo0A
CIBE_v1_0004	3272	recF CDS	1	0	0	0	0	0	0	0	0	0	0	0	0	0
CIBE_v1_0016	18273	GCN5-related N-acetyltransferase CDS	1	0	0	0	0	0	0	0	0	0	0	0	0	0
CIBE_v1_0021	28260	Histidine kinase CDS	1	1	0	0	0	0	0	0	0	0	0	0	0	0
CIBE_v1_0023	30740	Transcriptional regulator, TetR family CDS	1	0	0	0	0	0	0	0	0	0	0	0	0	0
CIBE_v1_0024	31456	Haloacid dehalogenase CDS	0	0	0	0	0	0	0	0	0	0	0	0	0	0
CIBE_v1_0024	31520	Haloacid dehalogenase CDS	1	0	0	0	0	0	0	0	0	0	0	0	0	0
CIBE_v1_0026	34915	conserved protein of unknown function CDS	0	0	0	0	0	0	0	0	0	0	0	0	0	0
CIBE_v1_0026	34935	conserved protein of unknown function CDS	1	1	1	0	0	0	0	0	0	0	0	0	0	0
CIBE_v1_0027	35057	Channel protein, hemolysin III family CDS	0	1	0	0	0	0	0	0	0	0	0	0	0	0
CIBE_v1_0028	35971	proB CDS	0	0	0	0	0	0	0	0	0	0	0	0	0	0
CIBE_v1_0030	38291	mgsA CDS	1	0	0	0	0	0	0	0	0	0	0	0	0	0
CIBE_v1_0031	38907	Short-chain dehydrogenase/reductase SDR CDS	0	1	0	0	0	0	0	0	0	0	0	0	0	0
CIBE_v1_0036	46638	murI CDS	1	0	0	0	0	0	0	0	0	0	0	0	0	0
CIBE_v1_0043	54982	ytqA CDS	1	0	0	0	0	0	0	0	0	0	0	0	0	0
CIBE_v1_0043	55000	ytqA CDS	1	0	0	0	0	0	0	0	0	0	0	0	0	0
CIBE_v1_0050	62155	regA CDS	1	1	0	0	0	0	0	0	0	0	0	0	0	0
CIBE_v1_0057	66813	Peptidase M24 CDS	1	0	0	0	0	0	0	0	0	0	0	0	0	0
CIBE_v1_0061	73727	3D domain protein CDS	1	1	0	0	0	0	0	0	0	0	0	0	0	0
CIBE_v1_0061	73866	3D domain protein CDS	1	0	0	0	0	0	0	0	0	0	0	0	0	0
CIBE_v1_0062	75136	rnmV CDS	1	1	0	0	0	0	0	0	0	0	0	0	0	0
CIBE_v1_0066	79871	lgt CDS	1	1	0	0	0	0	0	0	0	0	0	0	0	0
CIBE_v1_0073	85042	DegV domain-containing protein CA C0948 CDS	1	0	0	0	0	0	0	0	0	0	0	0	0	0
CIBE_v1_0074	85432	Anaerobic ribonucleoside-triphosphate reductase CDS	1	1	0	0	0	0	0	0	0	0	0	0	0	0
CIBE_v1_0074	85450	Anaerobic ribonucleoside-triphosphate reductase CDS	0	0	0	0	0	0	0	0	0	0	0	0	0	0
CIBE_v1_0074	85457	Anaerobic ribonucleoside-triphosphate reductase CDS	1	0	0	0	0	0	0	0	0	0	0	0	0	0
CIBE_v1_0074	85466	Anaerobic ribonucleoside-triphosphate reductase CDS	1	0	0	0	0	0	0	0	0	0	0	0	0	0
CIBE_v1_0075	88115	leuA CDS	1	1	0	0	0	0	0	0	0	0	0	0	0	0
CIBE_v1_0082	95635	serC CDS	1	1	1	0	0	0	0	0	0	0	0	0	0	0
CIBE_v1_0082	95658	serC CDS	0	0	1	0	0	0	0	0	0	0	0	0	0	0
CIBE_v1_0090	102923	glmU CDS	1	1	0	0	0	0	0	0	0	0	0	0	0	0
CIBE_v1_0092	105546	transposase CDS	0	1	1	0	0	0	0	0	0	0	0	0	0	0
CIBE_v1_0092	105606	transposase CDS	1	0	0	0	0	0	0	0	0	0	0	0	0	0
CIBE_v1_0093	106971	srrA CDS	0	0	0	0	0	0	0	0	0	0	0	0	0	0
CIBE_v1_0097	113328	Peptidylprolyl isomerase CDS	0	0	0	0	0	0	0	0	0	0	0	0	0	0
CIBE_v1_0101	118685	hbs CDS	1	0	0	0	0	0	0	0	0	0	0	0	0	0
CIBE_v1_0108	125665	tilS CDS	1	0	0	0	0	0	0	0	0	0	0	0	0	0
CIBE_v1_0111	129704	fhs CDS	1	0	0	0	0	0	0	0	0	0	0	0	0	0
CIBE_v1_0112	131530	coaX CDS	1	1	0	0	0	0	0	0	0	0	0	0	0	0
CIBE_v1_0114	133848	greA CDS	0	1	0	0	0	0	0	0	0	0	0	0	0	0
CIBE_v1_0118	139100	murD CDS	1	0	0	0	0	0	0	0	0	0	0	0	0	0
CIBE_v1_0119	141723	conserved exported protein of unknown function CDS	1	0	0	0	0	0	0	0	0	0	0	0	0	0
CIBE_v1_0126	150568	Mg2sense transporter protein, CorA family protein CDS	1	0	0	0	0	0	0	0	0	0	0	0	0	0
CIBE_v1_0130	153297	darA CDS	1	0	0	0	0	0	0	0	0	0	0	0	0	0
CIBE_v1_0136	156865	ctsR CDS	1	1	1	0	0	0	0	0	0	0	0	0	0	0
CIBE_v1_0141	162885	Uncharacterized glutaredoxin-like 8,6 kDa protein in rubredoxin operon CDS	1	1	0	0	0	0	0	0	0	0	0	0	0	0
CIBE_v1_0142	163313	DNA repair protein radA CDS	0	0	0	0	0	0	0	0	0	0	0	0	0	0
CIBE_v1_0143	164832	disA CDS	1	0	0	0	0	0	0	0	0	0	0	0	0	0
CIBE_v1_0144	166181	yacL CDS	1	0	0	0	0	0	0	0	0	0	0	0	0	0
CIBE_v1_0153	175739	rpmGA CDS	0	1	0	0	0	0	0	0	0	0	0	0	0	0
CIBE_v1_0160	179326	rpoB CDS	1	1	1	0	0	0	0	0	0	0	0	0	0	0
CIBE_v1_0162	186804	rpsL CDS	1	1	1	0	0	0	0	0	0	0	0	0	0	0
CIBE_v1_0162	186963	rpsL CDS	0	1	0	0	0	0	0	0	0	0	0	0	0	0
CIBE_v1_0165	190164	tufA CDS	0	1	0	0	0	0	0	0	0	0	0	0	0	0
CIBE_v1_0165	190303	tufA CDS	1	0	0	0	0	0	0	0	0	0	0	0	0	0
CIBE_v1_0165	190325	tufA CDS	0	0	0	0	0	0	0	0	0	0	0	0	0	0
CIBE_v1_0166	191804	rpsJ CDS	1	1	0	0	0	0	0	0	0	0	0	0	0	0
CIBE_v1_0200	207878	ecfA CDS	0	1	1	0	0	0	0	0	0	0	0	0	0	0
CIBE_v1_0204	211358	rplM CDS	1	1	0	0	0	0	0	0	0	0	0	0	0	0
CIBE_v1_0207	214032	putative fumarate hydratase subunit alpha CDS	0	1	0	0	0	0	0	0	0	0	0	0	0	0
CIBE_v1_0215	222533	ptsI CDS	1	0	0	0	0	0	0	0	0	0	0	0	0	0
CIBE_v1_0215	222567	ptsI CDS	0	0	1	0	0	0	0	0	0	0	0	0	0	0
CIBE_v1_0216	224353	Tetratricopeptide TPR 2 repeat protein CDS	1	0	0	0	0	0	0	0	0	0	0	0	0	0
CIBE_v1_0219	227896	cdaA CDS	1	0	0	0	0	0	0	0	0	0	0	0	0	0
CIBE_v1_0221	230024	conserved protein of unknown function CDS	1	0	0	0	0	0	0	0	0	0	0	0	0	0
CIBE_v1_0221	230048	conserved protein of unknown function CDS	0	0	0	0	0	0	0	0	0	0	0	0	0	0
CIBE_v1_0223	231948	ptb CDS	0	0	0	0	0	0	0	0	0	0	0	0	0	0
CIBE_v1_0230	237909	glmM CDS	1	1	0	0	0	0	0	0	0	0	0	0	0	0
CIBE_v1_0232	240244	ilvH CDS	0	1	0	0	0	0	0	0	0	0	0	0	0	0
CIBE_v1_0249	260084	conserved protein of unknown function CDS	1	1	0	0	0	0	0	0	0	0	0	0	0	0
CIBE_v1_0254	265818	Alanine racemase CDS	1	1	1	0	0	0	0	0	0	0	0	0	0	0
CIBE_v1_0255	267017	Encapsulation protein CapA CDS	0	0	0	0	0	0	0	0	0	0	0	0	0	0
CIBE_v1_0255	267076	Encapsulation protein CapA CDS	1	0	0	0	0	0	0	0	0	0	0	0	0	0
CIBE_v1_0263	276210	mtlA CDS	0	1	0	0	0	0	0	0	0	0	0	0	0	0
CIBE_v1_0264	277877	Transcriptional antiterminator, BglG CDS	1	1	1	0	0	0	0	0	0	0	0	0	0	0
CIBE_v1_0269	285551	NADPH-dependent FMN reductase CDS	1	0	0	0	0	0	0	0	0	0	0	0	0	0
CIBE_v1_0270	287423	Transcriptional regulator, TetR family CDS	1	1	1	0	0	0	0	0	0	0	0	0	0	0
CIBE_v1_0271	287432	Dipeptidyl aminopeptidase/acylaminoacyl-peptidase related protein CDS	1	1	0	0	0	0	0	0	0	0	0	0	0	0
CIBE_v1_0276	292439	MarR family transcriptional regulator CDS	0	1	0	0	0	0	0	0	0	0	0	0	1	0
CIBE_v1_0277	293288	Cyclase CDS	1	0	0	0	0	0	0	0	0	0	0	0	0	0
CIBE_v1_0278	293377	Transcriptional regulator CDS	1	1	1	0	0	0	0	0	0	0	0	0	0	0
CIBE_v1_0287	302452	Helix-turn-helix-domain containing protein, AraCtype CDS	1	1	1	0	0	0	0	0	0	0	0	0	0	0
CIBE_v1_0288	302629	Methyl-accepting chemotaxis sensory transducer CDS	1	0	0	0	0	0	0	0	0	0	0	0	0	0
CIBE_v1_0289	304870	rbr CDS	0	0	0	0	0	0	0	0	0	0	0	0	0	0
CIBE_v1_0290	305611	conserved protein of unknown function CDS	1	1	1	0	0	0	0	0	0	0	0	0	0	0
CIBE_v1_0290	305630	conserved protein of unknown function CDS	0	0	0	0	0	0	0	0	0	0	0	0	0	0
CIBE_v1_0295	312608	thrS CDS	0	0	0	0	0	0	0	0	0	0	0	0	0	0
CIBE_v1_0300	317947	ispF CDS	1	0	0	0	0	0	0	0	0	0	0	0	0	0
CIBE_v1_0302	318250	conserved protein of unknown function CDS	1	0	0	0	0	0	0	0	0	0	0	0	0	0
CIBE_v1_0304	320676	conserved protein of unknown function CDS	1	0	0	0	0	0	0	0	0	0	0	0	0	0
CIBE_v1_0305	322789	Biotin synthase CDS	1	1	1	0	0	0	0	0	0	0	0	0	0	0
CIBE_v1_0307	326303	Two component transcriptional regulator, LytTR family CDS	1	0	0	0	0	0	0	0	0	0	0	0	0	0
CIBE_v1_0307	326323	Two component transcriptional regulator, LytTR family CDS	0	1	0	0	0	0	0	0	0	0	0	0	0	0
CIBE_v1_0311	331114	conserved protein of unknown function CDS	0	1	0	0	0	0	0	0	0	0	0	0	0	0
CIBE_v1_0314	331679	conserved protein of unknown function CDS	0	0	0	0	0	0	0	0	0	0	0	0	0	0
CIBE_v1_0320	339954	ycbL CDS	1	1	0	0	0	0	0	0	0	0	0	0	0	0
CIBE_v1_0321	340550	Regulatory component of sensory transduction system (fragment) CDS	0	0	0	0	0	0	0	0	0	0	0	0	0	0
CIBE_v1_0325	346477	Phospholipase CDS	1	0	0	0	0	0	0	0	0	0	0	0	0	0
CIBE_v1_0327	348487	etfB CDS	1	1	0	0	0	0	0	0	0	0	0	0	0	0
CIBE_v1_0332	354253	pflD CDS	1	1	0	0	0	0	0	0	0	0	0	0	0	0
CIBE_v1_0334	357767	fsa CDS	0	0	0	0	0	0	0	0	0	0	0	0	0	0
CIBE_v1_0338	361239	rex CDS	0	1	0	0	0	0	0	0	0	0	0	0	0	0
CIBE_v1_0339	362302	yngF CDS	1	1	0	0	0	0	0	0	0	0	0	0	0	0
CIBE_v1_0343	366372	mmgB CDS	0	1	0	0	0	0	0	0	0	0	0	0	0	0
CIBE_v1_0344	367568	8-oxoguanine DNA glycosylase domain protein CDS	0	0	0	0	0	0	0	0	0	0	0	0	0	0
CIBE_v1_0344	367581	8-oxoguanine DNA glycosylase domain protein CDS	0	0	0	0	0	0	0	0	0	0	0	0	0	0
CIBE_v1_0344	367793	8-oxoguanine DNA glycosylase domain protein CDS	0	0	0	0	0	0	0	0	0	0	0	0	0	0
CIBE_v1_0346	369083	Ferredoxin hydrogenase CDS	1	1	1	0	0	0	0	0	0	0	0	0	0	0
CIBE_v1_0346	369113	Ferredoxin hydrogenase CDS	0	0	0	0	0	0	0	0	0	0	0	0	0	0
CIBE_v1_0347	370951	groES CDS	1	1	1	0	0	0	0	0	0	0	0	0	0	0
CIBE_v1_0350	374180	guaB CDS	0	0	0	0	0	0	0	0	0	0	0	0	0	0
CIBE_v1_0351	375827	guaA CDS	0	1	0	0	0	0	0	0	0	0	0	0	0	0
CIBE_v1_0357	380546	protein of unknown function CDS	0	0	0	0	0	0	0	0	0	0	0	0	0	0
CIBE_v1_0361	383163	putative Transcriptional regulator, XRE family CDS	1	1	1	0	0	0	0	0	0	0	0	0	0	0
CIBE_v1_0361	383177	putative Transcriptional regulator, XRE family CDS	1	0	1	0	0	0	0	0	0	0	0	0	0	0
CIBE_v1_0361	383183	putative Transcriptional regulator, XRE family CDS	1	0	0	0	0	0	0	0	0	0	0	0	0	0
CIBE_v1_0362	383958	conserved protein of unknown function CDS	1	1	0	0	0	0	0	0	0	0	0	0	0	0
CIBE_v1_0362	384133	conserved protein of unknown function CDS	1	1	0	0	0	0	0	0	0	0	0	0	0	0
CIBE_v1_0397	412600	Bacterial surface protein CDS	1	1	1	0	0	0	0	0	0	0	0	0	0	0
CIBE_v1_0401	415285	conserved protein of unknown function CDS	1	1	1	0	0	0	0	0	0	0	0	0	0	0
CIBE_v1_0401	415751	conserved protein of unknown function CDS	1	0	0	0	0	0	0	0	0	0	0	0	0	0
CIBE_v1_0414	424512	pgi CDS	1	1	0	0	0	0	0	0	0	0	0	0	0	0
CIBE_v1_0417	429019	Lytic transglycosylase, catalytic CDS	0	0	0	0	0	0	0	0	0	0	0	0	0	0
CIBE_v1_0418	431010	ytzG CDS	0	0	0	0	0	0	0	0	0	0	0	0	0	0
CIBE_v1_0419	431893	nfsB CDS	0	0	0	0	0	0	0	0	0	0	0	0	0	0
CIBE_v1_0420	431958	Transcriptional regulator, HxlR family CDS	1	0	0	0	0	0	0	0	0	0	0	0	0	0
CIBE_v1_0421	432462	MarR family transcriptional regulator CDS	1	1	0	0	0	0	0	0	0	0	0	0	0	0
CIBE_v1_0423	433379	Methyl-accepting chemotaxis sensory transducer CDS	1	0	0	0	0	0	0	0	0	0	0	0	0	0
CIBE_v1_0424	435272	pcrA CDS	1	0	0	0	0	0	0	0	0	0	0	0	0	0
CIBE_v1_0424	435289	pcrA CDS	0	0	0	0	0	0	0	0	0	0	0	0	0	0
CIBE_v1_0427	440011	Peptide ABC transporter substrate-binding protein CDS	0	0	0	0	0	0	0	0	0	0	0	0	0	0
CIBE_v1_0429	443457	AIR synthase related protein domain protein CDS	0	0	0	0	0	0	0	0	0	0	0	0	0	0
CIBE_v1_0430	444584	rdgB CDS	1	0	0	0	0	0	0	0	0	0	0	0	0	0
CIBE_v1_0435	450215	conserved protein of unknown function CDS	1	1	0	0	0	0	0	0	0	0	0	0	0	0
CIBE_v1_0435	450233	conserved protein of unknown function CDS	0	0	0	0	0	0	0	0	0	0	0	0	0	0
CIBE_v1_0442	453911	conserved protein of unknown function CDS	1	0	0	0	0	0	0	0	0	0	0	0	0	0
CIBE_v1_0451	459813	Acetyltransferase, GNAT family CDS	1	0	1	0	0	0	0	0	0	0	0	0	0	0
CIBE_v1_0456	462844	conserved protein of unknown function CDS	1	0	0	0	0	0	0	0	0	0	0	0	0	0
CIBE_v1_0459	464858	conserved protein of unknown function CDS	1	0	1	0	0	0	0	0	0	0	0	0	0	0
CIBE_v1_0485	487541	Bacterial surface protein CDS	1	0	0	0	0	0	0	0	0	0	0	0	0	0
CIBE_v1_0491	491805	protein of unknown function CDS	1	0	0	0	0	0	0	0	0	0	0	0	0	0
CIBE_v1_0503	498534	Hydrolase CDS	0	0	0	0	0	0	0	0	0	0	0	0	0	0
CIBE_v1_0503	498544	Hydrolase CDS	1	0	0	0	0	0	0	0	0	0	0	0	0	0
CIBE_v1_0504	500120	Histidine kinase CDS	1	0	0	0	0	0	0	0	0	0	0	0	0	0
CIBE_v1_0505	502276	conserved protein of unknown function CDS	0	0	0	0	0	0	0	0	0	0	0	0	0	0
CIBE_v1_0518	515531	transposase CDS	0	0	0	0	0	0	0	0	0	0	0	0	0	0
CIBE_v1_0519	516893	Peptidase U62, modulator of DNA gyrase CDS	1	1	0	0	0	0	0	0	0	0	0	0	0	0
CIBE_v1_0519	516902	Peptidase U62, modulator of DNA gyrase CDS	0	0	0	0	0	0	0	0	0	0	0	0	0	0
CIBE_v1_0522	522560	Sulfatase CDS	1	1	1	0	0	0	0	0	0	0	0	0	0	0
CIBE_v1_0523	522684	Transcriptional regulator CDS	0	0	0	0	0	0	0	0	0	0	0	0	0	0
CIBE_v1_0523	522791	Transcriptional regulator CDS	1	0	0	0	0	0	0	0	0	0	0	0	0	0
CIBE_v1_0530	529926	licA CDS	0	0	0	0	0	0	0	0	0	0	0	0	0	0
CIBE_v1_0539	539595	gpo CDS	1	1	0	0	0	0	0	0	0	0	0	0	0	0
CIBE_v1_0542	540725	veg CDS	1	1	0	0	0	0	0	0	0	0	0	0	1	0
CIBE_v1_0543	541237	Peptidoglycan-binding LysM CDS	0	1	0	0	0	0	0	0	0	0	0	0	0	0
CIBE_v1_0543	541420	Peptidoglycan-binding LysM CDS	0	0	0	0	0	0	0	0	0	0	0	0	0	0
CIBE_v1_0547	546953	ispE CDS	0	0	0	0	0	0	0	0	0	0	0	0	0	0
CIBE_v1_0552	549614	pyrG CDS	0	0	0	0	0	0	0	0	0	0	0	0	0	0
CIBE_v1_0552	549628	pyrG CDS	0	0	0	0	0	0	0	0	0	0	0	0	0	0
CIBE_v1_0555	554708	rpmEA CDS	1	0	0	0	0	0	0	0	0	0	0	0	0	0
CIBE_v1_0556	554811	tdk CDS	1	0	0	0	0	0	0	0	0	0	0	0	0	0
CIBE_v1_0556	554814	tdk CDS	1	0	0	0	0	0	0	0	0	0	0	0	0	0
CIBE_v1_0558	557323	prfA CDS	1	0	0	0	0	0	0	0	0	0	0	0	0	0
CIBE_v1_0564	562183	mnaA CDS	0	0	0	0	0	0	0	0	0	0	0	0	0	0
CIBE_v1_0576	573114	murAA CDS	0	0	0	0	0	0	0	0	0	0	0	0	0	0
CIBE_v1_0583	579763	protein of unknown function CDS	0	1	0	0	0	0	0	0	0	0	0	0	0	0
CIBE_v1_0585	580465	conserved protein of unknown function CDS	0	0	0	0	0	0	0	0	0	0	0	0	0	0
CIBE_v1_0585	580505	conserved protein of unknown function CDS	0	0	0	0	0	0	0	0	0	0	0	0	0	0
CIBE_v1_0591	588172	hpf CDS	1	0	0	0	0	0	0	0	0	0	0	0	0	0
CIBE_v1_0592	589360	secA CDS	1	1	0	0	0	0	0	0	0	0	0	0	0	0
CIBE_v1_0593	592085	prfB CDS	1	0	0	0	0	0	0	0	0	0	0	0	0	0
CIBE_v1_0596	593926	gtcR CDS	1	0	1	0	0	0	0	0	0	0	0	0	0	0
CIBE_v1_0599	596559	ydcI CDS	1	1	0	0	0	0	0	0	0	0	0	0	0	0
CIBE_v1_0599	596628	ydcI CDS	1	0	0	0	0	0	0	0	0	0	0	0	0	0
CIBE_v1_0600	599048	Oxidoreductase domain protein CDS	1	0	0	0	0	0	0	0	0	0	0	0	0	0
CIBE_v1_0610	612744	Glycosyl hydrolase, family 88 CDS	1	0	1	0	0	0	0	0	0	0	0	0	0	0
CIBE_v1_0613	616497	rhaU CDS	1	1	1	0	0	0	0	0	0	0	0	0	0	0
CIBE_v1_0614	616587	ydjF CDS	1	0	0	0	0	0	0	0	0	0	0	0	0	0
CIBE_v1_0614	616655	ydjF CDS	1	1	1	0	0	0	0	0	0	0	0	0	0	0
CIBE_v1_0615	617695	rhaD CDS	1	1	0	0	0	0	0	0	0	0	0	0	0	0
CIBE_v1_0626	626168	2-dehydro-3-deoxyphosphogluconate aldolase/4-hydroxy-2-oxoglutarate aldolase CDS	1	0	0	0	0	0	0	0	0	0	0	0	0	0
CIBE_v1_0631	629569	DeoR faimly transcriptional regulator CDS	1	1	0	0	0	0	0	0	0	0	0	0	0	0
CIBE_v1_0634	632382	tsaE CDS	1	1	0	0	0	0	0	0	0	0	0	0	0	0
CIBE_v1_0635	632526	Periplasmic solute binding protein CDS	1	1	1	0	0	0	0	0	0	0	0	0	0	0
CIBE_v1_0636	634034	ridA CDS	0	0	0	0	0	0	0	0	0	0	0	0	0	0
CIBE_v1_0638	636005	conserved protein of unknown function CDS	0	0	0	0	0	0	0	0	0	0	0	0	0	0
CIBE_v1_0644	643586	ABC transporter substrate-binding protein CDS	1	1	1	0	0	0	0	0	0	0	0	0	0	0
CIBE_v1_0646	646268	protein of unknown function CDS	1	1	0	0	0	0	0	0	0	0	0	0	0	0
CIBE_v1_0647	646216	DNA mismatch repair protein MutS CDS	1	0	0	0	0	0	0	0	0	0	0	0	0	0
CIBE_v1_0647	646445	DNA mismatch repair protein MutS CDS	0	1	1	0	0	0	0	0	0	0	0	0	0	0
CIBE_v1_0649	649317	CBS domain containing protein CDS	1	0	0	0	0	0	0	0	0	0	0	0	0	0
CIBE_v1_0654	652481	RNA binding S1 domain protein CDS	1	0	0	0	0	0	0	0	0	0	0	0	0	0
CIBE_v1_0655	655281	pykF CDS	0	0	0	0	0	0	0	0	0	0	0	0	0	0
CIBE_v1_0656	655271	Aminoacyl-histidine dipeptidase CDS	0	0	0	0	0	0	0	0	0	0	0	0	0	0
CIBE_v1_0657	657131	NLP/P60 protein CDS	1	0	0	0	0	0	0	0	0	0	0	0	0	0
CIBE_v1_0658	657855	conserved protein of unknown function CDS	1	1	0	0	0	0	0	0	0	0	0	0	0	0
CIBE_v1_0659	658840	maf CDS	1	1	0	0	0	0	0	0	0	0	0	0	0	0
CIBE_v1_0670	668656	Cell cycle protein CDS	1	0	0	0	0	0	0	0	0	0	0	0	0	0
CIBE_v1_0674	672702	S-layer protein CDS	1	1	0	0	0	0	0	0	0	0	0	0	0	0
CIBE_v1_0675	674934	conserved membrane protein of unknown function CDS	1	0	0	0	0	0	0	0	0	0	0	0	0	0
CIBE_v1_0676	679316	Fe-S oxidoreductase CDS	0	0	0	0	0	0	0	0	0	0	0	0	0	0
CIBE_v1_0679	683770	rplU CDS	0	1	0	0	0	0	0	0	0	0	0	0	0	0
CIBE_v1_0684	687023	nadD CDS	1	0	0	0	0	0	0	0	0	0	0	0	0	0
CIBE_v1_0687	689927	yjbO CDS	1	0	0	0	0	0	0	0	0	0	0	0	0	0
CIBE_v1_0689	691903	asd CDS	0	0	0	0	0	0	0	0	0	0	0	0	0	0
CIBE_v1_0690	694362	D-Ala-D-Ala carboxypeptidase CDS	1	1	1	0	0	0	0	0	0	0	0	0	0	0
CIBE_v1_0692	695255	conserved exported protein of unknown function CDS	1	1	0	0	0	0	0	0	0	0	0	0	0	0
CIBE_v1_0692	695385	conserved exported protein of unknown function CDS	1	1	1	0	0	0	0	0	0	0	0	0	0	0
CIBE_v1_0703	705171	conserved protein of unknown function CDS	0	0	0	0	0	0	0	0	0	0	0	0	0	0
CIBE_v1_0705	707720	protein of unknown function CDS	0	1	0	0	0	0	0	0	0	0	0	0	0	0
CIBE_v1_0707	708508	conserved protein of unknown function CDS	1	1	0	0	0	0	0	0	0	0	0	0	0	0
CIBE_v1_0708	709598	conserved protein of unknown function CDS	1	1	0	0	0	0	0	0	0	0	0	0	0	0
CIBE_v1_0723	722065	nfo CDS	0	0	0	0	0	0	0	0	0	0	0	0	0	0
CIBE_v1_0725	725676	cstA CDS	0	0	0	0	0	0	0	0	0	0	0	0	0	0
CIBE_v1_0726	725852	Histidine kinase CDS	1	0	0	0	0	0	0	0	0	0	0	0	0	0
CIBE_v1_0726	725873	Histidine kinase CDS	0	0	0	0	0	0	0	0	0	0	0	0	0	0
CIBE_v1_0727	727088	LytTR family transcriptional regulator CDS	1	0	0	0	0	0	0	0	0	0	0	0	0	0
CIBE_v1_0727	727091	LytTR family transcriptional regulator CDS	1	0	0	0	0	0	0	0	0	0	0	0	0	0
CIBE_v1_0728	728498	Uncharacterized HTH-type transcriptional regulator HI 0186 CDS	0	1	0	0	0	0	0	0	0	0	0	0	0	0
CIBE_v1_0729	728721	Aldo/keto reductase CDS	1	1	0	0	0	0	0	0	0	0	0	0	0	0
CIBE_v1_0735	734752	conserved protein of unknown function CDS	1	0	0	0	0	0	0	0	0	0	0	0	0	0
CIBE_v1_0743	742484	CDP-diacylglycerol--serine O-phosphatidyltransferase CDS	1	0	0	0	0	0	0	0	0	0	0	0	0	0
CIBE_v1_0744	742599	Diacylglycerol kinase, catalytic region CDS	1	0	0	0	0	0	0	0	0	0	0	0	0	0
CIBE_v1_0746	746671	conserved protein of unknown function CDS	1	1	1	0	0	0	0	0	0	0	0	0	0	0
CIBE_v1_0747	746870	MgtE intracellular region CDS	1	1	0	0	0	0	0	0	0	0	0	0	0	0
CIBE_v1_0750	751048	1-acyl-sn-glycerol-3-phosphate acyltransferase CDS	1	1	1	0	0	0	0	0	0	0	0	0	0	0
CIBE_v1_0755	754797	Phosphofructokinase CDS	1	0	0	0	0	0	0	0	0	0	0	0	0	0
CIBE_v1_0759	759067	ydiF CDS	1	1	0	0	0	0	0	0	0	0	0	0	0	0
CIBE_v1_0760	761409	vanR CDS	0	0	0	0	0	0	0	0	0	0	0	0	0	0
CIBE_v1_0763	764758	VanW family protein CDS	1	0	0	0	0	0	0	0	0	0	0	0	0	0
CIBE_v1_0765	767979	trmL CDS	1	1	0	0	0	0	0	0	0	0	0	0	0	0
CIBE_v1_0765	767997	trmL CDS	1	0	1	0	0	0	0	0	0	0	0	0	0	0
CIBE_v1_0767	769506	rpoN CDS	0	1	0	0	0	0	0	0	0	0	0	0	0	0
CIBE_v1_0767	769572	rpoN CDS	0	0	0	0	0	0	0	0	0	0	0	0	0	0
CIBE_v1_0768	771324	Transcriptional regulator, DeoR family CDS	1	0	0	0	0	0	0	0	0	0	0	0	0	0
CIBE_v1_0769	772424	gapA CDS	0	0	0	0	0	0	0	0	0	0	0	0	0	0
CIBE_v1_0775	780693	Preprotein translocase subunit SecG CDS	1	1	0	0	0	0	0	0	0	0	0	0	0	0
CIBE_v1_0775	780702	Preprotein translocase subunit SecG CDS	0	0	0	0	0	0	0	0	0	0	0	0	0	0
CIBE_v1_0799	803730	2', 3'-cyclic nucleotide 2'-phosphodiesterase CDS	1	0	0	0	0	0	0	0	0	0	0	0	0	0
CIBE_v1_0800	807228	transposase CDS	1	1	0	0	0	0	0	0	0	0	0	0	0	0
CIBE_v1_0805	811595	conserved protein of unknown function CDS	1	0	0	0	0	0	0	0	0	0	0	0	0	0
CIBE_v1_0811	817650	clpB CDS	1	1	0	0	0	0	0	0	0	0	0	0	0	0
CIBE_v1_0812	821283	Membrane protein CDS	1	0	0	0	0	0	0	0	0	0	0	0	0	0
CIBE_v1_0815	823383	PP-loop domain protein CDS	1	1	0	0	0	0	0	0	0	0	0	0	0	0
CIBE_v1_0819	826880	trpP CDS	0	0	0	0	0	0	0	0	0	0	0	0	0	0
CIBE_v1_0823	834588	dut CDS	1	0	0	0	0	0	0	0	0	0	0	0	0	0
CIBE_v1_0824	835730	Type 11 methyltransferase CDS	0	0	0	0	0	0	0	0	0	0	0	0	0	0
CIBE_v1_0830	839577	conserved protein of unknown function CDS	1	0	0	0	0	0	0	0	0	0	0	0	0	0
CIBE_v1_0830	839595	conserved protein of unknown function CDS	0	0	0	0	0	0	0	0	0	0	0	0	0	0
CIBE_v1_0833	843143	transposase CDS	0	0	0	0	0	0	0	0	0	0	0	0	0	0
CIBE_v1_0836	849669	putative anti-sigma regulatory factor, serine/threonine protein kinase CDS	1	1	0	0	0	0	0	0	0	0	0	0	0	0
CIBE_v1_0842	858830	protein of unknown function CDS	1	0	0	0	0	0	0	0	0	0	0	0	0	0
CIBE_v1_0843	859367	conserved protein of unknown function CDS	1	0	0	0	0	0	0	0	0	0	0	0	0	0
CIBE_v1_0843	859429	conserved protein of unknown function CDS	1	0	0	0	0	0	0	0	0	0	0	0	0	0
CIBE_v1_0848	865941	NADPH-dependent FMN reductase CDS	0	1	0	0	0	0	0	0	0	0	0	0	0	0
CIBE_v1_0858	876432	yciT CDS	1	0	0	0	0	0	0	0	0	0	0	0	0	0
CIBE_v1_0862	878349	ybiW CDS	1	1	0	0	0	0	0	0	0	0	0	0	0	0
CIBE_v1_0863	881617	MarR family transcriptional regulator CDS	1	1	0	0	0	0	0	0	0	0	0	0	0	0
CIBE_v1_0865	883235	conserved protein of unknown function CDS	1	0	0	0	0	0	0	0	0	0	0	0	0	0
CIBE_v1_0865	883312	conserved protein of unknown function CDS	1	0	0	0	0	0	0	0	0	0	0	0	0	0
CIBE_v1_0869	888062	manX CDS	1	1	0	0	0	0	0	0	0	0	0	0	0	0
CIBE_v1_0875	894246	XRE family transcriptional regulator CDS	0	0	0	0	0	0	0	0	0	0	0	0	0	0
CIBE_v1_0877	897206	Uncharacterized HTH-type transcriptional regulator HI 0186 CDS	0	1	0	0	0	0	0	0	0	0	0	0	0	0
CIBE_v1_0878	897374	MarR family transcriptional regulator CDS	1	0	0	0	0	0	0	0	0	0	0	0	0	0
CIBE_v1_0878	897394	MarR family transcriptional regulator CDS	0	0	0	0	0	0	0	0	0	0	0	0	0	0
CIBE_v1_0889	910780	Nitroreductase CDS	1	0	0	0	0	0	0	0	0	0	0	0	0	0
CIBE_v1_0893	914656	dhaS CDS	1	1	1	0	0	0	0	0	0	0	0	0	0	0
CIBE_v1_0893	914763	dhaS CDS	1	1	1	0	0	0	0	0	0	0	0	0	0	0
CIBE_v1_0894	918103	conserved protein of unknown function CDS	0	0	0	0	0	0	0	0	0	0	0	0	1	0
CIBE_v1_0894	918132	conserved protein of unknown function CDS	1	0	0	0	0	0	0	0	0	0	0	0	0	0
CIBE_v1_0895	918332	regA CDS	0	1	0	0	0	0	0	0	0	0	0	0	0	0
CIBE_v1_0895	918347	regA CDS	0	0	0	0	0	0	0	0	0	0	0	0	0	0
CIBE_v1_0896	919739	ABC transporter substrate-binding protein CDS	0	0	0	0	0	0	0	0	0	0	0	0	0	0
CIBE_v1_0896	919836	ABC transporter substrate-binding protein CDS	1	0	0	0	0	0	0	0	0	0	0	0	0	0
CIBE_v1_0900	925108	conserved protein of unknown function CDS	1	0	0	0	0	0	0	0	0	0	0	0	0	0
CIBE_v1_0900	925140	conserved protein of unknown function CDS	1	0	0	0	0	0	0	0	0	0	0	0	0	0
CIBE_v1_0904	930218	ydeS CDS	1	1	0	0	0	0	0	0	0	0	0	0	0	0
CIBE_v1_0906	932362	Membrane protein CDS	1	1	0	0	0	0	0	0	0	0	0	0	0	0
CIBE_v1_0907	933956	FliB family protein CDS	1	0	0	0	0	0	0	0	0	0	0	0	0	0
CIBE_v1_0908	935444	Diguanylate cyclase CDS	1	0	0	0	0	0	0	0	0	0	0	0	0	0
CIBE_v1_0909	938085	Glycosyl hydrolase, BNR repeat-containing protein CDS	1	1	0	0	0	0	0	0	0	0	0	0	0	0
CIBE_v1_0909	938105	Glycosyl hydrolase, BNR repeat-containing protein CDS	0	0	0	0	0	0	0	0	0	0	0	0	0	0
CIBE_v1_0911	940935	RpiR family transcriptional regulator CDS	0	1	0	0	0	0	0	0	0	0	0	0	0	0
CIBE_v1_0912	942593	greA CDS	1	0	0	0	0	0	0	0	0	0	0	0	0	0
CIBE_v1_0913	942721	ptsG CDS	0	1	0	0	0	0	0	0	0	0	0	0	0	0
CIBE_v1_0917	948764	cheV CDS	1	1	0	0	0	0	0	0	0	0	0	0	0	0
CIBE_v1_0918	950268	ErfK/YbiS/YcfS/YnhG family protein CDS	1	1	1	0	0	0	0	0	0	0	0	0	0	0
CIBE_v1_0921	953476	celA CDS	1	1	0	0	0	0	0	0	0	0	0	0	0	0
CIBE_v1_0922	954233	Serine--pyruvate transaminase CDS	1	0	0	0	0	0	0	0	0	0	0	0	0	0
CIBE_v1_0922	954259	Serine--pyruvate transaminase CDS	0	0	1	0	0	0	0	0	0	0	0	0	0	0
CIBE_v1_0924	956155	Ribose 5-phosphate isomerase CDS	0	0	0	0	0	0	0	0	0	0	0	0	0	0
CIBE_v1_0927	958820	Aldo/keto reductase CDS	1	1	0	0	0	0	0	0	0	0	0	0	0	0
CIBE_v1_0936	967079	MFS transporter CDS	1	1	0	0	0	0	0	0	0	0	0	0	0	0
CIBE_v1_0942	974676	bcp CDS	1	1	0	0	0	0	0	0	0	0	0	0	0	0
CIBE_v1_0943	975054	O-acetylhomoserine aminocarboxypropyltransferase CDS	1	1	1	0	0	0	0	0	0	0	0	0	0	0
CIBE_v1_0943	975057	O-acetylhomoserine aminocarboxypropyltransferase CDS	1	0	1	0	0	0	0	0	0	0	0	0	0	0
CIBE_v1_0945	979338	Histidine kinase CDS	1	0	0	0	0	0	0	0	0	0	0	0	0	0
CIBE_v1_0955	990124	Thioredoxin reductase CDS	1	0	0	0	0	0	0	0	0	0	0	0	0	0
CIBE_v1_0956	991116	ohrR CDS	1	0	0	0	0	0	0	0	0	0	0	0	0	0
CIBE_v1_0956	991149	ohrR CDS	0	1	0	0	0	0	0	0	0	0	0	0	0	0
CIBE_v1_0963	997530	hcp CDS	0	1	0	0	0	0	0	0	0	0	0	0	0	0
CIBE_v1_0964	999397	ydaO CDS	1	0	0	0	0	0	0	0	0	0	0	0	0	0
CIBE_v1_0974	1009815	Universal stress protein CDS	0	0	0	0	0	0	0	0	0	1	1	0	0	0
CIBE_v1_0974	1009835	Universal stress protein CDS	0	0	0	0	0	0	0	0	0	0	0	0	0	0
CIBE_v1_0975	1010394	conserved protein of unknown function CDS	1	1	1	0	0	0	0	0	0	0	0	0	0	0
CIBE_v1_0975	1010499	conserved protein of unknown function CDS	0	0	0	0	0	0	0	0	0	0	0	0	0	0
CIBE_v1_0975	1010519	conserved protein of unknown function CDS	0	0	0	0	0	0	0	0	0	0	0	0	0	0
CIBE_v1_0978	1013731	ampS CDS	1	0	0	0	0	0	0	0	0	0	0	0	0	0
CIBE_v1_0986	1023664	Integral membrane sensor signal transduction histidine kinase CDS	1	0	0	0	0	0	0	0	0	0	0	0	0	0
CIBE_v1_0986	1023686	Integral membrane sensor signal transduction histidine kinase CDS	1	0	0	0	0	0	0	0	0	0	0	0	0	0
CIBE_v1_0992	1032696	spoIIAA CDS	0	0	0	0	0	0	0	0	0	0	0	0	0	0
CIBE_v1_0992	1032699	spoIIAA CDS	0	0	0	0	0	0	0	0	0	0	0	0	0	0
CIBE_v1_1001	1042483	rpsT CDS	1	1	1	0	0	0	0	0	0	0	0	0	0	0
CIBE_v1_1005	1045636	lepA CDS	1	1	1	0	0	0	0	0	0	0	0	0	0	0
CIBE_v1_1008	1049648	hrcA CDS	1	1	0	0	0	0	0	0	0	0	0	0	0	0
CIBE_v1_1014	1056850	trmB CDS	1	1	1	0	0	0	0	0	0	0	0	0	0	0
CIBE_v1_1019	1063634	Uncharacterized HIT-like protein aq 141 CDS	1	0	0	0	0	0	0	0	0	0	0	0	0	0
CIBE_v1_1019	1063745	Uncharacterized HIT-like protein aq 141 CDS	0	0	0	0	0	0	0	0	0	0	0	0	0	0
CIBE_v1_1020	1064197	rpsU CDS	1	1	1	0	0	0	0	0	0	0	0	0	0	0
CIBE_v1_1024	1066656	Phosphohydrolase CDS	1	1	0	0	0	0	0	0	0	0	0	0	0	0
CIBE_v1_1030	1072776	ccpN CDS	1	0	0	0	0	0	0	0	0	0	0	0	0	0
CIBE_v1_1031	1073484	ppdK CDS	0	1	0	0	0	0	0	0	0	0	0	0	0	0
CIBE_v1_1032	1076915	Transcriptional regulator CDS	1	1	0	0	0	0	0	0	0	0	0	0	0	0
CIBE_v1_1033	1077022	mdtG CDS	1	1	0	0	0	0	0	0	0	0	0	0	0	0
CIBE_v1_1037	1081472	Deoxyguanosinetriphosphate triphosphohydrolase-like protein CDS	0	0	0	0	0	0	0	0	0	0	1	0	0	0
CIBE_v1_1038	1082752	dnaG CDS	1	0	0	0	0	0	0	0	0	0	1	0	0	1
CIBE_v1_1047	1093621	Transglutaminase domain protein CDS	0	0	0	0	0	0	0	0	0	0	0	0	0	0
CIBE_v1_1048	1094691	msmX CDS	1	0	0	0	0	0	0	0	0	0	0	0	0	0
CIBE_v1_1048	1094732	msmX CDS	0	0	0	0	0	0	0	0	0	0	0	0	0	0
CIBE_v1_1050	1097084	HTH-type transcriptional regulator MalR CDS	1	1	0	0	0	0	0	0	0	0	0	0	0	0
CIBE_v1_1050	1097147	HTH-type transcriptional regulator MalR CDS	1	1	1	0	0	0	0	0	0	0	0	0	0	0
CIBE_v1_1053	1102404	2-hydroxyacid dehydrogenase CDS	1	0	0	0	0	0	0	0	0	0	0	0	0	0
CIBE_v1_1053	1102436	2-hydroxyacid dehydrogenase CDS	0	0	0	0	0	0	0	0	0	0	0	0	0	0
CIBE_v1_1053	1102507	2-hydroxyacid dehydrogenase CDS	1	0	0	0	0	0	0	0	0	0	0	0	0	0
CIBE_v1_1055	1104622	DNA topoisomerase CDS	1	0	0	0	0	0	0	0	0	0	0	0	0	0
CIBE_v1_1058	1109281	amtB CDS	0	1	0	0	0	0	0	0	0	0	0	0	0	0
CIBE_v1_1059	1111155	Methyl-accepting chemotaxis protein CDS	1	0	0	0	0	0	0	0	0	0	0	0	0	0
CIBE_v1_1061	1114833	Transferase CDS	0	0	0	0	0	0	0	0	0	0	0	0	0	0
CIBE_v1_1061	1114864	Transferase CDS	0	0	0	0	0	0	0	0	0	0	0	0	0	0
CIBE_v1_1061	1114931	Transferase CDS	0	0	0	0	0	0	0	0	0	0	0	0	0	0
CIBE_v1_1063	1119706	opuE CDS	1	0	0	0	0	0	0	0	0	0	0	0	0	0
CIBE_v1_1072	1129800	DNA-binding protein CDS	0	0	0	0	0	0	0	0	0	0	0	0	0	0
CIBE_v1_1090	1137386	Ig-like domain-containing protein,putative cell wall binding protein (fragment) CDS	1	0	0	0	0	0	0	0	0	0	0	0	0	0
CIBE_v1_1116	1159363	conserved protein of unknown function CDS	1	0	0	0	0	0	0	0	0	0	0	0	0	0
CIBE_v1_1125	1164660	Murein hydrolase transporter LrgA CDS	0	0	0	0	0	0	0	0	0	0	0	0	0	0
CIBE_v1_1128	1166098	conserved protein of unknown function CDS	1	1	0	0	0	0	0	0	0	0	0	0	0	0
CIBE_v1_1131	1170891	D-Ala-D-Ala carboxypeptidase CDS	0	1	1	0	0	0	0	0	0	0	0	0	0	0
CIBE_v1_1133	1173166	conserved protein of unknown function CDS	0	0	0	0	0	0	0	0	0	0	0	0	0	0
CIBE_v1_1147	1187409	Transcriptional regulator CDS	1	1	1	0	0	0	0	0	0	0	0	0	0	0
CIBE_v1_1147	1187471	Transcriptional regulator CDS	0	0	0	0	0	0	0	0	0	0	0	0	0	0
CIBE_v1_1147	1187487	Transcriptional regulator CDS	0	0	0	0	0	0	0	0	0	0	0	0	0	0
CIBE_v1_1147	1187493	Transcriptional regulator CDS	0	0	0	0	0	0	0	0	0	0	0	0	0	0
CIBE_v1_1156	1199323	Transcriptional antiterminator CDS	0	0	0	0	0	0	0	0	0	0	0	0	0	0
CIBE_v1_1163	1207830	DNA-binding protein CDS	1	1	1	0	0	0	0	0	0	0	0	0	0	0
CIBE_v1_1164	1209108	Non-specific serine/threonine protein kinase CDS	1	0	0	0	0	0	0	0	0	0	0	0	0	0
CIBE_v1_1165	1213529	RpiR family transcriptional regulator CDS	1	0	0	0	0	0	0	0	0	0	0	0	0	0
CIBE_v1_1168	1215935	yncA CDS	1	0	0	0	0	0	0	0	0	0	0	0	0	0
CIBE_v1_1172	1219769	Major facilitator superfamily MFS 1 CDS	1	1	0	0	0	0	0	0	0	0	0	0	0	0
CIBE_v1_1173	1222219	Membrane protein CDS	0	0	0	0	0	0	0	0	0	0	0	0	0	0
CIBE_v1_1174	1222429	Exonuclease CDS	0	0	0	0	0	0	0	0	0	0	0	0	0	0
CIBE_v1_1176	1227222	rplY CDS	1	0	1	0	0	0	0	0	0	0	0	0	0	0
CIBE_v1_1177	1228567	pgcA CDS	1	0	0	0	0	0	0	0	0	0	0	0	1	0
CIBE_v1_1179	1230606	Tetratricopeptide TPR 2 repeat protein CDS	1	1	0	0	0	0	0	0	0	0	0	0	0	0
CIBE_v1_1189	1241593	engD CDS	1	0	0	0	0	0	0	0	0	0	0	0	0	0
CIBE_v1_1200	1254588	pyrD CDS	1	0	0	0	0	0	0	0	0	0	0	0	0	0
CIBE_v1_1203	1259038	conserved protein of unknown function CDS	0	0	0	0	0	0	0	0	0	0	0	0	0	0
CIBE_v1_1203	1259064	conserved protein of unknown function CDS	1	0	0	0	0	0	0	0	0	0	0	0	0	0
CIBE_v1_1204	1259615	pflB CDS	1	1	0	0	0	0	0	0	0	0	0	0	0	0
CIBE_v1_1205	1262234	pflA CDS	1	0	0	0	0	0	0	0	0	0	0	0	0	0
CIBE_v1_1206	1263244	pflB CDS	1	1	0	0	0	0	0	0	0	0	0	0	0	0
CIBE_v1_1209	1267027	ldh CDS	1	0	0	0	0	0	0	0	0	0	0	0	0	0
CIBE_v1_1211	1269917	conserved exported protein of unknown function CDS	1	1	0	0	0	0	0	0	0	0	0	0	0	0
CIBE_v1_1217	1277504	conserved protein of unknown function CDS	1	0	0	0	0	0	0	0	0	0	0	0	0	0
CIBE_v1_1221	1281960	conserved protein of unknown function CDS	0	1	0	0	0	0	0	0	0	0	0	0	0	0
CIBE_v1_1224	1285676	asnC CDS	1	0	0	0	0	0	0	0	0	0	0	0	0	0
CIBE_v1_1227	1287533	conserved protein of unknown function CDS	1	1	0	0	0	0	0	0	0	0	0	0	0	0
CIBE_v1_1233	1296446	conserved protein of unknown function CDS	1	0	0	0	0	0	0	0	0	0	0	0	0	0
CIBE_v1_1233	1296474	conserved protein of unknown function CDS	0	0	0	0	0	0	0	0	0	0	0	0	0	0
CIBE_v1_1234	1297273	putative sulfonate/nitrate transport system substrate-binding protein CDS	1	0	0	0	0	0	0	0	0	0	0	0	0	0
CIBE_v1_1240	1303860	ilvE CDS	1	0	0	0	0	0	0	0	0	0	0	0	0	0
CIBE_v1_1241	1306035	NADsense synthetase CDS	1	1	0	0	0	0	0	0	0	0	0	0	0	0
CIBE_v1_1242	1306153	conserved protein of unknown function CDS	1	1	1	0	0	0	0	0	0	0	0	0	0	0
CIBE_v1_1246	1310269	conserved protein of unknown function CDS	1	1	0	0	0	0	0	0	0	0	0	0	0	0
CIBE_v1_1247	1310950	Extracellular solute-binding protein, family 3 CDS	0	1	0	0	0	0	0	0	0	0	0	0	0	0
CIBE_v1_1250	1313367	Cytochrome C551 CDS	1	1	0	0	0	0	0	0	0	0	0	0	0	0
CIBE_v1_1252	1314180	Phosphoribosylformylglycinamidine synthase CDS	0	1	0	0	0	0	0	0	0	0	0	0	0	0
CIBE_v1_1260	1326452	conserved protein of unknown function CDS	1	1	0	0	0	0	0	0	0	0	0	0	0	0
CIBE_v1_1261	1327674	CopY family transcriptional regulator CDS	0	1	0	0	0	0	0	0	0	0	0	0	0	0
CIBE_v1_1261	1327692	CopY family transcriptional regulator CDS	0	0	0	0	0	0	0	0	0	0	0	0	0	0
CIBE_v1_1261	1327695	CopY family transcriptional regulator CDS	0	0	0	0	0	0	0	0	0	0	0	0	0	0
CIBE_v1_1263	1330571	Tetratricopeptide TPR 2 repeat protein CDS	1	0	1	0	0	0	0	0	0	0	0	0	0	0
CIBE_v1_1263	1330616	Tetratricopeptide TPR 2 repeat protein CDS	0	0	0	0	0	0	0	0	0	0	0	0	0	0
CIBE_v1_1272	1339785	Acetyl-CoA carboxylase, biotin carboxyl carrier protein CDS	1	1	1	0	0	0	0	0	0	0	0	0	0	0
CIBE_v1_1277	1344047	conserved protein of unknown function CDS	1	0	0	0	0	0	0	0	0	0	0	0	0	0
CIBE_v1_1277	1344304	conserved protein of unknown function CDS	0	0	0	0	0	0	0	0	0	0	0	0	0	0
CIBE_v1_1277	1344307	conserved protein of unknown function CDS	0	0	0	0	0	0	0	0	0	0	0	0	0	0
CIBE_v1_1305	1376399	conserved protein of unknown function CDS	0	0	0	0	0	0	0	0	0	0	0	0	0	0
CIBE_v1_1308	1381023	ABC transporter CDS	1	0	0	0	0	0	0	0	0	0	0	0	0	0
CIBE_v1_1313	1382864	conserved exported protein of unknown function CDS	0	0	0	0	0	0	0	0	0	0	0	0	0	0
CIBE_v1_1315	1383966	conserved protein of unknown function CDS	1	1	1	0	0	0	0	0	0	0	0	0	0	0
CIBE_v1_1315	1383986	conserved protein of unknown function CDS	0	0	0	0	0	0	0	0	0	0	0	0	0	0
CIBE_v1_1318	1387004	transposase CDS	1	0	0	0	0	0	0	0	0	0	0	0	0	0
CIBE_v1_1320	1388459	conserved protein of unknown function CDS	1	1	1	0	0	0	0	0	0	0	0	0	0	0
CIBE_v1_1330	1400304	rarA CDS	1	0	0	0	0	0	0	0	0	0	0	0	0	0
CIBE_v1_1330	1400339	rarA CDS	0	0	0	0	0	0	0	0	0	0	0	0	0	0
CIBE_v1_1331	1402057	cymR CDS	0	1	0	0	0	0	0	0	0	0	0	0	0	0
CIBE_v1_1335	1405657	conserved protein of unknown function CDS	1	0	0	0	0	0	0	0	0	0	0	0	0	0
CIBE_v1_1339	1411663	yrzL CDS	1	0	0	0	0	0	0	0	0	0	0	0	0	0
CIBE_v1_1352	1423990	pilT CDS	0	1	1	0	0	0	0	0	0	0	0	0	0	0
CIBE_v1_1353	1425170	Cell division protein FtsA CDS	0	1	0	0	0	0	0	0	0	0	0	0	0	0
CIBE_v1_1358	1431090	ylmC CDS	1	0	0	0	0	0	0	0	0	0	0	0	0	0
CIBE_v1_1359	1431403	nrdR CDS	1	0	0	0	0	0	0	0	0	0	0	0	0	0
CIBE_v1_1363	1435466	pstS CDS	1	0	0	0	0	0	0	0	0	0	0	0	0	0
CIBE_v1_1368	1439793	phoU CDS	0	0	0	0	0	0	0	0	0	0	0	0	0	0
CIBE_v1_1368	1439822	phoU CDS	1	1	1	0	0	0	0	0	0	0	0	0	0	0
CIBE_v1_1368	1439921	phoU CDS	0	0	0	0	0	0	0	0	0	0	0	0	0	0
CIBE_v1_1369	1440723	Fe-S oxidoreductase CDS	1	1	0	0	0	0	0	0	0	0	0	0	0	0
CIBE_v1_1369	1440747	Fe-S oxidoreductase CDS	1	0	0	0	0	0	0	0	0	0	0	0	0	0
CIBE_v1_1375	1447883	conserved protein of unknown function CDS	1	1	0	0	0	0	0	0	0	0	0	0	0	0
CIBE_v1_1391	1463946	rpmB CDS	1	1	0	0	0	0	0	0	0	0	0	0	0	0
CIBE_v1_1392	1464820	yloU CDS	1	1	0	0	0	0	0	0	0	0	0	0	0	0
CIBE_v1_1392	1464838	yloU CDS	0	0	0	0	0	0	0	0	0	0	0	0	0	0
CIBE_v1_1395	1468983	DNA methyltransferase CDS	1	1	0	0	0	0	0	0	0	0	0	0	0	0
CIBE_v1_1400	1473911	pta CDS	1	1	0	0	0	0	0	0	0	0	0	0	0	0
CIBE_v1_1404	1477506	plsX CDS	1	0	0	0	0	0	0	0	0	0	0	0	0	0
CIBE_v1_1405	1478585	acpA CDS	1	0	1	0	0	0	0	0	0	0	0	0	0	0
CIBE_v1_1408	1481098	conserved protein of unknown function CDS	1	1	0	0	0	0	0	0	0	0	0	0	0	0
CIBE_v1_1411	1486310	ylxM CDS	1	1	0	0	0	0	0	0	0	0	0	0	0	0
CIBE_v1_1413	1488051	rpsP CDS	1	0	0	0	0	0	0	0	0	0	0	0	0	0
CIBE_v1_1417	1490282	rplS CDS	1	1	0	0	0	0	0	0	0	0	0	0	0	0
CIBE_v1_1425	1498308	codY CDS	0	1	0	0	0	0	0	0	0	0	0	0	0	0
CIBE_v1_1426	1499616	rpsB CDS	0	1	0	0	0	0	0	0	0	0	0	0	0	0
CIBE_v1_1430	1503177	uppS CDS	0	1	0	0	0	0	0	0	0	0	0	0	0	0
CIBE_v1_1435	1508634	ispG CDS	0	0	0	0	0	0	0	0	0	0	0	0	0	0
CIBE_v1_1436	1510281	rimP CDS	0	1	0	0	0	0	0	0	0	0	0	0	0	0
CIBE_v1_1445	1518167	rpsO CDS	1	0	0	0	0	0	0	0	0	0	0	0	0	0
CIBE_v1_1451	1524629	spoIIIE CDS	0	0	0	0	0	0	0	0	0	0	0	0	0	0
CIBE_v1_1451	1524663	spoIIIE CDS	0	0	0	0	0	0	0	0	0	0	0	0	0	0
CIBE_v1_1455	1530674	rny CDS	1	1	0	0	0	0	0	0	0	0	0	0	0	0
CIBE_v1_1456	1532500	spoVS CDS	0	0	0	0	0	0	0	0	0	0	1	0	0	0
CIBE_v1_1457	1532880	ptsH CDS	1	1	1	0	0	0	0	0	0	0	0	0	0	0
CIBE_v1_1459	1533688	Adenylosuccinate lyase CDS	1	1	0	0	0	0	0	0	0	0	0	0	0	0
CIBE_v1_1461	1536809	conserved protein of unknown function CDS	1	1	0	0	0	0	0	0	0	0	0	0	0	0
CIBE_v1_1461	1536827	conserved protein of unknown function CDS	0	0	0	0	0	0	0	0	0	0	0	0	0	0
CIBE_v1_1465	1541809	ribH CDS	1	0	0	0	0	0	0	0	0	0	0	0	0	0
CIBE_v1_1466	1543620	LacI family transcriptional regulator CDS	0	1	0	0	0	0	0	0	0	0	0	0	0	0
CIBE_v1_1471	1550557	2-dehydropantoate 2-reductase CDS	0	0	0	0	0	0	0	0	0	0	0	0	0	0
CIBE_v1_1482	1565211	transposase (fragment) CDS	0	0	0	0	0	0	0	0	0	0	0	0	0	0
CIBE_v1_1483	1565885	luxS CDS	1	1	0	0	0	0	0	0	0	0	0	0	0	0
CIBE_v1_1485	1567022	Peptide transporter CDS	1	0	0	0	0	0	0	0	0	0	0	0	0	0
CIBE_v1_1488	1571364	NLP/P60 protein CDS	1	0	0	0	0	0	0	0	0	0	0	0	0	0
CIBE_v1_1489	1573025	Membrane protein CDS	1	1	0	0	0	0	0	0	0	0	0	0	0	0
CIBE_v1_1497	1580030	Thioesterase CDS	1	0	0	0	0	0	0	0	0	0	0	0	0	0
CIBE_v1_1505	1586772	ydcN CDS	1	1	1	0	0	0	0	0	0	0	0	0	0	0
CIBE_v1_1506	1587533	cbiH CDS	1	0	0	0	0	0	0	0	0	0	0	0	0	0
CIBE_v1_1512	1590970	Mannosyl-glycoprotein endo-beta-N-acetylglucosamidase CDS	1	0	0	0	0	0	0	0	0	0	0	0	0	0
CIBE_v1_1514	1593528	Cobinamide adenolsyltransferase CDS	1	0	0	0	0	0	0	0	0	0	0	0	0	0
CIBE_v1_1526	1603655	yidA CDS	1	0	0	0	0	0	0	0	0	0	0	0	0	0
CIBE_v1_1526	1603747	yidA CDS	0	0	0	0	0	0	0	0	0	0	0	0	0	0
CIBE_v1_1527	1604879	Metal dependent phosphohydrolase CDS	1	0	0	0	0	0	0	0	0	0	0	0	0	0
CIBE_v1_1529	1609289	conserved protein of unknown function CDS	1	0	0	0	0	0	0	0	0	0	0	0	0	0
CIBE_v1_1529	1609306	conserved protein of unknown function CDS	0	0	0	0	0	0	0	0	0	0	0	0	0	0
CIBE_v1_1530	1609863	metAA CDS	0	1	0	0	0	0	0	0	0	0	0	0	0	0
CIBE_v1_1544	1623712	Lipase CDS	1	0	0	0	0	0	0	0	0	0	0	0	0	0
CIBE_v1_1546	1624907	Threonine synthase CDS	1	1	0	0	0	0	0	0	0	0	0	0	0	0
CIBE_v1_1550	1628970	conserved protein of unknown function CDS	1	0	0	0	0	0	0	0	0	0	0	0	0	0
CIBE_v1_1550	1628993	conserved protein of unknown function CDS	1	0	0	0	0	0	0	0	0	0	0	0	0	0
CIBE_v1_1550	1629001	conserved protein of unknown function CDS	1	0	0	0	0	0	0	0	0	0	0	0	0	0
CIBE_v1_1559	1637819	msrA CDS	1	1	0	0	0	0	0	0	0	0	0	0	0	0
CIBE_v1_1563	1642716	RelA/SpoT domain protein CDS	1	1	1	0	0	0	0	0	0	0	0	0	0	0
CIBE_v1_1565	1644650	iscS CDS	1	0	0	0	0	0	0	0	0	0	0	0	0	0
CIBE_v1_1565	1644654	iscS CDS	1	0	0	0	0	0	0	0	0	0	0	0	0	0
CIBE_v1_1567	1647921	conserved membrane protein of unknown function CDS	1	0	0	0	0	0	0	0	0	0	0	0	0	0
CIBE_v1_1570	1649951	hisD CDS	1	1	1	0	0	0	0	0	0	0	0	0	0	0
CIBE_v1_1578	1656324	conserved protein of unknown function CDS	1	1	1	0	0	0	0	0	0	0	0	0	0	0
CIBE_v1_1579	1657094	conserved exported protein of unknown function CDS	1	0	0	0	0	0	0	0	0	0	0	0	0	0
CIBE_v1_1580	1658009	tig CDS	1	1	0	0	0	0	0	0	0	0	0	0	0	0
CIBE_v1_1580	1658035	tig CDS	0	0	0	0	0	0	0	0	0	0	0	0	0	0
CIBE_v1_1584	1663604	lonA CDS	0	1	0	0	0	0	0	0	0	0	0	0	0	0
CIBE_v1_1594	1672797	UvrD/REP helicase CDS	1	0	0	0	0	0	0	0	0	0	0	0	0	0
CIBE_v1_1597	1679870	Histidine kinase internal region CDS	1	0	0	0	0	0	0	0	0	0	0	0	0	0
CIBE_v1_1601	1683391	Cell division protein FtsA CDS	1	1	1	0	0	0	0	0	0	0	0	0	0	0
CIBE_v1_1602	1685680	cpsA CDS	1	0	1	0	0	0	0	0	0	0	0	0	0	0
CIBE_v1_1606	1691389	Methyl-accepting chemotaxis sensory transducer CDS	1	1	0	0	0	0	0	0	0	0	0	0	0	0
CIBE_v1_1607	1692449	Methyl-accepting chemotaxis sensory transducer CDS	1	1	0	0	0	0	0	0	0	0	0	0	0	0
CIBE_v1_1611	1697419	conserved exported protein of unknown function CDS	1	0	0	0	0	0	0	0	0	0	0	0	0	0
CIBE_v1_1612	1698831	Transcriptional regulator, MarR family CDS	0	0	0	0	0	0	0	0	0	0	0	0	0	0
CIBE_v1_1617	1703089	Glycosyl transferase, family 4 CDS	1	1	1	0	0	0	0	0	0	0	0	0	0	0
CIBE_v1_1623	1710948	conserved protein of unknown function CDS	1	0	0	0	0	0	0	0	0	0	0	0	1	0
CIBE_v1_1626	1712658	conserved protein of unknown function CDS	0	0	0	0	0	0	0	0	0	0	0	0	0	0
CIBE_v1_1636	1721903	conserved protein of unknown function CDS	1	1	0	0	0	0	0	0	0	0	0	0	0	0
CIBE_v1_1637	1722201	rbr3A CDS	1	1	0	0	0	0	0	0	0	0	0	0	0	0
CIBE_v1_1638	1723611	Appr-1-p processing domain protein CDS	0	0	0	0	0	0	0	0	0	0	0	0	0	0
CIBE_v1_1639b	1724522	putative HNH endonuclease	0	1	0	0	0	0	0	0	0	0	0	0	0	0
CIBE_v1_1639b	1724601	putative HNH endonuclease	1	0	0	0	0	0	0	0	0	0	0	0	0	0
CIBE_v1_1644	1728982	lgt CDS	1	0	0	0	0	0	0	0	0	0	0	0	0	0
CIBE_v1_1648	1732535	gltX CDS	1	0	0	0	0	0	0	0	0	0	0	0	0	0
CIBE_v1_1648	1732548	gltX CDS	1	1	0	0	0	0	0	0	0	0	0	0	0	0
CIBE_v1_1648	1732725	gltX CDS	0	0	0	0	0	0	0	0	0	0	0	0	0	0
CIBE_v1_1648	1732732	gltX CDS	0	0	0	0	0	0	0	0	0	0	0	0	0	0
CIBE_v1_1648	1732765	gltX CDS	0	1	0	0	0	0	0	0	0	0	0	0	0	0
CIBE_v1_1650	1738314	glnS CDS	1	0	0	0	0	0	0	0	0	0	0	0	0	0
CIBE_v1_1654	1740669	transposase CDS	1	0	0	0	0	0	0	0	0	0	0	0	0	0
CIBE_v1_1654	1740686	transposase CDS	0	0	0	0	0	0	0	0	0	0	0	0	0	0
CIBE_v1_1664	1751957	conserved protein of unknown function CDS	1	0	0	0	0	0	0	0	0	0	0	0	0	0
CIBE_v1_1672	1761928	conserved exported protein of unknown function CDS	1	0	0	0	0	0	0	0	0	0	0	0	0	0
CIBE_v1_1676	1765352	cadC CDS	1	1	0	0	0	0	0	0	0	0	0	0	0	0
CIBE_v1_1676	1765375	cadC CDS	0	1	0	0	0	0	0	0	0	0	0	0	0	0
CIBE_v1_1685	1779767	kdpA CDS	1	0	0	0	0	0	0	0	0	0	0	0	0	0
CIBE_v1_1685	1779784	kdpA CDS	0	1	0	0	0	0	0	0	0	0	0	0	0	1
CIBE_v1_1689	1784928	kdpD CDS	1	0	0	0	0	0	0	0	0	0	0	0	0	0
CIBE_v1_1693	1790008	conserved protein of unknown function CDS	0	0	0	0	0	0	0	0	0	0	0	0	0	0
CIBE_v1_1699	1798203	Metal dependent phosphohydrolase CDS	1	0	0	0	0	0	0	0	0	0	0	0	0	0
CIBE_v1_1699	1798222	Metal dependent phosphohydrolase CDS	1	0	0	0	0	0	0	0	0	0	0	0	0	0
CIBE_v1_1706	1805861	brnQ CDS	1	0	0	0	0	0	0	0	0	0	0	0	0	0
CIBE_v1_1707	1806503	licA CDS	0	0	0	0	1	0	0	0	0	0	0	0	0	0
CIBE_v1_1711	1810294	Transcriptional regulator, RpiR family CDS	0	1	0	0	0	0	0	0	0	0	0	0	0	0
CIBE_v1_1716	1814928	Histidine kinase CDS	1	1	0	0	0	0	0	0	0	0	0	0	0	0
CIBE_v1_1718	1818000	conserved membrane protein of unknown function CDS	0	0	0	0	0	0	0	0	0	0	0	0	0	0
CIBE_v1_1721	1819393	conserved protein of unknown function CDS	0	0	0	0	0	0	0	0	0	0	0	0	0	0
CIBE_v1_1725	1823301	TfoX, N-terminal domain protein CDS	1	0	0	0	0	0	0	0	0	0	0	0	0	0
CIBE_v1_1728	1824728	Transcriptional regulator, PadR-like family CDS	0	1	0	0	0	0	0	0	0	0	0	0	0	0
CIBE_v1_1731	1826206	conserved protein of unknown function CDS	0	0	0	0	0	0	0	0	0	0	0	0	0	0
CIBE_v1_1731	1826253	conserved protein of unknown function CDS	0	0	0	0	0	0	0	0	0	0	0	0	0	0
CIBE_v1_1731	1826703	conserved protein of unknown function CDS	0	1	0	0	0	0	0	0	0	0	0	0	0	0
CIBE_v1_1737	1829753	conserved protein of unknown function CDS	1	0	0	0	0	0	0	0	0	0	0	0	0	0
CIBE_v1_1738	1830801	Mn transporter CDS	1	0	1	0	0	0	0	0	0	0	0	0	0	0
CIBE_v1_1743	1838527	ilvD CDS	1	1	1	0	0	0	0	0	0	0	0	0	0	0
CIBE_v1_1744	1839335	Transcriptional regulator CDS	1	1	0	0	0	0	0	0	0	0	0	0	0	0
CIBE_v1_1751	1844774	ABC transporter related CDS	1	1	0	0	0	0	0	0	0	0	0	0	0	0
CIBE_v1_1753	1847370	Thiamine biosynthesis protein ThiS CDS	1	1	0	0	0	0	0	0	0	0	0	0	0	0
CIBE_v1_1761	1855399	conserved protein of unknown function CDS	1	0	0	0	0	0	0	0	0	0	0	0	0	0
CIBE_v1_1763	1856919	Radical SAM domain protein CDS	1	1	0	0	0	0	0	0	0	0	0	0	0	0
CIBE_v1_1763	1856949	Radical SAM domain protein CDS	0	1	0	0	0	0	0	0	0	0	0	0	0	0
CIBE_v1_1763	1856966	Radical SAM domain protein CDS	0	0	0	0	0	0	0	0	0	0	0	0	0	0
CIBE_v1_1767	1860517	ruvB CDS	0	1	0	0	0	0	0	0	0	0	0	0	0	0
CIBE_v1_1768	1861660	queA CDS	0	0	0	0	0	0	0	0	0	0	0	0	0	0
CIBE_v1_1772	1865078	secD CDS	1	0	0	0	0	0	0	0	0	0	0	0	0	0
CIBE_v1_1775	1868436	apt CDS	0	0	0	0	0	0	0	0	0	0	0	0	0	0
CIBE_v1_1785	1879108	Membrane protein CDS	1	0	0	0	0	0	0	0	0	0	0	0	0	0
CIBE_v1_1785	1879111	Membrane protein CDS	1	0	0	0	0	0	0	0	0	0	0	0	0	0
CIBE_v1_1785	1879118	Membrane protein CDS	0	0	0	0	0	0	0	0	0	0	0	0	0	0
CIBE_v1_1787	1880651	hom CDS	1	0	0	0	0	0	0	0	0	0	0	0	0	0
CIBE_v1_1791	1887793	conserved protein of unknown function CDS	0	1	1	0	0	0	0	0	0	0	0	0	0	0
CIBE_v1_1792	1888456	conserved protein of unknown function CDS	1	0	1	0	0	0	0	0	0	0	0	0	0	0
CIBE_v1_1794	1889358	conserved protein of unknown function CDS	1	1	0	0	0	0	0	0	0	0	0	0	0	0
CIBE_v1_1796	1890320	udk CDS	1	1	0	0	0	0	0	0	0	0	0	0	0	0
CIBE_v1_1799	1893821	Threonine dehydratase CDS	0	0	0	0	0	0	0	0	0	0	0	0	0	0
CIBE_v1_1799	1893842	Threonine dehydratase CDS	0	0	0	0	0	0	0	0	0	0	0	0	0	0
CIBE_v1_1803	1898395	yfmM CDS	0	1	0	0	0	0	0	0	0	0	0	0	0	0
CIBE_v1_1804	1898605	GCN5-related N-acetyltransferase CDS	1	0	0	0	0	0	0	0	0	0	0	0	0	0
CIBE_v1_1813	1904437	pheS CDS	0	0	0	0	0	0	0	0	0	0	0	0	0	0
CIBE_v1_1819	1910522	Stage V sporulation protein D CDS	0	0	0	0	0	0	0	0	0	0	0	0	0	0
CIBE_v1_1822	1915487	murE CDS	0	0	0	0	0	0	0	0	0	0	0	0	0	0
CIBE_v1_1826	1920871	Polypeptide-transport-associated domain protein,FtsQ-type CDS	1	0	0	0	0	0	0	0	0	0	0	0	0	0
CIBE_v1_1830	1923647	conserved protein of unknown function CDS	1	0	0	0	0	0	0	0	0	0	1	0	0	0
CIBE_v1_1837	1928736	rluD CDS	1	1	0	0	0	0	0	0	0	0	0	0	0	0
CIBE_v1_1842	1934465	Fibronectin-binding A domain protein CDS	1	1	1	0	0	0	0	0	0	0	0	0	0	0
CIBE_v1_1843	1934753	dapF CDS	1	0	0	0	0	0	0	0	0	0	0	0	0	0
CIBE_v1_1848	1940307	Resolvase, N-terminal domain CDS	0	0	0	0	0	0	0	0	0	0	0	0	0	0
CIBE_v1_1849	1941291	conserved protein of unknown function CDS	1	1	0	0	0	0	0	0	0	0	0	0	0	0
CIBE_v1_1854	1945189	conserved protein of unknown function CDS	0	0	0	0	0	0	0	0	0	0	0	0	0	0
CIBE_v1_1854	1945269	conserved protein of unknown function CDS	0	0	0	0	0	0	0	0	0	0	0	0	0	0
CIBE_v1_1857	1947695	transposase CDS	1	0	0	0	0	0	0	0	0	0	0	0	0	0
CIBE_v1_1863	1952537	Helix-turn-helix domain protein CDS	1	0	0	0	0	0	0	0	0	0	0	0	0	0
CIBE_v1_1882	1962689	conserved protein of unknown function CDS	1	1	1	0	0	0	0	0	0	0	0	0	0	0
CIBE_v1_1883	1963587	protein of unknown function CDS	1	1	0	0	0	0	0	0	0	0	0	0	0	0
CIBE_v1_1889	1966571	putative cell wall binding protein CDS	1	1	0	0	0	0	0	0	0	0	0	0	0	0
CIBE_v1_1907	1983731	protein of unknown function CDS	0	0	0	0	0	0	0	0	0	0	0	0	0	0
CIBE_v1_1921	1994778	conserved exported protein of unknown function CDS	1	0	0	0	0	0	0	0	0	0	0	0	0	0
CIBE_v1_1921	1994823	conserved exported protein of unknown function CDS	0	0	0	0	0	0	0	0	0	0	0	0	0	0
CIBE_v1_1929	2001913	transposase CDS	1	0	0	0	0	0	0	0	0	0	0	0	0	0
CIBE_v1_1929	2001928	transposase CDS	0	0	0	0	0	0	0	0	0	0	0	0	0	0
CIBE_v1_1932	2005037	conserved exported protein of unknown function CDS	1	1	1	0	0	0	0	0	0	0	0	0	0	0
CIBE_v1_1932	2005056	conserved exported protein of unknown function CDS	0	0	0	0	0	0	0	0	0	0	0	0	0	0
CIBE_v1_1933	2006078	putative cell wall binding repeat-containing protein CDS	1	0	0	0	0	0	0	0	0	0	0	0	0	0
CIBE_v1_1933	2006094	putative cell wall binding repeat-containing protein CDS	1	0	0	0	0	0	0	0	0	0	0	0	0	0
CIBE_v1_1934	2006688	Beta-lactamase domain protein CDS	1	1	0	0	0	0	0	0	0	0	0	0	0	0
CIBE_v1_1935	2007917	conserved protein of unknown function CDS	1	1	0	0	0	0	0	0	0	0	0	0	0	0
CIBE_v1_1936	2008312	protein of unknown function CDS	1	0	0	0	0	0	0	0	0	0	0	0	0	0
CIBE_v1_1939	2009973	conserved membrane protein of unknown function CDS	1	0	0	0	0	0	0	0	0	0	0	0	0	0
CIBE_v1_1943	2014196	putative transcriptional regulator CDS	0	1	1	0	0	0	0	0	0	0	0	0	0	0
CIBE_v1_1944	2014343	munIC CDS	0	0	0	0	0	0	0	0	0	0	0	0	0	0
CIBE_v1_1969	2030322	conserved protein of unknown function CDS	1	0	0	0	0	0	0	0	0	0	0	0	0	0
CIBE_v1_1970	2030625	protein of unknown function CDS	1	0	0	0	0	0	0	0	0	0	1	0	0	0
CIBE_v1_2004	2057549	conserved protein of unknown function CDS	1	1	1	0	0	0	0	0	0	0	0	0	0	0
CIBE_v1_2005	2058503	Beta-lactamase domain protein CDS	1	1	0	0	0	0	0	0	0	0	0	0	0	0
CIBE_v1_2007	2060206	lexA CDS	0	0	0	0	0	0	0	0	0	0	0	0	0	0
CIBE_v1_2007	2060231	lexA CDS	0	0	0	0	0	0	0	0	0	0	0	0	0	0
CIBE_v1_2018	2066475	efp CDS	1	1	0	0	0	0	0	0	0	0	0	0	0	0
CIBE_v1_2018	2066527	efp CDS	0	0	0	0	0	0	0	0	0	0	0	0	0	0
CIBE_v1_2027	2072523	Stage III sporulation protein AH CDS	1	0	0	0	0	0	0	0	0	0	0	0	0	0
CIBE_v1_2028	2073118	conserved protein of unknown function CDS	1	1	0	0	0	0	0	0	0	0	0	0	0	0
CIBE_v1_2040	2084712	protein of unknown function CDS	1	0	0	0	0	0	0	0	0	0	0	0	0	0
CIBE_v1_2042	2086182	Hemerythrin CDS	1	0	0	0	0	0	0	0	0	0	0	0	0	0
CIBE_v1_2042	2086556	Hemerythrin CDS	0	0	0	0	0	0	0	0	0	0	0	0	0	0
CIBE_v1_2043	2087480	conserved protein of unknown function CDS	0	0	0	0	0	0	0	0	0	0	0	0	0	0
CIBE_v1_2043	2087495	conserved protein of unknown function CDS	0	0	0	0	0	0	0	0	0	0	0	0	0	0
CIBE_v1_2043	2087498	conserved protein of unknown function CDS	0	0	0	0	0	0	0	0	0	0	0	0	0	0
CIBE_v1_2046	2090341	conserved protein of unknown function CDS	0	1	0	0	0	0	0	0	0	0	0	0	0	0
CIBE_v1_2050	2094220	adh CDS	0	0	0	0	1	0	0	0	0	0	0	0	0	0
CIBE_v1_2052	2097822	ykcC CDS	0	1	0	0	0	0	0	0	0	0	0	0	0	0
CIBE_v1_2058	2106303	NUDIX hydrolase CDS	1	0	0	0	0	0	0	0	0	0	0	0	0	0
CIBE_v1_2059	2107020	resD CDS	1	0	0	0	0	0	0	0	0	0	0	0	0	0
CIBE_v1_2061	2109792	conserved membrane protein of unknown function CDS	1	0	0	0	0	0	0	0	0	0	0	0	0	0
CIBE_v1_2069	2116989	1-acyl-sn-glycerol-3-phosphate acyltransferase CDS	1	0	0	0	0	0	0	0	0	0	0	0	0	0
CIBE_v1_2070	2117975	Small GTP-binding protein CDS	0	0	0	0	0	0	0	0	0	0	0	0	0	0
CIBE_v1_2073	2121995	conserved membrane protein of unknown function CDS	1	0	0	0	0	0	0	0	0	0	0	0	0	0
CIBE_v1_2074	2122026	Cyclic nucleotide-binding protein CDS	1	0	0	0	0	0	0	0	0	0	0	0	0	0
CIBE_v1_2074	2122062	Cyclic nucleotide-binding protein CDS	1	0	0	0	0	0	0	0	0	0	0	0	0	0
CIBE_v1_2075	2124483	RNA helicase CDS	1	1	0	0	0	0	0	0	0	0	0	0	0	0
CIBE_v1_2076	2124572	Rrf2 family transcriptional regulator CDS	1	0	0	0	0	0	0	0	0	0	0	0	0	0
CIBE_v1_2086	2133601	conserved protein of unknown function CDS	1	0	1	0	0	0	0	0	0	0	0	0	0	0
CIBE_v1_2097	2141638	MATE efflux family protein CDS	1	1	1	0	0	0	0	0	0	0	0	0	0	0
CIBE_v1_2101	2145823	Lactate utilization protein B/C CDS	1	0	0	0	0	0	0	0	0	0	0	0	0	0
CIBE_v1_2101	2145969	Lactate utilization protein B/C CDS	1	0	0	0	0	0	0	0	0	0	0	0	0	0
CIBE_v1_2102	2146767	conserved protein of unknown function CDS	1	1	0	0	0	0	0	0	0	0	0	0	0	0
CIBE_v1_2103	2147946	Branched-chain amino acid ABC transporter substrate-binding protein CDS	1	0	1	0	0	0	0	0	0	0	0	0	0	0
CIBE_v1_2103	2147949	Branched-chain amino acid ABC transporter substrate-binding protein CDS	1	1	1	0	0	0	0	0	0	0	0	0	0	0
CIBE_v1_2103	2147998	Branched-chain amino acid ABC transporter substrate-binding protein CDS	1	0	0	0	0	0	0	0	0	0	0	0	0	0
CIBE_v1_2111	2157959	MFS transporter CDS	0	1	0	0	0	0	0	0	0	0	0	0	0	0
CIBE_v1_2112	2158266	Nitrite reductase CDS	1	0	0	0	0	0	0	0	0	0	0	0	0	0
CIBE_v1_2113	2159035	HAD-superfamily hydrolase, subfamily IA, variant3 CDS	0	0	0	0	0	0	0	0	0	0	0	0	0	0
CIBE_v1_2114	2159952	Hydrogenase, Fe-only CDS	1	0	0	0	0	0	0	0	0	0	0	0	0	0
CIBE_v1_2114	2160088	Hydrogenase, Fe-only CDS	0	0	0	0	0	0	0	0	0	0	0	0	0	0
CIBE_v1_2115	2162350	protein of unknown function CDS	1	0	0	0	0	0	0	0	0	0	0	0	0	0
CIBE_v1_2116	2162849	Pit accessory protein CDS	0	0	0	0	0	0	0	0	0	0	0	0	0	0
CIBE_v1_2124	2170915	valS CDS	0	0	0	0	0	0	0	0	0	0	0	0	0	0
CIBE_v1_2124	2170922	valS CDS	0	0	0	0	0	0	0	0	0	0	0	0	0	0
CIBE_v1_2126	2174976	FolC bifunctional protein CDS	0	0	0	0	0	0	0	0	0	0	0	0	0	0
CIBE_v1_2128	2178907	conserved protein of unknown function CDS	1	0	0	0	0	0	0	0	0	0	0	0	0	0
CIBE_v1_2130	2180706	conserved protein of unknown function CDS	1	0	0	0	0	0	0	0	0	0	0	0	0	0
CIBE_v1_2133	2183464	dapH CDS	1	0	0	0	0	0	0	0	0	0	0	0	0	0
CIBE_v1_2136	2185361	DNA methyltransferase CDS	1	1	1	0	0	0	0	0	0	0	0	0	0	0
CIBE_v1_2141	2189372	S-adenosylmethionine-dependent methyltransferase CDS	1	1	0	0	0	0	0	0	0	0	0	0	0	0
CIBE_v1_2149	2195880	conserved exported protein of unknown function CDS	1	0	0	0	0	0	0	0	0	0	0	0	0	0
CIBE_v1_2149	2195887	conserved exported protein of unknown function CDS	0	0	0	0	0	0	0	0	0	0	0	0	0	0
CIBE_v1_2155	2202567	hisC CDS	0	0	0	0	0	0	0	0	0	0	0	0	0	0
CIBE_v1_2159	2206686	putative cell wall binding repeat-containing protein CDS	1	0	0	0	0	0	0	0	0	0	0	0	0	0
CIBE_v1_2159	2206704	putative cell wall binding repeat-containing protein CDS	0	0	1	0	0	0	0	0	0	0	0	0	0	0
CIBE_v1_2164	2212901	conserved exported protein of unknown function CDS	1	1	0	0	0	0	0	0	0	0	0	0	0	0
CIBE_v1_2165	2214459	DEAD/DEAH box helicase domain protein CDS	1	0	0	0	0	0	0	0	0	0	0	0	0	0
CIBE_v1_2166	2214669	deaD CDS	1	0	0	0	0	0	0	0	0	0	0	0	0	0
CIBE_v1_2170	2220696	protein of unknown function CDS	0	1	0	0	0	0	0	0	0	0	0	0	0	0
CIBE_v1_2171	2221078	RNA polymerase, sigma 28 subunit, FliA/WhiG family CDS	1	0	0	0	0	0	0	0	0	0	0	0	0	0
CIBE_v1_2175	2225638	Dihydropyrimidine dehydrogenase subunit A CDS	1	0	0	0	0	0	0	0	0	0	0	0	0	0
CIBE_v1_2175	2225649	Dihydropyrimidine dehydrogenase subunit A CDS	0	0	0	0	0	0	0	0	0	0	0	0	0	0
CIBE_v1_2176	2226954	exuR CDS	1	1	0	0	0	0	0	0	0	0	0	0	0	0
CIBE_v1_2184	2238744	Phosphomethylpyrimidine kinase type-1 CDS	1	1	0	0	0	0	0	0	0	0	0	0	0	0
CIBE_v1_2185	2239793	fruR CDS	0	1	0	0	0	0	0	0	0	0	0	0	0	0
CIBE_v1_2188	2243715	conserved protein of unknown function CDS	1	0	1	0	0	0	0	0	0	0	0	0	0	0
CIBE_v1_2190	2245820	Rrf2 family transcriptional regulator CDS	1	0	0	0	0	0	0	0	0	0	0	0	0	0
CIBE_v1_2201	2258894	DegV domain-containing protein CA C1624 CDS	1	1	1	0	0	0	0	0	0	0	0	0	0	0
CIBE_v1_2201	2258913	DegV domain-containing protein CA C1624 CDS	0	0	0	0	0	0	0	0	0	0	0	0	0	0
CIBE_v1_2204	2261222	arsR CDS	1	1	0	0	0	0	0	0	0	0	0	0	0	0
CIBE_v1_2204	2261242	arsR CDS	1	0	0	0	0	0	0	0	0	0	0	0	0	0
CIBE_v1_2211	2268838	Membrane protein CDS	1	0	0	0	0	0	0	0	0	0	0	0	0	0
CIBE_v1_2212	2269064	glyA CDS	1	1	0	0	0	0	0	0	0	0	0	0	0	0
CIBE_v1_2213	2270400	Isochorismatase hydrolase CDS	1	0	0	0	0	0	0	0	0	0	0	0	0	0
CIBE_v1_2213	2270406	Isochorismatase hydrolase CDS	0	0	0	0	0	0	0	0	0	0	0	0	0	0
CIBE_v1_2213	2270575	Isochorismatase hydrolase CDS	0	0	0	0	0	0	0	0	0	0	0	0	0	0
CIBE_v1_2217	2272657	topB CDS	1	0	0	0	0	0	0	0	0	0	0	0	0	0
CIBE_v1_2227	2284287	Transcriptional regulator, MerR family CDS	1	1	0	0	0	0	0	0	0	0	0	0	1	0
CIBE_v1_2228	2284441	conserved protein of unknown function CDS	0	0	0	0	0	0	0	0	0	0	0	0	0	0
CIBE_v1_2228	2284445	conserved protein of unknown function CDS	0	0	0	0	0	0	0	0	0	0	0	0	0	0
CIBE_v1_2228	2284461	conserved protein of unknown function CDS	0	0	0	0	0	0	0	0	0	0	0	0	1	0
CIBE_v1_2242	2291495	conserved protein of unknown function CDS	0	0	0	0	0	0	0	0	0	0	0	0	0	0
CIBE_v1_2245	2292726	conserved protein of unknown function CDS	1	1	1	0	0	0	0	0	0	0	0	0	0	0
CIBE_v1_2250	2296546	conserved protein of unknown function CDS	1	1	1	0	0	0	0	0	0	0	0	0	0	0
CIBE_v1_2285	2322536	protein of unknown function CDS	1	0	0	0	0	0	0	0	0	0	0	0	0	0
CIBE_v1_2287	2325652	Cell wall binding repeat domain protein (fragment) CDS	1	0	0	0	0	0	0	0	0	0	0	0	0	0
CIBE_v1_2290	2328014	conserved protein of unknown function CDS	0	0	0	0	0	0	0	0	0	0	0	0	0	0
CIBE_v1_2290	2328040	conserved protein of unknown function CDS	0	1	0	0	0	0	0	0	0	0	0	0	0	0
CIBE_v1_2291	2328668	lexA CDS	1	0	0	0	0	0	0	0	0	0	0	0	0	0
CIBE_v1_2296	2333764	conserved protein of unknown function CDS	1	1	0	0	0	0	0	0	0	0	0	0	0	0
CIBE_v1_2301	2337218	rluB CDS	1	1	1	0	0	0	0	0	0	0	0	0	0	0
CIBE_v1_2304	2340749	conserved protein of unknown function CDS	1	1	1	0	0	0	0	0	0	0	0	0	0	0
CIBE_v1_2304	2340769	conserved protein of unknown function CDS	0	0	0	0	0	0	0	0	0	0	0	0	0	0
CIBE_v1_2304	2340793	conserved protein of unknown function CDS	0	0	0	0	0	0	0	0	0	0	0	0	0	0
CIBE_v1_2310	2347200	Ca(2sense)/H(sense) antiporter CDS	1	0	0	0	0	0	0	0	0	0	0	0	0	0
CIBE_v1_2311	2347336	gloA CDS	1	0	0	0	0	0	0	0	0	0	0	0	0	0
CIBE_v1_2312	2347953	pbpC CDS	1	0	0	0	0	0	0	0	0	0	0	0	0	0
CIBE_v1_2315	2353153	fbaA CDS	1	1	1	0	0	0	0	0	0	0	0	0	0	0
CIBE_v1_2316	2353060	CarD family transcriptional regulator CDS	0	1	0	0	0	0	0	0	0	0	0	0	0	0
CIBE_v1_2316	2353071	CarD family transcriptional regulator CDS	1	0	0	0	0	0	0	0	0	0	0	0	0	0
CIBE_v1_2317	2353944	conserved protein of unknown function CDS	1	1	0	0	0	0	0	0	0	0	0	0	0	0
CIBE_v1_2319	2357088	conserved exported protein of unknown function CDS	1	1	1	0	0	0	0	0	0	0	0	0	0	0
CIBE_v1_2321	2359345	Membrane-like protein CDS	1	0	1	0	0	0	0	0	0	0	0	0	0	0
CIBE_v1_2325	2363194	conserved protein of unknown function CDS	1	1	1	0	0	0	0	0	0	0	0	0	0	0
CIBE_v1_2327	2365044	bioB CDS	0	0	0	0	0	0	0	0	0	0	0	0	0	0
CIBE_v1_2327	2365066	bioB CDS	1	1	0	0	0	0	0	0	0	0	0	0	0	0
CIBE_v1_2331	2368325	murP CDS	1	0	0	0	0	0	0	0	0	0	0	0	0	0
CIBE_v1_2333	2370941	RpiR family transcriptional regulator CDS	0	0	0	0	0	0	0	0	0	0	0	0	0	0
CIBE_v1_2337	2375589	aguA CDS	1	1	0	0	0	0	0	0	0	0	0	0	0	0
CIBE_v1_2338	2375820	yybF CDS	1	0	0	0	0	0	0	0	0	0	0	0	0	0
CIBE_v1_2339	2377772	asD CDS	0	1	0	0	0	0	0	0	0	0	0	0	0	0
CIBE_v1_2339	2377796	asD CDS	0	1	0	0	0	0	0	0	0	0	0	0	0	0
CIBE_v1_2342	2380915	padR CDS	1	0	0	0	0	0	0	0	0	0	0	0	0	0
CIBE_v1_2343	2381019	fldZ CDS	1	1	1	0	0	0	0	0	0	0	0	0	0	0
CIBE_v1_2345	2386007	Protein kinase CDS	0	1	1	0	0	0	0	0	0	0	0	0	0	0
CIBE_v1_2349	2387719	Iron-containing alcohol dehydrogenase CDS	1	1	1	0	0	0	0	0	0	0	0	0	0	0
CIBE_v1_2363	2404154	2-hydroxyacid dehydrogenase CDS	1	0	0	0	0	0	0	0	0	0	0	0	0	0
CIBE_v1_2363	2404178	2-hydroxyacid dehydrogenase CDS	1	0	0	0	0	0	0	0	0	0	0	0	0	0
CIBE_v1_2363	2404208	2-hydroxyacid dehydrogenase CDS	0	0	0	0	0	0	0	0	0	0	0	0	0	0
CIBE_v1_2364	2406175	Zn-dependent hydrolase of the beta-lactamase fold-like protein CDS	1	0	0	0	0	0	0	0	0	0	0	0	0	0
CIBE_v1_2374	2417133	conserved protein of unknown function CDS	1	0	0	0	0	0	0	0	0	0	0	0	0	0
CIBE_v1_2374	2417324	conserved protein of unknown function CDS	1	1	0	0	0	0	0	0	0	0	0	0	0	0
CIBE_v1_2377	2422366	Transcriptional regulator, MarR family CDS	1	1	0	0	0	0	0	0	0	0	0	0	0	0
CIBE_v1_2381	2425241	protein of unknown function CDS	0	0	0	0	0	0	0	0	0	0	0	0	0	0
CIBE_v1_2386	2430015	conserved protein of unknown function CDS	1	0	0	0	0	0	0	0	0	0	0	0	0	0
CIBE_v1_2387	2431007	Transcriptional regulator, LysR family CDS	1	0	0	0	0	0	0	0	0	0	0	0	0	0
CIBE_v1_2388	2431044	2-dehydropantoate 2-reductase CDS	1	0	0	0	0	0	0	0	0	0	0	0	0	0
CIBE_v1_2388	2431084	2-dehydropantoate 2-reductase CDS	1	0	0	0	0	0	0	0	0	0	0	0	0	0
CIBE_v1_2389	2432172	Uncharacterized oxidoreductase TM 0019 CDS	1	0	0	0	0	0	0	0	0	0	0	0	0	0
CIBE_v1_2392	2434978	conserved protein of unknown function CDS	1	0	0	0	0	0	0	0	0	0	0	0	0	0
CIBE_v1_2392	2435019	conserved protein of unknown function CDS	0	1	0	0	0	0	0	0	0	0	0	0	0	0
CIBE_v1_2419	2467355	LysR family transcriptional regulator CDS	0	0	0	0	0	0	0	0	0	0	0	0	0	0
CIBE_v1_2419	2467378	LysR family transcriptional regulator CDS	1	0	0	0	0	0	0	0	0	0	0	0	0	0
CIBE_v1_2420	2468618	Molybdopterin binding domain CDS	0	0	0	0	0	0	0	0	0	0	0	0	0	0
CIBE_v1_2424	2472762	modA CDS	0	0	1	0	0	0	0	0	0	0	0	0	0	0
CIBE_v1_2425	2473290	putative molybdenum-pterin-binding protein CDS	1	1	0	0	0	0	0	0	0	0	0	0	0	0
CIBE_v1_2428	2476609	Metal-binding protein CDS	0	0	0	0	0	0	0	0	0	0	0	0	0	0
CIBE_v1_2429	2477619	conserved protein of unknown function CDS	1	1	0	0	0	0	0	0	0	0	0	0	0	0
CIBE_v1_2447	2496726	DNA polymerase, beta domain protein region CDS	1	0	0	0	0	0	0	0	0	0	0	0	0	0
CIBE_v1_2447	2496747	DNA polymerase, beta domain protein region CDS	1	0	0	0	0	0	0	0	0	0	0	0	0	0
CIBE_v1_2452	2502240	putative transcriptional regulator, MerR family CDS	0	0	0	0	0	0	0	0	0	0	0	0	0	0
CIBE_v1_2452	2502256	putative transcriptional regulator, MerR family CDS	1	0	0	0	0	0	0	0	0	0	0	0	0	0
CIBE_v1_2457	2504839	Protein-L-IsoD CDS	1	0	0	0	0	0	0	0	0	0	0	0	0	0
CIBE_v1_2457	2504875	Protein-L-IsoD CDS	0	0	0	0	0	0	0	0	0	0	0	0	0	0
CIBE_v1_2457	2504882	Protein-L-IsoD CDS	1	0	0	0	0	0	0	0	0	0	0	0	0	0
CIBE_v1_2457	2504901	Protein-L-IsoD CDS	1	1	0	0	0	0	0	0	0	0	0	0	0	0
CIBE_v1_2457	2504915	Protein-L-IsoD CDS	0	0	0	0	0	0	0	0	0	0	0	0	0	0
CIBE_v1_2468	2515732	Transcriptional regulator, TetR family CDS	0	0	0	0	0	0	0	0	0	0	0	0	0	0
CIBE_v1_2473	2519883	Transcriptional regulator, LysR family CDS	1	0	0	0	0	0	0	0	0	0	0	0	0	0
CIBE_v1_2477	2523729	Zinc chelation protein SecC CDS	1	1	0	0	0	0	0	0	0	0	0	0	0	0
CIBE_v1_2477	2523746	Zinc chelation protein SecC CDS	0	0	0	0	0	0	0	0	0	0	0	0	0	0
CIBE_v1_2478	2525258	conserved protein of unknown function CDS	1	0	0	0	0	0	0	0	0	0	0	0	0	0
CIBE_v1_2481	2528287	conserved protein of unknown function CDS	1	1	0	0	0	0	0	0	0	0	0	0	0	0
CIBE_v1_2484	2532535	conserved protein of unknown function CDS	0	1	0	0	0	0	0	0	0	0	0	0	0	0
CIBE_v1_2484	2532565	conserved protein of unknown function CDS	0	0	0	0	0	0	0	0	0	0	0	0	0	0
CIBE_v1_2494	2540503	protein of unknown function CDS	1	0	0	0	0	0	0	0	0	0	0	0	0	0
CIBE_v1_2494	2540506	protein of unknown function CDS	1	0	0	0	0	0	0	0	0	0	0	0	0	0
CIBE_v1_2495	2540820	Histidine kinase CDS	1	1	0	0	0	0	0	0	0	0	1	0	0	0
CIBE_v1_2495	2540857	Histidine kinase CDS	1	1	1	0	0	0	0	0	0	0	0	0	0	0
CIBE_v1_2497	2544105	NUDIX hydrolase CDS	1	1	0	0	0	0	0	0	0	0	0	0	0	0
CIBE_v1_2499	2546340	Amidase CDS	0	0	0	0	0	0	0	0	0	0	0	0	0	0
CIBE_v1_2499	2546517	Amidase CDS	0	0	0	0	0	0	0	0	0	0	0	0	0	0
CIBE_v1_2511	2558217	Integral membrane sensor signal transduction histidine kinase CDS	1	1	0	0	0	0	0	0	0	0	0	0	0	0
CIBE_v1_2536	2583100	GCN5 family acetyltransferase CDS	1	0	0	0	0	0	0	0	0	0	0	0	0	0
CIBE_v1_2536	2583116	GCN5 family acetyltransferase CDS	0	0	1	0	0	0	0	0	0	0	0	0	0	0
CIBE_v1_2540	2586076	arsR CDS	1	1	1	0	0	0	0	0	0	0	0	0	0	0
CIBE_v1_2547	2592408	conserved protein of unknown function CDS	1	0	0	0	0	0	0	0	0	0	0	0	0	0
CIBE_v1_2556	2604441	conserved protein of unknown function CDS	1	1	0	0	0	0	0	0	0	0	0	0	0	0
CIBE_v1_2557	2604843	Lysophospholipase CDS	1	0	0	0	0	0	0	0	0	0	0	0	0	0
CIBE_v1_2557	2604902	Lysophospholipase CDS	1	0	0	0	0	0	0	0	0	0	0	0	0	0
CIBE_v1_2558	2607524	Amino acid/peptide transporter CDS	1	1	0	0	0	0	0	0	0	0	0	0	0	1
CIBE_v1_2561	2610289	GCN5 family acetyltransferase CDS	1	0	0	0	0	0	0	0	0	0	0	0	0	0
CIBE_v1_2561	2610304	GCN5 family acetyltransferase CDS	1	1	0	0	0	0	0	0	0	0	0	0	0	0
CIBE_v1_2561	2610307	GCN5 family acetyltransferase CDS	1	0	0	0	0	0	0	0	0	0	0	0	0	0
CIBE_v1_2569	2620310	protein of unknown function CDS	1	1	0	0	0	0	0	0	0	0	0	0	0	0
CIBE_v1_2572	2621264	Ankyrin CDS	1	1	0	0	0	0	0	0	0	0	0	0	0	0
CIBE_v1_2572	2621267	Ankyrin CDS	1	1	0	0	0	0	0	0	0	0	0	0	0	0
CIBE_v1_2577	2625754	ABC transporter related CDS	1	0	0	0	0	0	0	0	0	0	0	0	0	0
CIBE_v1_2579	2629366	Polysaccharide deacetylase CDS	0	0	0	0	0	0	0	0	0	0	0	0	0	0
CIBE_v1_2580	2630654	Sigma54 specific transcriptional regulator, Fis family CDS	1	0	0	0	0	0	0	0	0	0	0	0	0	0
CIBE_v1_2584	2636125	conserved protein of unknown function CDS	0	1	0	0	0	0	0	0	0	0	0	0	0	0
CIBE_v1_2584	2636148	conserved protein of unknown function CDS	0	1	0	0	0	0	0	0	0	0	0	0	0	0
CIBE_v1_2592	2643548	5'-3' exonuclease CDS	1	0	0	0	0	0	0	0	0	0	0	0	0	0
CIBE_v1_2594	2645672	Rubredoxin CDS	0	0	0	0	0	0	0	0	0	0	0	0	0	0
CIBE_v1_2596	2647218	conserved exported protein of unknown function CDS	1	1	0	0	0	0	0	0	0	0	0	0	0	0
CIBE_v1_2596	2647266	conserved exported protein of unknown function CDS	1	0	0	0	0	0	0	0	0	0	0	0	0	0
CIBE_v1_2597	2650911	conserved protein of unknown function CDS	0	1	0	0	0	0	0	0	0	0	0	0	0	0
CIBE_v1_2597	2651025	conserved protein of unknown function CDS	0	1	0	0	0	0	0	0	0	0	0	0	0	0
CIBE_v1_2600	2654510	conserved protein of unknown function CDS	0	1	0	0	0	0	0	0	0	0	0	0	0	0
CIBE_v1_2600	2654828	conserved protein of unknown function CDS	0	0	0	0	0	0	0	0	0	0	0	0	0	0
CIBE_v1_2600	2654989	conserved protein of unknown function CDS	0	0	0	0	0	0	0	0	0	0	0	0	0	0
CIBE_v1_2610	2659566	conserved membrane protein of unknown function CDS	0	0	0	0	0	0	0	0	0	0	0	0	0	0
CIBE_v1_2614	2665075	conserved protein of unknown function CDS	1	0	0	0	0	0	0	0	0	0	0	0	0	0
CIBE_v1_2615	2665805	leuA CDS	0	0	0	0	0	0	0	0	0	0	0	0	0	0
CIBE_v1_2616	2668449	yfjF CDS	1	0	0	0	0	0	0	0	0	0	0	0	0	0
CIBE_v1_2617	2669025	conserved protein of unknown function CDS	1	0	0	0	0	0	0	0	0	0	0	0	0	0
CIBE_v1_2619	2669574	conserved protein of unknown function CDS	1	0	0	0	0	0	0	0	0	0	0	0	0	0
CIBE_v1_2620	2670134	conserved protein of unknown function CDS	1	1	0	0	0	0	0	0	0	0	0	0	0	0
CIBE_v1_2621	2670963	stc CDS	1	0	0	0	0	0	0	0	0	0	0	0	0	0
CIBE_v1_2621	2670976	stc CDS	0	0	0	0	0	0	0	0	0	0	0	0	0	0
CIBE_v1_2621	2671087	stc CDS	0	0	0	0	0	0	0	0	0	0	0	0	0	0
CIBE_v1_2621	2671149	stc CDS	0	0	0	0	0	0	0	0	0	0	0	0	0	0
CIBE_v1_2622	2673419	adh CDS	0	0	0	0	1	0	0	0	0	0	0	0	0	0
CIBE_v1_2625	2677562	Histidine kinase CDS	1	1	0	0	0	0	0	0	0	0	0	0	0	0
CIBE_v1_2625	2677732	Histidine kinase CDS	0	0	0	0	0	0	0	0	0	0	0	0	0	0
CIBE_v1_2627	2680654	conserved exported protein of unknown function CDS	1	0	0	0	0	0	0	0	0	0	0	0	0	0
CIBE_v1_2630	2685040	conserved exported protein of unknown function CDS	1	0	0	0	0	0	0	0	0	0	0	0	0	0
CIBE_v1_2633	2688017	RpiR family transcriptional regulator CDS	0	1	0	0	0	0	0	0	0	0	0	0	0	0
CIBE_v1_2640	2693475	conserved protein of unknown function CDS	1	1	1	0	0	0	0	0	0	0	0	0	0	0
CIBE_v1_2644	2696857	ABC transporter ATPase CDS	0	0	0	0	0	0	0	0	0	0	0	0	0	0
CIBE_v1_2648	2700891	ydeL CDS	1	1	0	0	0	0	0	0	0	0	0	0	0	0
CIBE_v1_2649	2700913	Pyridoxamine 5'-phosphate oxidase-like FMN-binding protein CDS	1	0	0	0	0	0	0	0	0	0	0	0	0	0
CIBE_v1_2649	2700932	Pyridoxamine 5'-phosphate oxidase-like FMN-binding protein CDS	0	1	0	0	0	0	0	0	0	0	0	0	0	0
CIBE_v1_2652	2704013	GCN5-like N-acetyltransferase CDS	1	0	1	0	0	0	0	0	0	0	0	0	0	0
CIBE_v1_2677	2721655	conserved membrane protein of unknown function CDS	0	0	0	0	0	0	0	0	0	0	0	0	0	0
CIBE_v1_2680	2723118	protein of unknown function CDS	0	1	0	0	0	0	0	0	0	0	0	0	0	0
CIBE_v1_2687	2728058	protein of unknown function CDS	1	1	0	0	0	0	0	0	0	0	0	0	0	0
CIBE_v1_2687	2728074	protein of unknown function CDS	0	1	1	0	0	0	0	0	0	0	0	0	0	0
CIBE_v1_2692	2734142	Pyridoxamine 5'-phosphate oxidase-related FMN-binding protein CDS	1	0	0	0	0	0	0	0	0	0	0	0	0	0
CIBE_v1_2692	2734148	Pyridoxamine 5'-phosphate oxidase-related FMN-binding protein CDS	0	0	0	0	0	0	0	0	0	0	0	0	0	0
CIBE_v1_2696	2736756	Cupin 2 conserved barrel domain protein CDS	1	0	0	0	0	0	0	0	0	0	0	0	0	0
CIBE_v1_2704	2742326	conserved protein of unknown function CDS	0	0	1	0	0	0	0	0	0	0	0	0	0	0
CIBE_v1_2724	2756197	Glycoside hydrolase CDS	1	0	0	0	0	0	0	0	0	0	0	0	0	0
CIBE_v1_2725	2758850	conserved protein of unknown function CDS	0	0	0	0	0	0	0	0	0	0	0	0	0	0
CIBE_v1_2725	2758887	conserved protein of unknown function CDS	1	0	0	0	0	0	0	0	0	0	0	0	0	0
CIBE_v1_2727	2759991	Anaerobic cobalt chelatase CDS	1	0	0	0	0	0	0	0	0	0	0	0	0	0
CIBE_v1_2729	2762380	conserved protein of unknown function CDS	0	0	0	0	0	0	0	0	0	0	0	0	0	0
CIBE_v1_2737	2769216	conserved protein of unknown function CDS	1	0	0	0	0	0	0	0	0	0	0	0	0	0
CIBE_v1_2737	2769244	conserved protein of unknown function CDS	1	0	0	0	0	0	0	0	0	0	0	0	0	0
CIBE_v1_2738	2770836	Transcriptional regulator, GntR family CDS	1	0	0	0	0	0	0	0	0	0	0	0	0	0
CIBE_v1_2738	2770938	Transcriptional regulator, GntR family CDS	1	0	0	0	0	0	0	0	0	0	0	0	0	0
CIBE_v1_2739	2771409	treP CDS	0	1	0	0	0	0	0	0	0	0	0	0	0	0
CIBE_v1_2741	2775234	Metal dependent phosphohydrolase CDS	1	0	0	0	0	0	0	0	0	0	0	0	0	0
CIBE_v1_2746	2778234	5'-nucleotidase CDS	1	0	0	0	0	0	0	0	0	0	0	0	0	0
CIBE_v1_2751	2783180	yxjH CDS	0	0	0	0	0	0	0	0	0	0	0	0	0	0
CIBE_v1_2751	2783195	yxjH CDS	0	0	0	0	0	0	0	0	0	0	0	0	0	0
CIBE_v1_2751	2783204	yxjH CDS	0	0	0	0	0	0	0	0	0	0	0	0	0	0
CIBE_v1_2755	2786423	ywaC CDS	1	0	1	0	0	0	0	0	0	0	0	0	0	0
CIBE_v1_2761	2790224	Bacteriohemerythrin CDS	1	0	0	0	0	0	0	0	0	0	0	0	0	0
CIBE_v1_2766	2792669	conserved protein of unknown function CDS	1	0	0	0	0	0	0	0	0	0	0	0	0	0
CIBE_v1_2766	2792672	conserved protein of unknown function CDS	1	0	0	0	0	0	0	0	0	0	0	0	0	0
CIBE_v1_2768	2795498	AsnC family transcriptional regulator CDS	1	1	0	0	0	0	0	0	0	0	0	0	0	0
CIBE_v1_2776	2800381	conserved protein of unknown function CDS	1	1	0	0	0	0	0	0	0	0	0	0	0	0
CIBE_v1_2780	2803987	conserved protein of unknown function CDS	1	1	0	0	0	0	0	0	0	0	0	0	0	0
CIBE_v1_2781	2804825	conserved exported protein of unknown function CDS	1	0	0	0	0	0	0	0	0	0	0	0	0	0
CIBE_v1_2785	2808383	conserved protein of unknown function CDS	1	0	0	0	0	0	0	0	0	0	0	0	0	0
CIBE_v1_2796	2821376	Regulatory protein, ArsR CDS	1	0	0	0	0	0	0	0	0	0	0	0	0	0
CIBE_v1_2799	2824564	Glycerol-1-phosphate dehydrogenase (NAD(P)(sense)) CDS	1	0	0	0	0	0	0	0	0	0	0	0	0	0
CIBE_v1_2801	2826812	NUDIX hydrolase CDS	0	1	0	0	0	0	0	0	0	0	0	0	0	0
CIBE_v1_2804	2828193	rpiA CDS	1	0	0	0	0	0	0	0	0	0	0	0	0	0
CIBE_v1_2811	2833001	Isochorismatase CDS	0	0	0	0	0	0	0	0	0	0	0	0	0	0
CIBE_v1_2818	2842449	xylA CDS	0	0	0	0	0	0	0	0	0	0	0	0	0	0
CIBE_v1_2820	2846035	ROK family transcriptional regulator CDS	1	0	0	0	0	0	0	0	0	0	0	0	0	0
CIBE_v1_2821	2847285	ywjH CDS	1	0	0	0	0	0	0	0	0	0	0	0	0	0
CIBE_v1_2821	2847353	ywjH CDS	0	1	0	0	0	0	0	0	0	0	0	0	0	0
CIBE_v1_2825	2854071	GntR family transcriptional regulator CDS	1	1	0	0	0	0	0	0	0	0	0	0	0	0
CIBE_v1_2826	2854992	glnH CDS	0	0	0	0	0	0	0	0	0	0	0	0	0	0
CIBE_v1_2830	2858547	ansB CDS	1	1	0	0	0	0	0	0	0	0	0	0	0	0
CIBE_v1_2835	2862621	fabG CDS	0	0	0	0	0	0	0	0	0	0	0	0	0	0
CIBE_v1_2840	2866296	Peptidase M16 domain protein CDS	0	1	0	0	0	0	0	0	0	0	0	0	0	0
CIBE_v1_2849	2878487	Flavodoxin CDS	1	1	0	0	0	0	0	0	0	0	0	0	0	0
CIBE_v1_2852	2880055	NUDIX hydrolase CDS	1	1	0	0	0	0	0	0	0	0	0	0	0	0
CIBE_v1_2852	2880142	NUDIX hydrolase CDS	1	0	0	0	0	0	0	0	0	0	0	0	0	0
CIBE_v1_2852	2880191	NUDIX hydrolase CDS	0	0	0	0	0	0	0	0	0	0	0	0	0	0
CIBE_v1_2853	2881026	Cation transporter CDS	1	0	0	0	0	0	0	0	0	0	0	0	0	0
CIBE_v1_2853	2881059	Cation transporter CDS	0	0	0	0	0	0	0	0	0	0	0	0	0	0
CIBE_v1_2853	2881082	Cation transporter CDS	1	1	0	0	0	0	0	0	0	0	0	0	0	0
CIBE_v1_2853	2881139	Cation transporter CDS	0	0	0	0	0	0	0	0	0	0	0	0	0	0
CIBE_v1_2853	2881145	Cation transporter CDS	0	0	0	0	0	0	0	0	0	0	0	0	0	0
CIBE_v1_2853	2881166	Cation transporter CDS	0	1	0	0	0	0	0	0	0	0	0	0	0	0
CIBE_v1_2858	2889940	Ppx/GppA phosphatase CDS	1	0	1	0	0	0	0	0	0	0	0	0	0	0
CIBE_v1_2860	2892271	Cell wall-binding protein CDS	1	0	0	0	0	0	0	0	0	0	0	0	0	0
CIBE_v1_2861	2893567	yugJ CDS	1	1	0	0	0	0	0	0	0	0	0	0	0	0
CIBE_v1_2862	2895015	Peptidase S66 CDS	1	0	0	0	0	0	0	0	0	0	0	0	0	0
CIBE_v1_2863	2895989	conserved protein of unknown function CDS	1	0	0	0	0	0	0	0	0	0	0	0	0	0
CIBE_v1_2869	2904954	pepT CDS	1	0	1	0	0	0	0	0	0	0	0	0	0	0
CIBE_v1_2871	2907067	Helicase domain protein CDS	1	0	0	0	0	0	0	0	0	0	0	0	0	0
CIBE_v1_2871	2907081	Helicase domain protein CDS	0	0	0	0	0	0	0	0	0	0	0	0	0	0
CIBE_v1_2871	2907086	Helicase domain protein CDS	0	0	0	0	0	0	0	0	0	0	0	0	0	0
CIBE_v1_2871	2907159	Helicase domain protein CDS	0	0	0	0	0	0	0	0	0	0	0	0	0	0
CIBE_v1_2872	2909326	Ribose-phosphate pyrophosphokinase CDS	1	0	0	0	0	0	0	0	0	0	0	0	0	0
CIBE_v1_2873	2910968	conserved protein of unknown function CDS	1	0	0	0	0	0	0	0	0	0	0	0	0	0
CIBE_v1_2875	2914603	PAS/PAC sensor signal transduction histidine kinase CDS	0	1	1	0	0	0	0	0	0	0	0	0	0	0
CIBE_v1_2875	2914644	PAS/PAC sensor signal transduction histidine kinase CDS	1	0	0	0	0	0	0	0	0	0	0	0	0	0
CIBE_v1_2878	2917449	Phospho-2-dehydro-3-deoxyheptonate aldolase CDS	1	0	0	0	0	0	0	0	0	0	0	0	0	0
CIBE_v1_2880	2919591	conserved protein of unknown function CDS	1	1	1	0	0	0	0	0	0	0	0	0	0	0
CIBE_v1_2881	2919708	NUDIX hydrolase CDS	1	1	0	0	0	0	0	0	0	0	0	0	0	0
CIBE_v1_2881	2919727	NUDIX hydrolase CDS	1	0	0	0	0	0	0	0	0	0	0	0	0	0
CIBE_v1_2888	2927887	conserved protein of unknown function CDS	0	0	0	0	0	0	0	0	0	0	0	0	0	0
CIBE_v1_2898	2935362	Alanine racemase CDS	1	1	0	0	0	0	0	0	0	0	0	0	0	0
CIBE_v1_2904	2944211	Cobalamin biosynthesis protein CobW CDS	0	1	0	0	0	0	0	0	0	0	0	0	0	0
CIBE_v1_2906	2946287	GTPase CDS	0	0	0	0	0	0	0	0	0	0	0	0	0	0
CIBE_v1_2909	2951263	fbp CDS	1	0	0	0	0	0	0	0	0	0	0	0	0	0
CIBE_v1_2909	2951292	fbp CDS	1	1	0	0	0	0	0	0	0	0	0	0	0	0
CIBE_v1_2915	2956575	GdmH CDS	1	0	0	0	0	0	0	0	0	0	0	0	0	0
CIBE_v1_2917	2959412	hssR CDS	1	0	0	0	0	0	0	0	0	0	0	0	0	0
CIBE_v1_2917	2959564	hssR CDS	1	0	0	0	0	0	0	0	0	0	0	0	0	0
CIBE_v1_2918	2959716	Transcriptional regulator, TetR family CDS	1	1	0	0	0	0	0	0	0	0	0	0	0	0
CIBE_v1_2921	2965077	conserved exported protein of unknown function CDS	1	0	0	0	0	0	0	0	0	0	0	0	0	0
CIBE_v1_2921	2965108	conserved exported protein of unknown function CDS	0	0	0	0	0	0	0	0	0	0	0	0	0	0
CIBE_v1_2923	2967818	conserved protein of unknown function CDS	0	0	0	0	0	0	0	0	0	0	0	0	0	0
CIBE_v1_2924	2968704	Glycoside hydrolase, family 25 CDS	1	1	0	0	0	0	0	0	0	0	0	0	0	0
CIBE_v1_2930	2976026	Zinc chelation protein SecC CDS	1	0	0	0	0	0	0	0	0	0	0	0	0	0
CIBE_v1_2931	2978102	conserved protein of unknown function CDS	1	0	0	0	0	0	0	0	0	0	0	0	0	1
CIBE_v1_2931	2978123	conserved protein of unknown function CDS	0	0	0	0	0	0	0	0	0	0	0	0	0	0
CIBE_v1_2931	2978154	conserved protein of unknown function CDS	1	0	0	0	0	0	0	0	0	0	0	0	0	0
CIBE_v1_2934	2979531	rbr3A CDS	0	0	0	0	0	0	0	0	0	0	0	0	0	0
CIBE_v1_2940	2988374	Lactate racemization operon protein LarA CDS	1	0	0	0	0	0	0	0	0	0	0	0	0	0
CIBE_v1_2942	2989385	Transcriptional regulator CDS	1	0	0	0	0	0	0	0	0	0	0	0	0	0
CIBE_v1_2950	2999377	Histidine kinase CDS	1	0	0	0	0	0	0	0	0	0	0	0	0	0
CIBE_v1_2950	2999659	Histidine kinase CDS	0	0	0	0	0	0	0	0	0	0	0	0	0	0
CIBE_v1_2954	3003820	conserved protein of unknown function CDS	1	0	0	0	0	0	0	0	0	0	0	0	0	0
CIBE_v1_2954	3003838	conserved protein of unknown function CDS	0	0	1	0	0	0	0	0	0	0	0	0	0	0
CIBE_v1_2955	3005658	3D domain protein CDS	1	1	0	0	0	0	0	0	0	0	0	0	0	0
CIBE_v1_2955	3005676	3D domain protein CDS	0	0	0	0	0	0	0	0	0	0	0	0	0	0
CIBE_v1_2956	3006508	Polar amino acid ABC transporter, inner membranesubunit CDS	0	1	0	0	0	0	0	0	0	0	0	0	0	0
CIBE_v1_2960	3009847	Metal dependent phosphohydrolase CDS	1	1	0	0	0	0	0	0	0	0	0	0	0	0
CIBE_v1_2964	3016313	Aldehyde dehydrogenase CDS	1	1	0	0	0	0	0	0	0	0	0	0	0	0
CIBE_v1_2968	3022619	Response regulator SirA CDS	1	0	0	0	0	0	0	0	0	0	0	0	0	0
CIBE_v1_2970	3024048	Haloacid dehalogenase CDS	1	0	0	0	0	0	0	0	0	0	0	0	0	0
CIBE_v1_2972	3026181	putative hydrolase (Metallo-beta-lactamase superfamily) CDS	1	1	1	0	0	0	0	0	0	0	0	0	0	0
CIBE_v1_2979	3034671	ykfA CDS	1	1	1	0	0	0	0	0	0	0	0	0	0	0
CIBE_v1_2981	3036921	conserved protein of unknown function CDS	1	0	0	0	0	0	0	0	0	0	0	0	0	0
CIBE_v1_2986	3040343	Metal-dependent hydrolase CDS	1	0	0	0	0	0	0	0	0	0	0	0	0	0
CIBE_v1_2988	3042247	conserved membrane protein of unknown function CDS	1	0	0	0	0	0	0	0	0	0	0	0	0	0
CIBE_v1_2996	3046981	cmk CDS	1	1	0	0	0	0	0	0	0	0	0	0	0	0
CIBE_v1_2999	3051930	Permease CDS	1	0	1	0	0	0	0	0	0	0	0	0	0	0
CIBE_v1_3000	3052152	Intermediate filament protein:ATP/GTP-binding site motif A CDS	1	0	0	0	0	0	0	0	0	0	0	0	0	0
CIBE_v1_3003	3054637	Pentapeptide repeat protein CDS	0	0	0	0	0	0	0	0	0	0	0	0	0	0
CIBE_v1_3003	3054657	Pentapeptide repeat protein CDS	0	0	0	0	0	0	0	0	0	0	0	0	0	0
CIBE_v1_3008	3057847	miaB CDS	1	0	0	0	0	0	0	0	0	0	0	0	0	0
CIBE_v1_3010	3061053	xerC CDS	1	1	0	0	0	0	0	0	0	0	0	0	0	0
CIBE_v1_3012	3063577	conserved protein of unknown function CDS	1	1	0	0	0	0	0	0	0	0	0	0	0	0
CIBE_v1_3013	3064218	msrC CDS	1	0	0	0	0	0	0	0	0	0	0	0	0	0
CIBE_v1_3013	3064266	msrC CDS	1	0	0	0	0	0	0	0	0	0	0	0	0	0
CIBE_v1_3014	3064420	lexA CDS	1	1	0	0	0	0	0	0	0	0	0	0	0	0
CIBE_v1_3018	3069915	mutL CDS	1	1	1	0	0	0	0	0	0	0	0	0	0	0
CIBE_v1_3021	3071713	protein of unknown function CDS	1	1	0	0	0	0	0	0	0	0	0	0	0	0
CIBE_v1_3023	3072885	protein of unknown function CDS	1	0	0	0	0	0	0	0	0	0	0	0	0	0
CIBE_v1_3025	3076958	mutS CDS	1	0	0	0	0	0	0	0	0	0	0	0	0	0
CIBE_v1_3031	3082044	ABC transporter ATP-binding protein CDS	1	0	0	0	0	0	0	0	0	0	0	0	0	0
CIBE_v1_3033	3083822	Cof-like hydrolase CDS	1	1	0	0	0	0	0	0	0	0	0	0	0	0
CIBE_v1_3082	3139840	conserved protein of unknown function CDS	0	1	0	0	0	0	0	0	0	0	0	0	0	0
CIBE_v1_3086	3142245	fabG CDS	0	0	0	0	0	0	0	0	0	0	0	0	0	0
CIBE_v1_3086	3142274	fabG CDS	0	1	0	0	0	0	0	0	0	0	0	0	0	0
CIBE_v1_3086	3142294	fabG CDS	1	0	0	0	0	0	0	0	0	0	0	0	0	0
CIBE_v1_3087	3143105	conserved protein of unknown function CDS	1	0	0	0	0	0	0	0	0	0	0	0	0	0
CIBE_v1_3091	3147402	fosX CDS	1	0	0	0	0	0	0	0	0	0	0	0	0	0
CIBE_v1_3130	3175741	Transcriptional regulator (fragment) CDS	1	1	1	0	0	0	0	0	0	0	0	0	0	0
CIBE_v1_3135	3182408	yfmR CDS	1	0	0	0	0	0	0	0	0	0	0	0	0	0
CIBE_v1_3139	3185707	conserved protein of unknown function CDS	1	0	0	0	0	0	0	0	0	0	0	0	0	0
CIBE_v1_3139	3185849	conserved protein of unknown function CDS	1	1	1	0	0	0	0	0	0	0	0	0	0	0
CIBE_v1_3148	3196155	appA CDS	0	0	0	0	0	0	0	0	0	0	0	0	0	0
CIBE_v1_3151	3198261	transposase CDS	1	0	0	0	0	0	0	0	0	0	0	0	0	0
CIBE_v1_3153	3201306	TPR repeat-containing protein CDS	1	0	0	0	0	0	0	0	0	0	0	0	0	0
CIBE_v1_3157	3205783	ytzG CDS	1	0	0	0	0	0	0	0	0	0	0	0	0	0
CIBE_v1_3169	3217026	ycbN CDS	1	0	0	0	0	0	0	0	0	0	0	0	0	0
CIBE_v1_3170	3217458	conserved protein of unknown function CDS	1	1	0	0	0	0	0	0	0	0	0	0	0	0
CIBE_v1_3172	3220822	conserved protein of unknown function CDS	1	0	1	0	0	0	0	0	0	0	0	0	0	0
CIBE_v1_3173	3221859	conserved protein of unknown function CDS	0	0	0	0	0	0	0	0	0	0	0	0	0	0
CIBE_v1_3174	3222109	rpsU CDS	1	1	1	0	0	0	0	0	0	0	0	0	0	0
CIBE_v1_3177	3226856	Aldo/keto reductase CDS	0	1	0	0	0	0	0	0	0	0	0	0	0	0
CIBE_v1_3177	3226880	Aldo/keto reductase CDS	1	0	0	0	0	0	0	0	0	0	0	0	0	0
CIBE_v1_3180	3229488	Pirin domain protein CDS	1	1	1	0	0	0	0	0	0	0	0	0	0	0
CIBE_v1_3181	3230000	conserved membrane protein of unknown function CDS	1	1	0	0	0	0	0	0	0	0	0	0	0	0
CIBE_v1_3203	3248844	Valyl-tRNA synthetase (fragment) CDS	1	0	0	0	0	0	0	0	0	0	0	0	0	0
CIBE_v1_3205	3250941	RNA polymerase sigma 70 CDS	1	1	0	0	0	0	0	0	0	0	0	0	0	0
CIBE_v1_3205	3250959	RNA polymerase sigma 70 CDS	0	1	0	0	0	0	0	0	0	0	0	0	0	0
CIBE_v1_3206	3252601	putative cell wall binding repeat-containing protein CDS	0	1	0	0	0	0	0	0	0	0	0	0	0	0
CIBE_v1_3207	3253464	ytcD CDS	0	0	0	0	0	0	0	0	0	0	0	0	0	0
CIBE_v1_3214	3259966	conserved protein of unknown function CDS	1	0	1	0	0	0	0	0	0	0	0	0	0	0
CIBE_v1_3224	3267618	Alpha/beta hydrolase CDS	1	0	0	0	0	0	0	0	0	0	0	0	0	0
CIBE_v1_3225	3268467	Antibiotic biosynthesis monooxygenase CDS	1	1	0	0	0	0	0	0	0	0	0	0	0	0
CIBE_v1_3227	3270425	conserved protein of unknown function CDS	0	0	0	0	0	0	0	0	0	0	0	0	0	0
CIBE_v1_3231	3273649	ywzG CDS	0	0	0	0	0	0	0	0	0	0	0	0	0	0
CIBE_v1_3231	3273657	ywzG CDS	0	0	0	0	0	0	0	0	0	0	0	0	0	0
CIBE_v1_3231	3273676	ywzG CDS	1	0	0	0	0	0	0	0	0	0	0	0	0	0
CIBE_v1_3232	3274496	yosT CDS	1	1	0	0	0	0	0	0	0	0	0	0	0	0
CIBE_v1_3234	3275700	conserved protein of unknown function CDS	1	0	1	0	0	0	0	0	0	0	0	0	1	0
CIBE_v1_3236	3277124	Alpha/beta hydrolase fold protein CDS	0	0	0	0	0	0	0	0	0	0	0	0	0	0
CIBE_v1_3241	3282927	ATP-dependent DNA helicase replicase CDS	1	1	0	0	0	0	0	0	0	0	0	0	0	0
CIBE_v1_3249	3294245	Histidine kinase CDS	0	0	0	0	0	0	0	0	0	0	0	0	0	0
CIBE_v1_3249	3294268	Histidine kinase CDS	1	0	0	0	0	0	0	0	0	0	0	0	0	0
CIBE_v1_3250	3294830	conserved protein of unknown function CDS	1	1	0	0	0	0	0	0	0	0	0	0	0	0
CIBE_v1_3250	3294840	conserved protein of unknown function CDS	0	1	0	0	0	0	0	0	0	0	0	0	0	0
CIBE_v1_3252	3296980	hxlR CDS	0	0	0	0	0	0	0	0	0	0	0	0	0	0
CIBE_v1_3255	3301593	pepA CDS	0	0	0	0	0	0	0	0	0	0	0	0	0	0
CIBE_v1_3261	3307632	GCN5 family acetyltransferase CDS	1	0	0	0	0	0	0	0	0	0	0	0	0	0
CIBE_v1_3280	3334785	conserved protein of unknown function CDS	1	0	0	0	0	0	0	0	0	0	0	0	0	0
CIBE_v1_3281	3335098	gldA CDS	1	0	0	0	0	0	0	0	0	0	0	0	0	0
CIBE_v1_3281	3335131	gldA CDS	1	0	0	0	0	0	0	0	0	0	0	0	0	0
CIBE_v1_3284	3338632	conserved protein of unknown function CDS	1	1	0	0	0	0	0	0	0	0	0	0	0	0
CIBE_v1_3284	3338636	conserved protein of unknown function CDS	1	0	0	0	0	0	0	0	0	0	0	0	0	0
CIBE_v1_3284	3338666	conserved protein of unknown function CDS	1	0	0	0	0	0	0	0	0	0	0	0	0	0
CIBE_v1_3285	3339124	ABC transporter related CDS	0	0	0	0	0	0	0	0	0	0	0	0	0	0
CIBE_v1_3288	3343634	putative transcriptional regulator CDS	1	1	1	0	0	0	0	0	0	0	0	0	0	0
CIBE_v1_3290	3347068	conserved exported protein of unknown function CDS	1	0	0	0	0	0	0	0	0	0	0	0	0	0
CIBE_v1_3291	3348217	transposase CDS	1	1	0	0	0	0	0	0	0	0	0	0	0	0
CIBE_v1_3292	3348779	NUDIX hydrolase CDS	1	1	0	0	0	0	0	0	0	0	0	0	0	0
CIBE_v1_3293	3350338	Sulfite reductase, assimilatory-type CDS	1	0	0	0	0	0	0	0	0	0	0	0	0	0
CIBE_v1_3297	3354533	deaD CDS	1	0	0	0	0	0	0	0	0	0	0	0	0	0
CIBE_v1_3298	3357011	Histidine kinase CDS	1	0	0	0	0	0	0	0	0	0	0	0	0	0
CIBE_v1_3310	3370067	conserved protein of unknown function CDS	1	1	0	0	0	0	0	0	0	0	0	0	0	0
CIBE_v1_3315	3376284	xerC CDS	1	1	0	0	0	0	0	0	0	0	0	0	0	0
CIBE_v1_3321	3386461	protein of unknown function CDS	1	0	0	0	0	0	0	0	0	0	0	0	0	0
CIBE_v1_3328	3398059	Type I restriction-modification system DNA methylase CDS	0	0	0	0	0	0	0	0	0	0	0	0	0	0
CIBE_v1_3338	3406463	Transcription activator, effector binding CDS	1	0	0	0	0	0	0	0	0	0	0	0	0	0
CIBE_v1_3339	3407837	conserved protein of unknown function CDS	0	1	0	0	0	0	0	0	0	0	0	0	0	0
CIBE_v1_3344	3411217	protein of unknown function CDS	0	0	0	0	0	0	0	0	0	0	0	0	0	0
CIBE_v1_3348	3414029	ATPase AAA (fragment) CDS	1	0	0	0	0	0	0	0	0	0	0	0	0	0
CIBE_v1_3351	3418842	Chitinase CDS	0	0	0	0	0	0	0	0	0	0	0	0	0	0
CIBE_v1_3354	3420452	bglA CDS	1	0	0	0	0	0	0	0	0	0	0	0	0	0
CIBE_v1_3355	3421496	RNA polymerase sigma factor SigI CDS	1	0	0	0	0	0	0	0	0	0	0	0	0	0
CIBE_v1_3355	3421515	RNA polymerase sigma factor SigI CDS	1	0	0	0	0	0	0	0	0	0	0	0	0	0
CIBE_v1_3360	3427188	4Fe-4S ferredoxin CDS	0	1	1	0	0	0	0	0	0	0	0	0	0	0
CIBE_v1_3368	3434791	putative membrane protein CDS	1	1	0	0	0	0	0	0	0	0	0	0	0	0
CIBE_v1_3370	3436838	Chemotaxis protein (fragment) CDS	0	0	0	0	0	0	0	0	0	0	0	0	0	0
CIBE_v1_3376	3441274	phoP CDS	1	0	0	0	0	0	0	0	0	0	0	0	0	0
CIBE_v1_3382	3447758	conserved protein of unknown function CDS	0	0	0	0	0	0	0	0	0	0	0	0	0	0
CIBE_v1_3383	3448690	Methyltransferase type 11 CDS	0	1	0	0	0	0	0	0	0	0	0	0	0	0
CIBE_v1_3386	3453495	conserved protein of unknown function CDS	1	1	0	0	0	0	0	0	0	0	0	0	0	0
CIBE_v1_3392	3462134	Transcriptional regulator, TetR family CDS	1	0	0	0	0	0	0	0	0	0	0	0	0	0
CIBE_v1_3396	3466729	conserved protein of unknown function CDS	0	0	0	0	0	0	0	0	0	0	0	0	0	0
CIBE_v1_3404	3473143	Thiamine pyrophosphate protein domain protein TPP-binding CDS	0	0	0	0	0	0	0	0	0	0	0	0	0	0
CIBE_v1_3410	3481223	opuCA CDS	0	1	0	0	0	0	0	0	0	0	0	0	0	0
CIBE_v1_3410	3481248	opuCA CDS	1	1	0	0	0	0	0	0	0	0	0	0	0	0
CIBE_v1_3411	3482229	TrkA-C domain protein CDS	1	0	0	0	0	0	0	0	0	0	0	0	0	0
CIBE_v1_3412	3483477	Xylanase deacetylase CDS	1	1	1	0	0	0	0	0	0	0	0	0	0	0
CIBE_v1_3412	3483579	Xylanase deacetylase CDS	1	1	1	0	0	0	0	0	0	0	0	0	0	0
CIBE_v1_3423	3511520	Amino acid adenylation domain protein CDS	1	0	0	0	0	0	0	0	0	0	0	0	0	0
CIBE_v1_3425	3513115	conserved protein of unknown function CDS	1	0	1	0	0	0	0	0	0	0	0	0	0	0
CIBE_v1_3427	3515617	Aldo/keto reductase CDS	1	1	0	0	0	0	0	0	0	0	0	0	0	0
CIBE_v1_3427	3515660	Aldo/keto reductase CDS	1	1	0	0	0	0	0	0	0	0	0	0	0	0
CIBE_v1_3427	3515701	Aldo/keto reductase CDS	0	1	0	0	0	0	0	0	0	0	0	0	0	0
CIBE_v1_3429	3516263	conserved protein of unknown function CDS	0	0	0	0	0	0	0	0	0	0	0	0	0	0
CIBE_v1_3432	3520116	acdA CDS	0	0	0	0	0	0	0	0	0	0	0	0	0	0
CIBE_v1_3436	3525485	Electron transfer flavoprotein, alpha/beta-subunit-like protein CDS	0	1	0	0	0	0	0	0	0	0	0	0	0	0
CIBE_v1_3437	3525713	Regulatory protein ArsR CDS	1	1	0	0	0	0	0	0	0	0	0	0	0	0
CIBE_v1_3440	3528576	protein of unknown function CDS	0	1	0	0	0	0	0	0	0	0	0	0	0	0
CIBE_v1_3448	3540281	Thioesterase superfamily protein CDS	0	0	0	0	0	0	0	0	0	0	0	0	0	0
CIBE_v1_3454	3546074	protein of unknown function CDS	0	1	0	0	0	0	0	0	0	0	0	0	0	0
CIBE_v1_3454	3546231	protein of unknown function CDS	0	0	0	0	0	0	0	0	0	0	0	0	0	0
CIBE_v1_3461	3553080	transposase CDS	0	0	0	0	0	0	0	0	0	0	0	0	0	0
CIBE_v1_3463	3555790	Transcriptional repressor, MarR family CDS	1	1	0	0	0	0	0	0	0	0	0	0	0	0
CIBE_v1_3471	3567331	stc CDS	0	0	0	0	0	0	0	0	0	0	0	0	0	0
CIBE_v1_3471	3567605	stc CDS	1	0	0	0	0	0	0	0	0	0	0	0	0	0
CIBE_v1_3473	3569352	NHL repeat containing protein CDS	1	1	0	0	0	0	0	0	0	0	0	0	0	0
CIBE_v1_3479	3577111	mcpA CDS	1	0	0	0	0	0	0	0	0	0	0	0	0	0
CIBE_v1_3489	3588855	Hemolysin D CDS	0	0	0	0	0	0	0	0	0	0	0	0	0	0
CIBE_v1_3503	3601324	GntR family transcriptional regulator CDS	1	0	0	0	0	0	0	0	0	0	0	0	0	0
CIBE_v1_3506	3603522	nhaA CDS	0	0	0	0	0	0	0	0	0	0	0	0	0	0
CIBE_v1_3506	3603569	nhaA CDS	0	0	0	0	0	0	0	0	0	0	0	0	0	0
CIBE_v1_3506	3603582	nhaA CDS	0	0	0	0	0	0	0	0	0	0	0	0	0	0
CIBE_v1_3508	3605656	Diguanylate cyclase CDS	0	0	0	0	0	0	0	0	0	0	0	0	0	0
CIBE_v1_3509	3606061	dapB CDS	0	0	0	0	0	0	0	0	0	0	0	0	0	0
CIBE_v1_3512	3609388	Protein ClcA CDS	0	0	0	0	0	0	0	0	0	0	0	0	0	0
CIBE_v1_3524	3620749	conserved protein of unknown function CDS	1	1	0	0	0	0	0	0	0	0	0	0	0	0
CIBE_v1_3524	3620763	conserved protein of unknown function CDS	0	1	0	0	0	0	0	0	0	0	0	0	0	0
CIBE_v1_3525	3624708	UvrD/REP helicase CDS	1	0	0	0	0	0	0	0	0	0	0	0	0	0
CIBE_v1_3527	3626196	Membrane-bound metal-dependent hydrolase CDS	1	1	0	0	0	0	0	0	0	0	0	0	0	0
CIBE_v1_3539	3632112	putative transcriptional regulator with C-terminal CBS domain CDS	1	1	1	0	0	0	0	0	0	0	0	0	0	0
CIBE_v1_3546	3638275	trxA CDS	0	0	0	0	0	0	0	0	0	0	0	0	0	0
CIBE_v1_3553	3643447	walR CDS	1	0	0	0	0	0	0	0	0	0	0	0	0	0
CIBE_v1_3554	3645632	FAD-dependent pyridine nucleotide-disulphide oxidoreductase CDS	1	0	0	0	0	0	0	0	0	0	0	0	0	0
CIBE_v1_3554	3645681	FAD-dependent pyridine nucleotide-disulphide oxidoreductase CDS	1	0	0	0	0	0	0	0	0	0	0	0	0	0
CIBE_v1_3555	3646671	Nitrite and sulphite reductase 4Fe-4S region CDS	0	0	0	0	0	0	0	0	0	0	0	0	0	0
CIBE_v1_3556	3647678	conserved membrane protein of unknown function CDS	1	0	1	0	0	0	0	0	0	0	0	0	0	0
CIBE_v1_3560	3652629	ROK family protein CDS	0	0	0	0	0	0	0	0	0	0	0	0	0	0
CIBE_v1_3569	3661561	hcp CDS	1	0	0	0	0	0	0	0	0	0	0	0	0	0
CIBE_v1_3570	3664140	putative transcriptional regulator, Crp/Fnr family CDS	1	1	0	0	0	0	0	0	0	0	0	0	0	0
CIBE_v1_3570	3664195	putative transcriptional regulator, Crp/Fnr family CDS	1	0	0	0	0	0	0	0	0	0	0	0	0	0
CIBE_v1_3570	3664215	putative transcriptional regulator, Crp/Fnr family CDS	1	0	0	0	0	0	0	0	0	0	0	0	0	0
CIBE_v1_3582	3677372	Transcriptional regulator CDS	1	1	0	0	0	0	0	0	0	0	0	0	0	0
CIBE_v1_3595	3690804	Response regulator receiver protein CDS	1	0	0	0	0	0	0	0	0	0	0	0	0	0
CIBE_v1_3602	3698214	xynA CDS	0	0	1	0	0	0	0	0	0	0	0	0	0	0
CIBE_v1_3602	3698285	xynA CDS	1	0	0	0	0	0	0	0	0	0	0	0	0	0
CIBE_v1_3608	3703582	conserved exported protein of unknown function CDS	1	1	0	0	0	0	0	0	0	0	0	0	0	0
CIBE_v1_3611	3704977	conserved protein of unknown function CDS	0	0	0	0	0	0	0	0	0	0	0	0	0	0
CIBE_v1_3614	3709049	yfmM CDS	0	0	0	0	0	0	0	0	0	0	0	0	0	0
CIBE_v1_3615	3709630	conserved protein of unknown function CDS	1	1	1	0	0	0	0	0	0	0	0	0	0	0
CIBE_v1_3617	3711543	HD family phosphohydrolase CDS	1	0	0	0	0	0	0	0	0	0	0	0	0	0
CIBE_v1_3619	3713951	yycF CDS	0	0	0	0	0	0	0	0	0	0	0	0	0	0
CIBE_v1_3619	3713954	yycF CDS	0	0	0	0	0	0	0	0	0	0	0	0	0	0
CIBE_v1_3619	3713969	yycF CDS	0	1	0	0	0	0	0	0	0	0	0	0	0	0
CIBE_v1_3626	3719983	MarR family transcriptional regulator CDS	1	1	1	0	0	0	0	0	0	0	0	0	0	0
CIBE_v1_3628	3722978	conserved protein of unknown function CDS	1	0	0	0	0	0	0	0	0	0	0	0	0	0
CIBE_v1_3632	3727544	GNAT family acetyltransferase CDS	0	0	0	0	0	0	0	0	0	0	0	0	0	0
CIBE_v1_3635	3729890	Rubrerythrin CDS	0	1	0	0	0	0	0	0	0	0	0	0	0	0
CIBE_v1_3646	3743628	Transcriptional regulator, TetR family CDS	0	1	0	0	0	0	0	0	0	0	0	0	0	0
CIBE_v1_3648	3749070	PAS/PAC sensor hybrid histidine kinase CDS	1	1	1	0	0	0	0	0	0	0	0	0	0	0
CIBE_v1_3650	3750063	Chloride channel protein EriC CDS	1	0	0	0	0	0	0	0	0	0	0	0	0	0
CIBE_v1_3664	3765416	ABC transporter related CDS	0	0	0	0	0	0	0	0	0	0	0	0	0	0
CIBE_v1_3664	3765582	ABC transporter related CDS	1	0	0	0	0	0	0	0	0	0	0	0	0	0
CIBE_v1_3665	3766485	conserved protein of unknown function CDS	1	1	0	0	0	0	0	0	0	0	0	0	0	0
CIBE_v1_3671	3774261	Helix-turn-helix-domain containing protein, AraCtype CDS	0	1	0	0	0	0	0	0	0	0	0	0	0	0
CIBE_v1_3684	3807174	metH CDS	1	0	0	0	0	0	0	0	0	0	0	0	0	0
CIBE_v1_3691	3814060	Molecular chaperone DnaJ CDS	1	0	0	0	0	0	0	0	0	0	0	0	0	0
CIBE_v1_3692	3814165	conserved protein of unknown function CDS	0	0	0	0	0	0	0	0	0	0	0	0	0	0
CIBE_v1_3704	3827428	Amino acid permease-associated region CDS	1	1	0	0	0	0	0	0	0	0	0	0	0	0
CIBE_v1_3705	3829360	Methyl-accepting chemotaxis sensory transducer CDS	1	0	0	0	0	0	0	0	0	0	0	0	0	1
CIBE_v1_3715	3839894	udp CDS	0	1	0	0	0	0	0	0	0	0	0	0	0	0
CIBE_v1_3716	3840080	Regulatory protein GntR, HTH CDS	1	1	0	0	0	0	0	0	0	0	0	0	0	0
CIBE_v1_3716	3840133	Regulatory protein GntR, HTH CDS	0	1	0	0	0	0	0	0	0	0	0	0	0	0
CIBE_v1_3723	3846378	malR CDS	0	0	0	0	0	0	0	0	0	0	0	0	0	0
CIBE_v1_3728	3849801	NADPH-dependent FMN reductase CDS	1	0	0	0	0	0	0	0	0	0	0	0	0	0
CIBE_v1_3731	3851863	putative transcriptional regulator CDS	0	1	0	0	0	0	0	0	0	0	0	0	0	0
CIBE_v1_3734	3855182	MarR family transcriptional regulator CDS	1	0	0	0	0	0	0	0	0	0	0	0	0	0
CIBE_v1_3735	3855215	Cupin 2, conserved barrel domain protein CDS	0	0	0	0	0	0	0	0	0	0	0	0	0	0
CIBE_v1_3737	3856980	yoaZ CDS	1	0	0	0	0	0	0	0	0	0	0	0	0	0
CIBE_v1_3738	3857358	conserved protein of unknown function CDS	1	1	0	0	0	0	0	0	0	0	0	0	0	0
CIBE_v1_3741	3863943	DEAD/DEAH box helicase domain protein CDS	1	0	0	0	0	0	0	0	0	0	0	0	0	0
CIBE_v1_3741	3864607	DEAD/DEAH box helicase domain protein CDS	0	0	0	0	0	0	0	0	0	0	0	0	0	1
CIBE_v1_3741	3864999	DEAD/DEAH box helicase domain protein CDS	0	0	0	0	0	0	0	0	0	0	0	0	0	0
CIBE_v1_3743	3869292	Methyltransferase CDS	1	0	0	0	0	0	0	0	0	0	0	0	0	0
CIBE_v1_3762	3927322	Helix-turn-helix-domain containing protein, AraCtype CDS	1	0	0	0	0	0	0	0	0	0	0	0	0	0
CIBE_v1_3773	3935086	Accessory gene regulator B CDS	1	1	1	0	0	0	0	0	0	0	0	0	0	0
CIBE_v1_3775	3935856	Resolvase helix-turn-helix domain protein CDS	0	0	0	0	0	0	0	0	0	0	0	0	0	0
CIBE_v1_3780	3938833	membrane protein of unknown function CDS	1	0	0	0	0	0	0	0	0	0	0	0	0	0
CIBE_v1_3782	3939106	Acetyltransferase, GNAT family (fragment) CDS	0	1	0	0	0	0	0	0	0	0	0	0	0	0
CIBE_v1_3783	3939503	conserved protein of unknown function CDS	0	0	0	0	0	0	0	0	0	0	0	0	0	0
CIBE_v1_3784	3940042	protein of unknown function CDS	0	1	0	0	0	0	0	0	0	0	0	0	0	0
CIBE_v1_3794	3946254	conserved protein of unknown function CDS	1	0	0	0	0	0	0	0	0	0	0	0	0	0
CIBE_v1_3801	3948946	conserved membrane protein of unknown function CDS	1	1	0	0	0	0	0	0	0	0	0	0	0	0
CIBE_v1_3806	3954331	conserved protein of unknown function CDS	0	0	0	0	0	0	0	0	0	0	0	0	0	0
CIBE_v1_3806	3954356	conserved protein of unknown function CDS	0	1	1	0	0	0	0	0	0	0	0	0	0	0
CIBE_v1_3807	3955691	Transcriptional regulator, MarR family with acetyltransferase activity CDS	1	0	0	0	0	0	0	0	0	0	0	0	0	0
CIBE_v1_3809	3958126	conserved exported protein of unknown function CDS	1	1	1	0	0	0	0	0	0	0	0	0	0	0
CIBE_v1_3815	3965424	protein of unknown function CDS	1	1	0	0	0	0	0	0	0	0	0	0	0	0
CIBE_v1_3819	3969538	conserved protein of unknown function CDS	0	0	0	0	0	0	0	0	0	0	0	0	0	0
CIBE_v1_3823	3971552	protein of unknown function CDS	1	0	0	0	0	0	0	0	0	0	0	0	0	0
CIBE_v1_3825	3973002	Transcriptional regulator, MerR family CDS	1	0	1	0	0	0	0	0	0	0	0	0	0	0
CIBE_v1_3826	3974231	HAD hydrolase, family IA, variant 3 CDS	0	0	0	0	0	0	0	0	0	0	0	0	0	0
CIBE_v1_3826	3974300	HAD hydrolase, family IA, variant 3 CDS	1	0	0	0	0	0	0	0	0	0	0	0	0	0
CIBE_v1_3828	3976063	Glycosyl transferase CDS	1	0	0	0	0	0	0	0	0	0	0	0	0	0
CIBE_v1_3844	3991829	polC CDS	1	1	0	0	0	0	0	0	0	0	0	0	0	0
CIBE_v1_3844	3992013	polC CDS	0	1	0	0	0	0	0	0	0	0	0	0	0	0
CIBE_v1_3845	3992790	conserved protein of unknown function CDS	1	0	0	0	0	0	0	0	0	0	0	0	0	0
CIBE_v1_3848	3997956	Cell wall-binding protein CDS	1	0	0	0	0	0	0	0	0	0	0	0	0	0
CIBE_v1_3850	3999067	conserved exported protein of unknown function CDS	1	0	0	0	0	0	0	0	0	0	0	0	0	0
CIBE_v1_3851	4000008	Phosphohydrolase CDS	0	1	1	0	0	0	0	0	0	0	0	0	0	0
CIBE_v1_3853	4001180	Acetyltransferase, GNAT family CDS	1	0	1	0	0	0	0	0	0	0	0	0	0	0
CIBE_v1_3854	4002008	Acetyltransferase CDS	0	0	0	0	0	0	0	0	0	0	0	0	0	0
CIBE_v1_3855	4003291	Major facilitator superfamily MFS 1 CDS	0	0	0	0	0	0	0	0	0	0	0	0	0	0
CIBE_v1_3856	4004068	Nitroreductase CDS	1	0	0	0	0	0	0	0	0	0	0	0	0	0
CIBE_v1_3859	4006301	catB CDS	0	1	0	0	0	0	0	0	0	0	0	0	0	0
CIBE_v1_3859	4006308	catB CDS	0	1	0	0	0	0	0	0	0	0	0	0	0	0
CIBE_v1_3859	4006362	catB CDS	0	0	0	0	0	0	0	0	0	0	0	0	0	0
CIBE_v1_3861	4009091	gltT CDS	1	1	0	0	0	0	0	0	0	0	0	0	0	0
CIBE_v1_3861	4009147	gltT CDS	1	0	0	0	0	0	0	0	0	0	0	0	0	0
CIBE_v1_3867	4015343	Transcriptional regulator CDS	1	1	1	0	0	0	0	0	0	0	0	0	0	0
CIBE_v1_3876	4020473	conserved protein of unknown function CDS	1	0	1	0	0	0	0	0	0	0	0	0	0	0
CIBE_v1_3886	4025231	Alkylhydroperoxidase AhpD family core domain protein CDS	0	0	0	0	0	0	0	0	0	0	0	0	0	0
CIBE_v1_3886	4025243	Alkylhydroperoxidase AhpD family core domain protein CDS	0	0	0	0	0	0	0	0	0	0	0	0	0	0
CIBE_v1_3890	4027502	conserved protein of unknown function CDS	1	0	1	0	0	0	0	0	0	0	0	0	0	0
CIBE_v1_3894	4030399	ADP-ribose pyrophosphatase CDS	0	0	0	0	0	0	0	0	0	0	0	0	0	0
CIBE_v1_3897	4032061	conserved protein of unknown function CDS	1	1	1	0	0	0	0	0	0	0	0	0	0	0
CIBE_v1_3903	4037145	conserved protein of unknown function CDS	0	0	0	0	0	0	0	0	0	0	0	0	0	0
CIBE_v1_3907	4040561	GCN5-like N-acetyltransferase CDS	1	0	1	0	0	0	0	0	0	0	0	0	0	0
CIBE_v1_3909	4041586	protein of unknown function CDS	0	0	0	0	0	0	0	0	0	0	0	0	0	0
CIBE_v1_3911	4042986	Putative cell wall binding repeat protein (fragment) CDS	1	0	0	0	0	0	0	0	0	0	0	0	0	0
CIBE_v1_3911	4042989	Putative cell wall binding repeat protein (fragment) CDS	1	0	0	0	0	0	0	0	0	0	0	0	0	0
CIBE_v1_3912	4043798	conserved membrane protein of unknown function CDS	1	0	0	0	0	0	0	0	0	0	0	0	0	0
CIBE_v1_3913	4044526	Cupin 2, conserved barrel domain protein CDS	1	0	0	0	0	0	0	0	0	0	0	0	0	0
CIBE_v1_3913	4044539	Cupin 2, conserved barrel domain protein CDS	1	0	0	0	0	0	0	0	0	0	0	0	0	0
CIBE_v1_3914	4045299	conserved protein of unknown function CDS	1	0	0	0	0	0	0	0	0	0	0	0	0	0
CIBE_v1_3914	4045302	conserved protein of unknown function CDS	1	0	0	0	0	0	0	0	0	0	0	0	0	0
CIBE_v1_3916	4046754	yfhB CDS	1	0	0	0	0	0	0	0	0	0	0	0	0	0
CIBE_v1_3916	4046791	yfhB CDS	0	0	0	0	0	0	0	0	0	0	0	0	1	0
CIBE_v1_3920	4050162	ATP-binding protein CDS	1	1	1	0	0	0	0	0	0	0	0	0	0	0
CIBE_v1_3920	4050167	ATP-binding protein CDS	1	1	1	0	0	0	0	0	0	0	0	0	0	0
CIBE_v1_3928	4057198	conserved protein of unknown function CDS	1	0	0	0	0	0	0	0	0	0	0	0	0	0
CIBE_v1_3936	4064434	conserved protein of unknown function CDS	1	0	0	0	0	0	0	0	0	0	0	0	0	0
CIBE_v1_3942	4067937	conserved protein of unknown function CDS	1	0	0	0	0	0	0	0	0	0	0	0	0	0
CIBE_v1_3946	4071569	yfnB CDS	0	0	0	0	0	0	0	0	0	0	0	0	0	0
CIBE_v1_3946	4071850	yfnB CDS	0	1	0	0	0	0	0	0	0	0	0	0	0	0
CIBE_v1_3946	4071870	yfnB CDS	0	1	0	0	0	0	0	0	0	0	0	0	0	0
CIBE_v1_3946	4071965	yfnB CDS	1	1	0	0	0	0	0	0	0	0	0	0	0	1
CIBE_v1_3950	4076180	Cell wall-binding protein CDS	0	1	1	0	0	0	0	0	0	0	0	0	0	0
CIBE_v1_3954	4079167	conserved protein of unknown function CDS	1	0	0	0	0	0	0	0	0	0	0	0	0	0
CIBE_v1_3961	4085639	Peptidase CDS	0	0	0	0	0	0	0	0	0	0	0	0	0	0
CIBE_v1_3966	4091252	yhdG CDS	1	1	0	0	0	0	0	0	0	0	0	0	0	0
CIBE_v1_3970	4093893	ydiF CDS	1	1	0	0	0	0	0	0	0	0	0	0	0	0
CIBE_v1_3973	4096532	conserved protein of unknown function CDS	0	0	0	0	0	0	0	0	0	0	0	0	0	0
CIBE_v1_3978	4101925	conserved protein of unknown function CDS	1	0	0	0	0	0	0	0	0	0	0	0	0	0
CIBE_v1_3979	4102377	conserved protein of unknown function CDS	1	1	1	0	0	0	0	0	0	0	0	0	0	0
CIBE_v1_3980	4102713	conserved protein of unknown function CDS	1	0	0	0	0	0	0	0	0	0	0	0	0	0
CIBE_v1_3984	4105983	conserved protein of unknown function CDS	1	1	1	0	0	0	0	0	0	0	0	0	0	0
CIBE_v1_3993	4112899	Chemotaxis protein CDS	1	0	0	0	0	0	0	0	0	0	0	0	0	0
CIBE_v1_3995	4113680	conserved protein of unknown function CDS	1	1	0	0	0	0	0	0	0	0	0	0	0	0
CIBE_v1_4000	4120268	MarR family transcriptional regulator CDS	0	0	0	0	0	0	0	0	0	0	0	0	0	0
CIBE_v1_4002	4122638	Cobalamin B12-binding domain-containing protein CDS	0	0	0	0	0	0	0	0	0	0	0	0	0	0
CIBE_v1_4010	4133078	conserved protein of unknown function CDS	0	0	0	0	0	0	0	0	0	0	0	0	0	0
CIBE_v1_4014	4138482	ABC transporter CDS	1	1	1	0	0	0	0	0	0	0	0	0	0	0
CIBE_v1_4016	4140214	Rhoptry protein CDS	1	0	0	0	0	0	0	0	0	0	0	0	0	0
CIBE_v1_4017	4140369	Diguanylate cyclase (fragment) CDS	1	0	0	0	0	0	0	0	0	0	0	0	0	0
CIBE_v1_4019	4142647	transposase CDS	1	0	0	0	0	0	0	0	0	0	0	0	0	0
CIBE_v1_4022	4144065	NADH:flavin oxidoreductase/NADH oxidase CDS	1	1	1	0	0	0	0	0	0	0	0	0	0	0
CIBE_v1_4024	4146816	mdtG CDS	1	1	0	0	0	0	0	0	0	0	0	0	0	0
CIBE_v1_4025	4146919	TetR family transcriptional regulator CDS	0	1	0	0	0	0	0	0	0	0	0	0	0	0
CIBE_v1_4029	4152926	spaR CDS	1	0	0	0	0	0	0	0	0	0	0	0	0	0
CIBE_v1_4035	4157918	conserved membrane protein of unknown function CDS	1	1	0	0	0	0	0	0	0	0	0	0	0	0
CIBE_v1_4041	4165301	tauC CDS	0	0	0	0	0	0	0	0	0	0	0	0	0	0
CIBE_v1_4043	4167388	TetR family transcriptional regulator CDS	1	1	0	0	0	0	0	0	0	0	0	0	0	0
CIBE_v1_4048	4171362	RNA polymerase sigma factor CDS	0	0	0	0	0	0	0	0	0	0	0	0	0	0
CIBE_v1_4052	4173302	Transcriptional regulator CDS	1	0	0	0	0	0	0	0	0	0	0	0	1	0
CIBE_v1_4060	4183629	Sigma54 specific transcriptional regulator, Fis family CDS	0	0	0	0	0	0	0	0	0	0	0	0	0	0
CIBE_v1_4060	4183636	Sigma54 specific transcriptional regulator, Fis family CDS	1	1	0	0	0	0	0	0	0	0	0	0	0	0
CIBE_v1_4062	4185995	ytbE CDS	1	0	0	0	0	0	0	0	0	0	0	0	0	0
CIBE_v1_4062	4186007	ytbE CDS	0	0	0	0	0	0	0	0	0	0	0	0	0	0
CIBE_v1_4062	4186029	ytbE CDS	1	0	0	0	0	0	0	0	0	0	0	0	0	0
CIBE_v1_4064	4186991	Transcriptional regulator, HxlR family CDS	0	1	1	0	0	0	0	0	0	0	0	0	0	0
CIBE_v1_4070	4194689	Response regulator CDS	0	0	0	0	0	0	0	0	0	0	0	0	0	0
CIBE_v1_4070	4194735	Response regulator CDS	1	1	1	0	0	0	0	0	0	0	0	0	0	0
CIBE_v1_4073	4197374	putative cell wall binding repeat-containing protein CDS	1	0	1	0	0	0	0	0	0	0	0	0	0	0
CIBE_v1_4077	4201938	Cell division protein FtsW CDS	0	1	0	0	0	0	0	0	0	0	0	0	0	0
CIBE_v1_4081	4204384	idnO CDS	0	1	0	0	0	0	0	0	0	0	0	0	0	0
CIBE_v1_4084	4207431	conserved exported protein of unknown function CDS	1	0	0	0	0	0	0	0	0	0	0	0	0	0
CIBE_v1_4086	4209386	Cation transporter CDS	1	0	0	0	0	0	0	0	0	0	0	0	0	0
CIBE_v1_4090	4214637	Cell wall-binding protein CDS	1	1	0	0	0	0	0	0	0	0	0	0	0	0
CIBE_v1_4102	4225680	Phage-related protein CDS	0	0	0	0	0	0	0	0	0	0	0	0	0	0
CIBE_v1_4106	4228795	conserved protein of unknown function CDS	1	0	0	0	0	0	0	0	0	0	0	0	0	0
CIBE_v1_4107	4228981	conserved exported protein of unknown function CDS	0	1	0	0	0	0	0	0	0	0	0	0	0	0
CIBE_v1_4113	4235387	putative cell wall binding repeat-containing protein CDS	0	1	0	0	0	0	0	0	0	0	0	0	0	0
CIBE_v1_4113	4235427	putative cell wall binding repeat-containing protein CDS	1	0	0	0	0	0	0	0	0	0	0	0	0	0
CIBE_v1_4120	4240700	ydeD CDS	0	0	0	0	0	0	0	0	0	0	0	0	0	0
CIBE_v1_4120	4240841	ydeD CDS	1	1	0	0	0	0	0	0	0	0	0	0	0	0
CIBE_v1_4121	4240855	Helix-turn-helix-domain containing protein, AraCtype CDS	0	1	0	0	0	0	0	0	0	0	0	0	0	0
CIBE_v1_4128	4246562	conserved protein of unknown function CDS	1	1	0	0	0	0	0	0	0	0	0	0	0	0
CIBE_v1_4129	4247212	conserved protein of unknown function CDS	0	0	0	0	0	0	0	0	0	0	0	0	0	0
CIBE_v1_4129	4247243	conserved protein of unknown function CDS	0	0	0	0	0	0	0	0	0	0	0	0	0	0
CIBE_v1_4129	4247263	conserved protein of unknown function CDS	1	0	0	0	0	0	0	0	0	0	0	0	0	0
CIBE_v1_4133	4250170	Bacteriohemerythrin CDS	1	0	0	0	0	0	0	0	0	0	0	0	0	0
CIBE_v1_4143	4255421	ABC transporter related (fragment) CDS	1	0	0	0	0	0	0	0	0	0	0	0	0	0
CIBE_v1_4144	4256590	Transcriptional regulator, AraC family CDS	0	0	0	0	0	0	0	0	0	0	0	0	0	0
CIBE_v1_4145	4257380	cdd CDS	0	0	0	0	0	0	0	0	0	0	0	0	0	0
CIBE_v1_4147	4259499	ybfI CDS	0	1	0	0	0	0	0	0	0	0	0	0	0	0
CIBE_v1_4156	4267944	conserved exported protein of unknown function CDS	1	0	0	0	0	0	0	0	0	0	0	0	0	0
CIBE_v1_4156	4268007	conserved exported protein of unknown function CDS	1	0	0	0	0	0	0	0	0	0	0	0	0	0
CIBE_v1_4159	4270771	transposase CDS	0	0	0	0	0	0	0	0	0	0	0	0	0	0
CIBE_v1_4166	4275720	conserved membrane protein of unknown function CDS	1	0	0	0	0	0	0	0	0	0	0	0	0	0
CIBE_v1_4174	4282323	Methyltransferase type 12 CDS	1	0	1	0	0	0	0	0	0	0	0	0	0	0
CIBE_v1_4176	4284699	Petrobactin biosynthesis protein AsbA CDS	0	0	0	0	0	0	0	0	0	0	0	0	0	0
CIBE_v1_4176	4284723	Petrobactin biosynthesis protein AsbA CDS	0	0	0	0	0	0	0	0	0	0	0	0	0	0
CIBE_v1_4179	4287508	Flavodoxin CDS	0	1	0	0	0	0	0	0	0	0	0	0	0	0
CIBE_v1_4183	4292942	Ketopantoate reductase ApbA/PanE, N-terminal domain protein CDS	0	0	0	0	0	0	0	0	0	0	0	0	0	0
CIBE_v1_4184	4293527	conserved protein of unknown function CDS	1	0	0	0	0	0	0	0	0	0	0	0	0	0
CIBE_v1_4186	4294784	S-adenosylmethionine-dependent methyltransferase CDS	1	1	0	0	0	0	0	0	0	0	0	0	0	0
CIBE_v1_4186	4294803	S-adenosylmethionine-dependent methyltransferase CDS	0	1	0	0	0	0	0	0	0	0	0	0	0	0
CIBE_v1_4188	4295923	conserved protein of unknown function CDS	0	1	0	0	0	0	0	0	0	0	0	0	0	0
CIBE_v1_4192	4300356	Methyl-accepting chemotaxis protein CDS	0	0	0	0	0	0	0	0	0	0	0	0	0	0
CIBE_v1_4192	4300379	Methyl-accepting chemotaxis protein CDS	1	0	0	0	0	0	0	0	0	0	0	0	0	0
CIBE_v1_4193	4301662	conserved exported protein of unknown function CDS	1	0	0	0	0	0	0	0	0	0	0	0	0	0
CIBE_v1_4202	4309014	Uncharacterized isomerase CA C3446 CDS	1	1	0	0	0	0	0	0	0	0	0	0	0	0
CIBE_v1_4205	4312587	gmuE CDS	1	0	0	0	0	0	0	0	0	0	0	0	0	0
CIBE_v1_4206	4313906	transposase CDS	0	0	0	0	0	0	0	0	0	0	0	0	0	0
CIBE_v1_4224	4331231	def CDS	1	0	0	0	0	0	0	0	0	0	0	0	0	0
CIBE_v1_4229	4337346	pps CDS	0	0	0	0	0	0	0	0	0	0	0	0	0	0
CIBE_v1_4236	4343032	yqjM CDS	1	0	0	0	0	0	0	0	0	0	0	0	0	0
CIBE_v1_4237	4343062	Transcriptional regulator, HxlR family CDS	1	1	1	0	0	0	0	0	0	0	0	0	0	0
CIBE_v1_4238	4343779	Transcriptional regulator, DeoR family CDS	1	0	0	0	0	0	0	0	0	0	0	0	0	0
CIBE_v1_4240	4345970	ArsR family transcriptional regulator CDS	0	1	0	0	0	0	0	0	0	0	0	0	0	0
CIBE_v1_4246	4351390	Binding-protein-dependent transport systems inner membrane component CDS	1	0	0	0	0	0	0	0	0	0	0	0	0	0
CIBE_v1_4254	4359974	Hydrolase CDS	0	0	0	0	0	0	0	0	0	0	0	0	0	0
CIBE_v1_4254	4359981	Hydrolase CDS	0	1	0	0	0	0	0	0	0	0	0	0	0	0
CIBE_v1_4254	4360005	Hydrolase CDS	0	0	0	0	0	0	0	0	0	0	0	0	0	0
CIBE_v1_4254	4360009	Hydrolase CDS	0	0	0	0	0	0	0	0	0	0	0	0	0	0
CIBE_v1_4257	4361588	conserved protein of unknown function CDS	1	0	0	0	0	0	0	0	0	0	0	0	0	0
CIBE_v1_4258	4364477	conserved protein of unknown function CDS	1	1	0	0	0	0	0	0	0	0	0	0	0	0
CIBE_v1_4268	4374444	TROVE domain protein CDS	1	0	0	0	0	0	0	0	0	0	0	0	0	0
CIBE_v1_4269	4374927	protein of unknown function CDS	1	1	1	0	0	0	0	0	0	0	0	0	0	0
CIBE_v1_4276	4381904	UBA/Ts-N domain protein CDS	1	1	1	0	0	0	0	0	0	0	0	0	0	0
CIBE_v1_4280	4384889	Metallo-beta-lactamase superfamily protein CDS	1	0	0	0	0	0	0	0	0	0	0	0	0	0
CIBE_v1_4285	4389744	TetR family transcriptional regulator CDS	1	1	0	0	0	0	0	0	0	0	0	0	0	0
CIBE_v1_4300	4398794	Transcriptional regulator, LysR family CDS	1	1	1	0	0	0	0	0	0	0	0	0	0	0
CIBE_v1_4301	4398911	Nitroreductase CDS	0	0	0	0	0	0	0	0	0	0	0	0	0	0
CIBE_v1_4306	4406260	yrpC CDS	1	0	1	0	0	0	0	0	0	0	0	0	0	0
CIBE_v1_4311	4408304	conserved membrane protein of unknown function CDS	0	0	0	0	0	0	0	0	0	0	0	0	0	0
CIBE_v1_4311	4408342	conserved membrane protein of unknown function CDS	1	1	0	0	0	0	0	0	0	0	0	0	0	0
CIBE_v1_4312	4409754	Amino acid ABC transporter substrate-binding protein, PAAT family CDS	1	1	0	0	0	0	0	0	0	0	0	0	0	0
CIBE_v1_4314	4411721	Transcriptional regulator, XRE family CDS	0	0	0	0	0	0	0	0	0	0	0	0	0	0
CIBE_v1_4321	4419579	RNA polymerase subunit sigma-24 CDS	1	0	0	0	0	0	0	0	0	0	0	0	0	0
CIBE_v1_4322	4419797	conserved exported protein of unknown function CDS	1	0	0	0	0	0	0	0	0	0	0	0	0	0
CIBE_v1_4324	4424737	Methyl-accepting chemotaxis protein CDS	0	0	0	0	0	0	0	0	0	0	0	0	0	0
CIBE_v1_4324	4424750	Methyl-accepting chemotaxis protein CDS	1	0	0	0	0	0	0	0	0	0	0	0	0	0
CIBE_v1_4327	4427080	2-hydroxyacid dehydrogenase CDS	1	0	0	0	0	0	0	0	0	0	0	0	0	0
CIBE_v1_4329	4429996	atoB CDS	0	0	0	0	0	0	0	0	0	0	0	0	0	0
CIBE_v1_4330	4430138	yfiE CDS	1	1	0	0	0	0	0	0	0	0	0	0	0	0
CIBE_v1_4331	4431929	conserved protein of unknown function CDS	1	0	1	0	0	0	0	0	0	0	0	0	0	0
CIBE_v1_4340	4441146	Transcriptional regulator, MarR family CDS	0	1	0	0	0	0	0	0	0	0	0	0	0	0
CIBE_v1_4344	4442927	RNA polymerase subunit sigma-24 (fragment) CDS	0	0	0	0	0	0	0	0	0	0	0	0	0	0
CIBE_v1_4344	4442936	RNA polymerase subunit sigma-24 (fragment) CDS	0	0	0	0	0	0	0	0	0	0	0	0	0	0
CIBE_v1_4344	4442959	RNA polymerase subunit sigma-24 (fragment) CDS	1	1	1	0	0	0	0	0	0	0	0	0	0	0
CIBE_v1_4344	4443033	RNA polymerase subunit sigma-24 (fragment) CDS	1	0	0	0	0	0	0	0	0	0	0	0	0	0
CIBE_v1_4346	4444768	Teicoplanin resistance protein VanZ CDS	1	0	0	0	0	0	0	0	0	0	0	0	0	0
CIBE_v1_4354	4453511	Nitroreductase CDS	0	0	0	0	0	0	0	0	0	0	0	0	0	0
CIBE_v1_4354	4453532	Nitroreductase CDS	0	0	0	0	0	0	0	0	0	0	0	0	0	0
CIBE_v1_4354	4453589	Nitroreductase CDS	0	0	0	0	0	0	0	0	0	0	0	0	0	0
CIBE_v1_4354	4453765	Nitroreductase CDS	0	0	0	0	0	0	0	0	0	0	0	0	0	0
CIBE_v1_4355	4454575	Transcriptional regulator, TetR family CDS	1	0	0	0	0	0	0	0	0	0	0	0	0	0
CIBE_v1_4365	4465365	Iron-sulfur flavoprotein CDS	0	0	0	0	0	0	0	0	0	0	0	0	0	0
CIBE_v1_4370	4468627	lrpC CDS	1	0	0	0	0	0	0	0	0	0	0	0	0	0
CIBE_v1_4373	4470708	Helix-turn-helix domain protein CDS	0	1	0	0	0	0	0	0	0	0	0	0	0	0
CIBE_v1_4373	4470773	Helix-turn-helix domain protein CDS	0	0	0	0	0	0	0	0	0	0	0	0	0	0
CIBE_v1_4375	4472895	conserved protein of unknown function CDS	1	0	0	0	0	0	0	0	0	0	0	0	0	0
CIBE_v1_4377	4474122	conserved protein of unknown function CDS	1	0	0	0	0	0	0	0	0	0	0	0	0	0
CIBE_v1_4387	4484872	conserved protein of unknown function CDS	1	1	0	0	0	0	0	0	0	0	0	0	0	0
CIBE_v1_4405	4509231	RNA polymerase sigma70 factor CDS	0	0	0	0	0	0	0	0	0	0	0	0	0	0
CIBE_v1_4405	4509289	RNA polymerase sigma70 factor CDS	1	0	0	0	0	0	0	0	0	0	0	0	0	0
CIBE_v1_4419	4519896	conserved exported protein of unknown function CDS	0	0	0	0	0	0	0	0	0	0	0	0	0	0
CIBE_v1_4421	4521948	transposase (fragment) CDS	1	1	0	0	0	0	0	0	0	0	0	0	0	0
CIBE_v1_4427	4525307	protein of unknown function CDS	1	0	0	0	0	0	0	0	0	0	0	0	0	0
CIBE_v1_4431	4529346	conserved exported protein of unknown function CDS	0	0	0	0	0	0	0	0	0	0	0	0	0	0
CIBE_v1_4431	4529368	conserved exported protein of unknown function CDS	1	0	0	0	0	0	0	0	0	0	0	0	0	0
CIBE_v1_4440	4538582	nikMN CDS	1	0	0	0	0	0	0	0	0	0	0	0	0	0
CIBE_v1_4442	4539380	conserved protein of unknown function CDS	1	0	0	0	0	0	0	0	0	0	0	0	0	0
CIBE_v1_4442	4539517	conserved protein of unknown function CDS	0	1	1	0	0	0	0	0	0	0	0	0	0	0
CIBE_v1_4444	4540723	MarR family transcriptional regulator CDS	1	0	0	0	0	0	0	0	0	0	0	0	0	0
CIBE_v1_4447	4543997	transposase CDS	0	0	0	0	0	0	0	0	0	0	0	0	0	0
CIBE_v1_4447	4544043	transposase CDS	0	1	0	0	0	0	0	0	0	0	0	0	0	0
CIBE_v1_4449	4546642	Thiamine biosynthesis protein ApbE CDS	1	0	0	0	0	0	0	0	0	0	0	0	0	0
CIBE_v1_4460	4557866	cbiM CDS	0	0	0	0	0	0	0	0	0	0	0	0	0	0
CIBE_v1_4467	4562916	conserved protein of unknown function CDS	1	0	0	0	0	0	0	0	0	0	0	0	0	0
CIBE_v1_4468	4564745	lacA CDS	1	1	0	0	0	0	0	0	0	0	0	0	0	0
CIBE_v1_4468	4564763	lacA CDS	1	0	0	0	0	0	0	0	0	0	0	0	0	0
CIBE_v1_4474	4569765	conserved protein of unknown function CDS	1	0	0	0	0	0	0	0	0	0	0	0	0	0
CIBE_v1_4484	4575914	XRE family transcriptional regulator CDS	0	0	0	0	0	0	0	0	0	0	0	0	0	0
CIBE_v1_4484	4575958	XRE family transcriptional regulator CDS	1	0	0	0	0	0	0	0	0	0	0	0	0	0
CIBE_v1_4489	4583727	MarR family transcriptional regulator CDS	1	1	0	0	0	0	0	0	0	0	0	0	0	0
CIBE_v1_4490	4584148	ThiJ/PfpI domain-containing protein (fragment) CDS	1	0	0	0	0	0	0	0	0	0	0	0	0	0
CIBE_v1_4492	4585840	conserved exported protein of unknown function CDS	1	1	0	0	0	0	0	0	0	0	0	0	0	0
CIBE_v1_4502	4592998	conserved membrane protein of unknown function CDS	1	0	0	0	0	0	0	0	0	0	0	0	0	0
CIBE_v1_4502	4593028	conserved membrane protein of unknown function CDS	0	0	0	0	0	0	0	0	0	0	0	0	0	0
CIBE_v1_4519	4610517	FMN-binding domain protein CDS	1	0	0	0	0	0	0	0	0	0	0	0	0	0
CIBE_v1_4535	4628271	conserved protein of unknown function CDS	1	1	1	0	0	0	0	0	0	0	0	0	0	0
CIBE_v1_4537	4628570	conserved membrane protein of unknown function CDS	0	0	0	0	0	0	0	0	0	0	0	0	0	0
CIBE_v1_4543	4633000	moaA CDS	0	1	0	0	0	0	0	0	0	0	0	0	0	0
CIBE_v1_4552	4642289	fdhF CDS	0	1	0	0	0	0	0	0	0	0	0	0	0	0
CIBE_v1_4554	4642954	mog CDS	1	0	0	0	0	0	0	0	0	0	0	0	0	0
CIBE_v1_4563	4652142	Transcriptional regulator, GntR family with UTRAsensor domain containing protein CDS	1	1	1	0	0	0	0	0	0	0	0	0	0	0
CIBE_v1_4565	4654501	conserved protein of unknown function CDS	0	0	0	0	0	0	0	0	0	0	0	0	0	0
CIBE_v1_4588	4677953	conserved protein of unknown function CDS	0	1	0	0	0	0	0	0	0	0	0	0	0	0
CIBE_v1_4591	4681791	yycF CDS	1	0	0	0	0	0	0	0	0	0	0	0	0	0
CIBE_v1_4594	4684950	Methyl-accepting chemotaxis sensory transducer CDS	0	0	0	0	0	0	0	0	0	0	1	0	0	0
CIBE_v1_4605	4692386	conserved protein of unknown function CDS	0	0	0	0	0	0	0	0	0	0	0	0	0	0
CIBE_v1_4605	4692407	conserved protein of unknown function CDS	1	0	1	0	0	0	0	0	0	0	0	0	0	0
CIBE_v1_4606	4692846	eutE CDS	0	1	0	0	0	0	0	0	0	0	0	0	0	0
CIBE_v1_4606	4692866	eutE CDS	1	0	0	0	0	0	0	0	0	0	0	0	0	0
CIBE_v1_4610	4697847	Peptidase C1A, papain CDS	1	0	0	0	0	0	0	0	0	0	0	0	0	0
CIBE_v1_4616	4701826	GTP cyclohydrolase II CDS	0	1	0	0	0	0	0	0	0	0	0	0	0	0
CIBE_v1_4623	4706674	AraC family transcriptional regulator CDS	0	0	0	0	0	0	0	0	0	0	0	0	0	0
CIBE_v1_4630	4716001	Epoxide hydrolase CDS	1	1	0	0	0	0	0	0	0	0	0	0	0	0
CIBE_v1_4631	4716015	Transcriptional regulator, TetR family CDS	1	0	0	0	0	0	0	0	0	0	0	0	0	0
CIBE_v1_4631	4716206	Transcriptional regulator, TetR family CDS	0	0	0	0	0	0	0	0	0	0	0	0	0	0
CIBE_v1_4632	4718217	Metallo-beta-lactamase CDS	0	1	0	0	0	0	0	0	0	0	0	0	0	0
CIBE_v1_4634	4721710	Transcriptional regulator, MarR family CDS	1	1	0	0	0	0	0	0	0	0	0	0	0	0
CIBE_v1_4644	4733342	transposase CDS	0	0	0	0	0	0	0	0	0	0	0	0	0	0
CIBE_v1_4654	4742771	ymcC CDS	1	1	1	0	0	0	0	0	0	0	0	0	0	0
CIBE_v1_4665	4755201	Transcriptional regulator CDS	0	1	1	0	0	0	0	0	0	0	0	0	0	0
CIBE_v1_4679	4775957	conserved exported protein of unknown function CDS	0	1	0	0	0	0	0	0	0	0	0	0	0	0
CIBE_v1_4682	4779681	Secretion protein HlyD family protein CDS	1	1	1	0	0	0	0	0	0	0	0	0	0	0
CIBE_v1_4683	4779675	putative transcriptional regulator, TetR family CDS	0	1	0	0	0	0	0	0	0	0	0	0	0	0
CIBE_v1_4690	4786351	Aminotransferase class-III CDS	1	1	0	0	0	0	0	0	0	0	0	0	0	0
CIBE_v1_4695	4789244	conserved protein of unknown function CDS	1	0	0	0	0	0	0	0	0	0	0	0	0	0
CIBE_v1_4696	4790310	Transcription activator, effector binding CDS	1	0	0	0	0	0	0	0	0	0	0	0	0	0
CIBE_v1_4698	4791613	PadR family transcriptional regulator CDS	0	0	0	0	0	0	0	0	0	0	0	0	0	0
CIBE_v1_4698	4791636	PadR family transcriptional regulator CDS	1	1	0	0	0	0	0	0	0	0	0	0	0	0
CIBE_v1_4703	4797170	AraC family transcriptional regulator CDS	1	1	0	0	0	0	0	0	0	0	0	0	0	0
CIBE_v1_4707	4800855	Nitroreductase CDS	0	0	0	0	0	0	0	0	0	0	0	0	0	0
CIBE_v1_4712	4803796	conserved protein of unknown function CDS	0	0	0	0	0	0	0	0	0	0	0	0	0	0
CIBE_v1_4714	4805289	conserved protein of unknown function CDS	1	1	0	0	0	0	0	0	0	0	0	0	0	0
CIBE_v1_4716	4805706	MarR family transcriptional regulator CDS	1	1	0	0	0	0	0	0	0	0	0	0	0	0
CIBE_v1_4721	4809549	conserved membrane protein of unknown function CDS	1	0	0	0	0	0	0	0	0	0	0	0	0	0
CIBE_v1_4724	4813045	SigF/sigE/sigG family sigma factor CDS	1	0	0	0	0	0	0	0	0	0	0	0	0	0
CIBE_v1_4730	4818169	Transcriptional regulator, MerR family CDS	0	1	0	0	0	0	0	0	0	0	0	0	0	0
CIBE_v1_4732	4819630	lepB CDS	0	1	0	0	0	0	0	0	0	0	0	0	0	0
CIBE_v1_4732	4819633	lepB CDS	0	1	0	0	0	0	0	0	0	0	0	0	0	0
CIBE_v1_4732	4819650	lepB CDS	1	0	0	0	0	0	0	0	0	0	0	0	0	0
CIBE_v1_4739	4826125	conserved protein of unknown function CDS	0	0	0	0	0	0	0	0	0	0	0	0	0	0
CIBE_v1_4742	4829037	yisY CDS	0	0	0	0	0	0	0	0	0	0	0	0	0	0
CIBE_v1_4746	4834047	transposase CDS	1	0	0	0	0	0	0	0	0	0	0	0	0	0
CIBE_v1_4747	4834987	Cell wall-binding protein CDS	1	0	0	0	0	0	0	0	0	0	0	0	0	0
CIBE_v1_4750	4836299	protein of unknown function CDS	1	0	0	0	0	0	0	0	0	0	0	0	0	0
CIBE_v1_4750	4836302	protein of unknown function CDS	1	0	0	0	0	0	0	0	0	0	0	0	0	0
CIBE_v1_4753	4838316	conserved protein of unknown function CDS	1	1	1	0	0	0	0	0	0	0	0	0	0	0
CIBE_v1_4755	4839577	GCN5-related N-acetyltransferase CDS	0	0	0	0	0	0	0	0	0	0	0	0	0	0
CIBE_v1_4755	4839694	GCN5-related N-acetyltransferase CDS	0	0	0	0	0	0	0	0	0	0	0	0	0	0
CIBE_v1_4761	4843664	hxlR CDS	0	0	0	0	0	0	0	0	0	0	0	0	0	0
CIBE_v1_4762	4843619	Ferredoxin CDS	1	1	0	0	0	0	0	0	0	0	0	0	0	0
CIBE_v1_4763	4844794	protein of unknown function CDS	1	0	0	0	0	0	0	0	0	0	0	0	0	0
CIBE_v1_4765	4845937	Transcriptional regulator CDS	1	0	0	0	0	0	0	0	0	0	0	0	0	0
CIBE_v1_4766	4846988	conserved membrane protein of unknown function CDS	1	0	0	0	0	0	0	0	0	0	0	0	0	0
CIBE_v1_4773	4851715	conserved protein of unknown function CDS	1	0	0	0	0	0	0	0	0	0	0	0	0	0
CIBE_v1_4775	4852898	XRE family transcriptional regulator CDS	1	1	0	0	0	0	0	0	0	0	0	0	0	0
CIBE_v1_4777	4856182	Methyl-accepting chemotaxis protein CDS	1	0	0	0	0	0	0	0	0	0	0	0	0	1
CIBE_v1_4778	4858123	Peptidase S8 CDS	0	0	0	0	0	0	0	0	0	0	0	0	0	0
CIBE_v1_4778	4858326	Peptidase S8 CDS	0	0	0	0	0	0	0	0	0	0	0	0	0	0
CIBE_v1_4788	4868321	CHAP domain containing protein CDS	1	0	0	0	0	0	0	0	0	0	0	0	0	0
CIBE_v1_4789	4868509	cfg CDS	1	1	0	0	0	0	0	0	0	0	0	0	0	0
CIBE_v1_4791	4871310	Two component transcriptional regulator, LytTR family CDS	0	0	0	0	0	0	0	0	0	0	0	0	0	0
CIBE_v1_4791	4871329	Two component transcriptional regulator, LytTR family CDS	1	1	0	0	0	0	0	0	0	0	0	0	0	0
CIBE_v1_4792	4872769	TPR repeat-containing protein CDS	0	1	0	0	0	0	0	0	0	0	0	0	0	0
CIBE_v1_4793	4874417	FAD linked oxidase domain protein CDS	1	0	0	0	0	0	0	0	0	0	0	0	0	0
CIBE_v1_4794	4875994	putative lipoprotein CDS	1	0	0	0	0	0	0	0	0	0	0	0	0	0
CIBE_v1_4795	4876687	exported protein of unknown function CDS	1	1	0	0	0	0	0	0	0	0	0	0	0	0
CIBE_v1_4800	4882104	Cell wall-binding protein CDS	1	1	1	0	0	0	0	0	0	0	0	0	0	0
CIBE_v1_4801	4882736	conserved protein of unknown function CDS	0	0	0	0	0	0	0	0	0	0	0	0	0	0
CIBE_v1_4810	4891654	Histidine kinase CDS	0	0	0	0	0	0	0	0	0	0	0	0	0	0
CIBE_v1_4811	4893529	bglA CDS	1	0	1	0	0	0	0	0	0	0	0	0	0	0
CIBE_v1_4812	4895098	Serine protease CDS	1	1	0	0	0	0	0	0	0	0	0	0	0	0
CIBE_v1_4812	4895167	Serine protease CDS	0	0	0	0	0	0	0	0	0	0	0	0	0	1
CIBE_v1_4814	4896174	Guanylate kinase CDS	1	0	0	0	0	0	0	0	0	0	0	0	0	0
CIBE_v1_4816	4896383	Abortive infection protein CDS	1	0	0	0	0	0	0	0	0	0	0	0	0	0
CIBE_v1_4817	4899015	fabF CDS	1	0	0	0	0	0	0	0	0	0	0	0	0	0
CIBE_v1_4817	4899125	fabF CDS	1	0	0	0	0	0	0	0	0	0	0	0	0	0
CIBE_v1_4824	4906259	conserved membrane protein of unknown function CDS	0	0	0	0	0	0	0	0	0	0	0	0	0	0
CIBE_v1_4824	4906300	conserved membrane protein of unknown function CDS	1	0	1	0	0	0	0	0	0	0	0	0	0	0
CIBE_v1_4825	4906697	conserved protein of unknown function CDS	1	0	0	0	0	0	0	0	0	0	0	0	0	0
CIBE_v1_4828	4908731	conserved protein of unknown function CDS	1	0	0	0	0	0	0	0	0	0	0	0	0	0
CIBE_v1_4828	4908970	conserved protein of unknown function CDS	1	1	0	0	0	0	0	0	0	0	0	0	0	0
CIBE_v1_4830	4910088	Signal peptidase I CDS	1	0	0	0	0	0	0	0	0	0	0	0	0	0
CIBE_v1_4830	4910152	Signal peptidase I CDS	0	1	0	0	0	0	0	0	0	0	0	0	0	0
CIBE_v1_4831	4911281	yisY CDS	1	0	0	0	0	0	0	0	0	0	0	0	0	0
CIBE_v1_4833	4913182	conserved protein of unknown function CDS	1	0	0	0	0	0	0	0	0	0	0	0	0	0
CIBE_v1_4848	4927613	Methyl-accepting chemotaxis sensory transducer CDS	0	0	0	0	0	0	0	0	0	0	0	0	0	0
CIBE_v1_4848	4927669	Methyl-accepting chemotaxis sensory transducer CDS	1	0	0	0	0	0	0	0	0	0	0	0	0	0
CIBE_v1_4849	4927813	GntR family transcriptional regulator CDS	0	1	1	0	0	0	0	0	0	0	0	0	0	0
CIBE_v1_4850	4930917	nox CDS	0	0	0	0	0	0	0	0	0	0	0	0	0	0
CIBE_v1_4856	4939460	cheY CDS	0	1	1	0	0	0	0	0	0	0	0	0	0	0
CIBE_v1_4857	4940852	Haloacid dehalogenase CDS	0	0	0	0	0	0	0	0	0	0	0	0	0	0
CIBE_v1_4857	4940879	Haloacid dehalogenase CDS	1	0	0	0	0	0	0	0	0	0	0	0	0	0
CIBE_v1_4859	4944225	Cell wall hydrolase/autolysin CDS	1	0	0	0	0	0	0	0	0	0	0	0	0	0
CIBE_v1_4860	4945368	Permease CDS	1	0	0	0	0	0	0	0	0	0	0	0	0	0
CIBE_v1_4864	4950037	steT CDS	1	0	0	0	0	0	0	0	0	0	0	0	0	1
CIBE_v1_4870	4956264	conserved protein of unknown function CDS	1	1	0	0	0	0	0	0	0	0	0	0	0	0
CIBE_v1_4872	4959055	putative Diguanylate cyclase (GGDEF) domain-containing protein CDS	1	1	0	0	0	0	0	0	0	0	0	0	0	0
CIBE_v1_4872	4959147	putative Diguanylate cyclase (GGDEF) domain-containing protein CDS	0	0	0	0	0	0	0	0	0	0	0	0	0	0
CIBE_v1_4872	4959203	putative Diguanylate cyclase (GGDEF) domain-containing protein CDS	1	0	0	0	0	0	0	0	0	0	0	0	0	0
CIBE_v1_4873	4959448	putative transcriptional regulator, GntR family CDS	0	0	0	0	0	0	0	0	0	0	0	0	0	0
CIBE_v1_4874	4962195	licH CDS	1	1	0	0	0	0	0	0	0	0	0	0	0	0
CIBE_v1_4875	4963374	conserved protein of unknown function CDS	0	0	0	0	0	0	0	0	0	0	0	0	0	0
CIBE_v1_4875	4963400	conserved protein of unknown function CDS	1	0	0	0	0	0	0	0	0	0	0	0	0	0
CIBE_v1_4905	4992466	Cytidylate kinase CDS	1	0	0	0	0	0	0	0	0	0	0	0	0	0
CIBE_v1_4907	4996157	conserved protein of unknown function CDS	1	0	0	0	0	0	0	0	0	0	0	0	0	0
CIBE_v1_4912	5000503	ldh CDS	0	1	0	0	0	0	0	0	0	0	0	0	0	0
CIBE_v1_4914	5002012	conserved protein of unknown function CDS	0	0	0	0	0	0	0	0	0	0	0	0	0	0
CIBE_v1_4914	5002018	conserved protein of unknown function CDS	0	0	0	0	0	0	0	0	0	0	0	0	0	0
CIBE_v1_4915	5003374	rbsK CDS	1	0	0	0	0	0	0	0	0	0	0	0	0	0
CIBE_v1_4929	5016785	Methyl-accepting chemotaxis protein CDS	1	0	0	0	0	0	0	0	0	0	0	0	0	0
CIBE_v1_4931	5021719	ydaO CDS	1	1	0	0	0	0	0	0	0	0	0	0	0	0
CIBE_v1_4933	5022233	conserved protein of unknown function CDS	1	1	0	0	0	0	0	0	0	0	0	0	0	0
CIBE_v1_4934	5022870	transposase CDS	0	0	0	0	0	0	0	0	0	0	0	0	0	0
CIBE_v1_4934	5022887	transposase CDS	1	1	0	0	0	0	0	0	0	0	0	0	0	0
CIBE_v1_4944	5031426	GntR family transcriptional regulator CDS	1	0	0	0	0	0	0	0	0	0	0	0	0	0
CIBE_v1_4949	5037388	Secretion protein HlyD family protein CDS	1	1	0	0	0	0	0	0	0	0	0	0	0	0
CIBE_v1_4955	5042204	conserved exported protein of unknown function CDS	1	0	0	0	0	0	0	0	0	0	0	0	0	0
CIBE_v1_4958	5045574	conserved protein of unknown function CDS	1	0	0	0	0	0	0	0	0	0	0	0	0	0
CIBE_v1_4960	5047017	ydeP CDS	1	0	0	0	0	0	0	0	0	0	0	0	0	0
CIBE_v1_4965	5052079	alr CDS	1	0	0	0	0	0	0	0	0	0	0	0	0	0
CIBE_v1_4965	5052113	alr CDS	1	1	0	0	0	0	0	0	0	0	0	0	0	0
CIBE_v1_4965	5052120	alr CDS	0	1	0	0	0	0	0	0	0	0	0	0	0	0
CIBE_v1_4969	5060927	conserved protein of unknown function CDS	0	1	0	0	0	0	0	0	0	0	0	0	0	0
CIBE_v1_4972	5064104	pabA CDS	1	1	0	0	0	0	0	0	0	0	0	0	0	0
CIBE_v1_4974	5066900	rlmI CDS	1	0	0	0	0	0	0	0	0	0	0	0	0	0
CIBE_v1_4975	5067689	hsp CDS	1	0	0	0	0	0	0	0	0	0	0	0	0	0
CIBE_v1_4977	5071119	Type 11 methyltransferase CDS	0	1	1	0	0	0	0	0	0	0	0	0	0	0
CIBE_v1_4978	5071274	Viral A-type inclusion protein CDS	1	0	0	0	0	0	0	0	0	0	0	0	0	0
CIBE_v1_4984	5081469	Alpha amylase, catalytic region CDS	0	0	0	0	0	0	0	0	0	0	0	0	0	0
CIBE_v1_4984	5081476	Alpha amylase, catalytic region CDS	0	0	0	0	0	0	0	0	0	0	0	0	0	0
CIBE_v1_4984	5081576	Alpha amylase, catalytic region CDS	1	0	0	0	0	0	0	0	0	0	0	0	0	0
CIBE_v1_4986	5083317	Alpha/beta hydrolase fold CDS	0	0	0	0	0	0	0	0	0	0	0	0	0	0
CIBE_v1_4986	5083480	Alpha/beta hydrolase fold CDS	1	1	1	0	0	0	0	0	0	0	0	0	0	0
CIBE_v1_4987	5084830	Metal dependent phosphohydrolase CDS	1	1	0	0	0	0	0	0	0	0	0	0	0	0
CIBE_v1_4995	5092500	tcsA CDS	1	0	0	0	0	0	0	0	0	0	0	0	0	0
CIBE_v1_4997	5094005	protein of unknown function CDS	0	1	0	0	0	0	0	0	0	0	0	0	0	0
CIBE_v1_5002	5099375	clpS CDS	0	0	0	0	0	0	0	0	0	0	0	0	0	0
CIBE_v1_5005	5103551	Peptidase M16 domain protein CDS	1	0	0	0	0	0	0	0	0	0	0	0	0	0
CIBE_v1_5007	5105361	conserved protein of unknown function CDS	1	0	0	0	0	0	0	0	0	0	0	0	0	0
CIBE_v1_5008	5105972	PTS sugar transporter subunit IIB CDS	1	0	0	0	0	0	0	0	0	0	0	0	0	0
CIBE_v1_5009	5108559	LuxR family transcriptional regulator CDS	1	1	0	0	0	0	0	0	0	0	0	0	0	0
CIBE_v1_5010	5110705	htpG CDS	0	1	0	0	0	0	0	0	0	0	0	0	0	0
CIBE_v1_5010	5110724	htpG CDS	1	1	0	0	0	0	0	0	0	0	0	0	0	0
CIBE_v1_5012	5112825	MerR family transcriptional regulator CDS	0	1	0	0	0	0	0	0	0	0	0	0	0	0
CIBE_v1_5012	5112830	MerR family transcriptional regulator CDS	0	1	0	0	0	0	0	0	0	0	0	0	0	0
CIBE_v1_5015	5115505	protein of unknown function CDS	1	0	0	0	0	0	0	0	0	0	0	0	0	0
CIBE_v1_5016	5116475	punA CDS	1	0	0	0	0	0	0	0	0	0	0	0	0	0
CIBE_v1_5018	5119184	Diguanylate cyclase CDS	0	1	0	0	0	0	0	0	0	0	0	0	0	0
CIBE_v1_5018	5119210	Diguanylate cyclase CDS	1	1	1	0	0	0	0	0	0	0	0	0	0	0
CIBE_v1_5026	5127700	glnQ CDS	1	1	0	0	0	0	0	0	0	0	0	0	0	0
CIBE_v1_5034	5135358	Permease CDS	1	1	1	0	0	0	0	0	0	0	0	0	0	0
CIBE_v1_5041	5146067	Phosphohydrolase CDS	1	1	1	0	0	0	0	0	0	0	0	0	0	0
CIBE_v1_5048	5154191	cysU CDS	0	1	0	0	0	0	0	0	0	0	0	0	0	0
CIBE_v1_5049	5155603	sbp CDS	1	0	0	0	0	0	0	0	0	0	0	0	0	0
CIBE_v1_5049	5155627	sbp CDS	1	1	0	0	0	0	0	0	0	0	0	0	0	0
CIBE_v1_5050	5156970	sbp CDS	0	0	0	0	0	0	0	0	0	0	0	0	0	0
CIBE_v1_5055	5160371	FeoA family protein CDS	1	1	1	0	0	0	0	0	0	0	0	0	0	0
CIBE_v1_5056	5162360	Isocitrate dehydrogenase [NADP] CDS	1	1	0	0	0	0	0	0	0	0	0	0	0	0
CIBE_v1_5059	5164659	conserved protein of unknown function CDS	0	1	0	0	0	0	0	0	0	0	0	0	1	0
CIBE_v1_5060	5165852	Abortive infection protein CDS	1	0	0	0	0	0	0	0	0	0	0	0	0	0
CIBE_v1_5061	5166169	putative Methyl-accepting chemotaxis protein CDS	1	0	0	0	0	0	0	0	0	0	0	0	0	0
CIBE_v1_5063	5174079	gltA CDS	0	0	0	0	0	0	0	0	0	0	0	0	0	0
CIBE_v1_5063	5174123	gltA CDS	0	1	0	0	0	0	0	0	0	0	0	0	0	0
CIBE_v1_5067	5177556	Aspartokinase CDS	0	0	0	0	0	0	0	0	0	0	0	0	0	0
CIBE_v1_5079	5195130	Peptidase A24 CDS	1	1	0	0	0	0	0	0	0	0	0	0	0	0
CIBE_v1_5079	5195269	Peptidase A24 CDS	1	1	0	0	0	0	0	0	0	0	0	0	0	0
CIBE_v1_5081	5196325	conserved protein of unknown function CDS	0	0	0	0	0	0	0	0	0	0	0	0	0	0
CIBE_v1_5081	5196334	conserved protein of unknown function CDS	1	1	0	0	0	0	0	0	0	0	0	0	0	0
CIBE_v1_5081	5196340	conserved protein of unknown function CDS	1	1	0	0	0	0	0	0	0	0	0	0	0	0
CIBE_v1_5085	5199595	yrbC CDS	0	0	0	0	0	0	0	0	0	0	0	0	0	0
CIBE_v1_5085	5199663	yrbC CDS	1	0	0	0	0	0	0	0	0	0	0	0	0	0
CIBE_v1_5088	5203641	DNA polymerase III subunit beta CDS	0	0	0	0	0	0	0	0	0	0	0	0	0	0
CIBE_v1_5091	5206692	hpt CDS	1	0	0	0	0	0	0	0	0	0	0	0	0	0
CIBE_v1_5096	5212604	ndk CDS	1	0	0	0	0	0	0	0	0	0	0	0	0	0
CIBE_v1_5098	5214554	putative phosphatase NT01CX 1282 CDS	0	1	0	0	0	0	0	0	0	0	0	0	0	0
CIBE_v1_5104	5222135	Haloacid dehalogenase CDS	0	1	0	0	0	0	0	0	0	0	0	0	0	0
CIBE_v1_5104	5222139	Haloacid dehalogenase CDS	0	1	0	0	0	0	0	0	0	0	0	0	0	0
CIBE_v1_5104	5222160	Haloacid dehalogenase CDS	1	0	0	0	0	0	0	0	0	0	0	0	0	0
CIBE_v1_5106	5224809	conserved protein of unknown function CDS	1	0	0	0	0	0	0	0	0	0	0	0	0	0
CIBE_v1_5108	5230426	Cobalt-dependent inorganic pyrophosphatase CDS	1	0	0	0	0	0	0	0	0	0	0	0	0	0
CIBE_v1_5123	5243108	ylzI CDS	1	0	0	0	0	0	0	0	0	0	0	0	0	0
CIBE_v1_5124	5244340	conserved protein of unknown function CDS	0	0	0	0	0	0	0	0	0	0	0	0	0	0
CIBE_v1_5124	5244400	conserved protein of unknown function CDS	1	0	0	0	0	0	0	0	0	0	0	0	0	0
CIBE_v1_5127	5247015	Flagellar hook-length control protein CDS	0	1	0	0	0	0	0	0	0	0	0	0	0	0
CIBE_v1_5135	5253823	Flagellar basal body rod protein FlgB CDS	0	0	0	0	0	0	0	0	0	0	0	0	0	0
CIBE_v1_5138	5257260	Flagellin CDS	1	0	0	0	0	0	0	0	0	0	0	0	0	0
CIBE_v1_5156	5276632	Glycosyltransferase CDS	0	0	0	0	0	0	0	0	0	0	0	0	0	0
CIBE_v1_5168	5285515	Anti-sigma-28 factor FlgM CDS	0	1	0	0	0	0	0	0	0	0	0	0	0	0
CIBE_v1_5180	5297507	conserved protein of unknown function CDS	0	0	0	0	0	0	0	0	0	0	0	0	0	0
CIBE_v1_5181	5298546	Aminotransferase, class IV CDS	0	1	0	0	0	0	0	0	0	0	0	0	0	0
CIBE_v1_5181	5298580	Aminotransferase, class IV CDS	0	0	0	0	0	0	0	0	0	0	0	0	0	0
CIBE_v1_5181	5298585	Aminotransferase, class IV CDS	0	0	0	0	0	0	0	0	0	0	0	0	0	0
CIBE_v1_5182	5299296	HAD family hydrolase CDS	0	0	0	0	0	0	0	0	0	0	0	0	0	0
CIBE_v1_5183	5301203	aspB CDS	0	1	0	0	0	0	0	0	0	0	0	0	0	0
CIBE_v1_5186	5305705	nifJ CDS	1	0	1	0	0	0	0	0	0	0	0	0	0	0
CIBE_v1_5187	5306264	Flavodoxin/nitric oxide synthase CDS	1	0	0	0	0	0	0	0	0	0	0	0	0	0
CIBE_v1_5190	5310032	4-methyl-5(B-hydroxyethyl)-thiazole monophosphate biosynthesis protein CDS	0	0	0	0	0	0	0	0	0	0	0	0	0	0
CIBE_v1_5190	5310038	4-methyl-5(B-hydroxyethyl)-thiazole monophosphate biosynthesis protein CDS	0	0	0	0	0	0	0	0	0	0	0	0	0	0
CIBE_v1_5193	5317440	Glycosyl transferase family 2 CDS	1	1	0	0	0	0	0	0	0	0	0	0	0	0
CIBE_v1_5196	5321448	conserved protein of unknown function CDS	1	0	0	0	0	0	0	0	0	0	0	0	0	0
CIBE_v1_5202	5327267	DltD, C-terminal domain protein CDS	0	1	0	0	0	0	0	0	0	0	0	0	0	0
CIBE_v1_5203	5327490	putative metal transport system ATP-binding protein TP 0035 CDS	1	1	1	0	0	0	0	0	0	0	0	0	0	0
CIBE_v1_5218	5344705	Transcriptional regulator, PucR family CDS	0	0	0	0	0	0	0	0	0	0	0	0	0	0
CIBE_v1_5224	5351342	Alcohol dehydrogenase CDS	1	0	0	0	0	0	0	0	0	0	0	0	0	0
CIBE_v1_5226	5353043	cysK CDS	0	1	0	0	0	0	0	0	0	0	0	0	0	0
CIBE_v1_5232	5358170	PTS system, glucose-like IIB component CDS	1	1	0	0	0	0	0	0	0	0	0	0	0	0
CIBE_v1_5234	5360530	Transcriptional regulator containing an amidase domain and an AraC-type DNA-binding HTH domain CDS	0	0	0	0	0	0	0	0	0	0	0	0	0	0
CIBE_v1_5241	5371033	gtfA CDS	1	0	0	0	0	0	0	0	0	0	0	0	0	0
CIBE_v1_5242	5371202	conserved protein of unknown function CDS	1	1	0	0	0	0	0	0	0	0	0	0	0	0
CIBE_v1_5245	5373926	conserved protein of unknown function CDS	1	1	1	0	0	0	0	0	0	0	0	0	0	0
CIBE_v1_5247	5374936	conserved protein of unknown function CDS	0	1	0	0	0	0	0	0	0	0	0	0	0	0
CIBE_v1_5251	5379999	NADPH-dependent FMN reductase (fragment) CDS	1	0	0	0	0	0	0	0	0	0	0	0	0	0
CIBE_v1_5252	5381257	Cell wall binding repeat protein CDS	0	0	0	0	0	0	0	0	0	0	0	0	0	0
CIBE_v1_5252	5381386	Cell wall binding repeat protein CDS	1	1	1	0	0	0	0	0	0	0	0	0	0	0
CIBE_v1_5253	5381458	conserved exported protein of unknown function CDS	1	1	0	0	0	0	0	0	0	0	0	0	0	0
CIBE_v1_5255	5385473	DNA ligase III CDS	0	0	0	0	0	0	0	0	0	0	0	0	0	0
CIBE_v1_5255	5385535	DNA ligase III CDS	0	0	0	0	0	0	0	0	0	0	0	0	0	0
CIBE_v1_5255	5385541	DNA ligase III CDS	0	0	0	0	0	0	0	0	0	0	0	0	0	0
CIBE_v1_5255	5385800	DNA ligase III CDS	0	0	0	0	0	0	0	0	0	0	0	0	0	0
CIBE_v1_5264	5394702	transposase (fragment) CDS	0	1	0	0	0	0	0	0	0	0	0	0	0	0
CIBE_v1_5273	5410716	conserved protein of unknown function CDS	0	0	0	0	0	0	0	0	0	0	0	0	0	0
CIBE_v1_5279	5416998	YD repeat protein (fragment) CDS	0	1	0	0	0	0	0	0	0	0	0	0	0	0
CIBE_v1_5281	5418493	protein of unknown function CDS	0	0	0	0	0	0	0	0	0	0	0	0	0	0
CIBE_v1_5281	5418494	protein of unknown function CDS	0	0	0	0	0	0	0	0	0	0	0	0	0	0
CIBE_v1_5281	5418500	protein of unknown function CDS	1	0	0	0	0	0	0	0	0	0	0	0	0	0
CIBE_v1_5305	5448348	conserved protein of unknown function CDS	0	0	0	0	0	0	0	0	0	0	0	0	0	0
CIBE_v1_5305	5448388	conserved protein of unknown function CDS	1	0	0	0	0	0	0	0	0	0	0	0	0	0
CIBE_v1_5310	5454875	speD CDS	1	1	1	0	0	0	0	0	0	0	0	0	0	0
CIBE_v1_5311	5455795	conserved protein of unknown function CDS	1	1	1	0	0	0	0	0	0	0	0	0	0	0
CIBE_v1_5314	5458060	Hydrolase CDS	0	0	0	0	0	0	0	0	0	0	0	0	0	0
CIBE_v1_5320	5461444	galE CDS	0	1	1	0	0	0	0	0	0	0	0	0	0	0
CIBE_v1_5323	5466580	transposase CDS	0	0	0	0	0	0	0	0	0	0	0	0	0	0
CIBE_v1_5327	5471894	D-galactose-binding periplasmic protein CDS	1	0	0	0	0	0	0	0	0	0	0	0	0	0
CIBE_v1_5332	5479391	Histidine kinase CDS	1	0	0	0	0	0	0	0	0	0	0	0	0	0
CIBE_v1_5339	5487683	Phage integrase family protein CDS	1	1	0	0	0	0	0	0	0	0	0	0	0	0
CIBE_v1_5342	5492436	conserved protein of unknown function CDS	1	0	0	0	0	0	0	0	0	0	0	0	0	0
CIBE_v1_5343	5493647	DegV family protein CDS	1	0	0	0	0	0	0	0	0	0	0	0	0	0
CIBE_v1_5349	5503624	tkt CDS	0	0	0	0	0	0	0	0	0	0	0	0	0	0
CIBE_v1_5350	5504745	ywjH CDS	0	0	0	0	0	0	0	0	0	0	0	0	0	0
CIBE_v1_5354	5507154	araA CDS	1	1	0	0	0	0	0	0	0	0	0	0	0	0
CIBE_v1_5362	5518291	mro CDS	1	1	0	0	0	0	0	0	0	0	0	0	0	0
CIBE_v1_5366	5524703	Haloacid dehalogenase CDS	0	0	0	0	0	0	0	0	0	0	0	0	0	0
CIBE_v1_5366	5524740	Haloacid dehalogenase CDS	1	1	1	0	0	0	0	0	0	0	0	0	0	0
CIBE_v1_5369	5527508	SCP-like extracellular CDS	0	0	0	0	0	0	0	0	0	0	0	0	0	1
CIBE_v1_5369	5527528	SCP-like extracellular CDS	0	0	0	0	0	0	0	0	0	0	0	0	0	1
CIBE_v1_5373	5531129	Phosphohydrolase CDS	0	0	1	0	0	0	0	0	0	0	0	0	0	0
CIBE_v1_5373	5531151	Phosphohydrolase CDS	1	1	0	0	0	0	0	0	0	0	0	0	0	0
CIBE_v1_5374	5531972	Metal dependent phosphohydrolase CDS	1	0	1	0	0	0	0	0	0	0	0	0	0	0
CIBE_v1_5375	5534973	Calcium-translocating P-type ATPase, PMCA-type CDS	1	0	0	0	0	0	0	0	0	0	0	0	0	0
CIBE_v1_5376	5537159	recQ CDS	0	0	0	0	0	0	0	0	0	0	0	0	0	0
CIBE_v1_5377	5538237	Transcriptional regulator, CdaR CDS	0	1	0	0	0	0	0	0	0	0	0	0	0	0
CIBE_v1_5377	5538246	Transcriptional regulator, CdaR CDS	1	0	0	0	0	0	0	0	0	0	0	0	0	0
CIBE_v1_5377	5538250	Transcriptional regulator, CdaR CDS	1	0	0	0	0	0	0	0	0	0	0	0	0	0
CIBE_v1_5377	5538257	Transcriptional regulator, CdaR CDS	1	0	0	0	0	0	0	0	0	0	0	0	0	0
CIBE_v1_5379	5541091	Uncharacterized transporter HI 0092 CDS	0	0	0	0	0	0	0	0	0	0	0	0	0	0
CIBE_v1_5379	5541116	Uncharacterized transporter HI 0092 CDS	1	1	0	0	0	0	0	0	0	0	0	0	0	0
CIBE_v1_5380	5544088	FAD-dependent pyridine nucleotide-disulfide oxidoreductase CDS	1	1	1	0	0	0	0	0	0	0	0	0	0	0
CIBE_v1_5385	5548069	protein of unknown function CDS	0	0	0	0	0	0	0	0	0	0	0	0	0	0
CIBE_v1_5385	5548072	protein of unknown function CDS	0	0	0	0	0	0	0	0	0	0	0	0	0	0
CIBE_v1_5390	5554647	Periplasmic binding protein/LacI transcriptionalregulator CDS	0	1	0	0	0	0	0	0	0	0	0	0	0	0
CIBE_v1_5393	5557889	thiC CDS	1	0	0	0	0	0	0	0	0	0	0	0	0	0
CIBE_v1_5400	5565326	Antibiotic biosynthesis monooxygenase CDS	0	0	0	0	0	0	0	0	0	0	0	0	0	0
CIBE_v1_5413	5577857	(2Fe-2S)-binding protein CDS	1	0	0	0	0	0	0	0	0	0	0	0	0	0
CIBE_v1_5421	5585202	argG CDS	1	1	0	0	0	0	0	0	0	0	0	0	0	0
CIBE_v1_5428	5594144	UvrABC system subunit C CDS	1	0	0	0	0	0	0	0	0	0	0	0	0	0
CIBE_v1_5434	5598121	transposase CDS	1	0	0	0	0	0	0	0	0	0	0	0	0	0
CIBE_v1_5440	5607507	conserved protein of unknown function CDS	1	0	0	0	0	0	0	0	0	0	0	0	0	0
CIBE_v1_5441	5609188	nagP CDS	0	0	0	0	0	0	0	0	0	0	0	0	0	0
CIBE_v1_5450	5617721	Adenylate cyclase CDS	1	0	0	0	0	0	0	0	0	0	0	0	0	0
CIBE_v1_5451	5618416	fbp CDS	1	0	0	0	0	0	0	0	0	0	0	0	0	0
CIBE_v1_5462	5634131	Iron-containing alcohol dehydrogenase CDS	0	0	0	0	0	0	0	0	0	0	0	0	0	0
CIBE_v1_5462	5634165	Iron-containing alcohol dehydrogenase CDS	1	1	0	0	0	0	0	0	0	0	0	0	0	0
CIBE_v1_5465	5638771	Sigma-54 factor, interaction domain-containing protein CDS	1	0	0	0	0	0	0	0	0	0	0	0	0	0
CIBE_v1_5470	5642616	PTS system fructose subfamily IIA component CDS	1	0	0	0	1	0	0	0	0	0	0	0	0	0
CIBE_v1_5474	5645498	GntR family transcriptional regulator CDS	1	1	1	0	0	0	0	0	0	0	0	0	0	0
CIBE_v1_5475	5645712	nagA CDS	0	1	0	0	0	0	0	0	0	0	0	0	0	0
CIBE_v1_5480	5654323	xynD CDS	0	0	0	0	0	0	0	0	0	0	0	0	0	0
CIBE_v1_5482	5656583	aroF CDS	1	1	0	0	0	0	0	0	0	0	0	0	0	0
CIBE_v1_5483	5657108	aroQ CDS	0	0	0	0	0	0	0	0	0	0	0	0	0	0
CIBE_v1_5490	5664861	aroF CDS	0	1	0	0	0	0	0	0	0	0	0	0	0	0
CIBE_v1_5493	5668270	cls CDS	1	0	1	0	0	0	0	0	0	0	0	0	0	0
CIBE_v1_5499	5674795	conserved protein of unknown function CDS	1	1	1	0	0	0	0	0	0	0	0	0	0	0
CIBE_v1_5499	5674830	conserved protein of unknown function CDS	1	0	0	0	0	0	0	0	0	0	0	0	0	0
CIBE_v1_5500	5675960	gyaR CDS	1	0	0	0	0	0	0	0	0	0	0	0	0	0
CIBE_v1_5500	5675970	gyaR CDS	0	1	0	0	0	0	0	0	0	0	0	0	0	0
CIBE_v1_5502	5677854	conserved protein of unknown function CDS	1	1	0	0	0	0	0	0	0	0	0	0	0	0
CIBE_v1_5503	5678015	HesB-related (Seleno)protein CDS	0	0	0	0	0	0	0	0	0	0	0	0	0	0
CIBE_v1_5504	5679207	Reticulocyte-binding protein CDS	1	1	0	0	0	0	0	0	0	0	0	0	0	0
CIBE_v1_5507	5682681	conserved protein of unknown function CDS	1	0	0	0	0	0	0	0	0	0	0	0	0	0
CIBE_v1_5508	5683727	RelA/SpoT domain protein CDS	1	0	0	0	0	0	0	0	0	0	0	0	0	0
CIBE_v1_5509	5683828	conserved protein of unknown function CDS	1	0	0	0	0	0	0	0	0	0	0	0	0	0
CIBE_v1_5511	5686596	Aldose 1-epimerase CDS	0	0	0	0	0	0	0	0	0	0	0	0	0	0
CIBE_v1_5511	5686616	Aldose 1-epimerase CDS	1	1	1	0	0	0	0	0	0	0	0	0	0	0
CIBE_v1_5513	5687820	Flagella-associated protein CDS	1	0	0	0	0	0	0	0	0	0	0	0	0	0
CIBE_v1_5514	5689894	conserved protein of unknown function CDS	1	0	0	0	0	0	0	0	0	0	0	0	0	0
CIBE_v1_5514	5689897	conserved protein of unknown function CDS	1	0	0	0	0	0	0	0	0	0	0	0	0	0
CIBE_v1_5515	5691212	buk CDS	1	1	1	0	0	0	0	0	0	0	0	0	0	0
CIBE_v1_5515	5691283	buk CDS	1	1	0	0	0	0	0	0	0	0	0	0	0	0
CIBE_v1_5529	5702238	Glycosyl transferase CDS	1	0	0	0	0	0	0	0	0	0	0	0	0	0
CIBE_v1_5531	5705689	Cell wall binding repeat-containing protein CDS	1	1	0	0	0	0	0	0	0	0	0	0	0	0
CIBE_v1_5533	5706718	Transcriptional regulatory protein YycF (fragment) CDS	1	0	0	0	0	0	0	0	0	0	0	0	0	0
CIBE_v1_5534	5708244	Glycosyl transferase, group 1 CDS	0	1	0	0	0	0	0	0	0	0	0	0	0	0
CIBE_v1_5535	5708689	UDP-N-acetylglucosamine 2-epimerase homolog CDS	0	0	0	0	0	0	0	0	0	0	0	0	0	0
CIBE_v1_5535	5708693	UDP-N-acetylglucosamine 2-epimerase homolog CDS	0	0	0	0	0	0	0	0	0	0	0	0	0	0
CIBE_v1_5539	5716078	Lipopolysaccharide cholinephosphotransferase CDS	1	0	0	0	0	0	0	0	0	0	0	0	0	0
CIBE_v1_5540	5716209	Glycosyl transferase CDS	1	0	0	0	0	0	0	0	0	0	0	0	0	0
CIBE_v1_5541	5717533	conserved exported protein of unknown function CDS	1	0	0	0	0	0	0	0	0	0	0	0	0	0
CIBE_v1_5547	5724591	licB CDS	1	0	0	0	0	0	0	0	0	0	0	0	0	0
CIBE_v1_5548	5725139	licA CDS	0	1	0	0	1	0	0	0	0	0	0	0	0	0
CIBE_v1_5549	5725449	Transcriptional regulator CDS	0	1	0	0	0	0	0	0	0	0	0	0	0	0
CIBE_v1_5550	5729281	Transcriptional regulator, RpiR family CDS	1	0	0	0	0	0	0	0	0	0	0	0	0	0
CIBE_v1_5553	5733530	transposase CDS	1	1	1	0	0	0	0	0	0	0	0	0	0	0
CIBE_v1_5554	5736410	ywjH CDS	1	0	0	0	0	0	0	0	0	0	0	0	0	0
CIBE_v1_5559	5740431	Regulatory protein, LacI CDS	1	1	0	0	0	0	0	0	0	0	0	0	0	0
CIBE_v1_5561	5743394	Haloacid dehalogenase CDS	0	0	0	0	0	0	0	0	0	0	0	0	0	0
CIBE_v1_5561	5743440	Haloacid dehalogenase CDS	1	0	0	0	0	0	0	0	0	0	0	0	0	0
CIBE_v1_5575	5764330	Glycoside hydrolase CDS	1	0	1	0	0	0	0	0	0	0	0	0	0	0
CIBE_v1_5577	5767661	Sulfatase CDS	1	0	0	0	0	0	0	0	0	0	0	0	0	0
CIBE_v1_5579	5769374	protein of unknown function CDS	1	1	0	0	0	0	0	0	0	0	0	0	0	0
CIBE_v1_5580	5770396	Periplasmic solute binding protein CDS	0	0	0	0	0	0	0	0	0	0	0	0	0	0
CIBE_v1_5580	5770408	Periplasmic solute binding protein CDS	0	0	0	0	0	0	0	0	0	0	0	0	0	0
CIBE_v1_5580	5770428	Periplasmic solute binding protein CDS	1	1	1	0	0	0	0	0	0	0	0	0	0	0
CIBE_v1_5601	5797115	Transcription antiterminator BglG CDS	1	0	0	0	0	0	0	0	0	0	0	0	0	0
CIBE_v1_5607	5806969	Polysaccharide biosynthesis protein CDS	0	0	0	0	0	0	0	0	0	0	0	0	0	0
CIBE_v1_5611	5811465	Choline kinase CDS	0	0	0	0	0	0	0	0	0	0	0	0	0	0
CIBE_v1_5613	5815201	conserved exported protein of unknown function CDS	1	0	0	0	0	0	0	0	0	0	0	0	0	0
CIBE_v1_5613	5815237	conserved exported protein of unknown function CDS	1	0	0	0	0	0	0	0	0	0	0	0	0	0
CIBE_v1_5613	5815391	conserved exported protein of unknown function CDS	1	0	0	0	0	0	0	0	0	0	0	0	0	0
CIBE_v1_5614	5815884	Zn-finger containing protein CDS	0	0	1	0	0	0	0	0	0	0	0	0	0	0
CIBE_v1_5614	5816255	Zn-finger containing protein CDS	1	1	0	0	0	0	0	0	0	0	0	0	0	0
CIBE_v1_5615	5818438	Cell wall hydrolase CDS	1	0	0	0	0	0	0	0	0	0	0	0	0	0
CIBE_v1_5616	5821121	Cell wall hydrolase CDS	1	0	1	0	0	0	0	0	0	0	0	0	0	0
CIBE_v1_5623	5826191	malA CDS	1	1	0	0	0	0	0	0	0	0	0	0	0	0
CIBE_v1_5625	5828258	malP CDS	1	1	0	0	0	0	0	0	0	0	0	0	0	0
CIBE_v1_5627	5830972	prfC CDS	1	0	0	0	0	0	0	0	0	0	0	0	0	0
CIBE_v1_5628	5831184	putative cell wall binding repeat-containing protein CDS	1	0	0	0	0	0	0	0	0	0	0	0	0	0
CIBE_v1_5631	5835734	putative cell wall binding repeat-containing protein CDS	1	0	0	0	0	0	0	0	0	0	0	0	0	0
CIBE_v1_5632	5839013	Glycerophosphoryl diester phosphodiesterase CDS	0	0	0	0	0	0	0	0	0	0	0	0	0	0
CIBE_v1_5633	5840385	Cell wall/surface repeat protein CDS	0	0	0	0	0	0	0	0	0	0	0	0	0	0
CIBE_v1_5634	5843805	Cell wall/surface repeat protein CDS	0	0	0	0	0	0	0	0	0	0	0	0	0	0
CIBE_v1_5634	5843920	Cell wall/surface repeat protein CDS	1	0	0	0	0	0	0	0	0	0	0	0	0	0
CIBE_v1_5635	5846186	putative cell wall binding repeat-containing protein CDS	1	0	1	0	0	0	0	0	0	0	0	0	0	0
CIBE_v1_5636	5848605	Diguanylate cyclase (GGDEF) domain-containing protein CDS	0	0	0	0	0	0	0	0	0	0	0	0	0	0
CIBE_v1_5636	5848617	Diguanylate cyclase (GGDEF) domain-containing protein CDS	0	1	0	0	0	0	0	0	0	0	0	0	0	0
CIBE_v1_5638	5852766	Cell wall-binding protein CDS	1	0	0	0	0	0	0	0	0	0	0	0	0	0
CIBE_v1_5639	5854445	putative cell wall binding repeat-containing protein CDS	0	0	0	0	0	0	0	0	0	0	0	0	0	0
CIBE_v1_5639	5854478	putative cell wall binding repeat-containing protein CDS	1	0	0	0	0	0	0	0	0	0	0	0	0	0
CIBE_v1_5640	5856632	putative cell wall binding repeat-containing protein CDS	1	1	0	0	0	0	0	0	0	0	0	0	0	0
CIBE_v1_5660	5877460	Glycoside hydrolase CDS	1	1	1	0	0	0	0	0	0	0	0	0	0	0
CIBE_v1_5661	5878755	putative cell wall binding repeat-containing protein CDS	1	0	0	0	0	0	0	0	0	0	0	0	0	0
CIBE_v1_5663	5882323	conserved protein of unknown function CDS	1	0	0	0	0	0	0	0	0	0	0	0	0	0
CIBE_v1_5673	5894534	Mannose-1-phosphate guanylyltransferase CDS	0	1	1	0	0	0	0	0	0	0	0	0	0	0
CIBE_v1_5675	5896474	O-antigen polymerase CDS	1	1	0	0	0	0	0	0	0	0	0	0	0	0
CIBE_v1_5676	5901620	putative cell wall binding repeat-containing protein CDS	1	0	0	0	0	0	0	0	0	0	0	0	0	0
CIBE_v1_5679	5906429	conserved exported protein of unknown function CDS	0	0	0	0	0	0	0	0	0	0	0	0	0	0
CIBE_v1_5679	5906467	conserved exported protein of unknown function CDS	1	0	0	0	0	0	0	0	0	0	0	0	0	0
CIBE_v1_5682	5909523	Cell wall-binding protein CDS	0	0	0	0	0	0	0	0	0	0	0	0	0	0
CIBE_v1_5683	5911721	putative cell wall binding repeat-containing protein CDS	1	0	0	0	0	0	0	0	0	0	0	0	0	0
CIBE_v1_5689	5914958	Membrane protein CDS	0	1	1	0	0	0	0	0	0	0	0	0	0	0
CIBE_v1_5690	5917382	Methyl-accepting chemotaxis protein CDS	1	0	0	0	0	0	0	0	0	0	0	0	0	0
CIBE_v1_5694	5931556	exported protein of unknown function CDS	0	0	0	0	0	0	0	0	0	0	0	0	0	0
CIBE_v1_5694	5931735	exported protein of unknown function CDS	1	1	0	0	0	0	0	0	0	0	0	0	0	0
CIBE_v1_5695	5933927	apeB CDS	1	0	0	0	0	0	0	0	0	0	0	0	0	0
CIBE_v1_5697	5936397	dapA CDS	1	0	0	0	0	0	0	0	0	0	0	0	0	0
CIBE_v1_5709	5946269	artQ CDS	1	0	0	0	0	0	0	0	0	0	0	0	0	0
CIBE_v1_5709	5946308	artQ CDS	1	1	0	0	0	0	0	0	0	0	0	0	0	0
CIBE_v1_5710	5947676	Extracellular solute-binding protein, family 3 CDS	1	0	0	0	0	0	0	0	0	0	0	0	0	0
CIBE_v1_5713	5953288	conserved protein of unknown function CDS	1	0	0	0	0	0	0	0	0	0	0	0	0	0
CIBE_v1_5715	5954892	Signal peptidase I CDS	0	0	0	0	0	0	0	0	0	0	0	0	0	0
CIBE_v1_5724	5962011	Methyl-accepting chemotaxis protein CDS	0	1	1	0	0	0	0	0	0	0	0	0	0	0
CIBE_v1_5725	5962402	yhdR CDS	0	1	0	0	0	0	0	0	0	0	0	0	0	0
CIBE_v1_5725	5962405	yhdR CDS	0	1	0	0	0	0	0	0	0	0	0	0	0	0
CIBE_v1_5725	5962435	yhdR CDS	1	1	0	0	0	0	0	0	0	0	0	0	0	0
CIBE_v1_5727	5964770	transposase CDS	1	0	0	0	0	0	0	0	0	0	0	0	0	0
CIBE_v1_5729	5965676	conserved protein of unknown function CDS	1	1	0	0	0	0	0	0	0	0	0	0	0	0
CIBE_v1_5730	5968283	Transcriptional regulator, GntR family CDS	0	0	0	0	0	0	0	0	0	0	0	0	0	0
CIBE_v1_5732	5970325	frlB CDS	0	0	0	0	0	0	0	0	0	0	0	0	0	0
CIBE_v1_5738	5976868	Extracellular solute-binding protein, family 3 CDS	1	1	1	0	0	0	0	0	0	0	0	0	0	0
CIBE_v1_5740	5978940	copZ CDS	0	0	0	0	0	0	0	0	0	0	0	0	0	0
CIBE_v1_5747	5988447	Diguanylate cyclase and metal dependent phosphohydrolase CDS	0	0	0	0	0	0	0	0	0	0	0	0	0	0
CIBE_v1_5750	5991814	Amidohydrolase CDS	0	0	0	0	0	0	0	0	0	0	0	0	0	0
CIBE_v1_5751	5992297	conserved protein of unknown function CDS	1	1	1	0	0	0	0	0	0	0	0	0	0	0
CIBE_v1_5773	6017934	bglC CDS	0	0	0	0	0	0	0	0	0	0	0	0	0	0
CIBE_v1_5773	6017956	bglC CDS	0	0	0	0	0	0	0	0	0	0	0	0	0	0
CIBE_v1_5775	6020458	4Fe-4S ferredoxin CDS	1	1	0	0	0	0	0	0	0	0	0	0	0	0
CIBE_v1_5788	6031905	protein of unknown function CDS	1	0	0	0	0	0	0	0	0	0	0	0	0	0
CIBE_v1_5788	6031932	protein of unknown function CDS	0	0	0	0	0	0	0	0	0	0	0	0	0	0
CIBE_v1_5792	6034877	conserved protein of unknown function CDS	1	1	0	0	0	0	0	0	0	0	0	0	0	0
CIBE_v1_5796	6041476	protein of unknown function CDS	0	0	0	0	0	0	0	0	0	0	0	0	0	0
CIBE_v1_5804	6051071	protein of unknown function CDS	0	1	0	0	0	0	0	0	0	0	0	0	0	0
CIBE_v1_5805	6051440	Transcriptional regulator, XRE family CDS	0	0	0	0	0	0	0	0	0	0	0	0	0	0
CIBE_v1_5805	6051461	Transcriptional regulator, XRE family CDS	0	0	0	0	0	0	0	0	0	0	0	0	0	0
CIBE_v1_5806	6052783	conserved exported protein of unknown function CDS	1	1	0	0	0	0	0	0	0	0	0	0	0	0
CIBE_v1_5828	6067504	ydzF CDS	1	0	0	0	0	0	0	0	0	0	0	0	0	0
CIBE_v1_5839	6079673	putative AgrB-like protein CDS	1	0	0	0	0	0	0	0	0	0	0	0	0	0
CIBE_v1_5854	6089302	putative enzyme CDS	1	0	0	0	0	0	0	0	0	0	0	0	0	0
CIBE_v1_5855	6091456	pyk CDS	1	0	1	0	0	0	0	0	0	0	0	0	0	0
CIBE_v1_5860	6097824	whiA CDS	0	1	0	0	0	0	0	0	0	0	0	0	0	0
CIBE_v1_5862	6100150	yvcJ CDS	1	0	0	0	0	0	0	0	0	0	0	0	0	0
CIBE_v1_5867	6106846	Signal peptide protein CDS	1	1	1	0	0	0	0	0	0	0	0	0	0	0
CIBE_v1_5869	6112039	uvrB CDS	1	1	0	0	0	0	0	0	0	0	0	0	0	0
CIBE_v1_5873	6116706	ftsE CDS	1	1	1	0	0	0	0	0	0	0	0	0	0	0
CIBE_v1_5876	6119614	putative transketolase N-terminal section CDS	0	0	0	0	0	0	0	0	0	0	0	0	0	0
CIBE_v1_5882	6123636	conserved protein of unknown function CDS	0	0	0	0	0	0	0	0	0	0	0	0	1	0
CIBE_v1_5882	6123657	conserved protein of unknown function CDS	1	1	0	0	0	0	0	0	0	0	0	0	0	0
CIBE_v1_5888	6129348	degT CDS	1	0	1	0	0	0	0	0	0	0	0	0	0	0
CIBE_v1_5890	6132490	conserved protein of unknown function CDS	1	1	1	0	0	0	0	0	0	0	0	0	0	0
CIBE_v1_5891	6132974	Transcriptional regulator, AbrB family CDS	1	1	0	0	0	0	0	0	0	0	0	0	0	0
CIBE_v1_5894	6136412	Glycoside hydrolase CDS	1	0	0	0	0	0	0	0	0	0	0	0	0	0
CIBE_v1_5894	6136415	Glycoside hydrolase CDS	1	0	0	0	0	0	0	0	0	0	0	0	0	0
CIBE_v1_5894	6136432	Glycoside hydrolase CDS	1	0	0	0	0	0	0	0	0	0	0	0	0	0
CIBE_v1_5895	6136925	HAD family hydrolase CDS	0	0	0	0	0	0	0	0	0	0	0	0	0	0
CIBE_v1_5896	6138774	PpiC-type peptidyl-prolyl cis-trans isomerase CDS	1	0	0	0	0	0	0	0	0	0	0	0	0	0
CIBE_v1_5897	6138889	ung CDS	1	0	0	0	0	0	0	0	0	0	0	0	0	0
CIBE_v1_5900	6140691	cobB CDS	0	0	0	0	0	0	0	0	0	0	0	0	0	0
CIBE_v1_5902	6144370	Glucokinase CDS	1	0	0	0	0	0	0	0	0	0	0	0	1	0
CIBE_v1_5907	6150188	conserved protein of unknown function CDS	1	0	0	0	0	0	0	0	0	0	0	0	0	0
CIBE_v1_5913	6156776	putative pyruvate, phosphate dikinase regulatoryprotein CDS	1	0	0	0	0	0	0	0	0	0	0	0	0	0
CIBE_v1_5914	6156850	Peptidase A8 CDS	1	0	0	0	0	0	0	0	0	0	0	0	0	0
CIBE_v1_5915	6159184	ldh CDS	1	0	0	0	0	0	0	0	0	0	0	0	0	0
CIBE_v1_5928	6176154	glgB CDS	0	0	0	0	0	0	0	0	0	0	0	0	0	0
CIBE_v1_5936	6183236	GNAT family acetyltransferase CDS	0	0	0	0	0	0	0	0	0	0	1	0	0	0
CIBE_v1_5944	6190643	tcdA CDS	1	1	0	0	0	0	0	0	0	0	0	0	0	0
CIBE_v1_5945	6190702	Adenosylhomocysteine nucleosidase CDS	1	0	0	0	0	0	0	0	0	0	0	0	0	0
CIBE_v1_5951	6198540	Transcriptional regulator CDS	1	0	0	0	0	0	0	0	0	0	0	0	0	0
CIBE_v1_5951	6198543	Transcriptional regulator CDS	1	1	0	0	0	0	0	0	0	0	0	0	0	0
CIBE_v1_5955	6203268	3-phosphoglycerate dehydrogenase CDS	1	1	0	0	0	0	0	0	0	0	0	0	0	0
CIBE_v1_5956	6205323	oppA CDS	1	1	0	0	0	0	0	0	0	0	0	0	0	0
CIBE_v1_5956	6205406	oppA CDS	0	0	0	0	0	0	0	0	0	0	0	0	0	0
CIBE_v1_5961	6209576	protein of unknown function CDS	0	0	0	0	0	0	0	0	0	0	0	0	0	0
CIBE_v1_5964	6214172	Ligand-binding protein SH3 CDS	1	0	0	0	0	0	0	0	0	0	0	0	0	0
CIBE_v1_5964	6214192	Ligand-binding protein SH3 CDS	1	1	1	0	0	0	0	0	0	0	0	0	0	0
CIBE_v1_5968	6216231	yaaK CDS	1	0	0	0	0	0	0	0	0	0	0	0	0	0
CIBE_v1_5969	6217965	DNA polymerase III subunit gamma/tau CDS	1	0	1	0	0	0	0	0	0	0	0	0	0	0
CIBE_v1_5970	6219319	transposase CDS	0	1	0	0	0	0	0	0	0	0	0	0	0	0
CIBE_v1_5970	6219396	transposase CDS	0	0	0	0	0	0	0	0	0	0	0	0	0	0
CIBE_v1_5971	6219568	thyA CDS	1	0	0	0	0	0	0	0	0	0	0	0	0	0
CIBE_v1_5974	6223293	conserved protein of unknown function CDS	1	1	0	0	0	0	0	0	0	0	0	0	0	0
CIBE_v1_5978	6226118	Response regulator receiver protein CDS	1	0	0	0	0	0	0	0	0	0	0	0	0	0
CIBE_v1_5979	6230002	pycA CDS	0	1	0	0	0	0	0	0	0	0	0	0	0	0
CIBE_v1_5985	6236188	ABC transporter substrate-binding protein CDS	0	1	0	0	0	0	0	0	0	0	0	0	0	0
CIBE_v1_5985	6236264	ABC transporter substrate-binding protein CDS	1	0	0	0	0	0	0	0	0	0	0	0	0	0
CIBE_v1_5990	6243140	Nitroreductase CDS	1	0	1	0	0	0	0	0	0	0	0	0	0	0
CIBE_v1_5993	6248417	Beta-glucosidase CDS	1	1	0	0	0	0	0	0	0	0	0	0	0	0
CIBE_v1_5998	6252735	MarR family transcriptional regulator CDS	1	1	1	0	0	0	0	0	0	0	0	0	0	0
CIBE_v1_6007	6261593	Sucrose operon repressor CDS	0	0	0	0	0	0	0	0	0	0	0	0	0	0
CIBE_v1_6007	6261613	Sucrose operon repressor CDS	1	1	0	0	0	0	0	0	0	0	0	0	0	0
CIBE_v1_6010	6264073	conserved protein of unknown function CDS	1	0	0	0	0	0	0	0	0	0	0	0	0	0
CIBE_v1_6013	6265830	conserved protein of unknown function CDS	1	1	0	0	0	0	0	0	0	0	0	0	0	0
CIBE_v1_6013	6265863	conserved protein of unknown function CDS	1	1	0	0	0	0	0	0	0	0	0	0	0	0
CIBE_v1_6025	6276240	Transcriptional regulator CDS	1	0	0	0	0	0	0	0	0	0	0	0	0	0
CIBE_v1_6027	6278433	vanR CDS	0	0	0	0	0	0	0	0	0	0	0	0	0	0
CIBE_v1_6027	6278444	vanR CDS	1	1	0	0	0	0	0	0	0	0	0	0	0	0
CIBE_v1_6027	6278478	vanR CDS	0	1	0	0	0	0	0	0	0	0	0	0	0	0
CIBE_v1_6028	6281923	ctpE CDS	0	1	0	0	0	0	0	0	0	0	0	0	0	0
CIBE_v1_6028	6281965	ctpE CDS	1	0	0	0	0	0	0	0	0	0	0	0	0	0
CIBE_v1_6029	6282101	1-acyl-sn-glycerol-3-phosphate acyltransferase CDS	1	1	0	0	0	0	0	0	0	0	0	0	0	0
CIBE_v1_6030	6283001	DEAD/DEAH box helicase domain protein CDS	1	1	0	0	0	0	0	0	0	0	0	0	0	0
CIBE_v1_6034	6289638	glnK CDS	1	1	1	0	0	0	0	0	0	0	0	0	0	0
CIBE_v1_6037	6292274	Aminoglycoside phosphotransferase CDS	1	1	0	0	0	0	0	0	0	0	0	0	0	0
CIBE_v1_6038	6294097	Sulfate permease CDS	0	1	0	0	0	0	0	0	0	0	0	0	0	0
CIBE_v1_6038	6294236	Sulfate permease CDS	1	0	0	0	0	0	0	0	0	0	0	0	0	0
CIBE_v1_6040	6295464	protein of unknown function CDS	1	0	0	0	0	0	0	0	0	0	0	0	0	0
CIBE_v1_6066	6319411	Transcriptional regulator with ABC transporter ATP-binding domain and LytTR DNA-binding domain CDS	0	1	0	0	0	0	0	0	0	0	0	0	0	0
CIBE_v1_6072	6323904	Transcriptional regulator, BadM/Rrf2 family CDS	0	1	0	0	0	0	0	0	0	0	0	0	0	0
CIBE_v1_6076	6331360	Acyl-CoA dehydrogenase CDS	1	1	0	0	0	0	0	0	0	0	0	0	0	0
CIBE_v1_6081	6337343	SEC-C motif domain protein CDS	1	0	0	0	0	0	0	0	0	0	0	0	0	0
CIBE_v1_6083	6339519	murAB CDS	1	0	0	0	0	0	0	0	0	0	0	0	0	0
CIBE_v1_6084	6339771	conserved protein of unknown function CDS	1	0	0	0	0	0	0	0	0	0	0	0	0	0
CIBE_v1_6089	6344165	Primosome, DnaD subunit CDS	1	0	0	0	0	0	0	0	0	0	0	0	0	0
CIBE_v1_6089	6344174	Primosome, DnaD subunit CDS	0	1	0	0	0	0	0	0	0	0	0	0	0	0
CIBE_v1_6089	6344191	Primosome, DnaD subunit CDS	0	0	0	0	0	0	0	0	0	0	0	0	0	0
CIBE_v1_6096	6350931	conserved protein of unknown function CDS	1	1	0	0	0	0	0	0	0	0	0	0	0	0
CIBE_v1_6097	6352366	purA CDS	0	0	0	0	0	0	0	0	0	0	0	0	0	0
CIBE_v1_6102	6357441	dnaC CDS	1	0	0	0	0	0	0	0	0	0	0	0	0	0
CIBE_v1_6106	6362160	conserved protein of unknown function CDS	0	0	0	0	0	0	0	0	0	0	0	0	0	0
CIBE_v1_6109	6363419	rpsF CDS	1	1	0	0	0	0	0	0	0	0	0	0	0	0
CIBE_v1_6112	6364877	conserved protein of unknown function CDS	1	0	0	0	0	0	0	0	0	0	0	0	0	0
CIBE_v1_6113	6364984	Lysine exporter protein (LYSE/YGGA) CDS	1	0	0	0	0	0	0	0	0	0	0	0	0	0
CIBE_v1_6116	6368885	transposase (fragment) CDS	1	0	0	0	0	0	0	0	0	0	0	0	0	0
CIBE_v1_6116	6368940	transposase (fragment) CDS	1	0	0	0	0	0	0	0	0	0	0	0	0	0
CIBE_v1_6116	6368994	transposase (fragment) CDS	1	0	0	0	0	0	0	0	0	0	0	0	0	0
CIBE_v1_6116	6369016	transposase (fragment) CDS	0	0	0	0	0	0	0	0	0	0	0	0	0	0
CIBE_v1_6116	6369020	transposase (fragment) CDS	0	0	0	0	0	0	0	0	0	0	0	0	0	0
CIBE_v1_6116	6369023	transposase (fragment) CDS	0	0	0	0	0	0	0	0	0	0	0	0	0	0
CIBE_v1_6116	6369050	transposase (fragment) CDS	0	0	0	0	0	0	0	0	0	0	0	0	0	0
CIBE_v1_6116	6369097	transposase (fragment) CDS	1	0	0	0	0	0	0	0	0	0	0	0	0	0
CIBE_v1_6116	6369136	transposase (fragment) CDS	1	0	0	0	0	0	0	0	0	0	0	0	0	0
CIBE_v1_6123	6375490	parA CDS	1	0	0	0	0	0	0	0	0	0	0	0	0	0
CIBE_v1_6124	6376673	noc CDS	1	1	1	0	0	0	0	0	0	0	0	0	0	0
CIBE_v1_6127	6380811	mnmE CDS	1	1	0	0	0	0	0	0	0	0	0	0	0	0
CIBE_v1_6132	6383196	rpmH CDS	1	0	1	0	0	0	0	0	0	0	0	0	0	0
CIBE_v1_misc_RNA_118	4879202	Glycine RNA	1	1	0	0	0	0	0	0	0	0	0	0	0	0
CIBE_v1_misc_RNA_11	2759601	Cobalamin RNA	1	1	1	0	0	0	0	0	0	0	0	0	0	0
CIBE_v1_misc_RNA_26	974851	SAM RNA	1	1	0	0	0	0	0	0	0	0	0	0	0	0
CIBE_v1_misc_RNA_30	582461	SAM RNA	1	1	0	0	0	0	0	0	0	0	0	0	0	0
CIBE_v1_misc_RNA_39	83775	TPP RNA	1	1	0	0	0	0	0	0	0	0	0	0	0	0
CIBE_v1_misc_RNA_43	4995021	Purine RNA	1	1	0	0	0	0	0	0	0	0	0	0	0	0
CIBE_v1_misc_RNA_44	2360194	Purine RNA	1	1	1	0	0	0	0	0	0	0	0	0	0	0
CIBE_v1_misc_RNA_53	931074	PreQ1 RNA	1	0	0	0	0	0	0	0	0	0	0	0	0	0
CIBE_v1_misc_RNA_56	178070	L10 leader RNA	1	1	0	0	0	0	0	0	0	0	0	0	0	0
CIBE_v1_misc_RNA_57	282082	glmS RNA	1	0	0	0	0	0	0	0	0	0	0	0	0	0
CIBE_v1_misc_RNA_59	1087962	RNaseP bact a	1	1	0	0	0	0	0	0	0	0	0	0	0	0
CIBE_v1_misc_RNA_68	1408504	T-box RNA	1	1	1	0	0	0	0	0	0	0	0	0	0	0
CIBE_v1_misc_RNA_6	3605899	ydaO-yuaA RNA	0	1	0	0	0	0	0	0	0	0	0	0	0	0
CIBE_v1_misc_RNA_75	1731299	T-box RNA	1	1	1	0	0	0	0	0	0	0	0	0	0	0
CIBE_v1_misc_RNA_76	3996257	T-box RNA	0	1	0	0	0	0	0	0	0	0	0	0	0	0
CIBE_v1_misc_RNA_79	2170360	T-box RNA	0	1	0	0	0	0	0	0	0	0	0	0	0	0
CIBE_v1_misc_RNA_93	4197557	ykoK RNA	1	0	0	0	0	0	0	0	0	0	0	0	0	0
CIBE_v1_tRNA18	136726	Asn tRNA	1	1	0	0	0	0	0	0	0	0	0	0	0	0
CIBE_v1_tRNA19	137241	Asn tRNA	1	1	0	0	0	0	0	0	0	0	0	0	0	0
CIBE_v1_tRNA20	143789	Ala tRNA	0	0	0	0	0	0	0	0	0	0	0	0	0	0
CIBE_v1_tRNA24	174254	Thr tRNA	1	1	1	0	0	0	0	0	0	0	0	0	0	0
CIBE_v1_tRNA27	445937	Pro tRNA	1	0	0	0	0	0	0	0	0	0	0	0	0	1
CIBE_v1_tRNA55	633803	Trp tRNA	1	1	0	0	0	0	0	0	0	0	0	0	0	0
CIBE_v1_tRNA75	6346450	Asp tRNA	0	0	0	0	0	0	0	0	0	0	0	0	0	0
CIBE_v1_tRNA79	6157898	Lys tRNA	0	0	0	0	0	0	0	0	0	0	0	0	0	0
CIBE_v1_tRNA83	4236074	Gly tRNA	1	1	0	0	0	0	0	0	0	0	0	0	1	0
CIBE_v1_tRNA8	121442	Leu tRNA	1	1	0	0	0	0	0	0	0	0	0	0	0	0
CIBE_v1_tRNA91	3542376	Glu tRNA	0	0	0	0	0	0	0	0	0	0	0	0	0	0
CIBE_v1_b0001	275	protein of unknown function CDS	1	1	1	0	0	0	0	0	0	0	0	0	0	0
CIBE_v1_b0001	339	protein of unknown function CDS	1	0	0	0	0	0	0	0	0	0	0	0	0	0
CIBE_v1_b0003	1109	Glycosyl hydrolase family protein CDS	1	0	0	0	0	0	0	0	0	0	0	0	0	0
CIBE_v1_b0003	1173	Glycosyl hydrolase family protein CDS	1	0	0	0	0	0	0	0	0	0	0	0	0	0
CIBE_v1_b0003	1204	Glycosyl hydrolase family protein CDS	0	0	0	0	0	0	0	0	0	0	0	0	0	0
CIBE_v1_b0012	7154	conserved protein of unknown function CDS	1	1	0	0	0	0	0	0	0	0	0	0	0	0
CIBE_v1_b0020	16287	protein of unknown function CDS	1	0	0	0	0	0	0	0	0	0	0	0	0	0
CIBE_v2_p0002	1257	exported protein of unknown function CDS	0	0	0	0	0	0	0	0	0	0	0	0	0	0
CIBE_v2_p0003	2354	conserved DNA-binding protein of unknown function CDS	0	0	0	0	0	0	0	0	0	0	0	0	0	0
CIBE_v2_p0011	8047	protein of unknown function CDS	0	0	0	0	0	0	0	0	0	0	0	0	0	0
CIBE_v2_p0012	8631	conserved protein of unknown function CDS	0	0	0	0	0	0	0	0	0	0	0	0	0	0
CIBE_v2_p0014	10130	putative bacteriocin transport accessory protein CDS	0	0	0	0	0	0	0	0	0	0	0	0	0	0

## Sheet: ATCC 824
Locus Tag	Position	Annotation	Pribnow-10	Pribnow-35	Pribnow_combined	Sigma54_complete	Sigma54_simple	SigmaE	SigmaF_complete	SigmaF_simple	SigmaG	SigmaH_complete1	SigmaH_complete2	SigmaH_simple	SigmaK	Spo0A
CA_C0001	151	chromosome replication initiator DnaA	1	1	1	0	0	0	0	0	0	0	0	0	0	0
CA_C0001	290	chromosome replication initiator DnaA	1	0	0	0	0	0	0	0	0	0	0	0	0	0
CA_C0004	3441	recombination protein F	1	0	1	0	0	0	0	0	0	0	0	0	0	0
CA_C0014	21247	aminotransferase	0	0	0	0	0	0	0	0	0	0	0	0	0	0
CA_C0014	21254	aminotransferase	1	0	0	0	0	0	0	0	0	0	0	0	0	0
CA_C0014	21604	aminotransferase	0	1	1	0	0	0	0	0	0	0	0	0	0	0
CA_C0014	21607	aminotransferase	0	1	1	0	0	0	0	0	0	0	0	0	0	0
CA_C0015	22699	D-3-phosphoglycerate dehydrogenase	0	0	0	0	0	0	0	0	0	0	0	0	0	0
CA_C0018	26349	NADPH-quinone reductase YabF family	0	0	0	0	0	0	0	0	0	0	0	0	0	0
CA_C0019	27654	AcrR family transcriptional regulator	1	1	1	0	0	0	0	0	0	0	0	0	0	0
CA_C0021	30557	seryl-tRNA synthetase	0	0	1	0	0	0	0	0	0	0	0	0	0	0
CA_C0021	30561	seryl-tRNA synthetase	0	1	1	0	0	0	0	0	0	0	0	0	0	0
CA_C0021	30596	seryl-tRNA synthetase	0	0	0	0	0	0	0	0	0	0	0	0	1	0
CA_C0025	36166	deoxycytidine triphosphate deaminase	1	1	1	0	0	0	0	0	0	0	0	0	0	0
CA_C0032	42893	TetR/AcrR family transcriptional regulator	1	0	0	0	0	0	0	0	0	0	0	0	0	0
CA_C0035	46180	serine/threonine phosphatase	1	0	1	0	0	0	0	0	0	0	0	0	0	0
CA_C0039	49933	DNA translocase FtsK	0	0	0	0	0	0	0	0	0	0	0	0	0	0
CA_C0040	54691	hypothetical protein CA_C0040	0	1	0	0	0	0	0	0	0	0	0	0	0	0
CA_C0040	54713	hypothetical protein CA_C0040	0	0	0	0	0	0	0	0	0	0	0	0	0	0
CA_C0045	57927	hypothetical protein CA_C0045	0	0	0	0	0	0	0	0	0	0	0	0	0	0
CA_C0052	62052	hypothetical protein CA_C0052	1	1	1	0	0	0	0	0	0	0	0	0	0	0
CA_C0056	64502	hypothetical protein CA_C0056	0	1	0	0	0	0	0	0	0	0	0	0	0	0
CA_C0070	80863	hypothetical protein CA_C0070	1	1	1	0	0	0	0	0	0	0	0	0	0	0
CA_C0082	89758	hypothetical protein CA_C0082	0	0	0	0	0	0	0	0	0	0	0	0	0	0
CA_C0083	92043	PemK family DNA-binding protein	1	0	0	0	0	0	0	0	0	0	0	0	0	0
CA_C0091	98973	ketol-acid reductoisomerase	0	0	0	0	0	0	0	0	0	0	0	0	0	0
CA_C0094	102087	ferredoxin-nitrite reductase	1	0	1	0	0	0	0	0	0	0	0	0	0	0
CA_C0095	103794	glutamyl-tRNA reductase	1	1	1	0	0	0	0	0	0	0	0	0	0	0
CA_C0095	103814	glutamyl-tRNA reductase	1	1	1	0	0	0	0	0	0	0	0	0	0	0
CA_C0095	103828	glutamyl-tRNA reductase	0	0	0	0	0	0	0	0	0	0	0	0	0	0
CA_C0095	103834	glutamyl-tRNA reductase	0	0	0	0	0	0	0	0	0	0	0	0	0	0
CA_C0095	103841	glutamyl-tRNA reductase	0	0	0	0	0	0	0	0	0	0	0	0	0	0
CA_C0101	110682	methyl-accepting chemotaxis protein	1	0	0	0	0	0	0	0	0	0	0	0	0	0
CA_C0113	124063	sugar metabolism transcriptional regulator	1	1	1	0	0	0	0	0	0	0	0	0	0	0
CA_C0115	125451	hypothetical protein CA_C0115	1	1	1	0	0	0	0	0	0	0	0	0	0	0
CA_C0117	128012	protein cheY-like protein	0	0	1	0	0	0	0	0	0	0	0	0	0	0
CA_C0123	134082	cytosine deaminase	1	1	1	0	0	0	0	0	0	0	0	0	0	0
CA_C0126	138067	hypothetical protein CA_C0126	1	0	0	0	0	0	0	0	0	0	0	0	0	0
CA_C0138	144455	ABC transporter ATP-binding protein	1	1	1	0	0	0	0	0	0	0	0	0	0	0
CA_C0138	144493	ABC transporter ATP-binding protein	0	1	1	0	0	0	0	0	0	0	0	0	0	0
CA_C0138	144539	ABC transporter ATP-binding protein	1	0	0	0	0	0	0	0	0	0	0	0	0	0
CA_C0147	153034	ABC transporter ATP-binding protein	0	1	1	0	0	0	0	0	0	0	0	0	0	0
CA_C0148	153323	TIM-barrel fold family protein	1	1	1	0	0	0	0	0	0	0	0	0	0	0
CA_C0149	154553	hypothetical protein CA_C0149	1	0	0	0	0	0	0	0	0	0	0	0	0	0
CA_C0152	156898	ribosomal-protein-alanine acetyltransferase	1	0	0	0	0	0	0	0	0	0	0	0	0	0
CA_C0158	179871	glucosamine--fructose-6-phosphate aminotransferase	1	1	1	0	0	0	0	0	0	0	0	0	0	0
CA_C0158	179927	glucosamine--fructose-6-phosphate aminotransferase	1	0	0	0	0	0	0	0	0	0	0	0	0	0
CA_C0164	186364	ABC transporter ATP-binding protein	1	1	0	0	0	0	0	0	0	0	0	0	0	0
CA_C0164	187294	ABC transporter ATP-binding protein	1	0	0	0	0	0	0	0	0	0	0	0	0	0
CA_C0164	187319	ABC transporter ATP-binding protein	1	0	1	0	0	0	0	0	0	0	0	0	0	0
CA_C0167	190252	sigF/sigE/sigG family sigma factor	1	0	1	0	0	0	0	0	0	0	0	0	0	0
CA_C0167	190258	sigF/sigE/sigG family sigma factor	1	1	1	0	0	0	0	0	0	0	0	0	0	0
CA_C0169	192022	ABC transporter ATP-binding protein	1	0	1	0	0	0	0	0	0	0	0	0	0	0
CA_C0196	221856	NADH-dependent flavine oxidoreductase	1	1	1	0	0	0	0	0	0	0	0	0	0	0
CA_C0201	226621	AcrR family transcriptional regulator	1	0	1	0	0	0	0	0	0	0	0	0	0	0
CA_C0203	228075	flavodoxin	1	0	0	0	0	0	0	0	0	0	0	0	0	0
CA_C0207	232971	hypothetical protein CA_C0207	1	0	0	0	0	0	0	0	0	0	0	0	0	0
CA_C0208	233869	hypothetical protein CA_C0208	1	1	0	0	0	0	0	0	0	0	0	0	0	0
CA_C0212	237071	biotin-(acetyl-CoA carboxylase) ligase	1	0	1	0	0	0	0	0	0	0	0	0	0	0
CA_C0212	237082	biotin-(acetyl-CoA carboxylase) ligase	0	1	0	0	0	0	0	0	0	0	0	0	0	0
CA_C0214	238628	aminopeptidase	1	0	0	0	0	0	0	0	0	0	0	0	0	0
CA_C0217	241712	prephenate dehydratase PheA	1	1	1	0	0	0	0	0	0	0	0	0	0	0
CA_C0222	246559	exodeoxyribonuclease ExoA	1	0	0	0	0	0	0	0	0	0	0	0	0	0
CA_C0222	246599	exodeoxyribonuclease ExoA	0	1	1	0	0	0	0	0	0	0	0	0	0	0
CA_C0223	247814	N-6 adenine-specific DNA methylase	1	0	0	0	0	0	0	0	0	0	0	0	0	0
CA_C0229	259632	Zn-dependent protease TldD	1	0	0	0	0	0	0	0	0	0	0	0	0	0
CA_C0231	262530	transcripcional regulator of sugar metabolism	0	1	1	0	0	0	0	0	0	0	0	0	0	0
CA_C0231	262552	transcripcional regulator of sugar metabolism	0	1	1	0	0	0	0	0	0	0	0	0	0	0
CA_C0244	275461	permease	0	0	1	0	0	0	0	0	0	0	0	0	0	0
CA_C0246	277345	permease	1	0	0	0	0	0	0	0	0	0	0	0	0	0
CA_C0246	277366	permease	1	0	0	0	0	0	0	0	0	0	0	0	0	0
CA_C0249	279239	glyoxalase I	1	0	0	0	0	0	0	0	0	0	0	0	0	0
CA_C0251	281880	hypothetical protein CA_C0251	0	0	1	0	0	0	0	0	0	0	0	0	0	1
CA_C0263	295391	phosphoserine phosphatase related protein	1	0	0	0	0	0	0	0	0	0	0	0	0	0
CA_C0263	295400	phosphoserine phosphatase related protein	0	0	0	0	0	0	0	0	0	0	0	0	0	0
CA_C0264	296674	hypothetical protein CA_C0264	1	1	1	0	0	0	0	0	0	0	0	0	0	0
CA_C0267	298724	L-lactate dehydrogenase	1	0	1	0	0	0	0	0	0	0	0	0	0	0
CA_C0267	298763	L-lactate dehydrogenase	1	1	0	0	0	0	0	0	0	0	0	0	0	0
CA_C0271	303211	esterase	1	0	1	0	0	0	0	0	0	0	0	0	0	0
CA_C0272	303748	amino acid transporter	1	1	1	0	0	0	0	0	0	0	0	0	0	0
CA_C0273	305693	2-isopropylmalate synthase	0	0	0	0	0	0	0	0	0	0	0	0	0	0
CA_C0273	305749	2-isopropylmalate synthase	0	1	1	0	0	0	0	0	0	0	0	0	0	0
CA_C0273	305780	2-isopropylmalate synthase	0	1	0	0	0	0	0	0	0	0	0	0	0	0
CA_C0273	305785	2-isopropylmalate synthase	1	0	0	0	0	0	0	0	0	0	0	0	0	0
CA_C0273	305796	2-isopropylmalate synthase	1	0	0	0	0	0	0	0	0	0	0	0	0	0
CA_C0273	305862	2-isopropylmalate synthase	0	0	1	0	0	0	0	0	0	0	0	0	0	0
CA_C0274	308124	aspartate ammonia-lyase	1	0	1	0	0	0	0	0	0	0	0	0	0	0
CA_C0274	308209	aspartate ammonia-lyase	0	0	0	0	0	0	0	0	0	0	0	0	0	0
CA_C0275	309744	hypothetical protein CA_C0275	1	0	0	0	0	0	0	0	0	0	0	0	0	0
CA_C0277	316215	HD-GYP hydrolase domain-containing protein	1	0	0	0	0	0	0	0	0	0	0	0	0	0
CA_C0277	316235	HD-GYP hydrolase domain-containing protein	0	0	0	0	0	0	0	0	0	0	0	0	0	0
CA_C0278	318803	aspartate kinase	1	0	0	0	0	0	0	0	0	0	0	0	0	0
CA_C0279	319015	peptidil-prolyl cis-trans isomerase	1	0	0	0	0	0	0	0	0	0	0	0	0	0
CA_C0284	323824	NAD-dependent deacetylase	1	0	0	0	0	0	0	0	0	0	0	0	0	0
CA_C0289	328295	response regulator	1	1	1	0	0	0	0	0	0	0	0	0	0	0
CA_C0299	354987	hypothetical protein CA_C0299	1	0	0	0	0	0	0	0	0	0	0	0	0	0
CA_C0303	357488	ferredoxin	0	1	0	0	0	0	0	0	0	0	0	0	0	0
CA_C0304	357891	chemotaxis protein MotA	0	0	0	0	0	0	0	0	0	0	0	0	0	0
CA_C0306	359599	SAM-dependent methyltransferase	1	0	1	0	0	0	0	0	0	0	0	0	0	0
CA_C0309	362564	cell wall-associated hydrolase	0	0	0	0	0	0	0	0	0	0	0	0	0	0
CA_C0310	364106	stationary/sporulation gene regulator	1	1	1	0	0	0	0	0	0	0	0	0	0	0
CA_C0310	364196	stationary/sporulation gene regulator	1	1	0	0	0	0	0	0	0	0	0	0	0	0
CA_C0311	364504	poly(A) polymerase	1	0	0	0	0	0	0	0	0	0	0	0	0	0
CA_C0313	367662	phage shock protein A	0	0	0	0	0	0	0	0	0	0	0	0	0	0
CA_C0314	368325	hypothetical protein CA_C0314	1	1	1	0	0	0	0	0	0	0	0	0	0	0
CA_C0316	369690	ornithine carbomoyltransferase	1	1	0	0	0	0	0	0	0	0	0	0	0	0
CA_C0323	378093	sensory transduction histidine kinase	1	0	1	0	0	0	0	0	0	0	0	0	0	0
CA_C0324	381757	hypothetical protein CA_C0324	1	0	1	0	0	0	0	0	0	0	0	0	0	0
CA_C0327	384775	hypothetical protein CA_C0327	1	1	1	0	0	0	0	0	0	0	0	0	0	0
CA_C0327	384794	hypothetical protein CA_C0327	0	0	1	0	0	0	0	0	0	0	0	0	0	0
CA_C0328	385532	metal-dependent hydrolase	1	0	0	0	0	0	0	0	0	0	0	0	0	0
CA_C0328	385623	metal-dependent hydrolase	0	0	0	0	0	0	0	0	0	0	0	0	0	0
CA_C0331	389550	hypothetical protein CA_C0331	1	0	0	0	0	0	0	0	0	0	0	0	0	0
CA_C0333	392013	hypothetical protein CA_C0333	1	1	1	0	0	0	0	0	0	0	0	0	0	0
CA_C0338	397690	mono-ADP-ribosyltransferase C3	1	0	0	0	0	0	0	0	0	0	0	0	0	0
CA_C0344	402452	hypothetical protein CA_C0344	1	0	0	0	0	0	0	0	0	0	0	0	0	0
CA_C0344	402960	hypothetical protein CA_C0344	0	1	0	0	0	0	0	0	0	0	0	0	0	0
CA_C0349	405191	hypothetical protein CA_C0349	1	0	0	0	0	0	0	0	0	0	0	0	0	0
CA_C0349	405203	hypothetical protein CA_C0349	0	0	0	0	0	0	0	0	0	0	0	0	0	0
CA_C0349	405211	hypothetical protein CA_C0349	0	1	0	0	0	0	0	0	0	0	0	0	0	0
CA_C0349	405216	hypothetical protein CA_C0349	1	0	0	0	0	0	0	0	0	0	0	0	0	0
CA_C0349	405230	hypothetical protein CA_C0349	0	0	0	0	0	0	0	0	0	0	0	0	0	0
CA_C0349	405235	hypothetical protein CA_C0349	0	0	0	0	0	0	0	0	0	0	0	0	0	0
CA_C0349	405238	hypothetical protein CA_C0349	0	0	0	0	0	0	0	0	0	0	0	0	0	0
CA_C0349	405287	hypothetical protein CA_C0349	0	0	0	0	0	0	0	0	0	0	0	0	0	0
CA_C0349	405335	hypothetical protein CA_C0349	0	0	0	0	0	0	0	0	0	0	0	0	0	0
CA_C0355	414926	polygalacturonase	1	0	0	0	0	0	0	0	0	0	0	0	0	0
CA_C0360	419624	transcriptional regulator	1	1	0	0	0	0	0	0	0	0	0	0	0	0
CA_C0360	419677	transcriptional regulator	0	0	0	0	0	0	0	0	0	0	0	0	0	0
CA_C0361	420762	2-deoxy-D-gluconate 3-dehydrogenase	1	1	1	0	0	0	0	0	0	0	0	0	0	0
CA_C0361	420989	2-deoxy-D-gluconate 3-dehydrogenase	0	1	0	0	0	0	0	0	0	0	0	0	0	0
CA_C0363	422511	deoxyinosine 3\'endonuclease	1	0	0	0	0	0	0	0	0	0	0	0	0	0
CA_C0365	424142	phosphoglycerate dehydrogenase	1	0	1	0	0	0	0	0	0	0	0	0	0	0
CA_C0365	424159	phosphoglycerate dehydrogenase	0	0	1	0	0	0	0	0	0	0	0	0	0	0
CA_C0371	433637	response regulator	1	0	1	0	0	0	0	0	0	0	0	0	0	0
CA_C0373	435524	ABC transporter ATP-binding protein	1	0	1	0	0	0	0	0	0	0	0	0	0	0
CA_C0375	438900	aminotransferase	1	1	1	0	0	0	0	0	0	0	0	0	0	0
CA_C0379	441746	GntR family transcriptional regulator	0	0	0	0	0	0	0	0	0	0	0	0	0	0
CA_C0382	447417	transcriptional regulator	1	1	0	0	0	0	0	0	0	0	0	0	0	0
CA_C0382	447423	transcriptional regulator	1	0	0	0	0	0	0	0	0	0	0	0	0	0
CA_C0383	447618	PTS system cellobiose-specific transporter subunit IIA	0	1	0	0	1	0	0	0	0	0	0	0	0	0
CA_C0383	447634	PTS system cellobiose-specific transporter subunit IIA	0	1	0	0	1	0	0	0	0	0	0	0	0	0
CA_C0383	447637	PTS system cellobiose-specific transporter subunit IIA	0	1	0	0	1	0	0	0	0	0	0	0	0	0
CA_C0383	447641	PTS system cellobiose-specific transporter subunit IIA	0	1	0	0	0	0	0	0	0	0	0	0	0	0
CA_C0387	451249	hypothetical protein CA_C0387	1	0	0	0	0	0	0	0	0	0	0	0	0	0
CA_C0391	454903	cystathionine beta-lyase	0	0	0	0	0	0	0	0	0	0	0	0	0	0
CA_C0393	457355	KDG operon repressor	0	1	0	0	0	0	0	0	0	0	0	0	0	0
CA_C0395	459386	2-keto-3-deoxygluconate kinase	0	0	0	0	0	0	0	0	0	0	0	0	0	0
CA_C0398	461800	hypothetical protein CA_C0398	1	1	1	0	0	0	0	0	0	0	0	0	0	0
CA_C0399	462204	hypothetical protein CA_C0399	1	0	0	0	0	0	0	0	0	0	0	0	0	0
CA_C0402	464280	AsnC family transcriptional regulator	1	0	0	0	0	0	0	0	0	0	0	0	0	0
CA_C0403	467598	fibronectin type III	1	1	1	0	0	0	0	0	0	0	0	0	0	0
CA_C0414	479548	hypothetical protein CA_C0414	1	0	0	0	0	0	0	0	0	0	0	0	0	0
CA_C0414	479771	hypothetical protein CA_C0414	0	1	0	0	0	0	0	0	0	0	0	0	0	0
CA_C0414	479802	hypothetical protein CA_C0414	1	0	0	0	0	0	0	0	0	0	0	0	0	0
CA_C0419	484883	hypothetical protein CA_C0419	1	1	1	0	0	0	0	0	0	0	0	0	0	0
CA_C0421	487817	hypothetical protein CA_C0421	1	1	1	0	0	0	0	0	0	0	0	0	0	0
CA_C0426	493474	transcriptional regulator	1	0	0	0	0	0	0	0	0	0	0	0	0	0
CA_C0429	496290	glycerol-3-phosphate ABC transporter substrate-binding protein	1	0	0	0	0	0	0	0	0	0	0	0	0	0
CA_C0432	499770	methyl-accepting chemotaxis protein	1	0	0	0	0	0	0	0	0	0	0	0	0	0
CA_C0432	499790	methyl-accepting chemotaxis protein	0	0	1	0	0	0	0	0	0	0	0	0	0	0
CA_C0434	502742	2-C-methyl-D-erythritol 2,4-cyclodiphosphate synthase	1	0	0	0	0	0	0	0	0	0	0	0	0	0
CA_C0435	503170	hypothetical protein CA_C0435	0	0	0	0	0	0	0	0	0	0	0	0	0	0
CA_C0436	503182	xylanase/chitin deacetylase	1	0	0	0	0	0	0	0	0	0	0	0	0	0
CA_C0436	503241	xylanase/chitin deacetylase	1	0	0	0	0	0	0	0	0	0	0	0	1	0
CA_C0436	503268	xylanase/chitin deacetylase	1	0	0	0	0	0	0	0	0	0	0	0	0	0
CA_C0437	504432	sensory transduction histidine kinase	1	1	1	0	0	0	0	0	0	0	0	0	0	0
CA_C0438	506863	metal-binding protein	0	1	1	0	0	0	0	0	0	0	0	0	0	0
CA_C0439	507100	hypothetical protein CA_C0439	1	1	1	0	0	0	0	0	0	0	0	0	0	1
CA_C0442	510258	chloride channel permease	1	0	1	0	0	0	0	0	0	0	0	0	0	0
CA_C0443	510499	methyl-accepting chemotaxis protein	0	0	0	0	0	0	0	0	0	0	0	0	0	0
CA_C0447	515213	Fe2+ transport protein FeoA	1	1	1	0	0	0	0	0	0	0	0	0	0	0
CA_C0447	515219	Fe2+ transport protein FeoA	1	1	1	0	0	0	0	0	0	0	0	0	0	0
CA_C0450	517895	response regulator	1	1	1	0	0	0	0	0	0	0	0	0	0	0
CA_C0452	521244	#N/A	1	0	0	0	0	0	0	0	0	0	0	0	0	0
CA_C0459	531622	transcriptional regulator	0	1	0	0	0	0	0	0	0	0	0	0	0	0
CA_C0471	541005	heat shock protein GrpE	0	0	1	0	0	0	0	0	0	0	0	0	0	0
CA_C0471	541020	heat shock protein GrpE	0	0	1	0	0	0	0	0	0	0	0	0	0	0
CA_C0478	552274	hypothetical protein CA_C0478	1	1	1	0	0	0	0	0	0	0	0	0	0	0
CA_C0480	554365	anaerobic ribonucleoside triphosphate reductase	1	1	1	0	0	0	0	0	0	0	0	0	0	0
CA_C0480	554386	anaerobic ribonucleoside triphosphate reductase	1	0	0	0	0	0	0	0	0	0	0	0	0	0
CA_C0486	561274	hypothetical protein CA_C0486	1	0	0	0	0	0	0	0	0	0	0	0	0	0
CA_C0489	563125	4\'-phosphopantetheinyl transferase	1	0	0	0	0	0	0	0	0	0	0	0	0	0
CA_C0492	565837	alanine racemase	1	1	1	0	0	0	0	0	0	0	0	0	0	0
CA_C0499	571385	carboxyl-terminal protease	1	1	1	0	0	0	0	0	0	0	0	0	0	0
CA_C0502	575247	excinuclease ABC subunit B	0	0	0	0	0	0	0	0	0	0	0	0	0	0
CA_C0504	580087	FHA-domain-containing protein	1	0	0	0	0	0	0	0	0	0	0	0	0	0
CA_C0517	595978	6-phosphofructokinase	1	0	0	0	0	0	0	0	0	0	0	0	0	1
CA_C0517	596127	6-phosphofructokinase	1	1	1	0	0	0	0	0	0	0	0	0	0	0
CA_C0518	597186	pyruvate kinase PykA	0	0	0	0	0	0	0	0	0	0	0	0	0	0
CA_C0522	602519	HAD superfamily hydrolase	0	0	0	0	0	0	0	0	0	0	0	0	0	0
CA_C0522	602547	HAD superfamily hydrolase	1	0	1	0	0	0	0	0	0	0	0	0	0	0
CA_C0523	602613	SAM-dependent methyltransferase	1	0	1	0	0	0	0	0	0	0	0	0	0	0
CA_C0524	604203	response regulator	1	1	1	0	0	0	0	0	0	0	0	0	0	0
CA_C0528	609502	ABC transporter ATPase	1	1	1	0	0	0	0	0	0	0	0	0	0	0
CA_C0528	609509	ABC transporter ATPase	0	0	1	0	0	0	0	0	0	0	0	0	0	0
CA_C0529	612642	acetylxylan esterase-like protein	1	1	1	0	0	0	0	0	0	0	0	0	0	0
CA_C0534	618594	phosphoenolpyruvate synthase	1	0	0	0	0	0	0	0	0	0	0	0	0	0
CA_C0536	622280	short-chain dehydrogenase	0	0	1	0	0	0	0	0	0	0	0	0	0	0
CA_C0542	630863	methyl-accepting chemotaxis protein	1	1	0	0	0	0	0	0	0	0	0	0	0	0
CA_C0545	635272	hypothetical protein CA_C0545	0	0	0	0	0	0	0	0	0	0	0	0	0	0
CA_C0549	637483	transcriptional regulator	1	1	1	0	0	0	0	0	0	0	0	0	0	0
CA_C0550	637625	RNA polymerase sigma factor	0	0	0	0	0	0	0	0	0	0	0	0	0	0
CA_C0552	639607	cell adhesion domain-containing protein	1	0	0	0	0	0	0	0	0	0	0	0	0	0
CA_C0556	643263	hypothetical protein CA_C0556	1	0	0	0	0	0	0	0	0	0	0	0	0	0
CA_C0558	645953	hypothetical protein CA_C0558	1	0	0	0	0	0	0	0	0	0	0	0	0	0
CA_C0561	648461	cellulase CelE-like protein	1	1	1	0	0	0	0	0	0	0	0	0	0	0
CA_C0561	649080	cellulase CelE-like protein	1	1	1	0	0	0	0	0	0	0	0	0	0	0
CA_C0564	652900	response regulator	1	0	0	0	0	0	0	0	0	0	0	0	0	0
CA_C0564	652906	response regulator	0	0	0	0	0	0	0	0	0	0	0	0	0	0
CA_C0566	655136	malate dehydrogenase	1	1	1	0	0	0	0	0	0	0	0	0	0	0
CA_C0569	658246	SACPA operon antiterminator SacT	1	1	1	0	0	0	0	0	0	0	0	0	0	0
CA_C0571	661378	transcriptional regulator	1	1	1	0	0	0	0	0	0	0	0	0	0	0
CA_C0574	663485	pectate lyase H	1	1	0	0	0	0	0	0	0	0	0	0	0	0
CA_C0577	667297	endo-arabinase-like protein	1	1	1	0	0	0	0	0	0	0	0	0	0	0
CA_C0578	671189	B12-dependent methionine synthase	1	0	0	0	0	0	0	0	0	0	0	0	0	0
CA_C0578	671347	B12-dependent methionine synthase	1	0	1	0	0	0	0	0	0	0	0	0	0	0
CA_C0587	680312	flavodoxin	1	1	1	0	0	0	0	0	0	0	0	0	0	0
CA_C0588	680803	hypothetical protein CA_C0588	0	0	0	0	0	0	0	0	0	0	0	0	0	0
CA_C0590	682369	bifunctional pirimidine deaminase/pirimidine reductase	0	0	0	0	0	0	0	0	0	0	0	0	0	0
CA_C0599	691629	GntR family transcriptional regulator	1	0	0	0	0	0	0	0	0	0	0	0	0	0
CA_C0602	695706	ATP-dependent zinc metallopeptidase FtsH	1	0	0	0	0	0	0	0	0	0	0	0	0	0
CA_C0606	702625	hypothetical protein CA_C0606	1	0	0	0	0	0	0	0	0	0	0	0	0	0
CA_C0607	702691	aminopeptidase	1	0	0	0	0	0	0	0	0	0	0	0	0	0
CA_C0608	704099	diaminopimelate decarboxylase LysA	1	0	0	0	0	0	0	0	0	0	0	0	0	0
CA_C0608	704127	diaminopimelate decarboxylase LysA	0	0	0	0	0	0	0	0	0	0	0	0	0	0
CA_C0608	704130	diaminopimelate decarboxylase LysA	0	0	0	0	0	0	0	0	0	0	0	0	0	0
CA_C0608	704181	diaminopimelate decarboxylase LysA	1	0	0	0	0	0	0	0	0	0	0	0	0	0
CA_C0608	704191	diaminopimelate decarboxylase LysA	0	0	0	0	0	0	0	0	0	0	0	0	0	0
CA_C0608	704210	diaminopimelate decarboxylase LysA	1	0	0	0	0	0	0	0	0	0	0	0	0	0
CA_C0612	716421	hypothetical protein CA_C0612	0	0	0	0	0	0	0	0	0	0	0	0	0	0
CA_C0617	718299	hypothetical protein CA_C0617	1	0	0	0	0	0	0	0	0	0	0	0	0	0
CA_C0626	728144	tryptophanyl-tRNA synthetase	1	0	1	0	0	0	0	0	0	0	0	0	0	0
CA_C0627	729529	MarR family transcriptional regulator	1	0	0	0	0	0	0	0	0	0	0	0	0	0
CA_C0630	732432	peptide chain ralease factor 3	1	1	1	0	0	0	0	0	0	0	0	0	0	0
CA_C0633	738264	phosphatase	1	0	0	0	0	0	0	0	0	0	0	0	0	0
CA_C0635	739761	CDGSH-type zinc finger protein	1	1	1	0	0	0	0	0	0	0	0	0	0	0
CA_C0636	739896	signal transduction protein	1	0	0	0	0	0	0	0	0	0	0	0	0	0
CA_C0641	746452	hypothetical protein CA_C0641	1	0	1	0	0	0	0	0	0	0	0	0	0	0
CA_C0642	746556	hypothetical protein CA_C0642	1	1	1	0	0	0	0	0	0	0	0	0	0	0
CA_C0646	753821	leucyl-tRNA synthetase	0	0	0	0	0	0	0	0	0	0	0	0	0	0
CA_C0650	756872	adenylate cyclase	1	1	0	0	0	0	0	0	0	0	0	0	0	0
CA_C0655	761527	hypothetical protein CA_C0655	1	0	0	0	0	0	0	0	0	0	0	0	0	0
CA_C0658	764898	Fe-S oxidoreductase	1	0	1	0	0	0	0	0	0	0	0	0	0	0
CA_C0676	784055	phosphatidylserine synthase	1	1	1	0	0	0	0	0	0	0	0	0	0	0
CA_C0677	784168	hypothetical protein CA_C0677	0	0	1	0	0	0	0	0	0	0	0	0	0	0
CA_C0679	785533	lipid kinase	1	0	0	0	0	0	0	0	0	0	0	0	0	0
CA_C0683	789625	#N/A	0	0	0	0	0	0	0	0	0	0	0	0	0	0
CA_C0687	793434	serine acetyltransferase	1	1	1	0	0	0	0	0	0	0	0	0	0	0
CA_C0687	793649	serine acetyltransferase	0	0	0	0	0	0	0	0	0	0	0	0	0	0
CA_C0688	794484	1-acyl-sn-glycerol-3-phosphate acyltransferase	1	0	0	0	0	0	0	0	0	0	0	0	0	0
CA_C0690	796992	aminopeptidase	1	1	1	0	0	0	0	0	0	0	0	0	0	0
CA_C0691	797081	hypothetical protein CA_C0691	1	0	1	0	0	0	0	0	0	0	0	0	0	0
CA_C0693	800506	LacI family transcriptional regulator	1	0	0	0	0	0	0	0	0	0	0	0	0	0
CA_C0698	807344	HAD superfamily hydrolase	1	0	0	0	0	0	0	0	0	0	0	0	0	0
CA_C0700	809281	tRNA-methylase	1	0	1	0	0	0	0	0	0	0	0	0	0	0
CA_C0700	809403	tRNA-methylase	1	0	0	0	0	0	0	0	0	0	0	0	0	0
CA_C0702	810829	Med/BMP family lipoprotein	1	1	0	0	0	0	0	0	0	0	0	0	0	0
CA_C0702	810999	Med/BMP family lipoprotein	0	0	0	0	0	0	0	0	0	0	0	0	0	0
CA_C0706	815960	endo-1,4-beta glucanase	1	1	1	0	0	0	0	0	0	0	0	0	0	0
CA_C0707	818472	RNA polymerase factor sigma-54	1	0	1	0	0	0	0	0	0	0	0	0	0	0
CA_C0708	819991	transcriptional regulator	1	0	0	0	0	0	0	0	0	0	0	0	0	0
CA_C0709	821162	glyceraldehyde 3-phosphate dehydrogenase	1	0	0	0	0	0	0	0	0	0	0	0	0	0
CA_C0712	824599	phosphoglyceromutase	1	1	0	0	0	0	0	0	0	0	0	0	0	0
CA_C0712	824632	phosphoglyceromutase	0	0	1	0	0	0	0	0	0	0	0	0	0	0
CA_C0714	827714	preprotein translocase subunit SecG	0	1	1	0	0	0	0	0	0	0	0	0	0	0
CA_C0714	827735	preprotein translocase subunit SecG	1	0	0	0	0	0	0	0	0	0	0	0	0	0
CA_C0718	832766	nitroreductase	1	1	1	0	0	0	0	0	0	0	0	0	0	0
CA_C0718	832853	nitroreductase	1	1	1	0	0	0	0	0	0	0	0	0	0	0
CA_C0718	832978	nitroreductase	1	0	0	0	0	0	0	0	0	0	0	0	0	0
CA_C0718	832984	nitroreductase	1	0	0	0	0	0	0	0	0	0	0	0	0	0
CA_C0718	832990	nitroreductase	0	0	0	0	0	0	0	0	0	0	0	0	0	0
CA_C0718	832996	nitroreductase	0	0	0	0	0	0	0	0	0	0	0	0	0	0
CA_C0718	832999	nitroreductase	0	0	0	0	0	0	0	0	0	0	0	0	0	0
CA_C0718	833002	nitroreductase	0	0	0	0	0	0	0	0	0	0	0	0	0	0
CA_C0718	833005	nitroreductase	0	0	0	0	0	0	0	0	0	0	0	0	0	0
CA_C0718	833008	nitroreductase	0	0	0	0	0	0	0	0	0	0	0	0	0	0
CA_C0718	833013	nitroreductase	0	0	0	0	0	0	0	0	0	0	0	0	0	0
CA_C0718	833019	nitroreductase	0	0	0	0	0	0	0	0	0	0	0	0	0	0
CA_C0718	833023	nitroreductase	0	0	0	0	0	0	0	0	0	0	0	0	0	0
CA_C0718	833026	nitroreductase	0	0	0	0	0	0	0	0	0	0	0	0	0	0
CA_C0718	833031	nitroreductase	0	0	0	0	0	0	0	0	0	0	0	0	0	0
CA_C0718	833041	nitroreductase	0	0	0	0	0	0	0	0	0	0	0	0	0	0
CA_C0718	833046	nitroreductase	0	0	0	0	0	0	0	0	0	0	0	0	0	0
CA_C0718	833057	nitroreductase	0	0	0	0	0	0	0	0	0	0	0	0	0	0
CA_C0718	833060	nitroreductase	0	0	0	0	0	0	0	0	0	0	0	0	0	0
CA_C0718	833063	nitroreductase	0	0	0	0	0	0	0	0	0	0	0	0	0	0
CA_C0718	833072	nitroreductase	1	0	0	0	0	0	0	0	0	0	0	0	0	0
CA_C0718	833076	nitroreductase	1	0	0	0	0	0	0	0	0	0	0	0	0	0
CA_C0718	833080	nitroreductase	0	0	0	0	0	0	0	0	0	0	0	0	0	0
CA_C0718	833085	nitroreductase	0	0	0	0	0	0	0	0	0	0	0	0	0	0
CA_C0718	833091	nitroreductase	0	0	0	0	0	0	0	0	0	0	0	0	0	0
CA_C0718	833096	nitroreductase	0	0	0	0	0	0	0	0	0	0	0	0	0	0
CA_C0718	833103	nitroreductase	0	0	0	0	0	0	0	0	0	0	0	0	0	0
CA_C0718	833109	nitroreductase	0	0	0	0	0	0	0	0	0	0	0	0	0	0
CA_C0718	833113	nitroreductase	0	0	0	0	0	0	0	0	0	0	0	0	0	0
CA_C0718	833118	nitroreductase	0	0	0	0	0	0	0	0	0	0	0	0	0	0
CA_C0718	833123	nitroreductase	0	0	0	0	0	0	0	0	0	0	0	0	0	0
CA_C0718	833126	nitroreductase	0	0	0	0	0	0	0	0	0	0	0	0	0	0
CA_C0718	833129	nitroreductase	0	0	0	0	0	0	0	0	0	0	0	0	0	0
CA_C0718	833133	nitroreductase	0	0	0	0	0	0	0	0	0	0	0	0	0	0
CA_C0718	833139	nitroreductase	0	0	0	0	0	0	0	0	0	0	0	0	0	0
CA_C0718	833142	nitroreductase	0	0	0	0	0	0	0	0	0	0	0	0	0	0
CA_C0718	833146	nitroreductase	0	0	0	0	0	0	0	0	0	0	0	0	0	0
CA_C0718	833152	nitroreductase	0	0	0	0	0	0	0	0	0	0	0	0	0	0
CA_C0718	833158	nitroreductase	0	0	0	0	0	0	0	0	0	0	0	0	0	0
CA_C0718	833161	nitroreductase	0	0	0	0	0	0	0	0	0	0	0	0	0	0
CA_C0718	833164	nitroreductase	0	0	0	0	0	0	0	0	0	0	0	0	0	0
CA_C0718	833168	nitroreductase	0	0	0	0	0	0	0	0	0	0	0	0	0	0
CA_C0718	833466	nitroreductase	0	1	1	0	0	0	0	0	0	0	0	0	0	0
CA_C0718	833484	nitroreductase	1	0	1	0	0	0	0	0	0	0	0	0	0	0
CA_C0723	837954	AcrR family transcriptional regulator	1	0	0	0	0	0	0	0	0	0	0	0	0	0
CA_C0724	839393	AcrR family transcriptional regulator	1	0	1	0	0	0	0	0	0	0	0	0	0	0
CA_C0724	839396	AcrR family transcriptional regulator	1	0	1	0	0	0	0	0	0	0	0	0	0	0
CA_C0724	839418	AcrR family transcriptional regulator	1	0	0	0	0	0	0	0	0	0	0	0	0	0
CA_C0725	839463	hypothetical protein CA_C0725	0	0	0	0	0	0	0	0	0	0	0	0	0	0
CA_C0727	840820	amino acid permease	1	0	0	0	0	0	0	0	0	0	0	0	0	0
CA_C0727	840840	amino acid permease	0	0	1	0	0	0	0	0	0	0	0	0	0	0
CA_C0728	842398	SAM-dependent methyltransferase	1	0	0	0	0	0	0	0	0	0	0	0	0	0
CA_C0729	844683	hypothetical protein CA_C0729	1	0	0	0	0	0	0	0	0	0	0	0	0	0
CA_C0738	856630	DNA polymerase III subunit epsilon	1	1	0	0	0	0	0	0	0	0	0	0	0	0
CA_C0738	856668	DNA polymerase III subunit epsilon	0	0	0	0	0	0	0	0	0	0	0	0	0	0
CA_C0741	859516	methyl-accepting chemotaxis protein	1	0	0	0	0	0	0	0	0	0	0	0	0	0
CA_C0743	862492	6-phospho-beta-glucosidase	0	1	1	0	0	0	0	0	0	0	0	0	0	0
CA_C0743	862533	6-phospho-beta-glucosidase	0	0	0	0	0	0	0	0	0	0	0	0	0	0
CA_C0744	865501	Na+/H+ antiporter	1	0	1	0	0	0	0	0	0	0	0	0	0	0
CA_C0746	868912	protease metal-dependent protease	0	0	0	0	0	0	0	0	0	0	0	0	0	0
CA_C0747	869230	ErfK family protein	1	0	0	0	0	0	0	0	0	0	0	0	0	0
CA_C0747	869295	ErfK family protein	0	0	0	0	0	0	0	0	0	0	0	0	0	0
CA_C0747	869299	ErfK family protein	0	0	0	0	0	0	0	0	0	0	0	0	0	0
CA_C0747	869363	ErfK family protein	0	0	0	0	0	0	0	0	0	0	0	0	0	0
CA_C0751	875162	permease	1	0	1	0	0	0	0	0	0	0	0	0	0	0
CA_C0757	880651	hypothetical protein CA_C0757	1	0	1	0	0	0	0	0	0	0	0	0	0	0
CA_C0757	880660	hypothetical protein CA_C0757	0	0	1	0	0	0	0	0	0	0	0	0	0	0
CA_C0763	885567	MarR family transcriptional regulator	0	0	0	0	0	0	0	0	0	0	0	0	0	0
CA_C0763	885589	MarR family transcriptional regulator	1	1	1	0	0	0	0	0	0	0	0	0	0	0
CA_C0764	885911	oxidoreductase	1	1	1	0	0	0	0	0	0	0	0	0	0	0
CA_C0765	887454	Fe-S oxidoreductase	0	1	0	0	0	0	0	0	0	0	0	0	0	0
CA_C0767	889148	Fe-S oxidoreductase	1	0	0	0	0	0	0	0	0	0	0	0	0	0
CA_C0768	890457	LysR family transcriptional regulator	1	1	0	0	0	0	0	0	0	0	0	0	0	0
CA_C0778	900205	ATP-dependent RNA helicase	1	0	0	0	0	0	0	0	0	0	0	0	0	0
CA_C0781	904480	hypothetical protein CA_C0781	0	0	0	0	0	0	0	0	0	0	0	0	0	0
CA_C0781	904543	hypothetical protein CA_C0781	0	0	0	0	0	0	0	0	0	0	0	0	0	0
CA_C0784	907883	ATP-dependent RNA helicase	1	0	0	0	0	0	0	0	0	0	0	0	0	0
CA_C0787	909636	hypothetical protein CA_C0787	1	0	0	0	0	0	0	0	0	0	0	0	0	0
CA_C0791	913795	ferrichrome ABC transporter ATP-binding protein	1	0	1	0	0	0	0	0	0	0	0	0	0	0
CA_C0804	928460	pectate lyase	1	1	1	0	0	0	0	0	0	0	0	0	0	0
CA_C0805	930486	methyl-accepting chemotaxis protein	0	0	0	0	0	0	0	0	0	0	0	0	0	0
CA_C0814	942885	3-oxoacyl-ACP synthase	1	1	1	0	0	0	0	0	0	0	0	0	0	0
CA_C0819	947766	phosphoribosylpyrophosphate synthetase	0	1	0	0	0	0	0	0	0	0	0	0	0	0
CA_C0819	947784	phosphoribosylpyrophosphate synthetase	0	1	0	0	0	0	0	0	0	0	0	0	0	0
CA_C0821	950052	TetR/AcrR family transcriptional regulator	1	1	1	0	0	0	0	0	0	0	0	0	0	0
CA_C0826	957859	endoglucanase 5	1	0	0	0	0	0	0	0	0	0	0	0	0	0
CA_C0827	959018	fructose-bisphosphate aldolase	1	1	1	0	0	0	0	0	0	0	0	0	0	0
CA_C0832	963238	bifunctional transcriptional regulator/hypothetical protein	1	1	1	0	0	0	0	0	0	0	0	0	0	0
CA_C0832	963253	bifunctional transcriptional regulator/hypothetical protein	0	0	0	0	0	0	0	0	0	0	0	0	0	0
CA_C0832	963259	bifunctional transcriptional regulator/hypothetical protein	0	0	0	0	0	0	0	0	0	0	0	0	0	0
CA_C0836	966766	beta-D-galactosidase	1	0	1	0	0	0	0	0	0	0	0	0	0	0
CA_C0841	971814	transcriptional regulator	1	1	1	0	0	0	0	0	0	0	0	0	0	0
CA_C0842	971977	hypothetical protein CA_C0842	0	1	1	0	0	0	0	0	0	0	0	0	0	0
CA_C0842	971990	hypothetical protein CA_C0842	0	0	0	0	0	0	0	0	0	0	0	0	0	0
CA_C0843	972554	ribonuclease	1	0	1	0	0	0	0	0	0	0	0	0	0	0
CA_C0844	973107	barstar-like protein ribonuclease (barnase) inhibitor	1	0	0	0	0	0	0	0	0	0	0	0	0	0
CA_C0846	974156	hypothetical protein CA_C0846	1	0	0	0	0	0	0	0	0	0	0	0	0	0
CA_C0849	978067	transcriptional regulator	1	0	1	0	0	0	0	0	0	0	0	0	0	0
CA_C0856	985858	LacI family transcriptional regulator	1	1	1	0	0	0	0	0	0	0	0	0	0	0
CA_C0857	988699	glucan phosphorylase	1	0	0	0	0	0	0	0	0	0	0	0	0	0
CA_C0858	988726	phosphinothricin acetyltransferase	1	1	1	0	0	0	0	0	0	0	0	0	0	0
CA_C0858	988745	phosphinothricin acetyltransferase	1	0	0	0	0	0	0	0	0	0	0	0	0	0
CA_C0860	990170	two-component response regulator	1	0	0	0	0	0	0	0	0	0	0	0	0	0
CA_C0861	990948	multidrug ABC transporter ATPase	1	1	1	0	0	0	0	0	0	0	0	0	0	0
CA_C0869	999634	thioredoxine reductase	1	1	1	0	0	0	0	0	0	0	0	0	0	0
CA_C0870	999911	hypothetical protein CA_C0870	1	0	1	0	0	0	0	0	0	0	0	0	0	0
CA_C0872	1002140	xanthine permease	1	0	0	0	0	0	0	0	0	0	0	0	0	0
CA_C0878	1008166	amino acid ABC transporter permease	1	1	1	0	0	0	0	0	0	0	0	0	0	0
CA_C0883	1012035	multidrug resistance cation efflux pump	0	1	0	0	0	0	0	0	0	0	0	0	0	0
CA_C0888	1018196	phosphoglycerol transferase MdoB	0	0	0	0	0	0	0	0	0	0	0	0	0	0
CA_C0891	1022107	hypothetical protein CA_C0891	1	1	1	0	0	0	0	0	0	0	0	0	0	0
CA_C0900	1030399	Zn-finger containing protein	0	0	0	0	0	0	0	0	0	0	0	0	0	0
CA_C0900	1030436	Zn-finger containing protein	0	1	0	0	0	0	0	0	0	0	0	0	0	0
CA_C0901	1030512	DNA-binding/iron metalloprotein/AP endonuclease	1	1	1	0	0	0	0	0	0	0	0	0	0	0
CA_C0901	1030534	DNA-binding/iron metalloprotein/AP endonuclease	0	0	0	0	0	0	0	0	0	0	0	0	0	0
CA_C0904	1036787	ABC transporter ATPase	1	0	0	0	0	0	0	0	0	0	0	0	0	0
CA_C0905	1036868	NAD(FAD)-dependent dehydrogenase	1	1	1	0	0	0	0	0	0	0	0	0	0	0
CA_C0907	1039058	hypothetical protein CA_C0907	0	0	0	0	0	0	0	0	0	0	0	0	0	0
CA_C0908	1040306	molybdopterin/thiamine biosynthesis family protein	1	0	0	0	0	0	0	0	0	0	0	0	0	0
CA_C0908	1040364	molybdopterin/thiamine biosynthesis family protein	1	0	1	0	0	0	0	0	0	0	0	0	0	0
CA_C0909	1040582	methyl-accepting chemotaxis protein	1	1	1	0	0	0	0	0	0	0	0	0	0	0
CA_C0929	1070655	SAM-dependent methyltransferase	1	0	0	0	0	0	0	0	0	0	0	0	0	0
CA_C0932	1074038	hypothetical protein CA_C0932	1	1	1	0	0	0	0	0	0	0	0	0	0	0
CA_C0932	1074149	hypothetical protein CA_C0932	0	0	0	0	0	0	0	0	0	0	0	0	0	0
CA_C0932	1074153	hypothetical protein CA_C0932	0	0	0	0	0	0	0	0	0	0	0	0	0	0
CA_C0944	1083001	transketolase	1	1	1	0	0	0	0	0	0	0	0	0	0	0
CA_C0944	1083031	transketolase	1	0	0	0	0	0	0	0	0	0	0	0	0	0
CA_C0947	1086747	hemolysin III-like protein	1	0	1	0	0	0	0	0	0	0	0	0	0	0
CA_C0951	1090218	ferric uptake regulation protein	1	1	1	0	0	0	0	0	0	0	0	0	0	0
CA_C0955	1094390	ATP-dependent Zn protease	1	0	0	0	0	0	0	0	0	0	0	0	0	0
CA_C0957	1094871	XRE family transcriptional regulator	1	1	1	0	0	0	0	0	0	0	0	0	0	0
CA_C0957	1094937	XRE family transcriptional regulator	0	0	0	0	0	0	0	0	0	0	0	0	0	0
CA_C0957	1094947	XRE family transcriptional regulator	0	0	0	0	0	0	0	0	0	0	0	0	0	0
CA_C0957	1094951	XRE family transcriptional regulator	0	0	0	0	0	0	0	0	0	0	0	0	0	0
CA_C0957	1094957	XRE family transcriptional regulator	0	1	0	0	0	0	0	0	0	0	0	0	0	0
CA_C0957	1094969	XRE family transcriptional regulator	0	1	0	0	0	0	0	0	0	0	0	0	0	0
CA_C0957	1094973	XRE family transcriptional regulator	0	1	0	0	0	0	0	0	0	0	0	0	0	0
CA_C0962	1103265	UDP-N-acetylmuramyl tripeptide synthetase	1	0	0	0	0	0	0	0	0	0	0	0	0	0
CA_C0962	1103269	UDP-N-acetylmuramyl tripeptide synthetase	1	0	0	0	0	0	0	0	0	0	0	0	0	0
CA_C0963	1103397	undecaprenyl pyrophosphate phosphatase	1	0	0	0	0	0	0	0	0	0	0	0	0	0
CA_C0975	1123258	P-loop kinase	1	0	0	0	0	0	0	0	0	0	0	0	0	0
CA_C0977	1125896	Lpr family transcriptional regulator	1	1	1	0	0	0	0	0	0	0	0	0	0	0
CA_C0977	1125910	Lpr family transcriptional regulator	1	1	1	0	0	0	0	0	0	0	0	0	0	0
CA_C0979	1126843	hypothetical protein CA_C0979	0	0	1	0	0	0	0	0	0	0	0	0	0	0
CA_C0983	1130910	hypothetical protein CA_C0983	1	0	1	0	0	0	0	0	0	0	0	0	0	0
CA_C0987	1134417	hypothetical protein CA_C0987	1	0	0	0	0	0	0	0	0	0	0	0	0	0
CA_C0991	1138814	intracellular protease	1	1	1	0	0	0	0	0	0	0	0	0	0	0
CA_C0991	1138835	intracellular protease	0	0	0	0	0	0	0	0	0	0	0	0	0	0
CA_C0993	1141482	D-alanyl-D-alanine carboxypeptidase	1	0	0	0	0	0	0	0	0	0	0	0	0	0
CA_C1002	1149930	nicotinate phosphoribosyltransferase	0	1	0	0	0	0	0	0	0	0	0	0	0	0
CA_C1003	1150210	superfamily I DNA helicase	1	1	1	0	0	0	0	0	0	0	0	0	0	0
CA_C1006	1154688	MutT-like (Nudix) hydrolase	1	1	1	0	0	0	0	0	0	0	0	0	0	0
CA_C1007	1155566	acetyltransferase	1	0	1	0	0	0	0	0	0	0	0	0	0	0
CA_C1022	1171993	thioesterase	1	1	1	0	0	0	0	0	0	0	0	0	0	0
CA_C1026	1176086	superfamily I DNA helicase	1	1	0	0	0	0	0	0	0	0	0	0	0	0
CA_C1029	1181446	Fe2+ transport protein FeoA	0	1	0	0	0	0	0	0	0	0	0	0	0	0
CA_C1033	1184509	hypothetical protein CA_C1033	1	0	0	0	0	0	0	0	0	0	0	0	0	0
CA_C1036	1187025	pyruvate kinase	1	0	0	0	0	0	0	0	0	0	0	0	0	0
CA_C1037	1187882	xylanase/chitin deacetylase	0	0	0	0	0	0	0	0	0	0	0	0	0	0
CA_C1038	1188135	metal-binding membrane protein	1	1	1	0	0	0	0	0	0	0	0	0	0	0
CA_C1039	1190022	membrane protein	1	1	1	0	0	0	0	0	0	0	0	0	0	0
CA_C1040	1190104	amidohydrolase	1	0	0	0	0	0	0	0	0	0	0	0	0	0
CA_C1040	1190113	amidohydrolase	1	0	0	0	0	0	0	0	0	0	0	0	0	0
CA_C1045	1198914	permease	1	0	0	0	0	0	0	0	0	0	0	0	0	0
CA_C1047	1203072	vitamin B12-dependent ribonucleotide reductase	1	1	1	0	0	0	0	0	0	0	0	0	0	0
CA_C1048	1203150	carbonic anhydrase	1	0	0	0	0	0	0	0	0	0	0	0	0	0
CA_C1049	1203919	hypothetical protein CA_C1049	0	1	0	0	0	0	0	0	0	0	0	0	0	0
CA_C1049	1203971	hypothetical protein CA_C1049	0	0	0	0	0	0	0	0	0	0	0	0	0	0
CA_C1051	1206457	hypothetical protein CA_C1051	1	0	0	0	0	0	0	0	0	0	0	0	0	1
CA_C1051	1206558	hypothetical protein CA_C1051	1	0	0	0	0	0	0	0	0	0	0	0	0	0
CA_C1051	1206561	hypothetical protein CA_C1051	0	0	0	0	0	0	0	0	0	0	0	0	0	0
CA_C1054	1210592	arginase	1	0	0	0	0	0	0	0	0	0	0	0	0	0
CA_C1054	1210612	arginase	1	0	0	0	0	0	0	0	0	0	0	0	0	0
CA_C1065	1217822	hypothetical protein CA_C1065	0	0	0	0	0	0	0	0	0	0	0	0	0	0
CA_C1066	1219027	hypothetical protein CA_C1066	0	0	1	0	0	0	0	0	0	0	0	0	0	0
CA_C1066	1219343	hypothetical protein CA_C1066	0	1	0	0	0	0	0	0	0	0	0	0	0	1
CA_C1082	1249143	hypothetical protein CA_C1082	1	1	1	0	0	0	0	0	0	0	0	0	0	0
CA_C1083	1249830	membrane-associated metal-binding protein	0	0	0	0	0	0	0	0	0	0	0	0	0	0
CA_C1088	1256083	fructose 1,6-bisphosphatase II	1	1	1	0	0	0	0	0	0	0	0	0	0	0
CA_C1092	1261067	metal-dependent phosphoesterase	0	0	1	0	0	0	0	0	0	0	0	0	0	0
CA_C1092	1261085	metal-dependent phosphoesterase	1	0	0	0	0	0	0	0	0	0	0	0	0	0
CA_C1097	1266037	hypothetical protein CA_C1097	1	1	1	0	0	0	0	0	0	0	0	0	0	0
CA_C1102	1270514	hypothetical protein CA_C1102	0	0	0	0	0	0	0	0	0	0	0	0	0	0
CA_C1103	1272039	metal-binding domain-containing protein	1	1	1	0	0	0	0	0	0	0	0	0	0	0
CA_C1117	1282614	hypothetical protein CA_C1117	0	0	0	0	0	0	0	0	0	0	0	0	0	0
CA_C1121	1289970	hypothetical protein CA_C1121	1	1	1	0	0	0	0	0	0	0	0	0	0	0
CA_C1123	1290918	hypothetical protein CA_C1123	0	0	0	0	0	0	0	0	0	0	0	0	0	0
CA_C1137	1304018	hypothetical protein CA_C1137	1	1	1	0	0	0	0	0	0	0	0	0	0	0
CA_C1137	1304038	hypothetical protein CA_C1137	0	0	0	0	0	0	0	0	0	0	0	0	0	0
CA_C1142	1309208	ATP-dependent DNA helicase	0	0	0	0	0	0	0	0	0	0	0	0	0	0
CA_C1146	1313930	hypothetical protein CA_C1146	1	1	1	0	0	0	0	0	0	0	0	0	0	0
CA_C1146	1313938	hypothetical protein CA_C1146	1	1	1	0	0	0	0	0	0	0	0	0	0	0
CA_C1146	1313941	hypothetical protein CA_C1146	0	0	1	0	0	0	0	0	0	0	0	0	0	0
CA_C1146	1313944	hypothetical protein CA_C1146	0	0	1	0	0	0	0	0	0	0	0	0	0	0
CA_C1146	1313946	hypothetical protein CA_C1146	0	0	1	0	0	0	0	0	0	0	0	0	0	0
CA_C1146	1313955	hypothetical protein CA_C1146	0	1	1	0	0	0	0	0	0	0	0	0	0	0
CA_C1146	1313962	hypothetical protein CA_C1146	0	0	1	0	0	0	0	0	0	0	0	0	0	0
CA_C1146	1313971	hypothetical protein CA_C1146	0	0	0	0	0	0	0	0	0	0	0	0	0	0
CA_C1146	1313977	hypothetical protein CA_C1146	0	1	0	0	0	0	0	0	0	0	0	0	0	0
CA_C1146	1314007	hypothetical protein CA_C1146	1	0	0	0	0	0	0	0	0	0	0	0	0	0
CA_C1146	1314017	hypothetical protein CA_C1146	0	1	1	0	0	0	0	0	0	0	0	0	0	0
CA_C1146	1314020	hypothetical protein CA_C1146	0	0	1	0	0	0	0	0	0	0	0	0	0	0
CA_C1146	1314024	hypothetical protein CA_C1146	0	0	1	0	0	0	0	0	0	0	0	0	0	0
CA_C1146	1314028	hypothetical protein CA_C1146	0	0	1	0	0	0	0	0	0	0	0	0	0	0
CA_C1146	1314051	hypothetical protein CA_C1146	0	1	0	0	0	0	0	0	0	0	0	0	0	0
CA_C1146	1314067	hypothetical protein CA_C1146	0	1	0	0	0	0	0	0	0	0	0	0	0	0
CA_C1146	1314079	hypothetical protein CA_C1146	0	0	0	0	0	0	0	0	0	0	0	0	0	0
CA_C1146	1314085	hypothetical protein CA_C1146	0	0	0	0	0	0	0	0	0	0	0	0	0	0
CA_C1146	1314091	hypothetical protein CA_C1146	0	0	0	0	0	0	0	0	0	0	0	0	0	0
CA_C1146	1314649	hypothetical protein CA_C1146	0	0	0	0	0	0	0	0	0	0	0	0	0	0
CA_C1146	1314692	hypothetical protein CA_C1146	1	0	0	0	0	0	0	0	0	0	0	0	0	0
CA_C1146	1314815	hypothetical protein CA_C1146	0	0	0	0	0	0	0	0	0	0	0	0	0	0
CA_C1146	1315005	hypothetical protein CA_C1146	1	1	1	0	0	0	0	0	0	0	0	0	0	0
CA_C1151	1317722	hypothetical protein CA_C1151	0	1	0	0	0	0	0	0	0	0	0	0	0	0
CA_C1157	1320611	hypothetical protein CA_C1157	0	0	0	0	0	0	0	0	0	0	0	0	0	0
CA_C1171	1328257	hypothetical protein CA_C1171	1	1	1	0	0	0	0	0	0	0	0	0	0	0
CA_C1176	1330906	hypothetical protein CA_C1176	0	1	0	0	0	0	0	0	0	0	0	0	0	0
CA_C1176	1331085	hypothetical protein CA_C1176	0	0	0	0	0	0	0	0	0	0	0	0	0	0
CA_C1176	1331122	hypothetical protein CA_C1176	0	1	0	0	0	0	0	0	0	0	0	0	0	0
CA_C1181	1332517	hypothetical protein CA_C1181	1	1	1	0	0	0	0	0	0	0	0	0	0	0
CA_C1185	1335821	hypothetical protein CA_C1185	0	0	0	0	0	0	0	0	0	0	0	0	0	0
CA_C1195	1343460	NAD-dependent DNA ligase LigA	1	0	0	0	0	0	0	0	0	0	0	0	0	0
CA_C1202	1351400	hypothetical protein CA_C1202	0	1	0	0	0	0	0	0	0	0	0	0	0	0
CA_C1214	1358354	XRE family transcriptional regulator	1	1	1	0	0	0	0	0	0	0	0	0	0	0
CA_C1214	1358377	XRE family transcriptional regulator	0	0	0	0	0	0	0	0	0	0	0	0	0	0
CA_C1214	1358386	XRE family transcriptional regulator	0	0	0	0	0	0	0	0	0	0	0	0	0	0
CA_C1216	1360049	hypothetical protein CA_C1216	1	1	1	0	0	0	0	0	0	0	0	0	0	0
CA_C1216	1360052	hypothetical protein CA_C1216	1	1	1	0	0	0	0	0	0	0	0	0	0	0
CA_C1222	1363687	DNA-methyltransferase	0	1	0	0	0	0	0	0	0	0	0	0	0	0
CA_C1223	1364756	DNA polymerase III subunit alpha	0	1	1	0	0	0	0	0	0	0	0	0	0	0
CA_C1230	1372184	hypothetical protein CA_C1230	0	0	0	0	0	0	0	0	0	0	0	0	0	0
CA_C1230	1372194	hypothetical protein CA_C1230	0	0	0	0	0	0	0	0	0	0	0	0	0	0
CA_C1230	1372200	hypothetical protein CA_C1230	0	0	0	0	0	0	0	0	0	0	0	0	0	0
CA_C1230	1372203	hypothetical protein CA_C1230	0	0	0	0	0	0	0	0	0	0	0	0	0	0
CA_C1230	1372209	hypothetical protein CA_C1230	0	0	0	0	0	0	0	0	0	0	0	0	0	0
CA_C1230	1372233	hypothetical protein CA_C1230	0	0	0	0	0	0	0	0	0	0	0	0	0	0
CA_C1230	1372243	hypothetical protein CA_C1230	0	0	0	0	0	0	0	0	0	0	0	0	0	0
CA_C1230	1372247	hypothetical protein CA_C1230	0	0	0	0	0	0	0	0	0	0	0	0	0	0
CA_C1230	1372254	hypothetical protein CA_C1230	0	0	0	0	0	0	0	0	0	0	0	0	0	0
CA_C1232	1374217	lytic murein transglycosylase	0	0	0	0	0	0	0	0	0	0	0	0	0	0
CA_C1233	1375513	chemotaxis protein CheV	0	0	1	0	0	0	0	0	0	0	0	0	0	0
CA_C1233	1375570	chemotaxis protein CheV	1	0	0	0	0	0	0	0	0	0	0	0	0	0
CA_C1233	1375652	chemotaxis protein CheV	0	1	0	0	0	0	0	0	0	0	0	0	0	0
CA_C1234	1376782	hypothetical protein CA_C1234	1	1	1	0	0	0	0	0	0	0	0	0	0	0
CA_C1234	1376815	hypothetical protein CA_C1234	0	0	1	0	0	0	0	0	0	0	0	0	0	0
CA_C1234	1376824	hypothetical protein CA_C1234	0	0	0	0	0	0	0	0	0	0	0	0	0	0
CA_C1234	1376843	hypothetical protein CA_C1234	0	1	0	0	0	0	0	0	0	0	0	0	0	0
CA_C1234	1376848	hypothetical protein CA_C1234	0	1	0	0	0	0	0	0	0	0	0	0	0	0
CA_C1234	1376854	hypothetical protein CA_C1234	0	0	0	0	0	0	0	0	0	0	0	0	0	0
CA_C1234	1376858	hypothetical protein CA_C1234	0	0	0	0	0	0	0	0	0	0	0	0	0	0
CA_C1234	1376866	hypothetical protein CA_C1234	0	0	0	0	0	0	0	0	0	0	0	0	0	0
CA_C1237	1379026	hypothetical protein CA_C1237	1	0	1	0	0	0	0	0	0	0	1	0	0	0
CA_C1239	1380423	hypothetical protein CA_C1239	1	1	0	0	0	0	0	0	0	0	0	0	0	0
CA_C1248	1393300	septum formation inhibitor	1	0	1	0	0	0	0	0	0	0	1	0	0	0
CA_C1249	1394174	septum site-determining protein MinD, ATPase	0	0	1	0	0	0	0	0	0	0	0	0	0	0
CA_C1251	1395576	cell cycle protein FtsW	1	0	0	0	0	0	0	0	0	0	0	0	0	0
CA_C1252	1396838	membrane metalloendopeptidase	0	0	0	0	0	0	0	0	0	0	0	0	0	0
CA_C1254	1398728	Fe-S oxidoreductase	0	0	0	0	0	0	0	0	0	0	0	0	0	0
CA_C1257	1402830	50S ribosomal protein L21	0	1	0	0	0	0	0	0	0	0	0	0	0	0
CA_C1274	1417732	30S ribosomal protein S20	1	0	0	0	0	0	0	0	0	0	0	0	0	0
CA_C1278	1420569	GTP-binding protein LepA	1	1	1	0	0	0	0	0	0	0	0	0	0	0
CA_C1278	1420585	GTP-binding protein LepA	0	0	0	0	0	0	0	0	0	0	0	0	0	0
CA_C1278	1420588	GTP-binding protein LepA	0	0	0	0	0	0	0	0	0	0	0	0	0	0
CA_C1278	1420592	GTP-binding protein LepA	0	0	0	0	0	0	0	0	0	0	0	0	0	0
CA_C1280	1423825	heat-inducible transcription repressor	1	1	1	0	0	0	0	0	0	0	0	0	0	0
CA_C1287	1431856	HIT family hydrolase	0	0	0	0	0	0	0	0	0	0	1	0	0	0
CA_C1287	1431862	HIT family hydrolase	0	0	0	0	0	0	0	0	0	0	1	0	0	0
CA_C1288	1432296	30S ribosomal protein S21	1	1	1	0	0	0	0	0	0	0	0	0	0	0
CA_C1292	1434579	HD superfamily hydrolase domain-containing protein	0	0	0	0	0	0	0	0	0	0	0	0	0	0
CA_C1293	1436680	metalloprotease	1	0	0	0	0	0	0	0	0	0	0	0	0	0
CA_C1295	1437964	GTP-binding protein Era	0	0	0	0	0	0	0	0	0	0	0	0	0	0
CA_C1299	1441620	DNA primase	0	0	1	0	0	0	0	0	0	0	0	1	0	0
CA_C1299	1441777	DNA primase	0	0	0	0	0	0	0	0	0	0	0	0	0	1
CA_C1305	1448286	hypothetical protein CA_C1305	0	1	1	0	0	0	0	0	0	0	0	0	0	0
CA_C1305	1448292	hypothetical protein CA_C1305	0	1	1	0	0	0	0	0	0	0	0	0	0	0
CA_C1305	1448296	hypothetical protein CA_C1305	0	0	1	0	0	0	0	0	0	0	0	0	0	0
CA_C1305	1448300	hypothetical protein CA_C1305	0	0	1	0	0	0	0	0	0	0	0	0	0	0
CA_C1305	1448304	hypothetical protein CA_C1305	0	0	0	0	0	0	0	0	0	0	0	0	0	0
CA_C1305	1448312	hypothetical protein CA_C1305	0	0	0	0	0	0	0	0	0	0	0	0	0	0
CA_C1305	1448320	hypothetical protein CA_C1305	0	0	0	0	0	0	0	0	0	0	0	0	0	0
CA_C1305	1448326	hypothetical protein CA_C1305	0	0	0	0	0	0	0	0	0	0	0	0	0	0
CA_C1305	1448331	hypothetical protein CA_C1305	0	1	0	0	0	0	0	0	0	0	0	0	0	0
CA_C1305	1448335	hypothetical protein CA_C1305	0	1	0	0	0	0	0	0	0	0	0	0	0	0
CA_C1305	1448339	hypothetical protein CA_C1305	0	1	0	0	0	0	0	0	0	0	0	0	0	0
CA_C1305	1448342	hypothetical protein CA_C1305	0	0	0	0	0	0	0	0	0	0	0	0	0	0
CA_C1305	1448345	hypothetical protein CA_C1305	0	0	0	0	0	0	0	0	0	0	0	0	0	0
CA_C1305	1448350	hypothetical protein CA_C1305	0	0	0	0	0	0	0	0	0	0	0	0	0	0
CA_C1305	1448357	hypothetical protein CA_C1305	0	0	0	0	0	0	0	0	0	0	0	0	0	0
CA_C1305	1448368	hypothetical protein CA_C1305	0	0	0	0	0	0	0	0	0	0	0	0	0	0
CA_C1305	1448374	hypothetical protein CA_C1305	0	0	0	0	0	0	0	0	0	0	0	0	0	0
CA_C1305	1448379	hypothetical protein CA_C1305	0	0	0	0	0	0	0	0	0	0	0	0	0	0
CA_C1305	1448382	hypothetical protein CA_C1305	0	0	0	0	0	0	0	0	0	0	0	0	0	0
CA_C1305	1448393	hypothetical protein CA_C1305	0	0	0	0	0	0	0	0	0	0	0	0	0	0
CA_C1305	1449032	hypothetical protein CA_C1305	1	1	1	0	0	0	0	0	0	0	0	0	1	0
CA_C1312	1453867	hypothetical protein CA_C1312	0	0	0	0	0	0	0	0	0	0	0	0	0	0
CA_C1316	1457395	hypothetical protein CA_C1316	1	1	1	0	0	0	0	0	0	0	0	0	0	0
CA_C1318	1458931	hypothetical protein CA_C1318	0	0	0	0	0	0	0	0	0	0	0	0	0	0
CA_C1318	1458995	hypothetical protein CA_C1318	0	1	0	0	0	0	0	0	0	0	0	0	0	0
CA_C1318	1459047	hypothetical protein CA_C1318	1	1	1	0	0	0	0	0	0	0	0	0	0	0
CA_C1329	1469011	surfactin biosynthesis protein	1	0	0	0	0	0	0	0	0	0	0	0	0	0
CA_C1330	1469710	beta-lactamase superfamily sulfatase	0	1	0	0	0	0	0	0	0	0	0	0	0	0
CA_C1334	1473702	MoeA/NarA subfamily Fe-S oxidoreductase	0	0	0	0	0	0	0	0	0	0	0	0	0	0
CA_C1340	1479866	LacI family transcriptional regulator	1	0	1	0	0	0	0	0	0	0	0	0	0	0
CA_C1354	1499596	PTS system transporter subunit IIA	1	1	1	0	0	0	0	0	0	0	0	0	0	0
CA_C1355	1501134	BglG family transcriptional antiterminator	1	1	1	0	0	0	0	0	0	0	0	0	0	0
CA_C1356	1503207	thiamine biosynthesis protein ThiH	1	0	0	0	0	0	0	0	0	0	0	0	0	0
CA_C1365	1509855	cobalt transport protein CbiM	0	0	0	0	0	0	0	0	0	0	0	0	0	0
CA_C1387	1528739	membrane associated chemotaxis sensory transducer	1	1	1	0	0	0	0	0	0	0	0	0	0	1
CA_C1388	1530895	mannose-6-phosphate isomerase	1	0	1	0	0	0	0	0	0	0	0	0	0	0
CA_C1388	1530922	mannose-6-phosphate isomerase	1	0	0	0	0	0	0	0	0	0	0	0	0	0
CA_C1388	1530930	mannose-6-phosphate isomerase	0	0	0	0	0	0	0	0	0	0	0	0	0	0
CA_C1390	1534249	phosphoribosylaminoimidazole carboxylase catalytic subunit	0	1	1	0	0	0	0	0	0	0	0	0	0	0
CA_C1390	1534294	phosphoribosylaminoimidazole carboxylase catalytic subunit	0	0	0	0	0	0	0	0	0	0	0	0	0	1
CA_C1397	1541752	PHP superfamily hydrolase	0	0	0	0	0	0	0	0	0	0	0	0	0	0
CA_C1404	1547651	sugar metabolism transcriptional regulator	1	1	1	0	0	0	0	0	0	0	0	0	0	0
CA_C1405	1548537	beta-glucosidase	1	1	1	0	0	0	0	0	0	0	0	0	0	0
CA_C1406	1550167	BglG family transcriptional antiterminator	1	1	1	0	0	0	0	0	0	0	0	0	0	0
CA_C1412	1558608	methyl methane sulfonate/mytomycin C/UV resistance protein	0	0	0	0	0	0	0	0	0	0	0	0	0	0
CA_C1414	1559982	stress response protein	1	0	1	0	0	0	0	0	0	0	0	0	0	0
CA_C1416	1561608	acetyltransferase	1	1	0	0	0	0	0	0	0	0	0	0	0	0
CA_C1416	1561629	acetyltransferase	0	0	0	0	0	0	0	0	0	0	0	0	0	0
CA_C1416	1561635	acetyltransferase	0	0	0	0	0	0	0	0	0	0	0	0	0	0
CA_C1423	1567932	dehydrogenase	1	1	1	0	0	0	0	0	0	0	0	0	0	0
CA_C1424	1568918	zinc-dependent hydrolase	1	0	0	0	0	0	0	0	0	0	0	0	0	0
CA_C1427	1571608	4-aminobutyrate aminotransferase	1	0	0	0	0	0	0	0	0	0	0	0	0	0
CA_C1428	1573285	hypothetical protein CA_C1428	1	0	0	0	0	0	0	0	0	0	0	0	0	0
CA_C1428	1573374	hypothetical protein CA_C1428	1	1	1	0	0	0	0	0	0	0	0	0	0	0
CA_C1429	1574761	UDP-glucose 4-epimerase	1	0	0	0	0	0	0	0	0	0	0	0	0	0
CA_C1429	1574782	UDP-glucose 4-epimerase	1	0	0	0	0	0	0	0	0	0	0	0	0	0
CA_C1433	1577277	hypothetical protein CA_C1433	1	1	1	0	0	0	0	0	0	0	0	0	0	0
CA_C1435	1580200	S-adenosylmethionine-dependent methyltransferase	1	0	0	0	0	0	0	0	0	0	0	0	0	0
CA_C1436	1582081	hypothetical protein CA_C1436	0	0	0	0	0	0	0	0	0	0	0	0	0	0
CA_C1443	1591412	hypothetical protein CA_C1443	0	0	0	0	0	0	0	0	0	0	0	0	0	0
CA_C1452	1600123	MDR-type permease	1	0	0	0	0	0	0	0	0	0	0	0	0	0
CA_C1453	1601690	ribose ABC transporter substrate-binding protein	0	1	1	0	0	0	0	0	0	0	0	0	0	0
CA_C1453	1601708	ribose ABC transporter substrate-binding protein	0	1	0	0	0	0	0	0	0	0	0	0	0	0
CA_C1467	1616922	Lpr family transcriptional regulator	1	1	1	0	0	0	0	0	0	0	0	0	0	0
CA_C1470	1618446	2-hydroxy-6-oxo-6-phenylhexa-2,4-dienoate hydrolase	1	0	0	0	0	0	0	0	0	0	0	0	0	0
CA_C1470	1618534	2-hydroxy-6-oxo-6-phenylhexa-2,4-dienoate hydrolase	0	0	0	0	0	0	0	0	0	0	0	0	0	0
CA_C1472	1621870	amino acid permease	1	0	0	0	0	0	0	0	0	0	0	0	0	0
CA_C1472	1622079	amino acid permease	1	1	1	0	0	0	0	0	0	0	0	0	0	0
CA_C1479	1627579	branched-chain amino acid aminotransferase	0	0	0	0	0	0	0	0	0	0	0	0	0	0
CA_C1479	1627677	branched-chain amino acid aminotransferase	1	0	1	0	0	0	0	0	0	0	0	0	0	0
CA_C1480	1627787	dehydrogenase	1	0	0	0	0	0	0	0	0	0	0	0	0	0
CA_C1482	1629788	hypothetical protein CA_C1482	0	1	0	0	0	0	0	0	0	0	0	0	0	0
CA_C1484	1631105	nitroreductase	1	1	1	0	0	0	0	0	0	0	0	0	0	0
CA_C1484	1631125	nitroreductase	0	0	0	0	0	0	0	0	0	0	0	0	0	0
CA_C1485	1631856	cell wall biosynthesis glycosyltransferase	0	0	0	0	0	0	0	0	0	0	0	0	0	0
CA_C1485	1631874	cell wall biosynthesis glycosyltransferase	1	0	0	0	0	0	0	0	0	0	0	0	0	0
CA_C1485	1631883	cell wall biosynthesis glycosyltransferase	0	0	1	0	0	0	0	0	0	0	0	0	0	0
CA_C1490	1637069	hypothetical protein CA_C1490	1	0	0	0	0	0	0	0	0	0	0	0	0	0
CA_C1493	1639051	#N/A	1	1	1	0	0	0	0	0	0	0	0	0	0	0
CA_C1496	1640933	hypothetical protein CA_C1496	0	0	0	0	0	0	0	0	0	0	0	0	0	0
CA_C1501	1644811	DNA-methyltransferase	1	0	1	0	0	0	0	0	0	0	0	0	0	0
CA_C1501	1644857	DNA-methyltransferase	1	0	0	0	0	0	0	0	0	0	0	0	0	0
CA_C1504	1647073	MDR-type permease	0	0	1	0	0	0	0	0	0	0	0	0	0	0
CA_C1504	1647077	MDR-type permease	0	1	1	0	0	0	0	0	0	0	0	0	0	0
CA_C1504	1647311	MDR-type permease	0	1	0	0	0	0	0	0	0	0	0	0	0	0
CA_C1505	1649237	hypothetical protein CA_C1505	1	0	0	0	0	0	0	0	0	0	0	0	0	0
CA_C1511	1654524	FNR-like catabolite gene activator protein	0	0	1	0	0	0	0	0	0	0	0	0	0	0
CA_C1516	1658938	response regulator	0	0	0	0	0	0	0	0	0	0	0	0	0	0
CA_C1526	1667917	amidase	1	0	0	0	0	0	0	0	0	0	0	0	0	0
CA_C1536	1681011	AcrR family transcriptional regulator	1	1	1	0	0	0	0	0	0	0	0	0	0	0
CA_C1538a	1683104	hypothetical protein CA_C1538a	1	1	1	0	0	0	0	0	0	0	0	0	0	0
CA_C1539	1683517	gamma-glutamylcysteine synthetase	1	1	1	0	0	0	0	0	0	0	0	0	0	0
CA_C1542	1686975	hypothetical protein CA_C1542	0	0	0	0	0	0	0	0	0	0	0	0	0	0
CA_C1544	1688789	cytidine deaminase	1	1	0	0	0	0	0	0	0	0	0	0	0	0
CA_C1547	1691410	thioredoxin	1	1	1	0	0	0	0	0	0	0	0	0	0	0
CA_C1551	1693869	nitroreductase	1	0	0	0	0	0	0	0	0	0	0	0	0	0
CA_C1555	1699454	flagellin	0	0	0	0	0	0	0	0	0	0	0	0	0	0
CA_C1557	1701106	acetyltransferase	1	1	1	0	0	0	0	0	0	0	0	0	0	0
CA_C1557	1701123	acetyltransferase	0	0	0	0	0	0	0	0	0	0	0	0	0	0
CA_C1557	1701132	acetyltransferase	0	0	0	0	0	0	0	0	0	0	0	0	0	0
CA_C1559	1704072	transcriptional regulator	1	1	1	0	0	0	0	0	0	0	0	0	0	0
CA_C1560	1704173	hypothetical protein CA_C1560	1	1	1	0	0	0	0	0	0	0	0	0	0	0
CA_C1569	1714649	MarR family transcriptional regulator	0	0	0	0	0	0	0	0	0	0	0	0	0	0
CA_C1569	1714652	MarR family transcriptional regulator	0	0	0	0	0	0	0	0	0	0	0	0	0	0
CA_C1569	1714662	MarR family transcriptional regulator	0	0	0	0	0	0	0	0	0	0	0	0	0	0
CA_C1572	1716015	fructose-1,6-bisphosphatase	1	0	0	0	0	0	0	0	0	0	0	0	0	0
CA_C1572	1716020	fructose-1,6-bisphosphatase	0	0	0	0	0	0	0	0	0	0	0	0	0	0
CA_C1573	1718172	hypothetical protein CA_C1573	1	1	1	0	0	0	0	0	0	0	0	0	0	0
CA_C1577	1721545	hypothetical protein CA_C1577	1	0	1	0	0	0	0	0	0	0	0	0	0	0
CA_C1578	1722569	transcriptional regulator	0	0	0	0	0	0	0	0	0	0	0	0	0	0
CA_C1579	1722669	methyl-accepting chemotaxis-like protein	1	1	0	0	0	0	0	0	0	0	0	0	0	0
CA_C1579	1722688	methyl-accepting chemotaxis-like protein	1	0	1	0	0	0	0	0	0	0	0	0	0	0
CA_C1581	1724889	response regulator	1	0	0	0	0	0	0	0	0	0	0	0	0	0
CA_C1583	1727584	P-loop ATPase	1	0	0	0	0	0	0	0	0	0	0	0	0	0
CA_C1584	1727735	ribonuclease Z	0	1	0	0	0	0	0	0	0	0	0	0	0	0
CA_C1588	1732185	LysR family transcriptional regulator	1	1	1	0	0	0	0	0	0	0	0	0	0	0
CA_C1590	1735407	2-oxoglutarate/malate translocator	1	0	0	0	0	0	0	0	0	0	0	0	0	0
CA_C1595	1739337	XerC/XerD family integrase/recombinase	1	0	0	0	0	0	0	0	0	0	0	0	0	0
CA_C1600	1743765	methyl-accepting chemotaxis-like protein	1	0	0	0	0	0	0	0	0	0	0	0	0	0
CA_C1603	1747141	hypothetical protein CA_C1603	1	0	0	0	0	0	0	0	0	0	0	0	0	0
CA_C1604	1747837	methylglyoxal synthase	1	0	0	0	0	0	0	0	0	0	0	0	0	0
CA_C1604	1747855	methylglyoxal synthase	0	0	1	0	0	0	0	0	0	0	0	0	0	0
CA_C1608	1750418	HIT family hydrolase	1	1	1	0	0	0	0	0	0	0	0	0	0	0
CA_C1608	1750491	HIT family hydrolase	1	1	1	0	0	0	0	0	0	0	0	0	0	0
CA_C1610	1752871	branched-chain amino acid permease	0	0	0	0	0	0	0	0	0	0	0	0	0	0
CA_C1611	1753465	#N/A	0	1	0	0	0	0	0	0	0	0	0	0	0	0
CA_C1618	1759309	hypothetical protein CA_C1618	1	0	0	0	0	0	0	0	0	0	0	0	0	0
CA_C1620	1760082	small acid-soluble spore protein	1	0	0	0	0	0	0	0	0	0	0	0	0	0
CA_C1621	1760732	Fe-S oxidoreductase	1	0	0	0	0	0	0	0	0	0	0	0	0	0
CA_C1621	1760803	Fe-S oxidoreductase	1	1	0	0	0	0	0	0	0	0	0	0	0	0
CA_C1621	1760815	Fe-S oxidoreductase	0	0	0	0	0	0	0	0	0	0	0	0	0	0
CA_C1625	1764276	phosphoserine phosphatase	0	0	0	0	0	0	0	0	0	0	0	0	0	0
CA_C1627	1766071	DNA topoisomerase IV subunit B	1	1	1	0	0	0	0	0	0	0	0	0	0	0
CA_C1632	1774807	endonuclease IV	0	0	1	0	0	0	0	0	0	0	0	0	0	0
CA_C1634	1775786	flagellin	0	0	0	0	0	0	0	0	0	0	0	0	0	0
CA_C1634	1775810	flagellin	0	0	1	0	0	0	0	0	0	0	0	0	0	0
CA_C1635	1777622	hypothetical protein CA_C1635	1	0	0	0	0	0	0	0	0	0	0	0	0	0
CA_C1636	1777833	hypothetical protein CA_C1636	0	1	1	0	0	0	0	0	0	0	0	0	0	0
CA_C1636	1778110	hypothetical protein CA_C1636	0	0	0	0	0	0	0	0	0	0	0	0	0	0
CA_C1641	1780294	ankyrin repeat-containing protein	0	1	0	0	0	0	0	0	0	0	0	0	0	0
CA_C1641	1781012	ankyrin repeat-containing protein	0	1	0	0	0	0	0	0	0	0	0	0	0	0
CA_C1652	1793302	aspartate ammonia-lyase	1	1	1	0	0	0	0	0	0	0	0	0	0	0
CA_C1653	1793539	cell wall biosynthesis glycosyltransferase	1	0	1	0	0	0	0	0	0	0	0	0	0	0
CA_C1656	1801469	hypothetical protein CA_C1656	1	0	0	0	0	0	0	0	0	0	0	0	0	0
CA_C1657	1802326	hypothetical protein CA_C1657	1	0	0	0	0	0	0	0	0	0	0	0	0	0
CA_C1657	1802329	hypothetical protein CA_C1657	1	0	0	0	0	0	0	0	0	0	0	0	0	0
CA_C1660	1803754	butyrate kinase	1	0	1	0	0	0	0	0	0	0	0	0	0	0
CA_C1661	1805118	nucleic acid binding protein	1	0	0	0	0	0	0	0	0	0	0	0	0	0
CA_C1661	1805127	nucleic acid binding protein	1	0	0	0	0	0	0	0	0	0	0	0	0	0
CA_C1665	1809025	amidohydrolase	1	1	1	0	0	0	0	0	0	0	0	0	0	0
CA_C1665	1809070	amidohydrolase	1	0	0	0	0	0	0	0	0	0	0	0	0	0
CA_C1666	1809923	hypothetical protein CA_C1666	1	0	1	0	0	0	0	0	0	0	0	0	0	0
CA_C1670	1813746	response regulator	1	1	1	0	0	0	0	0	0	0	0	0	0	0
CA_C1670	1813889	response regulator	0	0	0	0	0	0	0	0	0	0	0	0	0	0
CA_C1673	1818477	NADH-dependent glutamate synthase large subunit	1	1	1	0	0	0	0	0	0	0	0	0	0	0
CA_C1675	1824683	transcriptional regulator	1	1	1	0	0	0	0	0	0	0	0	0	0	0
CA_C1678	1826798	alanyl-tRNA synthetase	1	1	1	0	0	0	0	0	0	0	0	0	0	0
CA_C1681	1830544	hypothetical protein CA_C1681	1	1	1	0	0	0	0	0	0	0	0	0	0	0
CA_C1684	1833152	TypA/BipA type GTPase	1	1	1	0	0	0	0	0	0	0	0	0	0	0
CA_C1690	1840594	twitching motility protein PilT	0	0	1	0	0	0	0	0	0	0	0	0	0	0
CA_C1691	1841955	glycosyltransferase	1	0	1	0	0	0	0	0	0	0	0	0	0	0
CA_C1692	1843375	cell division protein FtsA	0	0	1	0	0	0	0	0	0	0	0	0	0	0
CA_C1700	1850346	response regulator	1	0	0	0	0	0	0	0	0	0	0	0	0	0
CA_C1710	1858344	Fe-S oxidoreductase	1	1	1	0	0	0	0	0	0	0	0	0	0	0
CA_C1710	1858364	Fe-S oxidoreductase	0	0	0	0	0	0	0	0	0	0	0	0	0	0
CA_C1716	1866009	hypothetical protein CA_C1716	1	0	1	0	0	0	0	0	0	0	0	0	0	0
CA_C1734	1881656	hypothetical protein CA_C1734	1	1	1	0	0	0	0	0	0	0	0	0	0	0
CA_C1734	1881672	hypothetical protein CA_C1734	0	0	0	0	0	0	0	0	0	0	0	0	0	0
CA_C1737	1885940	N-6 adenine-specific DNA methylase	1	1	1	0	0	0	0	0	0	0	0	0	0	0
CA_C1741	1890037	hypothetical protein CA_C1741	1	1	1	0	0	0	0	0	0	0	0	0	0	0
CA_C1742	1890218	phosphotransacetylase	1	1	1	0	0	0	0	0	0	0	0	0	0	0
CA_C1744	1892547	#N/A	1	1	1	0	0	0	0	0	0	0	0	0	0	0
CA_C1747	1894490	acyl carrier protein	1	0	0	0	0	0	0	0	0	0	0	0	0	0
CA_C1753	1901750	DNA-binding protein	0	1	1	0	0	0	0	0	0	0	0	0	0	0
CA_C1754	1902119	signal recognition particle GTPase Ffh	0	0	0	0	0	0	0	0	0	0	0	0	0	0
CA_C1755	1903503	30S ribosomal protein S16	0	0	0	0	0	0	0	0	0	0	0	0	0	0
CA_C1759	1905414	50S ribosomal protein L19	1	1	1	0	0	0	0	0	0	0	0	0	0	0
CA_C1777	1924887	Nudix (MutT-like) hydrolase	0	0	1	0	0	0	0	0	0	0	0	0	0	0
CA_C1777	1924890	Nudix (MutT-like) hydrolase	0	0	0	0	0	0	0	0	0	0	0	0	0	0
CA_C1783	1931376	proton/sodium-glutamate symport protein	0	0	0	0	0	0	0	0	0	0	0	0	0	0
CA_C1786	1936306	transcriptional repressor CodY	1	1	1	0	0	0	0	0	0	0	0	0	0	0
CA_C1786	1936373	transcriptional repressor CodY	1	1	0	0	0	0	0	0	0	0	0	0	0	0
CA_C1787	1937212	30S ribosomal protein S2	0	0	0	0	0	0	0	0	0	0	0	0	0	0
CA_C1791	1940483	undecaprenyl pyrophosphate synthase	1	0	0	0	0	0	0	0	0	0	0	0	0	0
CA_C1798	1948053	hypothetical protein CA_C1798	1	1	0	0	0	0	0	0	0	0	0	0	0	0
CA_C1802	1950318	translation initiation factor IF-2	0	0	0	0	0	0	0	0	0	0	0	0	0	0
CA_C1808	1956039	polynucleotide phosphorylase	1	0	0	0	0	0	0	0	0	0	0	0	0	0
CA_C1813	1963051	Fe-S oxidoreductase	1	1	1	0	0	0	0	0	0	0	0	0	0	0
CA_C1816	1966325	phosphodiesterase	1	1	1	0	0	0	0	0	0	0	0	0	0	0
CA_C1817	1968122	stage V sporulation protein SpoVS	1	0	0	0	0	0	0	0	0	0	1	0	0	0
CA_C1817	1968171	stage V sporulation protein SpoVS	1	0	0	0	0	0	0	0	0	0	0	0	0	0
CA_C1818	1968528	phosphoribose diphosphate:decaprenyl-phosphate phosphoribosyltransferase	0	0	0	0	0	0	0	0	0	0	0	0	0	0
CA_C1821	1971187	adenylosuccinate lyase	1	0	0	0	0	0	0	0	0	0	0	0	0	0
CA_C1822	1972696	fused Zn-dependent amidase/peptidase/peptodoglycan-binding domain-containing protein	1	0	0	0	0	0	0	0	0	0	0	0	0	0
CA_C1825	1976493	homoserine O-succinyltransferase	0	1	0	0	0	0	0	0	0	0	0	0	0	0
CA_C1828	1978354	TldD protein, partial	1	0	0	0	0	0	0	0	0	0	0	0	0	0
CA_C1830	1981609	#N/A	0	0	0	0	0	0	0	0	0	0	0	0	0	0
CA_C1831	1983127	Zn-finger domain-containing protein	0	1	0	0	0	0	0	0	0	0	0	0	0	0
CA_C1834	1985599	host factor I protein Hfq	1	0	0	0	0	0	0	0	0	0	1	0	0	0
CA_C1838	1992491	(dimethylallyl)adenosine tRNA methylthiotransferase	1	1	1	0	0	0	0	0	0	0	0	0	0	0
CA_C1840	1993787	acetyltransferase domain-containing protein	0	1	0	0	0	0	0	0	0	0	0	0	0	0
CA_C1842	1995486	hypothetical protein CA_C1842	1	0	0	0	0	0	0	0	0	0	0	0	0	0
CA_C1843	1995639	transcriptional regulator	1	1	1	0	0	0	0	0	0	0	0	0	0	0
CA_C1848	2001313	cytidylate kinase	1	0	1	0	0	0	0	0	0	0	1	0	0	0
CA_C1852	2005654	magnesium/cobalt transporter CorA	1	0	0	0	0	0	0	0	0	0	0	0	0	0
CA_C1859	2011067	hypothetical protein CA_C1859	1	0	0	0	0	0	0	0	0	0	0	0	0	0
CA_C1868	2017320	hypothetical protein CA_C1868	0	1	0	0	0	0	0	0	0	0	0	0	1	0
CA_C1868	2017325	hypothetical protein CA_C1868	0	1	0	0	0	0	0	0	0	0	0	0	1	0
CA_C1868	2017328	hypothetical protein CA_C1868	0	0	0	0	0	0	0	0	0	0	0	0	1	0
CA_C1868	2017338	hypothetical protein CA_C1868	1	1	0	0	0	0	0	0	0	0	0	0	0	0
CA_C1868	2017346	hypothetical protein CA_C1868	1	0	0	0	0	0	0	0	0	0	0	0	0	0
CA_C1874	2021973	hypothetical protein CA_C1874	0	1	0	0	0	0	0	0	0	0	0	0	0	0
CA_C1874	2021993	hypothetical protein CA_C1874	1	0	0	0	0	0	0	0	0	0	0	0	0	0
CA_C1911	2050264	hypothetical protein CA_C1911	1	1	1	0	0	0	0	0	0	0	0	0	0	0
CA_C1913	2051462	Zn-finger containing protein	1	0	0	0	0	0	0	0	0	0	0	0	0	0
CA_C1914	2051841	hypothetical protein CA_C1914	0	0	0	0	0	0	0	0	0	0	0	0	0	0
CA_C1914	2051857	hypothetical protein CA_C1914	0	0	0	0	0	0	0	0	0	0	0	0	0	0
CA_C1914	2051865	hypothetical protein CA_C1914	0	0	0	0	0	0	0	0	0	0	0	0	0	0
CA_C1925	2056104	#N/A	0	1	0	0	0	0	0	0	0	0	0	0	0	0
CA_C1925	2056176	#N/A	0	0	0	0	0	0	0	0	0	0	0	0	0	0
CA_C1943	2063080	hypothetical protein CA_C1943	0	1	0	0	0	0	0	0	0	0	0	0	0	0
CA_C1946	2065332	phage transcriptional regulator	0	1	0	0	0	0	0	0	0	0	0	0	0	0
CA_C1947	2065495	phage transcriptional regulator	0	1	0	0	0	0	0	0	0	0	0	0	0	0
CA_C1949	2067549	hypothetical protein CA_C1949	0	0	0	0	0	0	0	0	0	0	0	0	0	0
CA_C1949	2067704	hypothetical protein CA_C1949	1	1	1	0	0	0	0	0	0	0	0	0	0	0
CA_C1950	2067805	hypothetical protein CA_C1950	1	1	0	0	0	0	0	0	0	0	0	0	0	0
CA_C1954	2071519	hypothetical protein CA_C1954	0	1	1	0	0	0	0	0	0	0	0	0	0	0
CA_C1954	2071535	hypothetical protein CA_C1954	1	0	1	0	0	0	0	0	0	0	0	0	0	0
CA_C1958	2075202	aldo/keto reductase	1	1	0	0	0	0	0	0	0	0	0	0	0	0
CA_C1966	2083528	surface-layer related glycoprotein	0	0	0	0	0	0	0	0	0	0	0	0	0	0
CA_C1968	2084001	pectate lyase	1	1	0	0	0	0	0	0	0	0	0	0	0	0
CA_C1973	2088833	hypothetical protein CA_C1973	0	0	0	0	0	0	0	0	0	0	0	0	0	0
CA_C1973	2088872	hypothetical protein CA_C1973	1	1	1	0	0	0	0	0	0	0	0	0	0	0
CA_C1984	2098644	permease	0	0	0	0	0	0	0	0	0	0	0	0	0	0
CA_C1986	2100106	hypothetical protein CA_C1986	0	0	0	0	0	0	0	0	0	0	0	0	0	0
CA_C2026	2137895	flavodoxin	1	0	0	0	0	0	0	0	0	0	0	0	0	0
CA_C2053	2160142	hypothetical protein CA_C2053	1	0	0	0	0	0	0	0	0	0	0	0	0	0
CA_C2056	2161665	hypothetical protein CA_C2056	1	0	0	0	0	0	0	0	0	0	0	0	0	0
CA_C2062	2166617	tRNA nucleotidyltransferase	1	1	1	0	0	0	0	0	0	0	0	0	0	0
CA_C2071	2173458	Spo0A protein	1	0	0	0	0	0	0	0	0	0	0	0	0	0
CA_C2071	2173531	Spo0A protein	1	1	1	0	0	0	0	0	0	0	0	0	0	0
CA_C2078	2182107	hypothetical protein CA_C2078	1	0	1	0	0	0	0	0	0	0	0	0	0	0
CA_C2085	2186385	hypothetical protein CA_C2085	0	0	1	0	0	0	0	0	0	0	0	0	0	0
CA_C2085	2186398	hypothetical protein CA_C2085	1	1	1	0	0	0	0	0	0	0	0	0	0	0
CA_C2095	2193646	aminopeptidase	1	1	1	0	0	0	0	0	0	0	0	0	0	0
CA_C2107	2201623	cell adhesion domain-containing protein	0	0	0	0	0	0	0	0	0	0	0	0	0	0
CA_C2107	2201631	cell adhesion domain-containing protein	1	0	1	0	0	0	0	0	0	0	0	0	0	0
CA_C2107	2201638	cell adhesion domain-containing protein	1	1	1	0	0	0	0	0	0	0	0	0	0	0
CA_C2107	2201662	cell adhesion domain-containing protein	1	1	1	0	0	0	0	0	0	0	0	0	0	0
CA_C2110	2203538	GAF domain-containing protein	1	0	0	0	0	0	0	0	0	0	0	0	0	0
CA_C2113	2207475	bifunctional pyrimidine regulatory protein PyrR/uracil phosphoribosyltransferase	0	0	0	0	0	0	0	0	0	0	0	0	0	0
CA_C2121	2212650	TIM-barrel fold family protein	0	0	1	0	0	0	0	0	0	0	0	0	0	0
CA_C2133	2224857	cell division protein MraZ	1	0	0	0	0	0	0	0	0	0	1	0	0	0
CA_C2134	2224982	GTP-dependent nucleic acid-binding protein EngD	1	1	1	0	0	0	0	0	0	0	0	0	0	0
CA_C2134	2224999	GTP-dependent nucleic acid-binding protein EngD	0	1	1	0	0	0	0	0	0	0	0	0	0	0
CA_C2134	2225010	GTP-dependent nucleic acid-binding protein EngD	0	0	1	0	0	0	0	0	0	0	0	0	0	0
CA_C2136	2228581	hypothetical protein CA_C2136	1	0	0	0	0	0	0	0	0	0	0	0	0	0
CA_C2138	2231823	manganese-dependent inorganic pyrophosphatase	1	1	1	0	0	0	0	0	0	0	0	0	0	0
CA_C2154	2246107	flagellar hook protein FlgE	1	0	0	0	0	0	0	0	0	0	0	0	0	0
CA_C2165	2255190	flagellar basal-body rod protein FlgB	1	0	0	0	0	0	0	0	0	0	0	0	0	0
CA_C2167	2257305	flagellin family protein	0	0	0	0	0	0	0	0	0	0	0	0	0	0
CA_C2167	2257320	flagellin family protein	1	0	0	0	0	0	0	0	0	0	0	0	0	0
CA_C2168	2259117	hypothetical protein CA_C2168	0	0	0	0	0	0	0	0	0	0	0	0	0	0
CA_C2171	2261728	glycosyltransferase	0	1	0	0	0	0	0	0	0	0	0	0	0	0
CA_C2175	2266308	glycosyltransferase	1	0	0	0	0	0	0	0	0	0	0	0	0	0
CA_C2176	2269167	glycosyltransferase domain-containing protein	0	1	0	0	0	0	0	0	0	0	0	0	0	0
CA_C2176	2269203	glycosyltransferase domain-containing protein	0	0	0	0	0	0	0	0	0	0	0	0	0	0
CA_C2176	2269222	glycosyltransferase domain-containing protein	0	1	0	0	0	0	0	0	0	0	0	0	1	0
CA_C2183	2275253	hypothetical protein CA_C2183	0	1	1	0	0	0	0	0	0	0	0	0	0	0
CA_C2184	2275365	hypothetical protein CA_C2184	0	1	1	0	0	0	0	0	0	0	0	0	0	0
CA_C2185	2276689	hypothetical protein CA_C2185	0	0	0	0	0	0	0	0	0	0	0	0	0	0
CA_C2201	2294965	hypothetical protein CA_C2201	1	0	0	0	0	0	0	0	0	0	0	0	0	0
CA_C2202	2296808	hypothetical protein CA_C2202	1	0	0	0	0	0	0	0	0	0	0	0	0	0
CA_C2202	2296830	hypothetical protein CA_C2202	0	0	0	0	0	0	0	0	0	0	0	0	0	0
CA_C2203	2297806	flagellin family hook-associated protein	0	0	0	0	0	0	0	0	0	0	0	0	0	0
CA_C2214	2305911	flagellin synthesis regulator FlgM	1	0	0	0	0	0	0	0	0	0	0	0	0	0
CA_C2228	2319100	hypothetical protein CA_C2228	0	0	1	0	0	0	0	0	0	0	0	0	0	0
CA_C2229	2322863	pyruvate:ferredoxin oxidoreductase	1	1	1	0	0	0	0	0	0	0	0	0	0	0
CA_C2235	2330064	cysteine synthase/cystathionine beta-synthase CysK	0	0	0	0	0	0	0	0	0	0	0	0	0	0
CA_C2235	2330119	cysteine synthase/cystathionine beta-synthase CysK	1	0	1	0	0	0	0	0	0	0	0	0	0	0
CA_C2236	2330606	hypothetical protein CA_C2236	1	1	1	0	0	0	0	0	0	0	0	0	0	0
CA_C2260	2358524	spore coat polysaccharide biosynthesis protein	1	0	0	0	0	0	0	0	0	0	0	0	0	0
CA_C2263	2368049	ATP-dependent exonuclease synthesis protein AddB	1	1	1	0	0	0	0	0	0	0	0	0	0	0
CA_C2264	2369410	serine hydroxymethyltransferase	1	1	1	0	0	0	0	0	0	0	0	0	0	0
CA_C2265	2369515	hypothetical protein CA_C2265	1	0	0	0	0	0	0	0	0	0	0	0	0	0
CA_C2274	2378390	(p)ppGpp synthetase/pyrophosphohydrolase RelA/SpoT	0	0	0	0	0	0	0	0	0	0	0	0	0	0
CA_C2276	2380019	SS-DNA-specific exonuclease domain-containing protein	0	0	0	0	0	0	0	0	0	0	0	0	0	0
CA_C2276	2380037	SS-DNA-specific exonuclease domain-containing protein	1	1	1	0	0	0	0	0	0	0	0	0	0	0
CA_C2278	2382285	preprotein translocase subunit SecD	0	0	0	0	0	0	0	0	0	0	0	0	0	0
CA_C2278	2382468	preprotein translocase subunit SecD	1	0	0	0	0	0	0	0	0	0	0	0	0	0
CA_C2279	2384289	heme biosynthesis (nirJ-2) family protein	0	0	0	0	0	0	0	0	0	0	0	0	0	0
CA_C2279	2384310	heme biosynthesis (nirJ-2) family protein	1	0	0	0	0	0	0	0	0	0	0	0	0	0
CA_C2286	2389785	hypothetical protein CA_C2286	1	1	1	0	0	0	0	0	0	0	0	0	0	0
CA_C2293	2396547	hypothetical protein CA_C2293	1	0	0	0	0	0	0	0	0	0	0	0	0	0
CA_C2295	2398921	hypothetical protein CA_C2295	1	1	1	0	0	0	0	0	0	0	0	0	0	0
CA_C2299	2403794	GTPase HflX	1	1	1	0	0	0	0	0	0	0	0	0	0	0
CA_C2307	2410986	anti-sigma F factor	0	0	0	0	0	0	0	0	0	0	0	0	0	0
CA_C2307	2410989	anti-sigma F factor	0	0	0	0	0	0	0	0	0	0	0	0	0	0
CA_C2321	2424119	glycosyltransferase	1	1	1	0	0	0	0	0	0	0	0	0	0	0
CA_C2323	2424416	hypothetical protein CA_C2323	1	0	1	0	0	0	0	0	0	0	0	0	0	0
CA_C2324	2426461	glycosyltransferase	1	1	1	0	0	0	0	0	0	0	0	0	0	0
CA_C2325	2429913	N-acetylglucosaminidase domain- and ChW repeat-containing cell wall hydrolase	0	0	0	0	0	0	0	0	0	0	0	0	0	0
CA_C2325	2430025	N-acetylglucosaminidase domain- and ChW repeat-containing cell wall hydrolase	0	0	0	0	0	0	0	0	0	0	0	0	0	0
CA_C2330	2438421	sugar transferase	1	1	1	0	0	0	0	0	0	0	0	0	0	0
CA_C2335	2443398	UTP-glucose-1-phosphate uridylyltransferase	0	1	1	0	0	0	0	0	0	0	0	0	0	0
CA_C2335	2443432	UTP-glucose-1-phosphate uridylyltransferase	1	0	0	0	0	0	0	0	0	0	0	0	0	0
CA_C2335	2443456	UTP-glucose-1-phosphate uridylyltransferase	1	0	1	0	0	0	0	0	0	0	0	0	0	0
CA_C2337	2446368	phosphomannomutase	1	1	1	0	0	0	0	0	0	0	0	0	0	0
CA_C2338	2446612	lysine decarboxylase	1	1	1	0	0	0	0	0	0	0	0	0	0	0
CA_C2341	2453443	collagenase protease	1	0	1	0	0	0	0	0	0	0	0	0	0	0
CA_C2357	2469157	phenylalanyl-tRNA synthetase subunit alpha	0	0	0	0	0	0	0	0	0	0	0	0	0	0
CA_C2357	2469368	phenylalanyl-tRNA synthetase subunit alpha	1	0	1	0	0	0	0	0	0	0	0	0	0	0
CA_C2362	2473586	threonyl-tRNA synthetase	0	0	0	0	0	0	0	0	0	0	0	0	0	0
CA_C2366	2476106	hypothetical protein CA_C2366	1	1	1	0	0	0	0	0	0	0	0	0	0	0
CA_C2367	2476705	ChW repeat-containing protein	0	0	0	0	0	0	0	0	0	0	0	0	0	0
CA_C2367	2476735	ChW repeat-containing protein	0	0	0	0	0	0	0	0	0	0	0	0	0	0
CA_C2373	2482860	hypothetical protein CA_C2373	1	0	1	0	0	0	0	0	0	0	0	0	0	0
CA_C2376	2486505	#N/A	0	0	0	0	0	0	0	0	0	0	0	0	0	0
CA_C2376	2486514	#N/A	0	1	1	0	0	0	0	0	0	0	0	0	0	0
CA_C2376	2486520	#N/A	1	1	1	0	0	0	0	0	0	0	0	0	0	0
CA_C2376	2486540	#N/A	0	1	1	0	0	0	0	0	0	0	0	0	0	0
CA_C2376	2486613	#N/A	0	0	1	0	0	0	0	0	0	0	0	0	0	0
CA_C2376	2486682	#N/A	0	0	0	0	0	0	0	0	0	0	0	0	0	0
CA_C2378	2486959	dihydrodipicolinate synthase	1	1	1	0	0	0	0	0	0	0	0	0	0	0
CA_C2380	2490191	PLP-dependent aminotransferase	1	1	1	0	0	0	0	0	0	0	0	0	0	0
CA_C2381	2490222	tetrahydrodipicolinate N-succinyltransferase	0	0	1	0	0	0	0	0	0	0	0	0	0	0
CA_C2382	2491767	single-stranded DNA-binding protein	0	0	0	0	0	0	0	0	0	0	0	0	0	0
CA_C2382	2491815	single-stranded DNA-binding protein	1	1	1	0	0	0	0	0	0	0	0	0	0	0
CA_C2385	2493094	hypothetical protein CA_C2385	1	0	0	0	0	0	0	0	0	0	0	0	0	0
CA_C2393	2503056	ABC transporter ATPase	1	0	0	0	0	0	0	0	0	0	0	0	0	0
CA_C2395	2504134	phosphatase	0	1	1	0	0	0	0	0	0	0	0	0	0	0
CA_C2395	2504268	phosphatase	0	0	0	0	0	0	0	0	0	0	0	0	0	0
CA_C2396	2505948	xylanase/chitin deacetylase	1	0	0	0	0	0	0	0	0	0	0	0	0	0
CA_C2399	2510888	valyl-tRNA synthetase	0	0	0	0	0	0	0	0	0	0	0	0	0	0
CA_C2399	2510950	valyl-tRNA synthetase	0	0	0	0	0	0	0	0	0	0	0	0	0	0
CA_C2399	2511114	valyl-tRNA synthetase	1	0	1	0	0	0	0	0	0	0	0	0	0	0
CA_C2401	2516161	2-hydroxyglutaryl-CoA dehydratase	0	0	0	0	0	0	0	0	0	0	0	0	0	0
CA_C2411	2529579	zinc-dependent protease	1	0	0	0	0	0	0	0	0	0	0	0	0	0
CA_C2413	2531273	hypothetical protein CA_C2413	0	0	0	0	0	0	0	0	0	0	0	0	0	0
CA_C2423	2540666	HAD family phosphatase	1	1	1	0	0	0	0	0	0	0	0	0	0	0
CA_C2430	2545740	transcription elongation factor GreA	1	1	1	0	0	0	0	0	0	0	0	0	0	0
CA_C2432	2549641	permease	0	1	0	0	0	0	0	0	0	0	0	0	0	0
CA_C2433	2549754	HtrA-like serine protease	1	1	1	0	0	0	0	0	0	0	0	0	0	0
CA_C2437	2554596	hypothetical protein CA_C2437	1	0	0	0	0	0	0	0	0	0	0	0	0	0
CA_C2441	2557882	ferrichrome-binding periplasmic protein	0	1	0	0	0	0	0	0	0	0	0	0	0	0
CA_C2451	2569095	SoxR family transcriptional regulator	0	1	0	0	0	0	0	0	0	0	0	0	0	0
CA_C2457	2573425	hypothetical protein CA_C2457	1	0	1	0	0	0	0	0	0	0	0	0	0	0
CA_C2463	2579749	hypothetical protein CA_C2463	1	0	0	0	0	0	0	0	0	0	0	0	0	0
CA_C2464	2580383	hypothetical protein CA_C2464	1	0	0	0	0	0	0	0	0	0	0	0	0	0
CA_C2470	2583481	hypothetical protein CA_C2470	1	1	1	0	0	0	0	0	0	0	0	0	0	0
CA_C2473	2585175	transcriptional regulator	1	1	1	0	0	0	0	0	0	0	0	0	1	0
CA_C2482	2591293	carbonic anhydrase	0	0	1	0	0	0	0	0	0	0	0	0	0	0
CA_C2483	2591432	methyl-accepting chemotaxis protein	0	0	0	0	0	0	0	0	0	0	0	0	0	0
CA_C2483	2591508	methyl-accepting chemotaxis protein	0	0	1	0	0	0	0	0	0	0	0	0	0	0
CA_C2490	2598553	XRE family transcriptional regulator	0	0	0	0	0	0	0	0	0	0	0	0	0	1
CA_C2490	2598562	XRE family transcriptional regulator	0	0	0	0	0	0	0	0	0	0	0	0	0	1
CA_C2490	2598572	XRE family transcriptional regulator	0	0	0	0	0	0	0	0	0	0	0	0	0	1
CA_C2490	2598581	XRE family transcriptional regulator	0	0	1	0	0	0	0	0	0	0	0	0	0	0
CA_C2495	2601820	transcriptional regulator	1	0	0	0	0	0	0	0	0	0	0	0	0	0
CA_C2497	2603395	hypothetical protein CA_C2497	0	0	0	0	0	0	0	0	0	0	0	0	0	0
CA_C2497	2603407	hypothetical protein CA_C2497	1	0	0	0	0	0	0	0	0	0	0	0	0	0
CA_C2497	2603408	hypothetical protein CA_C2497	1	0	0	0	0	0	0	0	0	0	0	0	0	0
CA_C2501	2610767	transporter of cations and cationic drugs membrane protein	1	1	1	0	0	0	0	0	0	0	0	0	0	0
CA_C2508	2617264	nitroreductase	1	0	1	0	0	0	0	0	0	0	0	0	0	0
CA_C2511	2620097	hypothetical protein CA_C2511	1	0	0	0	0	0	0	0	0	0	0	0	0	0
CA_C2514	2623991	beta galactosidase	1	0	0	0	0	0	0	0	0	0	0	0	0	0
CA_C2534	2644088	HD_GYP hydrolase domain-containing protein	1	1	1	0	0	0	0	0	0	0	0	0	0	0
CA_C2537	2647436	phosphatase	1	1	0	0	0	0	0	0	0	0	0	0	0	0
CA_C2539	2648429	acetyltransferase	1	1	1	0	0	0	0	0	0	0	0	0	0	0
CA_C2541	2650016	reductase/isomerase/elongation factor domain-containing protein	1	0	1	0	0	0	0	0	0	0	0	0	1	0
CA_C2541	2650053	reductase/isomerase/elongation factor domain-containing protein	1	1	1	0	0	0	0	0	0	0	0	0	0	0
CA_C2546	2654509	FadR family transcriptional regulator	0	0	0	0	0	0	0	0	0	0	0	0	0	0
CA_C2546	2654537	FadR family transcriptional regulator	1	1	1	0	0	0	0	0	0	0	0	0	0	0
CA_C2548	2657288	reductase/isomerase/elongation factor domain-containing protein	1	0	0	0	0	0	0	0	0	0	0	0	0	0
CA_C2548	2657411	reductase/isomerase/elongation factor domain-containing protein	1	1	1	0	0	0	0	0	0	0	0	0	0	0
CA_C2551	2660339	RNAse H family protein	1	0	0	0	0	0	0	0	0	0	0	0	0	0
CA_C2551	2660372	RNAse H family protein	1	0	0	0	0	0	0	0	0	0	0	0	0	0
CA_C2553	2661385	hypothetical protein CA_C2553	1	1	1	0	0	0	0	0	0	0	0	0	0	0
CA_C2558	2664924	hypothetical protein CA_C2558	0	0	0	0	0	0	0	0	0	0	0	0	0	0
CA_C2565	2669628	NifU-like domain-containing protein	1	1	0	0	0	0	0	0	0	0	0	0	0	0
CA_C2566	2670369	rRNA methylase	1	0	0	0	0	0	0	0	0	0	0	0	0	0
CA_C2569	2671513	NimC/NimA family protein	1	1	1	0	0	0	0	0	0	0	0	0	0	0
CA_C2575	2677272	rubrerythrin	1	0	0	0	0	0	0	0	0	0	0	0	0	0
CA_C2575	2677278	rubrerythrin	1	0	0	0	0	0	0	0	0	0	0	0	0	0
CA_C2584	2690419	ChW repeat-containing protein	1	1	1	0	0	0	0	0	0	0	0	0	0	0
CA_C2584	2690443	ChW repeat-containing protein	1	1	1	0	0	0	0	0	0	0	0	0	0	0
CA_C2592	2699082	6-pyruvoyl tetrahydrobiopterin synthase	1	0	0	0	0	0	0	0	0	0	0	0	0	1
CA_C2596	2702684	oxidoreductase	0	1	0	0	0	0	0	0	0	0	0	0	0	0
CA_C2600	2705720	hypothetical protein CA_C2600	1	0	0	0	0	0	0	0	0	0	0	0	0	0
CA_C2601	2705844	S-adenosylmethionine decarboxylase	1	0	0	0	0	0	0	0	0	0	0	0	0	0
CA_C2603	2708646	hypothetical protein CA_C2603	1	0	0	0	0	0	0	0	0	0	0	0	0	0
CA_C2608	2711243	AraC family transcriptional regulator	1	1	1	0	0	0	0	0	0	0	0	0	0	0
CA_C2609	2712773	hypothetical protein CA_C2609	0	0	1	0	0	0	0	0	0	0	0	0	0	0
CA_C2613	2718040	NagC/XylR family transcriptional regulator	1	0	1	0	0	0	0	0	0	0	0	0	0	0
CA_C2615	2719251	hypothetical protein CA_C2615	0	0	0	0	0	0	0	0	0	0	0	0	0	0
CA_C2617	2722469	methyl-accepting chemotaxis protein	0	0	0	0	0	0	0	0	0	0	0	0	0	0
CA_C2619	2724109	acyl-CoA thioesterase	0	0	0	0	0	0	0	0	0	0	0	0	0	0
CA_C2619	2724128	acyl-CoA thioesterase	0	1	0	0	0	0	0	0	0	0	0	0	0	0
CA_C2620	2724423	HD-GYP hydrolase domain-containing protein	0	0	0	0	0	0	0	0	0	0	0	0	0	0
CA_C2622	2727861	competence protein ComE	0	1	1	0	0	0	0	0	0	0	0	0	0	0
CA_C2624	2734543	diaminopimelate epimerase	0	0	0	0	0	0	0	0	0	0	0	0	0	0
CA_C2637	2747624	ATP-dependent Lon protease	1	0	1	0	0	0	0	0	0	0	0	0	0	0
CA_C2643	2755005	hypothetical protein CA_C2643	1	0	0	0	0	0	0	0	0	0	0	0	0	0
CA_C2644	2758382	carbamoyl phosphate synthase large subunit	1	1	1	0	0	0	0	0	0	0	0	0	0	0
CA_C2645	2759906	carbamoyl phosphate synthase small subunit	0	0	0	0	0	0	0	0	0	0	0	0	0	0
CA_C2647	2761306	arginase	1	0	1	0	0	0	0	0	0	0	0	0	0	0
CA_C2649	2763272	hypothetical protein CA_C2649	0	0	0	0	0	0	0	0	0	0	0	0	0	0
CA_C2654	2767596	aspartate carbamoyltransferase	1	1	1	0	0	0	0	0	0	0	0	0	0	0
CA_C2657	2770049	polyferredoxin	1	1	1	0	0	0	0	0	0	0	0	0	0	0
CA_C2658	2772290	glutamine synthetase	0	1	0	0	0	0	0	0	0	0	0	0	0	0
CA_C2658	2772334	glutamine synthetase	1	1	1	0	0	0	0	0	0	0	0	0	0	0
CA_C2660	2776499	pyruvate carboxylase	1	1	1	0	0	0	0	0	0	0	0	0	0	0
CA_C2668	2785435	hypothetical protein CA_C2668	1	0	0	0	0	0	0	0	0	0	0	0	0	0
CA_C2671	2789004	aspartyl/glutamyl-tRNA amidotransferase subunit C	1	0	1	0	0	0	0	0	0	0	0	0	0	0
CA_C2675	2794593	hypothetical protein CA_C2675	1	1	1	0	0	0	0	0	0	0	0	0	0	0
CA_C2680	2802200	glucose-6-phosphate isomerase	1	1	1	0	0	0	0	0	0	0	0	0	0	0
CA_C2681	2802378	hypothetical protein CA_C2681	1	1	1	0	0	0	0	0	0	0	0	0	0	0
CA_C2684	2803524	ribokinase sugar kinase	1	1	1	0	0	0	0	0	0	0	0	0	0	0
CA_C2684	2803544	ribokinase sugar kinase	0	0	0	0	0	0	0	0	0	0	0	0	0	0
CA_C2685	2806973	maltose phosphorylase	0	0	0	0	0	0	0	0	0	0	0	0	0	0
CA_C2685	2807047	maltose phosphorylase	1	0	0	0	0	0	0	0	0	0	0	0	0	0
CA_C2687	2808519	DNA helicase	1	0	0	0	0	0	0	0	0	0	0	0	0	0
CA_C2688	2811725	alpha/beta hydrolase	0	1	0	0	0	0	0	0	0	0	0	0	0	0
CA_C2688	2811953	alpha/beta hydrolase	0	0	0	0	0	0	0	0	0	0	0	0	0	0
CA_C2688	2811972	alpha/beta hydrolase	0	0	0	0	0	0	0	0	0	0	0	0	0	0
CA_C2688	2812012	alpha/beta hydrolase	0	0	0	0	0	0	0	0	0	0	0	0	0	0
CA_C2688	2812017	alpha/beta hydrolase	1	0	0	0	0	0	0	0	0	0	0	0	0	0
CA_C2688	2812027	alpha/beta hydrolase	0	0	0	0	0	0	0	0	0	0	0	0	0	0
CA_C2688	2812037	alpha/beta hydrolase	0	0	0	0	0	0	0	0	0	0	0	0	0	0
CA_C2688	2812060	alpha/beta hydrolase	0	1	0	0	0	0	0	0	0	0	0	0	0	0
CA_C2688	2812067	alpha/beta hydrolase	0	0	1	0	0	0	0	0	0	0	0	0	0	0
CA_C2688	2812071	alpha/beta hydrolase	0	0	1	0	0	0	0	0	0	0	0	0	0	0
CA_C2688	2812086	alpha/beta hydrolase	0	0	1	0	0	0	0	0	0	0	0	0	0	0
CA_C2688	2812090	alpha/beta hydrolase	0	0	0	0	0	0	0	0	0	0	0	0	0	0
CA_C2688	2812103	alpha/beta hydrolase	1	1	1	0	0	0	0	0	0	0	0	0	0	0
CA_C2688	2812107	alpha/beta hydrolase	1	1	1	0	0	0	0	0	0	0	0	0	0	0
CA_C2691	2813983	D-lactate dehydrogenase	0	1	0	0	0	0	0	0	0	0	0	0	0	0
CA_C2691	2813987	D-lactate dehydrogenase	0	1	0	0	0	0	0	0	0	0	0	0	0	0
CA_C2697	2821164	hypothetical protein CA_C2697	0	0	0	0	0	0	0	0	0	0	0	0	0	0
CA_C2701	2824861	inosine 5\'-monophosphate dehydrogenase	0	0	0	0	0	0	0	0	0	0	0	0	0	0
CA_C2704	2829142	Co-chaperonin GroES	1	1	1	0	0	0	0	0	0	0	0	0	0	0
CA_C2707	2831679	8-oxoguanine DNA glycosylase	1	1	0	0	0	0	0	0	0	0	0	0	0	0
CA_C2712	2836529	3-hydroxybutyryl-CoA dehydratase	1	1	1	0	0	0	0	0	0	0	0	0	0	0
CA_C2713	2837394	redox-sensing transcriptional repressor Rex	1	0	1	0	0	0	0	0	0	0	0	0	0	0
CA_C2716	2841111	glycosyl transferase family protein	1	1	1	0	0	0	0	0	0	0	0	0	0	0
CA_C2720	2846299	sensor histidine kinase	1	0	1	0	0	0	0	0	0	0	0	0	0	0
CA_C2721	2846879	response regulator	0	1	0	0	0	0	0	0	0	0	0	0	0	0
CA_C2722	2848149	RCC1 repeat-containing protein	1	1	0	0	0	0	0	0	0	0	0	0	0	0
CA_C2727	2852406	histidinol-phosphatase	1	1	1	0	0	0	0	0	0	0	0	0	0	0
CA_C2737	2866107	DNA repair exonuclease	0	0	0	0	0	0	0	0	0	0	0	0	1	0
CA_C2737	2866134	DNA repair exonuclease	1	0	0	0	0	0	0	0	0	0	0	0	0	0
CA_C2738	2867016	hypothetical protein CA_C2738	1	0	0	0	0	0	0	0	0	0	0	0	0	0
CA_C2740	2869121	histidyl-tRNA synthetase	1	1	0	0	0	0	0	0	0	0	0	0	0	0
CA_C2748	2878671	DEAD/DEAH box helicase	0	0	0	0	0	0	0	0	0	0	0	0	0	0
CA_C2750	2881174	hydroxylamine reductase	1	1	1	0	0	0	0	0	0	0	0	0	1	0
CA_C2752	2882594	hypothetical protein CA_C2752	0	0	0	0	0	0	0	0	0	0	0	0	0	0
CA_C2752	2882697	hypothetical protein CA_C2752	1	1	1	0	0	0	0	0	0	0	0	0	0	0
CA_C2755	2885708	MDR-type ABC transporter ATPase	1	0	1	0	0	0	0	0	0	0	0	0	0	0
CA_C2758	2891071	hypothetical protein CA_C2758	0	1	1	0	0	0	0	0	0	0	0	0	0	0
CA_C2768	2900805	AcrR family transcriptional regulator	0	0	0	0	0	0	0	0	0	0	0	0	0	0
CA_C2769	2901514	peptidyl-prolyl cis-trans isomerase	1	0	0	0	0	0	0	0	0	0	0	0	0	0
CA_C2770	2902985	#N/A	1	0	0	0	0	0	0	0	0	0	0	0	0	0
CA_C2783	2914632	O-acetylhomoserine sulfhydrylase	1	0	0	0	0	0	0	0	0	0	0	0	0	0
CA_C2783	2914868	O-acetylhomoserine sulfhydrylase	0	0	0	0	0	0	0	0	0	0	0	0	0	0
CA_C2783	2914875	O-acetylhomoserine sulfhydrylase	0	0	0	0	0	0	0	0	0	0	0	0	0	0
CA_C2783	2914904	O-acetylhomoserine sulfhydrylase	1	1	1	0	0	0	0	0	0	0	0	0	0	0
CA_C2786	2916309	hypothetical protein CA_C2786	1	0	1	0	0	0	0	0	0	0	0	0	0	0
CA_C2789	2918814	hypothetical protein CA_C2789	1	0	1	0	0	0	0	0	0	0	0	0	0	0
CA_C2797	2925401	hypothetical protein CA_C2797	0	0	0	0	0	0	0	0	0	0	0	0	0	0
CA_C2797	2925419	hypothetical protein CA_C2797	0	0	0	0	0	0	0	0	0	0	0	0	0	0
CA_C2801	2929007	hypothetical protein CA_C2801	1	0	0	0	0	0	0	0	0	0	0	0	0	0
CA_C2806	2936467	Icc family phosphohydrolase	0	0	0	0	0	0	0	0	0	0	0	0	0	0
CA_C2807	2937304	endo-1,3(4)-beta-glucanase 16	1	0	0	0	0	0	0	0	0	0	0	0	0	0
CA_C2807	2937324	endo-1,3(4)-beta-glucanase 16	1	0	0	0	0	0	0	0	0	0	0	0	0	0
CA_C2814	2944561	hypothetical protein CA_C2814	1	0	0	0	0	0	0	0	0	0	0	0	0	0
CA_C2818	2947482	AraC family transcriptional regulator	0	1	0	0	0	0	0	0	0	0	0	0	0	0
CA_C2819	2947565	UDP-N-acetylmuramoylalanyl-D-glutamate--2,6-diaminopimelate ligase	1	0	1	0	0	0	0	0	0	0	0	0	0	0
CA_C2819	2947620	UDP-N-acetylmuramoylalanyl-D-glutamate--2,6-diaminopimelate ligase	1	0	0	0	0	0	0	0	0	0	0	0	0	0
CA_C2820	2949303	permease	1	1	0	0	0	0	0	0	0	0	0	0	0	0
CA_C2823	2954230	hypothetical protein CA_C2823	1	1	0	0	0	0	0	0	0	0	0	0	0	0
CA_C2826	2958447	intracellular protease/amidase	1	0	1	0	0	0	0	0	0	0	0	0	0	0
CA_C2826	2958549	intracellular protease/amidase	1	1	1	0	0	0	0	0	0	0	0	0	0	0
CA_C2830	2960919	acylphosphatase	1	0	0	0	0	0	0	0	0	0	0	0	0	0
CA_C2831	2961080	hypothetical protein CA_C2831	0	0	0	0	0	0	0	0	0	0	0	0	0	0
CA_C2835	2966816	#N/A	1	1	0	0	0	0	0	0	0	0	0	0	0	0
CA_C2836	2967924	surface adhesin A	1	0	0	0	0	0	0	0	0	0	0	0	0	0
CA_C2837	2968104	fused HD-GYP/HD-hydrolase domain-containing protein	0	0	0	0	0	0	0	0	0	0	0	0	0	0
CA_C2838	2969445	nucleotide-binding protein	0	0	0	0	0	0	0	0	0	0	0	0	0	0
CA_C2842	2974180	transcription accessory protein	1	1	1	0	0	0	0	0	0	0	0	0	0	0
CA_C2846	2980501	preprotein translocase subunit SecA	1	1	1	0	0	0	0	0	0	0	0	0	0	0
CA_C2847	2981224	ribosome-associated protein	1	1	1	0	0	0	0	0	0	0	0	0	0	0
CA_C2850	2984342	proline/glycine betaine ABC transporter ATPase	0	1	1	0	0	0	0	0	0	0	0	0	0	0
CA_C2851	2985403	fused transcriptional regulator/membrane protein	0	0	0	0	0	0	0	0	0	0	0	0	0	0
CA_C2851	2985408	fused transcriptional regulator/membrane protein	0	0	0	0	0	0	0	0	0	0	0	0	0	0
CA_C2851	2985412	fused transcriptional regulator/membrane protein	0	0	0	0	0	0	0	0	0	0	0	0	0	0
CA_C2851	2985419	fused transcriptional regulator/membrane protein	0	0	0	0	0	0	0	0	0	0	0	0	0	0
CA_C2851	2985426	fused transcriptional regulator/membrane protein	1	1	1	0	0	0	0	0	0	0	0	0	0	0
CA_C2851	2985430	fused transcriptional regulator/membrane protein	1	1	1	0	0	0	0	0	0	0	0	0	0	0
CA_C2851	2985437	fused transcriptional regulator/membrane protein	1	0	1	0	0	0	0	0	0	0	0	0	0	0
CA_C2855	2989879	hypothetical protein CA_C2855	1	0	0	0	0	0	0	0	0	0	0	0	0	0
CA_C2856	2991428	S-adenosylmethionine synthetase	1	1	1	0	0	0	0	0	0	0	0	0	0	0
CA_C2858	2994023	rod shape-determining protein Mbl	1	0	0	0	0	0	0	0	0	0	0	0	0	0
CA_C2870	3004478	ATP synthase F0F1 subunit C	1	0	0	0	0	0	0	0	0	0	0	0	0	0
CA_C2873	3007244	acetyl-CoA acetyltransferase	1	1	1	0	0	0	0	0	0	0	0	0	0	0
CA_C2876	3010310	deoxycytidylate deaminase	1	0	0	0	0	0	0	0	0	0	0	0	0	0
CA_C2884	3016580	peptide chain release factor 1	1	1	1	0	0	0	0	0	0	0	0	0	0	0
CA_C2887	3019102	thymidine kinase	0	0	0	0	0	0	0	0	0	0	0	0	0	0
CA_C2888	3019201	50S ribosomal protein L31	1	1	1	0	0	0	0	0	0	0	0	0	0	0
CA_C2892	3027517	CTP synthetase	1	0	0	0	0	0	0	0	0	0	0	0	0	0
CA_C2895	3029433	D-alanyl-alanine synthetase A	0	0	1	0	0	0	0	0	0	0	0	0	0	0
CA_C2895	3029454	D-alanyl-alanine synthetase A	1	0	1	0	0	0	0	0	0	0	0	0	0	0
CA_C2902	3036417	4-diphosphocytidyl-2-C-methyl-D-erythritol kinase	1	0	0	0	0	0	0	0	0	0	0	0	0	0
CA_C2902	3036423	4-diphosphocytidyl-2-C-methyl-D-erythritol kinase	1	0	0	0	0	0	0	0	0	0	0	0	0	0
CA_C2903	3038390	LysM domain-containing protein	0	1	0	0	0	0	0	0	0	0	0	0	0	0
CA_C2904	3038882	hypothetical protein CA_C2904	1	1	1	0	0	0	0	0	0	0	0	0	0	0
CA_C2906	3041362	spore coat protein cotS related	0	0	0	0	0	0	0	0	0	0	0	0	0	0
CA_C2907	3042109	glycosyltransferase	1	0	0	0	0	0	0	0	0	0	0	0	0	0
CA_C2912	3048948	sugar-binding periplasmic protein	0	0	0	0	0	0	0	0	0	0	0	0	0	0
CA_C2912	3048991	sugar-binding periplasmic protein	1	1	1	0	0	0	0	0	0	0	0	0	0	0
CA_C2914	3049169	3-methyl-2-oxobutanoate hydroxymethyltransferase	1	1	0	0	0	0	0	0	0	0	0	0	0	0
CA_C2918	3053431	mannose-6-phosphate isomerase	0	1	0	0	0	0	0	0	0	0	0	0	0	0
CA_C2918	3053469	mannose-6-phosphate isomerase	1	0	0	0	0	0	0	0	0	0	0	0	0	0
CA_C2924	3058141	hypothetical protein CA_C2924	1	1	1	0	0	0	0	0	0	0	0	0	0	0
CA_C2933	3066438	ferredoxin-like domain-containing protein	1	1	1	0	0	0	0	0	0	0	0	0	0	0
CA_C2935	3067560	acetyltransferase	0	1	1	0	0	0	0	0	0	0	0	0	1	0
CA_C2935	3067579	acetyltransferase	1	0	1	0	0	0	0	0	0	0	0	0	0	0
CA_C2938	3070736	hypothetical protein CA_C2938	1	0	1	0	0	0	0	0	0	0	0	0	0	0
CA_C2942	3073738	S-ribosylhomocysteinase	0	0	0	0	0	0	0	0	0	0	0	0	0	0
CA_C2943	3074406	integrin-like repeat-containing cell wall-associated hydrolase	0	0	0	0	0	0	0	0	0	0	0	0	0	0
CA_C2944	3076112	integrin-like repeat-containing cell wall-associated hydrolase	1	0	1	0	0	0	0	0	0	0	0	0	0	0
CA_C2944	3076117	integrin-like repeat-containing cell wall-associated hydrolase	1	0	1	0	0	0	0	0	0	0	0	0	0	0
CA_C2948	3081775	ABC transporter ATPase	1	1	1	0	0	0	0	0	0	0	0	0	0	0
CA_C2950	3085288	lactose phosphotransferase system repressor lacR	0	0	0	0	0	0	0	0	0	0	0	0	0	0
CA_C2955	3089246	lactose phosphotransferase system repressor lacR	1	1	1	0	0	0	0	0	0	0	0	0	0	0
CA_C2967	3102939	alpha-acetolactate decarboxylase	1	1	1	0	0	0	0	0	0	0	0	0	0	0
CA_C2969	3104949	3-methyladenine DNA glycosylase	1	0	1	0	0	0	0	0	0	0	0	0	0	0
CA_C2972	3108664	NifS family cysteine desulfurase	0	1	1	0	0	0	0	0	0	0	0	0	0	0
CA_C2979	3116335	aspartyl-tRNA synthetase	1	1	1	0	0	0	0	0	0	0	0	0	0	0
CA_C2979	3116341	aspartyl-tRNA synthetase	1	1	1	0	0	0	0	0	0	0	0	0	0	0
CA_C2989	3127057	PHP superfamily hydrolase	1	0	0	0	0	0	0	0	0	0	0	0	0	0
CA_C2990	3127310	cold shock protein	0	0	0	0	0	0	0	0	0	0	0	0	0	0
CA_C2991	3129623	methionyl-tRNA synthetase	0	0	0	0	0	0	0	0	0	0	0	0	0	0
CA_C2992	3130734	short-chain dehydrogenase	1	0	0	0	0	0	0	0	0	0	0	0	0	0
CA_C2993	3130893	hypothetical protein CA_C2993	1	0	1	0	0	0	0	0	0	0	0	0	0	0
CA_C2995	3133589	PTS system glucose-specific transporter subunit IIA	0	1	0	0	0	0	0	0	0	0	0	0	0	0
CA_C2995	3133671	PTS system glucose-specific transporter subunit IIA	0	0	0	0	0	0	0	0	0	0	0	0	0	0
CA_C2997	3137481	uracil-DNA glycosylase	0	0	0	0	0	0	0	0	0	0	0	0	0	0
CA_C2998	3137677	hypothetical protein CA_C2998	1	1	0	0	0	0	0	0	0	0	0	0	0	0
CA_C3001	3139921	hypothetical protein CA_C3001	1	1	1	0	0	0	0	0	0	0	0	0	0	0
CA_C3003	3140873	thymidylate synthase	1	0	0	0	0	0	0	0	0	0	0	0	0	0
CA_C3006	3146244	zinc-dependent peptidase	1	1	1	0	0	0	0	0	0	0	0	0	0	0
CA_C3010	3151596	ATP-dependent RNA	1	1	1	0	0	0	0	0	0	0	0	0	0	0
CA_C3013	3154594	hypothetical protein CA_C3013	0	0	0	0	0	0	0	0	0	0	0	0	0	0
CA_C3013	3154598	hypothetical protein CA_C3013	1	0	0	0	0	0	0	0	0	0	0	0	0	0
CA_C3017	3158637	xylanase/chitin deacetylase	1	0	0	0	0	0	0	0	0	0	0	0	0	0
CA_C3018	3159684	rubrerythrin	0	0	0	0	0	0	0	0	0	0	0	0	0	0
CA_C3019	3161735	sensory transduction protein	1	0	0	0	0	0	0	0	0	0	0	0	0	0
CA_C3019	3161856	sensory transduction protein	1	0	0	0	0	0	0	0	0	0	0	0	0	0
CA_C3019	3161888	sensory transduction protein	1	0	0	0	0	0	0	0	0	0	0	0	0	0
CA_C3021	3164064	phosphoglycerate mutase	1	1	1	0	0	0	0	0	0	0	0	0	0	0
CA_C3023	3165043	hypothetical protein CA_C3023	1	0	1	0	0	0	0	0	0	0	0	0	0	0
CA_C3032	3175051	galactose mutarotase	1	0	1	0	0	0	0	0	0	0	0	0	0	0
CA_C3033	3175168	hypothetical protein CA_C3033	0	0	0	0	0	0	0	0	0	0	0	0	0	0
CA_C3034	3178185	MutS-like mismatch repair ATPase	1	1	1	0	0	0	0	0	0	0	0	0	0	0
CA_C3037	3184777	transcriptional regulator LacI	0	0	0	0	0	0	0	0	0	0	0	0	0	0
CA_C3038	3188210	isoleucyl-tRNA synthetase	0	0	0	0	0	0	0	0	0	0	0	0	0	0
CA_C3038	3188433	isoleucyl-tRNA synthetase	1	1	1	0	0	0	0	0	0	0	0	0	0	0
CA_C3044	3194249	Rol/Cld family membrane protein	1	0	0	0	0	0	0	0	0	0	0	0	0	0
CA_C3061	3211227	Rol/Cld family membrane protein	0	0	0	0	0	0	0	0	0	0	0	0	0	0
CA_C3073	3224250	sugar transferase	0	0	0	0	0	0	0	0	0	0	0	0	0	0
CA_C3074	3224511	hypothetical protein CA_C3074	1	0	1	0	0	0	0	0	0	0	0	0	0	0
CA_C3076	3227154	phosphate butyryltransferase	1	0	0	0	0	0	0	0	0	0	0	0	0	0
CA_C3079	3230904	hypothetical protein CA_C3079	1	0	1	0	0	0	0	0	0	0	0	0	0	0
CA_C3083	3234100	thioredoxin	0	0	0	0	0	0	0	0	0	0	0	0	0	0
CA_C3085	3235673	cell adhesion protein	1	1	1	0	0	0	0	0	0	0	0	0	0	0
CA_C3087	3241104	phosphoenolpyruvate-protein kinase	0	0	0	0	1	0	0	0	0	0	0	0	0	0
CA_C3091	3245438	fumarate hydratase	1	0	1	0	0	0	0	0	0	0	0	0	0	0
CA_C3094	3248089	hypothetical protein CA_C3094	1	0	0	0	0	0	0	0	0	0	0	0	0	0
CA_C3096	3249977	hydroxyethylthiazole kinase	0	0	0	0	0	0	0	0	0	0	0	0	0	0
CA_C3098	3251135	50S ribosomal protein L13	1	1	1	0	0	0	0	0	0	0	0	0	0	0
CA_C3134	3270199	30S ribosomal protein S10	1	1	1	0	0	0	0	0	0	0	0	0	0	0
CA_C3140	3274846	30S ribosomal protein S12	0	0	0	0	0	0	0	0	0	0	0	0	0	0
CA_C3141	3275224	ribosomal protein HS6-type	1	1	1	0	0	0	0	0	0	0	0	0	0	0
CA_C3143	3282724	DNA-directed RNA polymerase subunit beta	1	1	1	0	0	0	0	0	0	0	0	0	0	0
CA_C3151	3286351	50S ribosomal protein L33	1	1	1	0	0	0	0	0	0	0	0	0	0	0
CA_C3152	3288797	RNA polymerase factor sigma-70	0	0	1	0	0	0	0	0	0	0	0	0	0	0
CA_C3152	3288815	RNA polymerase factor sigma-70	1	1	1	0	0	0	0	0	0	0	0	0	0	0
CA_C3164	3300562	lysine-specific permease	1	0	0	0	0	0	0	0	0	0	0	0	0	0
CA_C3165	3300714	hypothetical protein CA_C3165	1	1	1	0	0	0	0	0	0	0	0	0	0	0
CA_C3165	3300730	hypothetical protein CA_C3165	0	0	1	0	0	0	0	0	0	0	0	0	0	0
CA_C3167	3302342	hypothetical protein CA_C3167	1	1	1	0	0	0	0	0	0	0	0	0	0	0
CA_C3174	3311255	alpha-isopropylmalate synthase	0	0	0	0	0	0	0	0	0	0	0	0	0	0
CA_C3174	3311471	alpha-isopropylmalate synthase	0	1	1	0	0	0	0	0	0	0	0	0	0	0
CA_C3174	3311482	alpha-isopropylmalate synthase	1	1	1	0	0	0	0	0	0	0	0	0	0	0
CA_C3178	3316055	prolyl-tRNA synthetase	0	0	0	0	0	0	0	0	0	0	0	0	0	0
CA_C3178	3316199	prolyl-tRNA synthetase	1	1	1	0	0	0	0	0	0	0	0	0	0	0
CA_C3186	3324224	hypothetical protein CA_C3186	1	0	1	0	0	0	0	0	0	0	0	0	0	0
CA_C3188	3327293	DNA repair protein RadA	1	1	1	0	0	0	0	0	0	0	0	0	0	0
CA_C3192	3331964	transciptional regulator CTSR	1	0	1	0	0	0	0	0	0	0	0	0	0	0
CA_C3192	3331969	transciptional regulator CTSR	0	0	1	0	0	0	0	0	0	0	0	0	0	0
CA_C3192	3331988	transciptional regulator CTSR	1	1	1	0	0	0	0	0	0	0	0	0	0	0
CA_C3194	3339677	UDP-N-acetylmuramoyl-L-alanyl-D-glutamate synthetase	1	1	1	0	0	0	0	0	0	0	0	0	0	0
CA_C3201	3347714	formate--tetrahydrofolate ligase	1	0	0	0	0	0	0	0	0	0	0	0	0	0
CA_C3204	3351683	cell cycle protein MesJ-like protein	1	0	1	0	0	0	0	0	0	0	0	0	0	0
CA_C3207	3355652	hypothetical protein CA_C3207	1	0	0	0	0	0	0	0	0	0	0	0	0	0
CA_C3211	3357107	DNA binding protein HU	0	0	0	0	0	0	0	0	0	0	1	0	0	0
CA_C3215	3362212	peptidyl-prolyl isomerase	1	0	0	0	0	0	0	0	0	0	0	0	0	0
CA_C3217	3366395	peptidyl-tRNA hydrolase	1	1	1	0	0	0	0	0	0	0	0	0	0	0
CA_C3218	3367837	serine protease	1	0	0	0	0	0	0	0	0	0	0	0	0	0
CA_C3220	3370051	response regulator	0	0	0	0	0	0	0	0	0	0	0	0	0	0
CA_C3220	3370201	response regulator	0	1	1	0	0	0	0	0	0	0	0	0	0	0
CA_C3223	3373284	regulatory protein SpoVG	0	0	0	0	0	0	0	0	0	0	1	0	0	0
CA_C3224	3374246	pur operon repressor	1	1	1	0	0	0	0	0	0	0	0	0	0	0
CA_C3225	3374357	UDP-N-acetylmuramate--L-alanine ligase	1	0	0	0	0	0	0	0	0	0	0	0	0	0
CA_C3231	3380176	HAD family phosphatase	0	0	0	0	0	0	0	0	0	0	0	0	0	0
CA_C3235	3385296	hypothetical protein CA_C3235	1	0	0	0	0	0	0	0	0	0	0	0	0	0
CA_C3236	3386368	transcriptional regulator	1	1	1	0	0	0	0	0	0	0	0	0	0	0
CA_C3238	3388539	hypothetical protein CA_C3238	0	0	0	0	0	0	0	0	0	0	0	0	0	0
CA_C3238	3388705	hypothetical protein CA_C3238	0	0	0	0	0	0	0	0	0	0	0	0	0	0
CA_C3238	3388721	hypothetical protein CA_C3238	0	1	0	0	0	0	0	0	0	0	0	0	0	0
CA_C3238	3388748	hypothetical protein CA_C3238	0	0	0	0	0	0	0	0	0	0	0	0	0	0
CA_C3238	3389091	hypothetical protein CA_C3238	1	0	0	0	0	0	0	0	0	0	0	0	0	0
CA_C3243	3394265	membrane associated methyl-accepting chemotaxis protein	1	0	1	0	0	0	0	0	0	0	0	0	0	0
CA_C3250	3402578	glutamate racemase	1	1	1	0	0	0	0	0	0	0	0	0	0	0
CA_C3252	3405108	pyrroline-5-carboxylate reductase	0	1	0	0	0	0	0	0	0	0	0	0	0	0
CA_C3252	3405134	pyrroline-5-carboxylate reductase	1	0	0	0	0	0	0	0	0	0	0	0	0	0
CA_C3253	3405120	gamma-glutamyl kinase	1	1	1	0	0	0	0	0	0	0	0	0	0	0
CA_C3259	3409819	hypothetical protein CA_C3259	0	0	0	0	0	0	0	0	0	0	0	0	0	0
CA_C3260	3411600	asparaginyl-tRNA synthetase	0	0	0	0	0	0	0	0	0	0	0	0	0	0
CA_C3261	3412233	methylated-DNA--protein-cysteine methyltransferase	1	0	0	0	0	0	0	0	0	0	0	0	0	0
CA_C3262	3412280	ABC transporter ATPase	1	0	1	0	0	0	0	0	0	0	0	0	0	0
CA_C3263	3413684	hypothetical protein CA_C3263	1	0	0	0	0	0	0	0	0	0	0	0	0	0
CA_C3264	3414620	hypothetical protein CA_C3264	0	0	0	0	0	0	0	0	0	0	0	0	0	0
CA_C3270	3419094	cation efflux pump permease	1	1	1	0	0	0	0	0	0	0	0	0	0	0
CA_C3271	3419885	AcrR family transcriptional regulator	1	0	0	0	0	0	0	0	0	0	0	0	0	0
CA_C3274	3424035	ChW repeat-containing protein	1	0	0	0	0	0	0	0	0	0	0	0	0	0
CA_C3284	3445354	hypothetical protein CA_C3284	1	0	0	0	0	0	0	0	0	0	0	0	0	0
CA_C3287	3449634	hypothetical protein CA_C3287	1	0	0	0	0	0	0	0	0	0	0	0	0	0
CA_C3288	3449851	iron-regulated ABC transporter ATPase	0	1	0	0	0	0	0	0	0	0	0	0	0	0
CA_C3288	3449874	iron-regulated ABC transporter ATPase	0	0	0	0	0	0	0	0	0	0	0	0	0	0
CA_C3288	3449888	iron-regulated ABC transporter ATPase	0	0	0	0	0	0	0	0	0	0	0	0	0	0
CA_C3293	3456362	hypothetical protein CA_C3293	1	1	1	0	0	0	0	0	0	0	0	0	0	0
CA_C3295	3459111	multidrug resistance cation efflux pump	1	0	0	0	0	0	0	0	0	0	0	0	0	0
CA_C3296	3461383	AraC family transcriptional regulator	0	1	0	0	0	0	0	0	0	0	0	0	0	0
CA_C3298	3463816	NADH-dependent butanol dehydrogenase	1	1	1	0	0	0	0	0	0	0	0	0	0	0
CA_C3298	3463819	NADH-dependent butanol dehydrogenase	1	0	1	0	0	0	0	0	0	0	0	0	0	0
CA_C3299	3465242	NADH-dependent butanol dehydrogenase	1	0	1	0	0	0	0	0	0	0	0	0	0	0
CA_C3315	3488970	heat shock protein 90	0	0	0	0	0	0	0	0	0	0	0	0	0	0
CA_C3315	3489007	heat shock protein 90	1	0	1	0	0	0	0	0	0	0	0	0	0	0
CA_C3316	3490617	cardiolipin synthase	1	0	0	0	0	0	0	0	0	0	0	0	0	0
CA_C3321	3494267	hypothetical protein CA_C3321	1	0	1	0	0	0	0	0	0	0	0	0	0	0
CA_C3324	3496180	transcriptional regulator	0	1	1	0	0	0	0	0	0	0	0	0	0	0
CA_C3324	3496200	transcriptional regulator	1	1	1	0	0	0	0	0	0	0	0	0	0	0
CA_C3325	3496589	amino acid binding protein	0	0	0	0	0	0	0	0	0	0	0	0	0	0
[truncated: 242 more rows]
