# Supplementary material for: Genome-Wide TSS Distribution in Three Related Clostridia with Normalized Capp-Switch Sequencing
Source: Microbiol Spectr. 2022 Apr 12;10(2):e02288-21. doi: 10.1128/spectrum.02288-21 (PMC9045289; doi:10.1128/spectrum.02288-21)
Supplement: SUPPLEMENTAL FILE 8 — Table S8. Download SPECTRUM02288-21-s008.xlsx, XLSX file, 0.01 MB [file spectrum02288-21-s008.xlsx]

## Sheet: Feuil1
Strain	Gene	Forward Primer	Reverse Primer
Step 1: target locus amplification
DSM 6423	crt	TCCTGGTCCAACTATTCTTGCT	ACTGGTGCTGGTGAGAAATCTT
DSM 6423	hbd	TCCAGCTCCAGTAATGAAGCTT	ATTTTCTTCCAAGCCATCCAGC
NCIMB 8052	crt	GCAAGTTTGAAGGAGGTCC	GTTTCCTAAAATACCAAATTCTTTACC
NCIMB 8052	hbd	TGAAGCTGCAATCGAAAACATGA	ACAACGAATCCTGGAGCTTCTG
ATCC 824	crt	AGCTGTCATTGCATCCTTTTGA	GTCAACCAGAAGTAGGTCTCGG
ATCC 824	hbd	GAATTTCCGGAACAGTTGACCT	CAACAAATCCTGGTGCTTCTGC
Step 2: Generation of ssDNA probes
DSM 6423	crt	X	AGTCCTGCTTCTGGTTGACC
DSM 6423	hbd	X	CTCTGTACTTGTTATCACCTGTTTC
NCIMB 8052	crt	X	CAGCAACAAAAGATTTCTCACC
NCIMB 8052	hbd	X	CTTCTGCAACTTCTACTGGTTC
ATCC 824	crt	X	CCAAATGCTTCTGATTCAAATGC
ATCC 824	hbd	X	CCTCTTATTACCTCTACAAGCTTC
List of primers used for Northern Blot analysis.
